# Supplementary material for: A chromosome-level assembly of the cat flea genome uncovers rampant gene duplication and genome size plasticity
Source: BMC Biol. 2020 Jun 19;18:70. doi: 10.1186/s12915-020-00802-7 (PMC7305587; doi:10.1186/s12915-020-00802-7)
Supplement: Supplementary file 2 — Additional file 2: Table S1. Functional predictions and enrichment analysis of C. felis proteins. [file 12915_2020_802_MOESM2_ESM.xlsx]

## Sheet: A. All GO Annotations
Protein accession	Description	GO IDs	GO Names	Enzyme Codes	Enzyme Names	InterPro IDs	InterPro GO IDs	InterPro GO Names
ref|XP_026466585.1|	uncharacterized protein LOC113370133					SIGNAL_PEPTIDE (PHOBIUS); SIGNAL_PEPTIDE_N_REGION (PHOBIUS); NON_CYTOPLASMIC_DOMAIN (PHOBIUS); SIGNAL_PEPTIDE_H_REGION (PHOBIUS); SIGNAL_PEPTIDE_C_REGION (PHOBIUS); SignalP-noTM (SIGNALP_GRAM_NEGATIVE); SignalP-TM (SIGNALP_GRAM_POSITIVE); SignalP-noTM (SIGNALP_GRAM_NEGATIVE); TMhelix (TMHMM)	no GO terms	no GO terms
ref|XP_026466962.1|	extensin-like isoform X2	F:GO:0042302	F:structural constituent of cuticle			IPR000618 (PFAM); PTHR10380 (PANTHER); PTHR10380:SF186 (PANTHER); IPR000618 (PROSITE_PROFILES)	F:GO:0042302	F:structural constituent of cuticle
ref|XP_026466890.1|	extensin-like isoform X2	F:GO:0042302	F:structural constituent of cuticle			IPR000618 (PFAM); PTHR10380 (PANTHER); PTHR10380:SF186 (PANTHER); SIGNAL_PEPTIDE (PHOBIUS); SIGNAL_PEPTIDE_N_REGION (PHOBIUS); SIGNAL_PEPTIDE_H_REGION (PHOBIUS); SIGNAL_PEPTIDE_C_REGION (PHOBIUS); NON_CYTOPLASMIC_DOMAIN (PHOBIUS); IPR000618 (PROSITE_PROFILES); SignalP-TM (SIGNALP_GRAM_POSITIVE); SignalP-noTM (SIGNALP_GRAM_NEGATIVE); SignalP-noTM (SIGNALP_GRAM_NEGATIVE)	F:GO:0042302	F:structural constituent of cuticle
ref|XP_026466586.1|	odorant receptor 13a-like	F:GO:0004984; F:GO:0005549; P:GO:0007608; C:GO:0016020	F:olfactory receptor activity; F:odorant binding; P:sensory perception of smell; C:membrane			IPR004117 (PFAM); IPR004117 (PANTHER); CYTOPLASMIC_DOMAIN (PHOBIUS); CYTOPLASMIC_DOMAIN (PHOBIUS); CYTOPLASMIC_DOMAIN (PHOBIUS); TRANSMEMBRANE (PHOBIUS); NON_CYTOPLASMIC_DOMAIN (PHOBIUS); CYTOPLASMIC_DOMAIN (PHOBIUS); TRANSMEMBRANE (PHOBIUS); NON_CYTOPLASMIC_DOMAIN (PHOBIUS); TRANSMEMBRANE (PHOBIUS); NON_CYTOPLASMIC_DOMAIN (PHOBIUS); TRANSMEMBRANE (PHOBIUS); TRANSMEMBRANE (PHOBIUS); TRANSMEMBRANE…	F:GO:0004984; F:GO:0005549; P:GO:0007608; C:GO:0016020	F:olfactory receptor activity; F:odorant binding; P:sensory perception of smell; C:membrane
ref|XP_026466587.1|	odorant receptor 13a-like	F:GO:0004984; F:GO:0005549; P:GO:0007608; C:GO:0016020	F:olfactory receptor activity; F:odorant binding; P:sensory perception of smell; C:membrane			IPR004117 (PFAM); IPR004117 (PANTHER); CYTOPLASMIC_DOMAIN (PHOBIUS); CYTOPLASMIC_DOMAIN (PHOBIUS); CYTOPLASMIC_DOMAIN (PHOBIUS); CYTOPLASMIC_DOMAIN (PHOBIUS); TRANSMEMBRANE (PHOBIUS); NON_CYTOPLASMIC_DOMAIN (PHOBIUS); TRANSMEMBRANE (PHOBIUS); NON_CYTOPLASMIC_DOMAIN (PHOBIUS); TRANSMEMBRANE (PHOBIUS); NON_CYTOPLASMIC_DOMAIN (PHOBIUS); TRANSMEMBRANE (PHOBIUS); TRANSMEMBRANE (PHOBIUS); TRANSMEMBRANE…	F:GO:0004984; F:GO:0005549; P:GO:0007608; C:GO:0016020	F:olfactory receptor activity; F:odorant binding; P:sensory perception of smell; C:membrane
ref|XP_026466588.1|	hemicentin-2- partial	C:GO:0016020; C:GO:0016021	C:membrane; C:integral component of membrane			IPR003599 (SMART); IPR003598 (SMART); IPR013783 (G3DSA:2.60.40.GENE3D); IPR013783 (G3DSA:2.60.40.GENE3D); PF13927 (PFAM); IPR013151 (PFAM); IPR013783 (G3DSA:2.60.40.GENE3D); IPR013783 (G3DSA:2.60.40.GENE3D); IPR013783 (G3DSA:2.60.40.GENE3D); PTHR23278 (PANTHER); NON_CYTOPLASMIC_DOMAIN (PHOBIUS); SIGNAL_PEPTIDE_C_REGION (PHOBIUS); SIGNAL_PEPTIDE (PHOBIUS); SIGNAL_PEPTIDE_H_REGION (PHOBIUS); TRANSM…	no GO terms	no GO terms
ref|XP_026466324.1|	ATPase N2B	F:GO:0005524	F:ATP binding			IPR005654 (PFAM); G3DSA:3.40.50.300 (GENE3D); PTHR12169:SF6 (PANTHER); IPR005654 (PANTHER); IPR027417 (SUPERFAMILY)	F:GO:0005524	F:ATP binding
ref|XP_026466325.1|	ATPase N2B	F:GO:0005524	F:ATP binding			G3DSA:3.40.50.300 (GENE3D); IPR005654 (PFAM); IPR005654 (PANTHER); PTHR12169:SF6 (PANTHER); IPR027417 (SUPERFAMILY)	F:GO:0005524	F:ATP binding
ref|XP_026467120.1|	ATPase N2B	F:GO:0005524; C:GO:0005739; F:GO:0016887	F:ATP binding; C:mitochondrion; F:ATPase activity	EC:3.6.1.3	Adenosinetriphosphatase	IPR005654 (PFAM); G3DSA:3.40.50.300 (GENE3D); PTHR12169:SF6 (PANTHER); PTHR12169:SF6 (PANTHER); IPR005654 (PANTHER); IPR027417 (SUPERFAMILY)	F:GO:0005524	F:ATP binding
ref|XP_026466978.1|	farnesol dehydrogenase-like	F:GO:0016491; P:GO:0055114	F:oxidoreductase activity; P:oxidation-reduction process			IPR002347 (PRINTS); IPR002347 (PRINTS); IPR002347 (PFAM); G3DSA:3.40.50.720 (GENE3D); PTHR43115:SF8 (PANTHER); PTHR43115 (PANTHER); IPR036291 (SUPERFAMILY)	no GO terms	no GO terms
ref|XP_026466592.1|	hydroxyacid oxidase 1	F:GO:0010181; F:GO:0016491; P:GO:0055114	F:FMN binding; F:oxidoreductase activity; P:oxidation-reduction process			IPR012133 (PIRSF); IPR013785 (G3DSA:3.20.20.GENE3D); IPR000262 (PFAM); PTHR10578 (PANTHER); IPR037396 (PROSITE_PROFILES); SSF51395 (SUPERFAMILY)	F:GO:0003824; F:GO:0010181; F:GO:0016491; P:GO:0055114	F:catalytic activity; F:FMN binding; F:oxidoreductase activity; P:oxidation-reduction process
ref|XP_026466353.1|	farnesol dehydrogenase-like	F:GO:0016491; P:GO:0055114	F:oxidoreductase activity; P:oxidation-reduction process			IPR002347 (PRINTS); IPR002347 (PRINTS); IPR002347 (PFAM); G3DSA:3.40.50.720 (GENE3D); PTHR43115:SF8 (PANTHER); PTHR43115 (PANTHER); IPR036291 (SUPERFAMILY)	no GO terms	no GO terms
ref|XP_026466352.1|	ATPase N2B	F:GO:0005524	F:ATP binding			G3DSA:3.40.50.300 (GENE3D); IPR005654 (PFAM); IPR005654 (PANTHER); PTHR12169:SF6 (PANTHER); IPR027417 (SUPERFAMILY)	F:GO:0005524	F:ATP binding
ref|XP_026466351.1|	ATPase N2B	F:GO:0005524	F:ATP binding			IPR005654 (PFAM); G3DSA:3.40.50.300 (GENE3D); PTHR12169:SF6 (PANTHER); IPR005654 (PANTHER); IPR027417 (SUPERFAMILY)	F:GO:0005524	F:ATP binding
ref|XP_026466594.1|	Neural cell adhesion molecule 1	C:GO:0016020; C:GO:0016021	C:membrane; C:integral component of membrane			IPR003599 (SMART); IPR003598 (SMART); IPR013783 (G3DSA:2.60.40.GENE3D); IPR013151 (PFAM); IPR013783 (G3DSA:2.60.40.GENE3D); IPR013783 (G3DSA:2.60.40.GENE3D); PF13927 (PFAM); PTHR23278 (PANTHER); TRANSMEMBRANE (PHOBIUS); CYTOPLASMIC_DOMAIN (PHOBIUS); NON_CYTOPLASMIC_DOMAIN (PHOBIUS); IPR007110 (PROSITE_PROFILES); IPR007110 (PROSITE_PROFILES); IPR007110 (PROSITE_PROFILES); IPR036179 (SUPERFAMILY); …	no GO terms	no GO terms
ref|XP_026466596.1|	uncharacterized protein LOC113370145	F:GO:0005549	F:odorant binding			no IPS match	no IPS match	no IPS match
ref|XP_026466959.1|	hydroxyacid oxidase 1	F:GO:0010181; F:GO:0016491; P:GO:0055114	F:FMN binding; F:oxidoreductase activity; P:oxidation-reduction process			IPR012133 (PIRSF); IPR000262 (PFAM); IPR013785 (G3DSA:3.20.20.GENE3D); PTHR10578 (PANTHER); IPR037396 (PROSITE_PROFILES); SSF51395 (SUPERFAMILY)	F:GO:0003824; F:GO:0010181; F:GO:0016491; P:GO:0055114	F:catalytic activity; F:FMN binding; F:oxidoreductase activity; P:oxidation-reduction process
ref|XP_026466456.1|	E3 ubiquitin- ligase RNF13-like	C:GO:0016020	C:membrane			IPR001841 (SMART); IPR013083 (G3DSA:3.30.40.GENE3D); IPR003137 (PFAM); G3DSA:3.50.30.30 (GENE3D); IPR001841 (PFAM); PTHR22765 (PANTHER); PTHR22765:SF34 (PANTHER); SIGNAL_PEPTIDE_N_REGION (PHOBIUS); TRANSMEMBRANE (PHOBIUS); SIGNAL_PEPTIDE (PHOBIUS); NON_CYTOPLASMIC_DOMAIN (PHOBIUS); SIGNAL_PEPTIDE_C_REGION (PHOBIUS); SIGNAL_PEPTIDE_H_REGION (PHOBIUS); CYTOPLASMIC_DOMAIN (PHOBIUS); IPR001841 (PROSI…	no GO terms	no GO terms
ref|XP_026466457.1|	E3 ubiquitin- ligase RNF13-like	C:GO:0016020	C:membrane			IPR001841 (SMART); IPR013083 (G3DSA:3.30.40.GENE3D); IPR003137 (PFAM); G3DSA:3.50.30.30 (GENE3D); IPR001841 (PFAM); PTHR22765 (PANTHER); PTHR22765:SF34 (PANTHER); SIGNAL_PEPTIDE_N_REGION (PHOBIUS); TRANSMEMBRANE (PHOBIUS); SIGNAL_PEPTIDE (PHOBIUS); NON_CYTOPLASMIC_DOMAIN (PHOBIUS); SIGNAL_PEPTIDE_C_REGION (PHOBIUS); SIGNAL_PEPTIDE_H_REGION (PHOBIUS); CYTOPLASMIC_DOMAIN (PHOBIUS); IPR001841 (PROSI…	no GO terms	no GO terms
ref|XP_026466458.1|	E3 ubiquitin- ligase RNF13-like	C:GO:0016020	C:membrane			IPR001841 (SMART); IPR013083 (G3DSA:3.30.40.GENE3D); IPR003137 (PFAM); G3DSA:3.50.30.30 (GENE3D); IPR001841 (PFAM); PTHR22765 (PANTHER); PTHR22765:SF34 (PANTHER); SIGNAL_PEPTIDE_N_REGION (PHOBIUS); TRANSMEMBRANE (PHOBIUS); SIGNAL_PEPTIDE (PHOBIUS); NON_CYTOPLASMIC_DOMAIN (PHOBIUS); SIGNAL_PEPTIDE_C_REGION (PHOBIUS); SIGNAL_PEPTIDE_H_REGION (PHOBIUS); CYTOPLASMIC_DOMAIN (PHOBIUS); IPR001841 (PROSI…	no GO terms	no GO terms
ref|XP_026466597.1|	uncharacterized protein LOC113370146	F:GO:0005549	F:odorant binding			SIGNAL_PEPTIDE_N_REGION (PHOBIUS); SIGNAL_PEPTIDE_H_REGION (PHOBIUS); SIGNAL_PEPTIDE_C_REGION (PHOBIUS); NON_CYTOPLASMIC_DOMAIN (PHOBIUS); SIGNAL_PEPTIDE (PHOBIUS); SignalP-noTM (SIGNALP_EUK); SignalP-TM (SIGNALP_GRAM_POSITIVE); TMhelix (TMHMM)	no GO terms	no GO terms
ref|XP_026466598.1|	partial	F:GO:0003676	F:nucleic acid binding			Coil (COILS)	no GO terms	no GO terms
ref|XP_026466607.1|	E3 ubiquitin- ligase RNF13	C:GO:0016020	C:membrane			IPR003137 (PFAM); G3DSA:3.50.30.30 (GENE3D); PTHR22765:SF34 (PANTHER); PTHR22765 (PANTHER); CYTOPLASMIC_DOMAIN (PHOBIUS); NON_CYTOPLASMIC_DOMAIN (PHOBIUS); TRANSMEMBRANE (PHOBIUS); TRANSMEMBRANE (PHOBIUS); NON_CYTOPLASMIC_DOMAIN (PHOBIUS); SSF52025 (SUPERFAMILY); TMhelix (TMHMM); TMhelix (TMHMM); TMhelix (TMHMM)	no GO terms	no GO terms
ref|XP_026466608.1|	hydroxyacid oxidase 1	F:GO:0010181; F:GO:0016491; P:GO:0055114	F:FMN binding; F:oxidoreductase activity; P:oxidation-reduction process			IPR000262 (PFAM); IPR013785 (G3DSA:3.20.20.GENE3D); PTHR10578 (PANTHER); IPR037396 (PROSITE_PROFILES); SSF51395 (SUPERFAMILY)	F:GO:0003824; F:GO:0016491	F:catalytic activity; F:oxidoreductase activity
ref|XP_026466611.1|	hunchback	F:GO:0000981; F:GO:0003676; P:GO:0006357; P:GO:0040034	F:DNA-binding transcription factor activity, RNA polymerase II-specific; F:nucleic acid binding; P:regulation of transcription by RNA polymerase II; P:regulation of development, heterochronic			Coil (COILS); IPR013087 (SMART); G3DSA:3.30.160.60 (GENE3D); G3DSA:3.30.160.60 (GENE3D); G3DSA:3.30.160.60 (GENE3D); IPR027742 (PTHR24392:PANTHER); PTHR24392 (PANTHER); IPR013087 (PROSITE_PROFILES); IPR013087 (PROSITE_PROFILES); IPR036236 (SUPERFAMILY); IPR036236 (SUPERFAMILY); IPR036236 (SUPERFAMILY)	F:GO:0000981; F:GO:0003676; P:GO:0006357; P:GO:0040034	F:DNA-binding transcription factor activity, RNA polymerase II-specific; F:nucleic acid binding; P:regulation of transcription by RNA polymerase II; P:regulation of development, heterochronic
ref|XP_026466612.1|	hunchback	F:GO:0000981; F:GO:0003676; P:GO:0006357; P:GO:0040034	F:DNA-binding transcription factor activity, RNA polymerase II-specific; F:nucleic acid binding; P:regulation of transcription by RNA polymerase II; P:regulation of development, heterochronic			Coil (COILS); IPR013087 (SMART); G3DSA:3.30.160.60 (GENE3D); G3DSA:3.30.160.60 (GENE3D); G3DSA:3.30.160.60 (GENE3D); IPR027742 (PTHR24392:PANTHER); PTHR24392 (PANTHER); IPR013087 (PROSITE_PROFILES); IPR013087 (PROSITE_PROFILES); IPR036236 (SUPERFAMILY); IPR036236 (SUPERFAMILY); IPR036236 (SUPERFAMILY)	F:GO:0000981; F:GO:0003676; P:GO:0006357; P:GO:0040034	F:DNA-binding transcription factor activity, RNA polymerase II-specific; F:nucleic acid binding; P:regulation of transcription by RNA polymerase II; P:regulation of development, heterochronic
ref|XP_026466613.1|	hunchback	F:GO:0000981; F:GO:0003676; P:GO:0006357; P:GO:0040034	F:DNA-binding transcription factor activity, RNA polymerase II-specific; F:nucleic acid binding; P:regulation of transcription by RNA polymerase II; P:regulation of development, heterochronic			Coil (COILS); IPR013087 (SMART); G3DSA:3.30.160.60 (GENE3D); G3DSA:3.30.160.60 (GENE3D); G3DSA:3.30.160.60 (GENE3D); PTHR24392 (PANTHER); IPR027742 (PTHR24392:PANTHER); IPR013087 (PROSITE_PROFILES); IPR013087 (PROSITE_PROFILES); IPR036236 (SUPERFAMILY); IPR036236 (SUPERFAMILY); IPR036236 (SUPERFAMILY)	F:GO:0000981; F:GO:0003676; P:GO:0006357; P:GO:0040034	F:DNA-binding transcription factor activity, RNA polymerase II-specific; F:nucleic acid binding; P:regulation of transcription by RNA polymerase II; P:regulation of development, heterochronic
ref|XP_026466623.1|	DTW domain-containing 1					IPR005636 (SMART); IPR005636 (PFAM); PTHR15627:SF8 (PANTHER); PTHR15627 (PANTHER)	no GO terms	no GO terms
ref|XP_026466637.1|	F-box-like WD repeat-containing TBL1XR1	C:GO:0000118; F:GO:0003714; F:GO:0005515; P:GO:0006357; P:GO:0016575; P:GO:1903507	C:histone deacetylase complex; F:transcription corepressor activity; F:protein binding; P:regulation of transcription by RNA polymerase II; P:histone deacetylation; P:negative regulation of nucleic acid-templated transcription			IPR020472 (PRINTS); IPR006594 (SMART); IPR001680 (SMART); IPR006594 (PFAM); IPR001680 (PFAM); IPR015943 (G3DSA:2.130.10.GENE3D); G3DSA:1.20.960.30 (GENE3D); PTHR22846:SF52 (PANTHER); PTHR22846 (PANTHER); IPR001680 (PROSITE_PROFILES); IPR001680 (PROSITE_PROFILES); IPR017986 (PROSITE_PROFILES); IPR001680 (PROSITE_PROFILES); IPR001680 (PROSITE_PROFILES); IPR001680 (PROSITE_PROFILES); IPR001680 (PROS…	F:GO:0005515	F:protein binding
ref|XP_026466625.1|	DTW domain-containing 1					IPR005636 (SMART); IPR005636 (PFAM); PTHR15627 (PANTHER); PTHR15627:SF8 (PANTHER)	no GO terms	no GO terms
ref|XP_026466636.1|	F-box-like WD repeat-containing TBL1XR1	C:GO:0000118; F:GO:0003714; F:GO:0005515; P:GO:0006357; P:GO:0016575; P:GO:1903507	C:histone deacetylase complex; F:transcription corepressor activity; F:protein binding; P:regulation of transcription by RNA polymerase II; P:histone deacetylation; P:negative regulation of nucleic acid-templated transcription			IPR020472 (PRINTS); IPR006594 (SMART); IPR001680 (SMART); IPR006594 (PFAM); IPR001680 (PFAM); IPR015943 (G3DSA:2.130.10.GENE3D); G3DSA:1.20.960.30 (GENE3D); PTHR22846:SF52 (PANTHER); PTHR22846 (PANTHER); IPR001680 (PROSITE_PROFILES); IPR001680 (PROSITE_PROFILES); IPR017986 (PROSITE_PROFILES); IPR001680 (PROSITE_PROFILES); IPR001680 (PROSITE_PROFILES); IPR001680 (PROSITE_PROFILES); IPR001680 (PROS…	F:GO:0005515	F:protein binding
ref|XP_026467136.1|	cAMP-dependent kinase inhibitor beta-like isoform X1	F:GO:0004862; P:GO:0071901	F:cAMP-dependent protein kinase inhibitor activity; P:negative regulation of protein serine/threonine kinase activity			IPR004171 (PFAM); PTHR15416:SF3 (PANTHER); IPR004171 (PANTHER); IPR004171 (PRODOM); SignalP-TM (SIGNALP_GRAM_POSITIVE)	F:GO:0004862; P:GO:0006469	F:cAMP-dependent protein kinase inhibitor activity; P:negative regulation of protein kinase activity
ref|XP_026467137.1|	cAMP-dependent kinase inhibitor beta-like isoform X2	F:GO:0004862; C:GO:0005634; C:GO:0005737; P:GO:2000480	F:cAMP-dependent protein kinase inhibitor activity; C:nucleus; C:cytoplasm; P:negative regulation of cAMP-dependent protein kinase activity			IPR004171 (PFAM); PTHR15416:SF3 (PANTHER); IPR004171 (PANTHER); IPR004171 (PRODOM)	F:GO:0004862; P:GO:0006469	F:cAMP-dependent protein kinase inhibitor activity; P:negative regulation of protein kinase activity
ref|XP_026467138.1|	cAMP-dependent kinase inhibitor beta-like isoform X2	F:GO:0004862; C:GO:0005634; C:GO:0005737; P:GO:2000480	F:cAMP-dependent protein kinase inhibitor activity; C:nucleus; C:cytoplasm; P:negative regulation of cAMP-dependent protein kinase activity			IPR004171 (PFAM); PTHR15416:SF3 (PANTHER); IPR004171 (PANTHER); IPR004171 (PRODOM)	F:GO:0004862; P:GO:0006469	F:cAMP-dependent protein kinase inhibitor activity; P:negative regulation of protein kinase activity
ref|XP_026466128.1|	anoctamin-1-like isoform X5	C:GO:0016020; C:GO:0016021; F:GO:0046983	C:membrane; C:integral component of membrane; F:protein dimerization activity			CYTOPLASMIC_DOMAIN (PHOBIUS); NON_CYTOPLASMIC_DOMAIN (PHOBIUS); TRANSMEMBRANE (PHOBIUS); CYTOPLASMIC_DOMAIN (PHOBIUS); TRANSMEMBRANE (PHOBIUS); CYTOPLASMIC_DOMAIN (PHOBIUS); CYTOPLASMIC_DOMAIN (PHOBIUS); TRANSMEMBRANE (PHOBIUS); NON_CYTOPLASMIC_DOMAIN (PHOBIUS); CYTOPLASMIC_DOMAIN (PHOBIUS); TRANSMEMBRANE (PHOBIUS); TRANSMEMBRANE (PHOBIUS); CYTOPLASMIC_DOMAIN (PHOBIUS); NON_CYTOPLASMIC_DOMAIN (PH…	no GO terms	no GO terms
ref|XP_026466626.1|	cAMP-dependent kinase inhibitor beta-like isoform X1	F:GO:0004862; P:GO:0071901	F:cAMP-dependent protein kinase inhibitor activity; P:negative regulation of protein serine/threonine kinase activity			IPR004171 (PFAM); PTHR15416:SF3 (PANTHER); IPR004171 (PANTHER); IPR004171 (PRODOM); SignalP-TM (SIGNALP_GRAM_POSITIVE)	F:GO:0004862; P:GO:0006469	F:cAMP-dependent protein kinase inhibitor activity; P:negative regulation of protein kinase activity
ref|XP_026466164.1|	anoctamin-1-like isoform X1	F:GO:0046983	F:protein dimerization activity			IPR007632 (PFAM); IPR032394 (PFAM); IPR007632 (PANTHER); PTHR12308:SF50 (PANTHER); TRANSMEMBRANE (PHOBIUS); NON_CYTOPLASMIC_DOMAIN (PHOBIUS); TRANSMEMBRANE (PHOBIUS); TRANSMEMBRANE (PHOBIUS); NON_CYTOPLASMIC_DOMAIN (PHOBIUS); TRANSMEMBRANE (PHOBIUS); CYTOPLASMIC_DOMAIN (PHOBIUS); NON_CYTOPLASMIC_DOMAIN (PHOBIUS); TRANSMEMBRANE (PHOBIUS); TRANSMEMBRANE (PHOBIUS); NON_CYTOPLASMIC_DOMAIN (PHOBIUS); …	F:GO:0046983	F:protein dimerization activity
ref|XP_026466633.1|	retinal guanylyl cyclase 2-like	F:GO:0004672; F:GO:0005524; C:GO:0005886; P:GO:0006468; P:GO:0009190; C:GO:0016021; F:GO:0016849; P:GO:0035556; F:GO:0038023	F:protein kinase activity; F:ATP binding; C:plasma membrane; P:protein phosphorylation; P:cyclic nucleotide biosynthetic process; C:integral component of membrane; F:phosphorus-oxygen lyase activity; P:intracellular signal transduction; F:signaling receptor activity			Coil (COILS); IPR001054 (SMART); IPR001054 (PFAM); IPR029787 (G3DSA:3.30.70.GENE3D); G3DSA:1.10.510.10 (GENE3D); IPR001245 (PFAM); PTHR11920 (PANTHER); PTHR11920:SF462 (PANTHER); NON_CYTOPLASMIC_DOMAIN (PHOBIUS); CYTOPLASMIC_DOMAIN (PHOBIUS); TRANSMEMBRANE (PHOBIUS); IPR001054 (PROSITE_PROFILES); IPR000719 (PROSITE_PROFILES); IPR029787 (SUPERFAMILY); IPR011009 (SUPERFAMILY); TMhelix (TMHMM)	F:GO:0004672; F:GO:0005524; P:GO:0006468; P:GO:0009190; F:GO:0016849; P:GO:0035556	F:protein kinase activity; F:ATP binding; P:protein phosphorylation; P:cyclic nucleotide biosynthetic process; F:phosphorus-oxygen lyase activity; P:intracellular signal transduction
ref|XP_026466635.1|	mediator of RNA polymerase II transcription subunit 26					PTHR22997:SF6 (PANTHER); PTHR22997 (PANTHER)	no GO terms	no GO terms
ref|XP_026467050.1|	5-oxoprolinase	C:GO:0005829; P:GO:0006749; F:GO:0017168	C:cytosol; P:glutathione metabolic process; F:5-oxoprolinase (ATP-hydrolyzing) activity	EC:3.5.2.9	5-oxoprolinase (ATP-hydrolyzing)	IPR003692 (PFAM); IPR008040 (PFAM); IPR002821 (PFAM); PTHR11365:SF2 (PANTHER); PTHR11365 (PANTHER)	F:GO:0003824; F:GO:0016787	F:catalytic activity; F:hydrolase activity
ref|XP_026466638.1|	retinal guanylyl cyclase 2-like	F:GO:0001653; F:GO:0004383; F:GO:0004713; F:GO:0005524; C:GO:0005886; P:GO:0006182; P:GO:0007168; C:GO:0016021; P:GO:0018108; P:GO:0035556	F:peptide receptor activity; F:guanylate cyclase activity; F:protein tyrosine kinase activity; F:ATP binding; C:plasma membrane; P:cGMP biosynthetic process; P:receptor guanylyl cyclase signaling pathway; C:integral component of membrane; P:peptidyl-tyrosine phosphorylation; P:intracellular signal transduction	EC:2.7.10; EC:4.6.1.2	Transferring phosphorus-containing groups; Guanylate cyclase	Coil (COILS); IPR001054 (SMART); IPR001054 (PFAM); IPR029787 (G3DSA:3.30.70.GENE3D); IPR011645 (PFAM); PTHR11920 (PANTHER); PTHR11920:SF462 (PANTHER); IPR001054 (PROSITE_PROFILES); IPR029787 (SUPERFAMILY)	F:GO:0004383; P:GO:0006182; P:GO:0009190; F:GO:0016849; P:GO:0035556	F:guanylate cyclase activity; P:cGMP biosynthetic process; P:cyclic nucleotide biosynthetic process; F:phosphorus-oxygen lyase activity; P:intracellular signal transduction
ref|XP_026467051.1|	Retinal guanylyl cyclase 2	F:GO:0001653; F:GO:0004383; C:GO:0005886; P:GO:0006182; P:GO:0007168; P:GO:0035556	F:peptide receptor activity; F:guanylate cyclase activity; C:plasma membrane; P:cGMP biosynthetic process; P:receptor guanylyl cyclase signaling pathway; P:intracellular signal transduction	EC:4.6.1.2	Guanylate cyclase	Coil (COILS); IPR001054 (SMART); IPR001054 (PFAM); G3DSA:1.10.510.10 (GENE3D); IPR029787 (G3DSA:3.30.70.GENE3D); PTHR11920 (PANTHER); PTHR11920:SF462 (PANTHER); IPR001054 (PROSITE_PROFILES); IPR011009 (SUPERFAMILY); IPR029787 (SUPERFAMILY)	P:GO:0009190; F:GO:0016849; P:GO:0035556	P:cyclic nucleotide biosynthetic process; F:phosphorus-oxygen lyase activity; P:intracellular signal transduction
ref|XP_026467049.1|	5-oxoprolinase	C:GO:0005829; P:GO:0006749; F:GO:0017168	C:cytosol; P:glutathione metabolic process; F:5-oxoprolinase (ATP-hydrolyzing) activity	EC:3.5.2.9	5-oxoprolinase (ATP-hydrolyzing)	IPR003692 (PFAM); IPR008040 (PFAM); IPR002821 (PFAM); PTHR11365:SF2 (PANTHER); PTHR11365 (PANTHER)	F:GO:0003824; F:GO:0016787	F:catalytic activity; F:hydrolase activity
ref|XP_026466639.1|	alpha- kinase 1					PTHR22997:SF6 (PANTHER); PTHR22997 (PANTHER)	no GO terms	no GO terms
ref|XP_026466642.1|	mediator of RNA polymerase II transcription subunit 26					PTHR22997:SF6 (PANTHER); PTHR22997 (PANTHER)	no GO terms	no GO terms
ref|XP_026466273.1|	eukaryotic translation initiation factor 5A	F:GO:0003743; F:GO:0003746; C:GO:0005737; P:GO:0006413; P:GO:0006452; F:GO:0043022; P:GO:0045901; P:GO:0045905	F:translation initiation factor activity; F:translation elongation factor activity; C:cytoplasm; P:translational initiation; P:translational frameshifting; F:ribosome binding; P:positive regulation of translational elongation; P:positive regulation of translational termination			IPR020189 (SMART); IPR020189 (PFAM); IPR001884 (TIGRFAM); IPR014722 (G3DSA:2.30.30.GENE3D); G3DSA:2.40.50.140 (GENE3D); IPR001884 (PIRSF); IPR001884 (PANTHER); PTHR11673:SF25 (PANTHER); IPR008991 (SUPERFAMILY); IPR012340 (SUPERFAMILY)	F:GO:0003723; F:GO:0003746; P:GO:0006452; F:GO:0043022; P:GO:0045901; P:GO:0045905	F:RNA binding; F:translation elongation factor activity; P:translational frameshifting; F:ribosome binding; P:positive regulation of translational elongation; P:positive regulation of translational termination
ref|XP_026466272.1|	eukaryotic translation initiation factor 5A	F:GO:0003743; F:GO:0003746; C:GO:0005737; P:GO:0006413; P:GO:0006452; F:GO:0043022; P:GO:0045901; P:GO:0045905	F:translation initiation factor activity; F:translation elongation factor activity; C:cytoplasm; P:translational initiation; P:translational frameshifting; F:ribosome binding; P:positive regulation of translational elongation; P:positive regulation of translational termination			IPR020189 (SMART); IPR020189 (PFAM); IPR001884 (TIGRFAM); IPR014722 (G3DSA:2.30.30.GENE3D); G3DSA:2.40.50.140 (GENE3D); IPR001884 (PIRSF); IPR001884 (PANTHER); PTHR11673:SF25 (PANTHER); IPR008991 (SUPERFAMILY); IPR012340 (SUPERFAMILY)	F:GO:0003723; F:GO:0003746; P:GO:0006452; F:GO:0043022; P:GO:0045901; P:GO:0045905	F:RNA binding; F:translation elongation factor activity; P:translational frameshifting; F:ribosome binding; P:positive regulation of translational elongation; P:positive regulation of translational termination
ref|XP_026466270.1|	tyrosine kinase	F:GO:0004713; F:GO:0005524; P:GO:0006468	F:protein tyrosine kinase activity; F:ATP binding; P:protein phosphorylation	EC:2.7.10	Transferring phosphorus-containing groups	IPR001245 (PRINTS); IPR020635 (SMART); PIRSF000615 (PIRSF); IPR001245 (PFAM); G3DSA:3.30.200.20 (GENE3D); PTHR24416:SF481 (PANTHER); PTHR24416 (PANTHER); NON_CYTOPLASMIC_DOMAIN (PHOBIUS); TRANSMEMBRANE (PHOBIUS); CYTOPLASMIC_DOMAIN (PHOBIUS); IPR000719 (PROSITE_PROFILES); IPR011009 (SUPERFAMILY); TMhelix (TMHMM)	F:GO:0004672; F:GO:0004713; F:GO:0005524; P:GO:0006468	F:protein kinase activity; F:protein tyrosine kinase activity; F:ATP binding; P:protein phosphorylation
ref|XP_026466271.1|	tyrosine kinase	F:GO:0004713; F:GO:0005524; P:GO:0006468	F:protein tyrosine kinase activity; F:ATP binding; P:protein phosphorylation	EC:2.7.10	Transferring phosphorus-containing groups	IPR001245 (PRINTS); IPR020635 (SMART); IPR001245 (PFAM); G3DSA:1.10.510.10 (GENE3D); PIRSF000615 (PIRSF); G3DSA:3.30.200.20 (GENE3D); PTHR24416 (PANTHER); PTHR24416:SF481 (PANTHER); NON_CYTOPLASMIC_DOMAIN (PHOBIUS); TRANSMEMBRANE (PHOBIUS); CYTOPLASMIC_DOMAIN (PHOBIUS); IPR000719 (PROSITE_PROFILES); IPR011009 (SUPERFAMILY); TMhelix (TMHMM)	F:GO:0004672; F:GO:0004713; F:GO:0005524; P:GO:0006468	F:protein kinase activity; F:protein tyrosine kinase activity; F:ATP binding; P:protein phosphorylation
ref|XP_026466643.1|	tyrosine kinase	F:GO:0004713; F:GO:0005524; P:GO:0006468	F:protein tyrosine kinase activity; F:ATP binding; P:protein phosphorylation	EC:2.7.10	Transferring phosphorus-containing groups	IPR001245 (PRINTS); IPR020635 (SMART); G3DSA:3.30.200.20 (GENE3D); IPR001245 (PFAM); PTHR24416 (PANTHER); PTHR24416:SF481 (PANTHER); IPR000719 (PROSITE_PROFILES); IPR011009 (SUPERFAMILY)	F:GO:0004672; F:GO:0004713; F:GO:0005524; P:GO:0006468	F:protein kinase activity; F:protein tyrosine kinase activity; F:ATP binding; P:protein phosphorylation
ref|XP_026466661.1|	cadherin-23 isoform X1	F:GO:0005509; P:GO:0007156; C:GO:0016020	F:calcium ion binding; P:homophilic cell adhesion via plasma membrane adhesion molecules; C:membrane			IPR002126 (PRINTS); IPR002126 (SMART); G3DSA:2.60.40.60 (GENE3D); G3DSA:2.60.40.60 (GENE3D); G3DSA:2.60.40.60 (GENE3D); G3DSA:2.60.40.60 (GENE3D); G3DSA:2.60.40.60 (GENE3D); G3DSA:2.60.40.60 (GENE3D); IPR002126 (PFAM); G3DSA:2.60.40.60 (GENE3D); IPR039808 (PANTHER); NON_CYTOPLASMIC_DOMAIN (PHOBIUS); TRANSMEMBRANE (PHOBIUS); CYTOPLASMIC_DOMAIN (PHOBIUS); TRANSMEMBRANE (PHOBIUS); NON_CYTOPLASMIC_DO…	F:GO:0005509; P:GO:0007156; C:GO:0016020; P:GO:0098609	F:calcium ion binding; P:homophilic cell adhesion via plasma membrane adhesion molecules; C:membrane; P:cell-cell adhesion
ref|XP_026466669.1|	cadherin-23	F:GO:0005509; C:GO:0005886; P:GO:0007156; C:GO:0044425	F:calcium ion binding; C:plasma membrane; P:homophilic cell adhesion via plasma membrane adhesion molecules; C:membrane part			IPR002126 (PRINTS); IPR002126 (SMART); G3DSA:2.60.40.60 (GENE3D); IPR002126 (PFAM); G3DSA:2.60.40.60 (GENE3D); G3DSA:2.60.40.60 (GENE3D); PTHR24028 (PANTHER); SIGNAL_PEPTIDE_N_REGION (PHOBIUS); SIGNAL_PEPTIDE_C_REGION (PHOBIUS); SIGNAL_PEPTIDE (PHOBIUS); NON_CYTOPLASMIC_DOMAIN (PHOBIUS); SIGNAL_PEPTIDE_H_REGION (PHOBIUS); PS50268 (PROSITE_PROFILES); PS50268 (PROSITE_PROFILES); PS50268 (PROSITE_PR…	F:GO:0005509; P:GO:0007156; C:GO:0016020	F:calcium ion binding; P:homophilic cell adhesion via plasma membrane adhesion molecules; C:membrane
ref|XP_026466670.1|	pancreatic triacylglycerol lipase	F:GO:0052689	F:carboxylic ester hydrolase activity	EC:3.1.1.1	Carboxylesterase	IPR013818 (PFAM); IPR029058 (G3DSA:3.40.50.GENE3D); PTHR11610:SF150 (PANTHER); IPR000734 (PANTHER); TRANSMEMBRANE (PHOBIUS); TRANSMEMBRANE (PHOBIUS); SIGNAL_PEPTIDE (PHOBIUS); NON_CYTOPLASMIC_DOMAIN (PHOBIUS); SIGNAL_PEPTIDE_H_REGION (PHOBIUS); CYTOPLASMIC_DOMAIN (PHOBIUS); SIGNAL_PEPTIDE_C_REGION (PHOBIUS); NON_CYTOPLASMIC_DOMAIN (PHOBIUS); SIGNAL_PEPTIDE_N_REGION (PHOBIUS); SignalP-noTM (SIGNAL…	F:GO:0052689	F:carboxylic ester hydrolase activity
ref|XP_026466671.1|	basic helix-loop-helix neural transcription factor TAP	P:GO:0006355; P:GO:0030182; F:GO:0046983	P:regulation of transcription, DNA-templated; P:neuron differentiation; F:protein dimerization activity			Coil (COILS); IPR011598 (SMART); IPR036638 (G3DSA:4.10.280.GENE3D); IPR011598 (PFAM); IPR032666 (PTHR19290:PANTHER); PTHR19290 (PANTHER); IPR011598 (PROSITE_PROFILES); IPR036638 (SUPERFAMILY)	P:GO:0006355; P:GO:0030182; F:GO:0046983	P:regulation of transcription, DNA-templated; P:neuron differentiation; F:protein dimerization activity
ref|XP_026466672.1|	cadherin-23 isoform X2	F:GO:0005509; C:GO:0005886; P:GO:0007155; P:GO:0007156; C:GO:0016020; C:GO:0016021	F:calcium ion binding; C:plasma membrane; P:cell adhesion; P:homophilic cell adhesion via plasma membrane adhesion molecules; C:membrane; C:integral component of membrane			TRANSMEMBRANE (PHOBIUS); CYTOPLASMIC_DOMAIN (PHOBIUS); NON_CYTOPLASMIC_DOMAIN (PHOBIUS); TMhelix (TMHMM)	no GO terms	no GO terms
ref|XP_026466677.1|	phospholipase A1-like	F:GO:0016298; F:GO:0052689	F:lipase activity; F:carboxylic ester hydrolase activity	EC:3.1.1.1	Carboxylesterase	IPR013818 (PFAM); IPR029058 (G3DSA:3.40.50.GENE3D); PTHR11610:SF150 (PANTHER); IPR000734 (PANTHER); SIGNAL_PEPTIDE_C_REGION (PHOBIUS); NON_CYTOPLASMIC_DOMAIN (PHOBIUS); SIGNAL_PEPTIDE_N_REGION (PHOBIUS); SIGNAL_PEPTIDE (PHOBIUS); SIGNAL_PEPTIDE_H_REGION (PHOBIUS); SignalP-noTM (SIGNALP_EUK); IPR029058 (SUPERFAMILY)	F:GO:0052689	F:carboxylic ester hydrolase activity
ref|XP_026466678.1|	basic helix-loop-helix neural transcription factor TAP	P:GO:0006355; P:GO:0030182; F:GO:0046983	P:regulation of transcription, DNA-templated; P:neuron differentiation; F:protein dimerization activity			Coil (COILS); IPR011598 (SMART); IPR036638 (G3DSA:4.10.280.GENE3D); IPR011598 (PFAM); PTHR19290 (PANTHER); IPR032666 (PTHR19290:PANTHER); IPR011598 (PROSITE_PROFILES); IPR036638 (SUPERFAMILY)	P:GO:0006355; P:GO:0030182; F:GO:0046983	P:regulation of transcription, DNA-templated; P:neuron differentiation; F:protein dimerization activity
ref|XP_026467213.1|	probable basic-leucine zipper transcription factor R					no IPS match	no IPS match	no IPS match
ref|XP_026466683.1|	maternal pumilio isoform X1	F:GO:0003723	F:RNA binding			no IPS match	no IPS match	no IPS match
ref|XP_026466684.1|	maternal pumilio isoform X5	F:GO:0003723	F:RNA binding			no IPS match	no IPS match	no IPS match
ref|XP_026466685.1|	maternal pumilio-like					Coil (COILS)	no GO terms	no GO terms
ref|XP_026466381.1|	transcription factor E2F6-like	F:GO:0003700; C:GO:0005667; P:GO:0006355; F:GO:0046983	F:DNA-binding transcription factor activity; C:transcription factor complex; P:regulation of transcription, DNA-templated; F:protein dimerization activity			Coil (COILS); IPR003316 (SMART); IPR003316 (PFAM); IPR032198 (PFAM); IPR036388 (G3DSA:1.10.10.GENE3D); IPR015633 (PANTHER); PTHR12081:SF18 (PANTHER); IPR037241 (SUPERFAMILY); IPR036390 (SUPERFAMILY)	F:GO:0003700; C:GO:0005667; P:GO:0006355; F:GO:0046983	F:DNA-binding transcription factor activity; C:transcription factor complex; P:regulation of transcription, DNA-templated; F:protein dimerization activity
ref|XP_026466379.1|	transcription factor E2F6-like	F:GO:0003700; C:GO:0005667; P:GO:0006355; F:GO:0046983	F:DNA-binding transcription factor activity; C:transcription factor complex; P:regulation of transcription, DNA-templated; F:protein dimerization activity			Coil (COILS); IPR003316 (SMART); IPR032198 (PFAM); IPR003316 (PFAM); IPR036388 (G3DSA:1.10.10.GENE3D); IPR015633 (PANTHER); PTHR12081:SF18 (PANTHER); IPR037241 (SUPERFAMILY); IPR036390 (SUPERFAMILY)	F:GO:0003700; C:GO:0005667; P:GO:0006355; F:GO:0046983	F:DNA-binding transcription factor activity; C:transcription factor complex; P:regulation of transcription, DNA-templated; F:protein dimerization activity
ref|XP_026466380.1|	transcription factor E2F6-like	F:GO:0003700; C:GO:0005667; P:GO:0006355; F:GO:0046983	F:DNA-binding transcription factor activity; C:transcription factor complex; P:regulation of transcription, DNA-templated; F:protein dimerization activity			Coil (COILS); IPR003316 (SMART); IPR032198 (PFAM); IPR003316 (PFAM); IPR036388 (G3DSA:1.10.10.GENE3D); IPR015633 (PANTHER); PTHR12081:SF18 (PANTHER); IPR037241 (SUPERFAMILY); IPR036390 (SUPERFAMILY)	F:GO:0003700; C:GO:0005667; P:GO:0006355; F:GO:0046983	F:DNA-binding transcription factor activity; C:transcription factor complex; P:regulation of transcription, DNA-templated; F:protein dimerization activity
ref|XP_026466382.1|	transcription factor E2F6-like	F:GO:0003700; C:GO:0005667; P:GO:0006355; F:GO:0046983	F:DNA-binding transcription factor activity; C:transcription factor complex; P:regulation of transcription, DNA-templated; F:protein dimerization activity			Coil (COILS); IPR003316 (SMART); IPR003316 (PFAM); IPR032198 (PFAM); IPR036388 (G3DSA:1.10.10.GENE3D); IPR015633 (PANTHER); PTHR12081:SF18 (PANTHER); IPR036390 (SUPERFAMILY); IPR037241 (SUPERFAMILY)	F:GO:0003700; C:GO:0005667; P:GO:0006355; F:GO:0046983	F:DNA-binding transcription factor activity; C:transcription factor complex; P:regulation of transcription, DNA-templated; F:protein dimerization activity
ref|XP_026466974.1|	archease-like	P:GO:0006388; P:GO:0048680; C:GO:0072669	P:tRNA splicing, via endonucleolytic cleavage and ligation; P:positive regulation of axon regeneration; C:tRNA-splicing ligase complex			IPR036820 (G3DSA:3.55.10.GENE3D); IPR023572 (PFAM); IPR002804 (PANTHER); IPR023572 (PRODOM); IPR036820 (SUPERFAMILY)	no GO terms	no GO terms
ref|XP_026466687.1|	circadian clock-controlled	C:GO:0005615	C:extracellular space			IPR010562 (SMART); IPR038606 (G3DSA:3.15.10.GENE3D); IPR010562 (PFAM); PTHR11008:SF15 (PANTHER); PTHR11008 (PANTHER)	no GO terms	no GO terms
ref|XP_026466688.1|	mast cell protease 3-like	F:GO:0004252; P:GO:0006508	F:serine-type endopeptidase activity; P:proteolysis	EC:3.4.21	Acting on peptide bonds (peptidases)	IPR001314 (PRINTS); IPR001254 (SMART); IPR001254 (PFAM); G3DSA:2.40.10.10 (GENE3D); PTHR24250 (PANTHER); PTHR24250:SF50 (PANTHER); CYTOPLASMIC_DOMAIN (PHOBIUS); TRANSMEMBRANE (PHOBIUS); NON_CYTOPLASMIC_DOMAIN (PHOBIUS); IPR001254 (PROSITE_PROFILES); IPR009003 (SUPERFAMILY)	F:GO:0004252; P:GO:0006508	F:serine-type endopeptidase activity; P:proteolysis
ref|XP_026466466.1|	transcription factor E2F6-like	F:GO:0003700; C:GO:0005667; P:GO:0006355; F:GO:0046983	F:DNA-binding transcription factor activity; C:transcription factor complex; P:regulation of transcription, DNA-templated; F:protein dimerization activity			Coil (COILS); IPR003316 (SMART); IPR003316 (PFAM); IPR036388 (G3DSA:1.10.10.GENE3D); IPR032198 (PFAM); PTHR12081:SF18 (PANTHER); IPR015633 (PANTHER); IPR037241 (SUPERFAMILY); IPR036390 (SUPERFAMILY)	F:GO:0003700; C:GO:0005667; P:GO:0006355; F:GO:0046983	F:DNA-binding transcription factor activity; C:transcription factor complex; P:regulation of transcription, DNA-templated; F:protein dimerization activity
ref|XP_026466463.1|	transcription factor E2F6-like	F:GO:0003700; C:GO:0005667; P:GO:0006355; F:GO:0046983	F:DNA-binding transcription factor activity; C:transcription factor complex; P:regulation of transcription, DNA-templated; F:protein dimerization activity			Coil (COILS); IPR003316 (SMART); IPR032198 (PFAM); IPR003316 (PFAM); IPR036388 (G3DSA:1.10.10.GENE3D); IPR015633 (PANTHER); PTHR12081:SF18 (PANTHER); IPR037241 (SUPERFAMILY); IPR036390 (SUPERFAMILY)	F:GO:0003700; C:GO:0005667; P:GO:0006355; F:GO:0046983	F:DNA-binding transcription factor activity; C:transcription factor complex; P:regulation of transcription, DNA-templated; F:protein dimerization activity
ref|XP_026466464.1|	transcription factor E2F6-like	F:GO:0003700; C:GO:0005667; P:GO:0006355; F:GO:0046983	F:DNA-binding transcription factor activity; C:transcription factor complex; P:regulation of transcription, DNA-templated; F:protein dimerization activity			Coil (COILS); IPR003316 (SMART); IPR032198 (PFAM); IPR003316 (PFAM); IPR036388 (G3DSA:1.10.10.GENE3D); IPR015633 (PANTHER); PTHR12081:SF18 (PANTHER); IPR037241 (SUPERFAMILY); IPR036390 (SUPERFAMILY)	F:GO:0003700; C:GO:0005667; P:GO:0006355; F:GO:0046983	F:DNA-binding transcription factor activity; C:transcription factor complex; P:regulation of transcription, DNA-templated; F:protein dimerization activity
ref|XP_026466465.1|	transcription factor E2F6-like	F:GO:0003700; C:GO:0005667; P:GO:0006355; F:GO:0046983	F:DNA-binding transcription factor activity; C:transcription factor complex; P:regulation of transcription, DNA-templated; F:protein dimerization activity			Coil (COILS); IPR003316 (SMART); IPR032198 (PFAM); IPR003316 (PFAM); IPR036388 (G3DSA:1.10.10.GENE3D); IPR015633 (PANTHER); PTHR12081:SF18 (PANTHER); IPR037241 (SUPERFAMILY); IPR036390 (SUPERFAMILY)	F:GO:0003700; C:GO:0005667; P:GO:0006355; F:GO:0046983	F:DNA-binding transcription factor activity; C:transcription factor complex; P:regulation of transcription, DNA-templated; F:protein dimerization activity
ref|XP_026466467.1|	transcription factor E2F6-like	F:GO:0003700; C:GO:0005667; P:GO:0006355; F:GO:0046983	F:DNA-binding transcription factor activity; C:transcription factor complex; P:regulation of transcription, DNA-templated; F:protein dimerization activity			Coil (COILS); IPR003316 (SMART); IPR003316 (PFAM); IPR032198 (PFAM); IPR036388 (G3DSA:1.10.10.GENE3D); IPR015633 (PANTHER); PTHR12081:SF18 (PANTHER); IPR036390 (SUPERFAMILY); IPR037241 (SUPERFAMILY)	F:GO:0003700; C:GO:0005667; P:GO:0006355; F:GO:0046983	F:DNA-binding transcription factor activity; C:transcription factor complex; P:regulation of transcription, DNA-templated; F:protein dimerization activity
ref|XP_026466975.1|	archease-like	P:GO:0006388; P:GO:0048680; C:GO:0072669	P:tRNA splicing, via endonucleolytic cleavage and ligation; P:positive regulation of axon regeneration; C:tRNA-splicing ligase complex			IPR036820 (G3DSA:3.55.10.GENE3D); IPR023572 (PFAM); IPR002804 (PANTHER); IPR023572 (PRODOM); IPR036820 (SUPERFAMILY)	no GO terms	no GO terms
ref|XP_026466689.1|	chymotrypsin B-like	F:GO:0004252; P:GO:0006508	F:serine-type endopeptidase activity; P:proteolysis	EC:3.4.21	Acting on peptide bonds (peptidases)	IPR001314 (PRINTS); IPR001254 (SMART); G3DSA:2.40.10.10 (GENE3D); IPR001254 (PFAM); PTHR24250 (PANTHER); PTHR24250:SF50 (PANTHER); CYTOPLASMIC_DOMAIN (PHOBIUS); NON_CYTOPLASMIC_DOMAIN (PHOBIUS); TRANSMEMBRANE (PHOBIUS); IPR001254 (PROSITE_PROFILES); IPR009003 (SUPERFAMILY)	F:GO:0004252; P:GO:0006508	F:serine-type endopeptidase activity; P:proteolysis
ref|XP_026466690.1|	uncharacterized protein LOC113370234	C:GO:0005615	C:extracellular space			IPR010562 (SMART); IPR010562 (PFAM); IPR038606 (G3DSA:3.15.10.GENE3D); PTHR11008 (PANTHER); PTHR11008:SF15 (PANTHER)	no GO terms	no GO terms
ref|XP_026467114.1|	archease-like	P:GO:0006388; P:GO:0048680; C:GO:0072669	P:tRNA splicing, via endonucleolytic cleavage and ligation; P:positive regulation of axon regeneration; C:tRNA-splicing ligase complex			IPR023572 (PFAM); IPR036820 (G3DSA:3.55.10.GENE3D); IPR002804 (PANTHER); IPR023572 (PRODOM); IPR036820 (SUPERFAMILY)	no GO terms	no GO terms
ref|XP_026466692.1|	probable glutamate--tRNA mitochondrial	F:GO:0000049; F:GO:0004818; F:GO:0005524; P:GO:0006424	F:tRNA binding; F:glutamate-tRNA ligase activity; F:ATP binding; P:glutamyl-tRNA aminoacylation	EC:6.1.1.17	Glutamate--tRNA ligase	IPR000924 (PRINTS); IPR020751 (G3DSA:1.10.10.GENE3D); IPR020058 (PFAM); IPR004527 (TIGRFAM); IPR014729 (G3DSA:3.40.50.GENE3D); PTHR43311:SF2 (PANTHER); PTHR43311 (PANTHER); IPR004527 (HAMAP); SSF52374 (SUPERFAMILY); IPR008925 (SUPERFAMILY)	F:GO:0000049; F:GO:0000166; F:GO:0004812; F:GO:0004818; F:GO:0005524; P:GO:0006424; P:GO:0043039	F:tRNA binding; F:nucleotide binding; F:aminoacyl-tRNA ligase activity; F:glutamate-tRNA ligase activity; F:ATP binding; P:glutamyl-tRNA aminoacylation; P:tRNA aminoacylation
ref|XP_026466694.1|	serine protease snake-like	F:GO:0004252; P:GO:0006508	F:serine-type endopeptidase activity; P:proteolysis	EC:3.4.21	Acting on peptide bonds (peptidases)	IPR001314 (PRINTS); IPR001254 (SMART); G3DSA:2.40.10.10 (GENE3D); IPR001254 (PFAM); G3DSA:2.40.10.10 (GENE3D); PTHR24260:SF122 (PANTHER); PTHR24260 (PANTHER); NON_CYTOPLASMIC_DOMAIN (PHOBIUS); SIGNAL_PEPTIDE_N_REGION (PHOBIUS); SIGNAL_PEPTIDE_C_REGION (PHOBIUS); SIGNAL_PEPTIDE (PHOBIUS); SIGNAL_PEPTIDE_H_REGION (PHOBIUS); IPR001254 (PROSITE_PROFILES); SignalP-noTM (SIGNALP_EUK); IPR009003 (SUPERF…	F:GO:0004252; P:GO:0006508	F:serine-type endopeptidase activity; P:proteolysis
ref|XP_026466696.1|	diacylglycerol kinase eta-like	F:GO:0003951; F:GO:0004143; F:GO:0005515; P:GO:0007205; P:GO:0035556	F:NAD+ kinase activity; F:diacylglycerol kinase activity; F:protein binding; P:protein kinase C-activating G protein-coupled receptor signaling pathway; P:intracellular signal transduction	EC:2.7.1.23; EC:2.7.1.107	NAD(+) kinase; Diacylglycerol kinase (ATP)	Coil (COILS); Coil (COILS); Coil (COILS); Coil (COILS); IPR002219 (SMART); IPR000756 (SMART); IPR001660 (SMART); IPR001206 (SMART); G3DSA:2.60.200.40 (GENE3D); IPR000756 (PFAM); IPR002219 (PFAM); G3DSA:1.10.150.50 (GENE3D); G3DSA:3.30.60.20 (GENE3D); IPR017438 (G3DSA:3.40.50.GENE3D); IPR001206 (PFAM); G3DSA:3.30.60.20 (GENE3D); IPR001660 (PFAM); PTHR11255:SF37 (PANTHER); IPR037607 (PANTHER); IPR0…	F:GO:0003951; F:GO:0004143; F:GO:0005515; P:GO:0007165; P:GO:0007205; F:GO:0016301; P:GO:0035556	F:NAD+ kinase activity; F:diacylglycerol kinase activity; F:protein binding; P:signal transduction; P:protein kinase C-activating G protein-coupled receptor signaling pathway; F:kinase activity; P:intracellular signal transduction
ref|XP_026466516.1|	---NA---					TRANSMEMBRANE (PHOBIUS); TRANSMEMBRANE (PHOBIUS); CYTOPLASMIC_DOMAIN (PHOBIUS); CYTOPLASMIC_DOMAIN (PHOBIUS); CYTOPLASMIC_DOMAIN (PHOBIUS); TRANSMEMBRANE (PHOBIUS); NON_CYTOPLASMIC_DOMAIN (PHOBIUS); TRANSMEMBRANE (PHOBIUS); TRANSMEMBRANE (PHOBIUS); NON_CYTOPLASMIC_DOMAIN (PHOBIUS); NON_CYTOPLASMIC_DOMAIN (PHOBIUS); IPR001849 (PROSITE_PROFILES); TMhelix (TMHMM); TMhelix (TMHMM); TMhelix (TMHMM); T…	no GO terms	no GO terms
ref|XP_026466697.1|	serine protease snake-like	F:GO:0004252; P:GO:0006508	F:serine-type endopeptidase activity; P:proteolysis	EC:3.4.21	Acting on peptide bonds (peptidases)	IPR001314 (PRINTS); IPR001254 (SMART); IPR001254 (PFAM); G3DSA:2.40.10.10 (GENE3D); G3DSA:2.40.10.10 (GENE3D); PTHR24260 (PANTHER); PTHR24260:SF122 (PANTHER); SIGNAL_PEPTIDE (PHOBIUS); SIGNAL_PEPTIDE_C_REGION (PHOBIUS); SIGNAL_PEPTIDE_H_REGION (PHOBIUS); SIGNAL_PEPTIDE_N_REGION (PHOBIUS); NON_CYTOPLASMIC_DOMAIN (PHOBIUS); IPR001254 (PROSITE_PROFILES); SignalP-noTM (SIGNALP_EUK); IPR009003 (SUPERF…	F:GO:0004252; P:GO:0006508	F:serine-type endopeptidase activity; P:proteolysis
ref|XP_026466898.1|	probable glutamate--tRNA mitochondrial	F:GO:0000049; F:GO:0004818; F:GO:0005524; P:GO:0006424	F:tRNA binding; F:glutamate-tRNA ligase activity; F:ATP binding; P:glutamyl-tRNA aminoacylation	EC:6.1.1.17	Glutamate--tRNA ligase	IPR000924 (PRINTS); IPR020058 (PFAM); IPR014729 (G3DSA:3.40.50.GENE3D); IPR020751 (G3DSA:1.10.10.GENE3D); IPR004527 (TIGRFAM); PTHR43311:SF2 (PANTHER); PTHR43311 (PANTHER); IPR004527 (HAMAP); IPR008925 (SUPERFAMILY); SSF52374 (SUPERFAMILY)	F:GO:0000049; F:GO:0000166; F:GO:0004812; F:GO:0004818; F:GO:0005524; P:GO:0006424; P:GO:0043039	F:tRNA binding; F:nucleotide binding; F:aminoacyl-tRNA ligase activity; F:glutamate-tRNA ligase activity; F:ATP binding; P:glutamyl-tRNA aminoacylation; P:tRNA aminoacylation
ref|XP_026467116.1|	armadillo repeat-containing 7					IPR011989 (G3DSA:1.25.10.GENE3D); PTHR46263 (PANTHER); IPR016024 (SUPERFAMILY)	no GO terms	no GO terms
ref|XP_026467190.1|	follicle cell 3C-1-like					SIGNAL_PEPTIDE_H_REGION (PHOBIUS); SIGNAL_PEPTIDE_N_REGION (PHOBIUS); SIGNAL_PEPTIDE (PHOBIUS); SIGNAL_PEPTIDE_C_REGION (PHOBIUS); NON_CYTOPLASMIC_DOMAIN (PHOBIUS); SignalP-noTM (SIGNALP_EUK); SignalP-TM (SIGNALP_GRAM_POSITIVE); SignalP-noTM (SIGNALP_EUK)	no GO terms	no GO terms
ref|XP_026466702.1|	follicle cell 3C-1-like					SIGNAL_PEPTIDE_H_REGION (PHOBIUS); SIGNAL_PEPTIDE_N_REGION (PHOBIUS); SIGNAL_PEPTIDE (PHOBIUS); SIGNAL_PEPTIDE_C_REGION (PHOBIUS); NON_CYTOPLASMIC_DOMAIN (PHOBIUS); SignalP-noTM (SIGNALP_GRAM_NEGATIVE); SignalP-TM (SIGNALP_GRAM_POSITIVE); SignalP-noTM (SIGNALP_GRAM_NEGATIVE)	no GO terms	no GO terms
ref|XP_026466703.1|	probable glutamate--tRNA mitochondrial	F:GO:0000049; F:GO:0004818; F:GO:0005524; P:GO:0006424	F:tRNA binding; F:glutamate-tRNA ligase activity; F:ATP binding; P:glutamyl-tRNA aminoacylation	EC:6.1.1.17	Glutamate--tRNA ligase	IPR000924 (PRINTS); G3DSA:3.10.129.10 (GENE3D); IPR004527 (TIGRFAM); IPR020751 (G3DSA:1.10.10.GENE3D); IPR020058 (PFAM); IPR014729 (G3DSA:3.40.50.GENE3D); IPR011989 (G3DSA:1.25.10.GENE3D); PTHR43311 (PANTHER); PTHR43311:SF2 (PANTHER); IPR004527 (HAMAP); SSF52374 (SUPERFAMILY); IPR029069 (SUPERFAMILY); IPR016024 (SUPERFAMILY); IPR008925 (SUPERFAMILY)	F:GO:0000049; F:GO:0000166; F:GO:0004812; F:GO:0004818; F:GO:0005524; P:GO:0006424; P:GO:0043039	F:tRNA binding; F:nucleotide binding; F:aminoacyl-tRNA ligase activity; F:glutamate-tRNA ligase activity; F:ATP binding; P:glutamyl-tRNA aminoacylation; P:tRNA aminoacylation
ref|XP_026466704.1|	serine protease snake-like	F:GO:0004252; P:GO:0006508	F:serine-type endopeptidase activity; P:proteolysis	EC:3.4.21	Acting on peptide bonds (peptidases)	IPR001314 (PRINTS); IPR001254 (SMART); G3DSA:2.40.10.10 (GENE3D); G3DSA:2.40.10.10 (GENE3D); IPR001254 (PFAM); PTHR24260 (PANTHER); PTHR24260:SF122 (PANTHER); SIGNAL_PEPTIDE_N_REGION (PHOBIUS); SIGNAL_PEPTIDE_C_REGION (PHOBIUS); SIGNAL_PEPTIDE (PHOBIUS); NON_CYTOPLASMIC_DOMAIN (PHOBIUS); SIGNAL_PEPTIDE_H_REGION (PHOBIUS); IPR001254 (PROSITE_PROFILES); SignalP-noTM (SIGNALP_EUK); IPR009003 (SUPERF…	F:GO:0004252; P:GO:0006508	F:serine-type endopeptidase activity; P:proteolysis
ref|XP_026466705.1|	diacylglycerol kinase eta isoform X1	F:GO:0003951; F:GO:0004143; F:GO:0005515; P:GO:0007205; P:GO:0035556	F:NAD+ kinase activity; F:diacylglycerol kinase activity; F:protein binding; P:protein kinase C-activating G protein-coupled receptor signaling pathway; P:intracellular signal transduction	EC:2.7.1.23; EC:2.7.1.107	NAD(+) kinase; Diacylglycerol kinase (ATP)	Coil (COILS); Coil (COILS); Coil (COILS); Coil (COILS); IPR002219 (SMART); IPR001660 (SMART); IPR001849 (SMART); IPR001206 (SMART); IPR000756 (SMART); G3DSA:3.30.60.20 (GENE3D); IPR002219 (PFAM); G3DSA:2.60.200.40 (GENE3D); G3DSA:3.30.60.20 (GENE3D); IPR001849 (PFAM); IPR011993 (G3DSA:2.30.29.GENE3D); IPR000756 (PFAM); IPR001206 (PFAM); G3DSA:1.10.150.50 (GENE3D); IPR001660 (PFAM); IPR017438 (G3D…	F:GO:0003951; F:GO:0004143; F:GO:0005515; P:GO:0007165; P:GO:0007205; F:GO:0016301; P:GO:0035556	F:NAD+ kinase activity; F:diacylglycerol kinase activity; F:protein binding; P:signal transduction; P:protein kinase C-activating G protein-coupled receptor signaling pathway; F:kinase activity; P:intracellular signal transduction
ref|XP_026466200.1|	serpin partial	C:GO:0005615; P:GO:0006508; F:GO:0008233	C:extracellular space; P:proteolysis; F:peptidase activity			IPR023796 (SMART); G3DSA:3.30.497.10 (GENE3D); G3DSA:1.10.287.580 (GENE3D); G3DSA:2.30.39.10 (GENE3D); IPR023796 (PFAM); IPR000215 (PANTHER); PTHR11461:SF211 (PANTHER); SIGNAL_PEPTIDE_H_REGION (PHOBIUS); NON_CYTOPLASMIC_DOMAIN (PHOBIUS); SIGNAL_PEPTIDE_N_REGION (PHOBIUS); TRANSMEMBRANE (PHOBIUS); SIGNAL_PEPTIDE_C_REGION (PHOBIUS); SIGNAL_PEPTIDE (PHOBIUS); CYTOPLASMIC_DOMAIN (PHOBIUS); SignalP-no…	C:GO:0005615	C:extracellular space
ref|XP_026466201.1|	serpin partial	C:GO:0005615; P:GO:0006508; F:GO:0008233	C:extracellular space; P:proteolysis; F:peptidase activity			IPR023796 (SMART); G3DSA:3.30.497.10 (GENE3D); G3DSA:2.30.39.10 (GENE3D); IPR023796 (PFAM); PTHR11461:SF211 (PANTHER); IPR000215 (PANTHER); SIGNAL_PEPTIDE_H_REGION (PHOBIUS); NON_CYTOPLASMIC_DOMAIN (PHOBIUS); SIGNAL_PEPTIDE_N_REGION (PHOBIUS); SIGNAL_PEPTIDE_C_REGION (PHOBIUS); SIGNAL_PEPTIDE (PHOBIUS); SignalP-noTM (SIGNALP_EUK); IPR036186 (SUPERFAMILY)	C:GO:0005615	C:extracellular space
ref|XP_026466198.1|	leukocyte elastase inhibitor-like isoform X14	C:GO:0005615; P:GO:0006508; F:GO:0008233	C:extracellular space; P:proteolysis; F:peptidase activity			IPR023796 (SMART); G3DSA:2.30.39.10 (GENE3D); G3DSA:3.30.497.10 (GENE3D); IPR023796 (PFAM); PTHR11461:SF211 (PANTHER); IPR000215 (PANTHER); SIGNAL_PEPTIDE_H_REGION (PHOBIUS); NON_CYTOPLASMIC_DOMAIN (PHOBIUS); SIGNAL_PEPTIDE_N_REGION (PHOBIUS); SIGNAL_PEPTIDE_C_REGION (PHOBIUS); SIGNAL_PEPTIDE (PHOBIUS); SignalP-noTM (SIGNALP_EUK); IPR036186 (SUPERFAMILY)	C:GO:0005615	C:extracellular space
ref|XP_026466205.1|	leukocyte elastase inhibitor-like isoform X14	C:GO:0005615; P:GO:0006508; F:GO:0008233	C:extracellular space; P:proteolysis; F:peptidase activity			IPR023796 (SMART); IPR023796 (PFAM); G3DSA:2.30.39.10 (GENE3D); G3DSA:3.30.497.10 (GENE3D); PTHR11461:SF211 (PANTHER); IPR000215 (PANTHER); SIGNAL_PEPTIDE_H_REGION (PHOBIUS); SIGNAL_PEPTIDE_N_REGION (PHOBIUS); SIGNAL_PEPTIDE_C_REGION (PHOBIUS); SIGNAL_PEPTIDE (PHOBIUS); NON_CYTOPLASMIC_DOMAIN (PHOBIUS); SignalP-noTM (SIGNALP_EUK); IPR036186 (SUPERFAMILY)	C:GO:0005615	C:extracellular space
ref|XP_026466197.1|	serpin partial	C:GO:0005615; P:GO:0006508; F:GO:0008233	C:extracellular space; P:proteolysis; F:peptidase activity			IPR023796 (SMART); G3DSA:3.30.497.10 (GENE3D); G3DSA:2.30.39.10 (GENE3D); IPR023796 (PFAM); PTHR11461:SF211 (PANTHER); IPR000215 (PANTHER); SIGNAL_PEPTIDE_H_REGION (PHOBIUS); NON_CYTOPLASMIC_DOMAIN (PHOBIUS); SIGNAL_PEPTIDE_N_REGION (PHOBIUS); SIGNAL_PEPTIDE_C_REGION (PHOBIUS); SIGNAL_PEPTIDE (PHOBIUS); SignalP-noTM (SIGNALP_EUK); IPR036186 (SUPERFAMILY)	C:GO:0005615	C:extracellular space
ref|XP_026466210.1|	serpin partial	C:GO:0005615; P:GO:0006508; F:GO:0008233	C:extracellular space; P:proteolysis; F:peptidase activity			IPR023796 (SMART); G3DSA:2.30.39.10 (GENE3D); IPR023796 (PFAM); G3DSA:1.10.287.580 (GENE3D); G3DSA:2.30.39.10 (GENE3D); G3DSA:3.30.497.10 (GENE3D); IPR000215 (PANTHER); PTHR11461:SF211 (PANTHER); SIGNAL_PEPTIDE_H_REGION (PHOBIUS); SIGNAL_PEPTIDE_N_REGION (PHOBIUS); SIGNAL_PEPTIDE_C_REGION (PHOBIUS); SIGNAL_PEPTIDE (PHOBIUS); NON_CYTOPLASMIC_DOMAIN (PHOBIUS); SignalP-noTM (SIGNALP_EUK); IPR036186 …	C:GO:0005615	C:extracellular space
ref|XP_026466211.1|	serpin partial	C:GO:0005615; P:GO:0006508; F:GO:0008233	C:extracellular space; P:proteolysis; F:peptidase activity			IPR023796 (SMART); G3DSA:2.30.39.10 (GENE3D); IPR023796 (PFAM); G3DSA:1.10.287.580 (GENE3D); G3DSA:2.30.39.10 (GENE3D); G3DSA:3.30.497.10 (GENE3D); IPR000215 (PANTHER); PTHR11461:SF211 (PANTHER); SIGNAL_PEPTIDE_H_REGION (PHOBIUS); SIGNAL_PEPTIDE_N_REGION (PHOBIUS); SIGNAL_PEPTIDE_C_REGION (PHOBIUS); SIGNAL_PEPTIDE (PHOBIUS); NON_CYTOPLASMIC_DOMAIN (PHOBIUS); SignalP-noTM (SIGNALP_EUK); IPR036186 …	C:GO:0005615	C:extracellular space
ref|XP_026466203.1|	leukocyte elastase inhibitor-like isoform X14	C:GO:0005615; P:GO:0006508; F:GO:0008233	C:extracellular space; P:proteolysis; F:peptidase activity			IPR023796 (SMART); IPR023796 (PFAM); G3DSA:2.30.39.10 (GENE3D); G3DSA:3.30.497.10 (GENE3D); PTHR11461:SF211 (PANTHER); IPR000215 (PANTHER); SIGNAL_PEPTIDE_H_REGION (PHOBIUS); SIGNAL_PEPTIDE_N_REGION (PHOBIUS); SIGNAL_PEPTIDE_C_REGION (PHOBIUS); SIGNAL_PEPTIDE (PHOBIUS); NON_CYTOPLASMIC_DOMAIN (PHOBIUS); SignalP-noTM (SIGNALP_EUK); IPR036186 (SUPERFAMILY)	C:GO:0005615	C:extracellular space
ref|XP_026466208.1|	serpin partial	C:GO:0005615; P:GO:0006508; F:GO:0008233	C:extracellular space; P:proteolysis; F:peptidase activity			IPR023796 (SMART); G3DSA:2.30.39.10 (GENE3D); IPR023796 (PFAM); G3DSA:3.30.497.10 (GENE3D); PTHR11461:SF211 (PANTHER); IPR000215 (PANTHER); SIGNAL_PEPTIDE_H_REGION (PHOBIUS); SIGNAL_PEPTIDE_N_REGION (PHOBIUS); NON_CYTOPLASMIC_DOMAIN (PHOBIUS); SIGNAL_PEPTIDE_C_REGION (PHOBIUS); SIGNAL_PEPTIDE (PHOBIUS); SignalP-noTM (SIGNALP_EUK); IPR036186 (SUPERFAMILY)	C:GO:0005615	C:extracellular space
ref|XP_026466209.1|	serpin partial	C:GO:0005615; P:GO:0006508; F:GO:0008233	C:extracellular space; P:proteolysis; F:peptidase activity			IPR023796 (SMART); G3DSA:2.30.39.10 (GENE3D); IPR023796 (PFAM); G3DSA:3.30.497.10 (GENE3D); PTHR11461:SF211 (PANTHER); IPR000215 (PANTHER); SIGNAL_PEPTIDE_H_REGION (PHOBIUS); SIGNAL_PEPTIDE_N_REGION (PHOBIUS); NON_CYTOPLASMIC_DOMAIN (PHOBIUS); SIGNAL_PEPTIDE_C_REGION (PHOBIUS); SIGNAL_PEPTIDE (PHOBIUS); SignalP-noTM (SIGNALP_EUK); IPR036186 (SUPERFAMILY)	C:GO:0005615	C:extracellular space
ref|XP_026466213.1|	serpin partial	C:GO:0005615; P:GO:0006508; F:GO:0008233	C:extracellular space; P:proteolysis; F:peptidase activity			IPR023796 (SMART); IPR023796 (PFAM); G3DSA:3.30.497.10 (GENE3D); G3DSA:2.30.39.10 (GENE3D); IPR000215 (PANTHER); PTHR11461:SF211 (PANTHER); SIGNAL_PEPTIDE (PHOBIUS); SIGNAL_PEPTIDE_C_REGION (PHOBIUS); NON_CYTOPLASMIC_DOMAIN (PHOBIUS); SIGNAL_PEPTIDE_H_REGION (PHOBIUS); SIGNAL_PEPTIDE_N_REGION (PHOBIUS); SignalP-TM (SIGNALP_GRAM_POSITIVE); SignalP-noTM (SIGNALP_GRAM_NEGATIVE); SignalP-noTM (SIGNAL…	C:GO:0005615	C:extracellular space
ref|XP_026466207.1|	serpin partial	C:GO:0005615; P:GO:0006508; F:GO:0008233	C:extracellular space; P:proteolysis; F:peptidase activity			IPR023796 (SMART); IPR023796 (PFAM); G3DSA:2.30.39.10 (GENE3D); G3DSA:3.30.497.10 (GENE3D); PTHR11461:SF211 (PANTHER); IPR000215 (PANTHER); SIGNAL_PEPTIDE_H_REGION (PHOBIUS); SIGNAL_PEPTIDE_N_REGION (PHOBIUS); NON_CYTOPLASMIC_DOMAIN (PHOBIUS); SIGNAL_PEPTIDE_C_REGION (PHOBIUS); SIGNAL_PEPTIDE (PHOBIUS); SignalP-noTM (SIGNALP_EUK); IPR036186 (SUPERFAMILY)	C:GO:0005615	C:extracellular space
ref|XP_026466202.1|	serpin partial	C:GO:0005615; P:GO:0006508; F:GO:0008233	C:extracellular space; P:proteolysis; F:peptidase activity			IPR023796 (SMART); G3DSA:2.30.39.10 (GENE3D); G3DSA:3.30.497.10 (GENE3D); IPR023796 (PFAM); IPR000215 (PANTHER); PTHR11461:SF211 (PANTHER); SIGNAL_PEPTIDE_H_REGION (PHOBIUS); SIGNAL_PEPTIDE_N_REGION (PHOBIUS); CYTOPLASMIC_DOMAIN (PHOBIUS); SIGNAL_PEPTIDE_C_REGION (PHOBIUS); SIGNAL_PEPTIDE (PHOBIUS); NON_CYTOPLASMIC_DOMAIN (PHOBIUS); TRANSMEMBRANE (PHOBIUS); SignalP-noTM (SIGNALP_EUK); IPR036186 (…	C:GO:0005615	C:extracellular space
ref|XP_026466204.1|	antichymotrypsin-2-like isoform X13	C:GO:0005615; P:GO:0006508; F:GO:0008233	C:extracellular space; P:proteolysis; F:peptidase activity			IPR023796 (SMART); G3DSA:3.30.497.10 (GENE3D); G3DSA:2.30.39.10 (GENE3D); IPR023796 (PFAM); PTHR11461:SF211 (PANTHER); IPR000215 (PANTHER); SIGNAL_PEPTIDE_H_REGION (PHOBIUS); SIGNAL_PEPTIDE_N_REGION (PHOBIUS); SIGNAL_PEPTIDE_C_REGION (PHOBIUS); SIGNAL_PEPTIDE (PHOBIUS); NON_CYTOPLASMIC_DOMAIN (PHOBIUS); SignalP-noTM (SIGNALP_EUK); IPR036186 (SUPERFAMILY)	C:GO:0005615	C:extracellular space
ref|XP_026466206.1|	serpin partial	C:GO:0005615; P:GO:0006508; F:GO:0008233	C:extracellular space; P:proteolysis; F:peptidase activity			IPR023796 (SMART); IPR023796 (PFAM); G3DSA:3.30.497.10 (GENE3D); G3DSA:2.30.39.10 (GENE3D); PTHR11461:SF211 (PANTHER); IPR000215 (PANTHER); SIGNAL_PEPTIDE_H_REGION (PHOBIUS); SIGNAL_PEPTIDE_N_REGION (PHOBIUS); NON_CYTOPLASMIC_DOMAIN (PHOBIUS); SIGNAL_PEPTIDE_C_REGION (PHOBIUS); SIGNAL_PEPTIDE (PHOBIUS); SignalP-noTM (SIGNALP_EUK); IPR036186 (SUPERFAMILY)	C:GO:0005615	C:extracellular space
ref|XP_026466199.1|	serpin partial	C:GO:0005615; P:GO:0006508; F:GO:0008233	C:extracellular space; P:proteolysis; F:peptidase activity			IPR023796 (SMART); G3DSA:2.30.39.10 (GENE3D); G3DSA:3.30.497.10 (GENE3D); IPR023796 (PFAM); IPR000215 (PANTHER); PTHR11461:SF211 (PANTHER); SIGNAL_PEPTIDE (PHOBIUS); SIGNAL_PEPTIDE_C_REGION (PHOBIUS); NON_CYTOPLASMIC_DOMAIN (PHOBIUS); SIGNAL_PEPTIDE_H_REGION (PHOBIUS); SIGNAL_PEPTIDE_N_REGION (PHOBIUS); SignalP-noTM (SIGNALP_GRAM_NEGATIVE); SignalP-noTM (SIGNALP_GRAM_NEGATIVE); SignalP-TM (SIGNAL…	C:GO:0005615	C:extracellular space
ref|XP_026466195.1|	antichymotrypsin-2-like isoform X13	C:GO:0005615; P:GO:0006508; F:GO:0008233	C:extracellular space; P:proteolysis; F:peptidase activity			IPR023796 (SMART); G3DSA:2.30.39.10 (GENE3D); G3DSA:3.30.497.10 (GENE3D); IPR023796 (PFAM); PTHR11461:SF211 (PANTHER); IPR000215 (PANTHER); SIGNAL_PEPTIDE_H_REGION (PHOBIUS); SIGNAL_PEPTIDE_N_REGION (PHOBIUS); NON_CYTOPLASMIC_DOMAIN (PHOBIUS); SIGNAL_PEPTIDE_C_REGION (PHOBIUS); SIGNAL_PEPTIDE (PHOBIUS); SignalP-noTM (SIGNALP_EUK); IPR036186 (SUPERFAMILY)	C:GO:0005615	C:extracellular space
ref|XP_026466214.1|	serpin partial	C:GO:0005615; P:GO:0006508; F:GO:0008233	C:extracellular space; P:proteolysis; F:peptidase activity			IPR023796 (SMART); IPR023796 (PFAM); G3DSA:3.30.497.10 (GENE3D); G3DSA:2.30.39.10 (GENE3D); PTHR11461:SF211 (PANTHER); IPR000215 (PANTHER); IPR036186 (SUPERFAMILY)	C:GO:0005615	C:extracellular space
ref|XP_026466706.1|	leukocyte elastase inhibitor-like isoform X14	C:GO:0005615; P:GO:0006508; F:GO:0008233	C:extracellular space; P:proteolysis; F:peptidase activity			IPR023796 (PFAM); G3DSA:3.30.497.10 (GENE3D); SIGNAL_PEPTIDE_H_REGION (PHOBIUS); SIGNAL_PEPTIDE_C_REGION (PHOBIUS); NON_CYTOPLASMIC_DOMAIN (PHOBIUS); TRANSMEMBRANE (PHOBIUS); SIGNAL_PEPTIDE (PHOBIUS); SIGNAL_PEPTIDE_N_REGION (PHOBIUS); CYTOPLASMIC_DOMAIN (PHOBIUS); SignalP-noTM (SIGNALP_EUK); IPR036186 (SUPERFAMILY); TMhelix (TMHMM)	no GO terms	no GO terms
ref|XP_026466708.1|	probable poly(ADP-ribose) glycohydrolase 2 isoform X1	F:GO:0004649; P:GO:0005975	F:poly(ADP-ribose) glycohydrolase activity; P:carbohydrate metabolic process	EC:3.2.1.143	Poly(ADP-ribose) glycohydrolase	IPR007724 (PFAM); IPR007724 (PANTHER); PTHR12837:SF0 (PANTHER)	F:GO:0004649; P:GO:0005975	F:poly(ADP-ribose) glycohydrolase activity; P:carbohydrate metabolic process
ref|XP_026468078.1|	COP9 signalosome complex subunit 6	P:GO:0000338; F:GO:0005515; C:GO:0008180	P:protein deneddylation; F:protein binding; C:COP9 signalosome			IPR000555 (SMART); IPR024969 (PFAM); G3DSA:3.40.140.10 (GENE3D); IPR000555 (PFAM); PTHR10540:SF8 (PANTHER); PTHR10540 (PANTHER); IPR037518 (PROSITE_PROFILES)	F:GO:0005515	F:protein binding
ref|XP_026466710.1|	endocuticle structural glyco ABD-5-like	F:GO:0042302	F:structural constituent of cuticle			IPR000618 (PRINTS); IPR000618 (PFAM); PTHR10380:SF210 (PANTHER); PTHR10380 (PANTHER); SIGNAL_PEPTIDE (PHOBIUS); SIGNAL_PEPTIDE_C_REGION (PHOBIUS); SIGNAL_PEPTIDE_H_REGION (PHOBIUS); NON_CYTOPLASMIC_DOMAIN (PHOBIUS); SIGNAL_PEPTIDE_N_REGION (PHOBIUS); IPR000618 (PROSITE_PROFILES); SignalP-TM (SIGNALP_GRAM_POSITIVE); SignalP-noTM (SIGNALP_EUK); SignalP-noTM (SIGNALP_EUK)	F:GO:0042302	F:structural constituent of cuticle
ref|XP_026468079.1|	endocuticle structural glyco ABD-5-like	F:GO:0042302	F:structural constituent of cuticle			IPR000618 (PRINTS); IPR000618 (PFAM); PTHR10380:SF210 (PANTHER); PTHR10380 (PANTHER); SIGNAL_PEPTIDE (PHOBIUS); SIGNAL_PEPTIDE_C_REGION (PHOBIUS); SIGNAL_PEPTIDE_H_REGION (PHOBIUS); NON_CYTOPLASMIC_DOMAIN (PHOBIUS); SIGNAL_PEPTIDE_N_REGION (PHOBIUS); IPR000618 (PROSITE_PROFILES); SignalP-TM (SIGNALP_GRAM_POSITIVE); SignalP-noTM (SIGNALP_EUK); SignalP-noTM (SIGNALP_EUK)	F:GO:0042302	F:structural constituent of cuticle
ref|XP_026466711.1|	circadian clock-controlled	C:GO:0005615	C:extracellular space			IPR010562 (SMART); IPR010562 (PFAM); IPR038606 (G3DSA:3.15.10.GENE3D); PTHR11008:SF33 (PANTHER); PTHR11008 (PANTHER); SIGNAL_PEPTIDE (PHOBIUS); SIGNAL_PEPTIDE_N_REGION (PHOBIUS); SIGNAL_PEPTIDE_C_REGION (PHOBIUS); NON_CYTOPLASMIC_DOMAIN (PHOBIUS); SIGNAL_PEPTIDE_H_REGION (PHOBIUS); SignalP-noTM (SIGNALP_EUK)	no GO terms	no GO terms
ref|XP_026466714.1|	circadian clock-controlled -like	C:GO:0005615	C:extracellular space			IPR010562 (SMART); IPR038606 (G3DSA:3.15.10.GENE3D); IPR010562 (PFAM); PTHR11008:SF35 (PANTHER); PTHR11008 (PANTHER); SIGNAL_PEPTIDE (PHOBIUS); NON_CYTOPLASMIC_DOMAIN (PHOBIUS); SIGNAL_PEPTIDE_H_REGION (PHOBIUS); SIGNAL_PEPTIDE_C_REGION (PHOBIUS); SIGNAL_PEPTIDE_N_REGION (PHOBIUS); PS51257 (PROSITE_PROFILES); SignalP-noTM (SIGNALP_EUK)	no GO terms	no GO terms
ref|XP_026466504.1|	MFS-type transporter SLC18B1-like	F:GO:0005215; C:GO:0016021; P:GO:0055085	F:transporter activity; C:integral component of membrane; P:transmembrane transport			G3DSA:1.20.1250.20 (GENE3D); IPR011701 (PFAM); G3DSA:1.20.1250.20 (GENE3D); PTHR23506:SF26 (PANTHER); PTHR23506 (PANTHER); CYTOPLASMIC_DOMAIN (PHOBIUS); TRANSMEMBRANE (PHOBIUS); CYTOPLASMIC_DOMAIN (PHOBIUS); SIGNAL_PEPTIDE_H_REGION (PHOBIUS); TRANSMEMBRANE (PHOBIUS); SIGNAL_PEPTIDE (PHOBIUS); CYTOPLASMIC_DOMAIN (PHOBIUS); NON_CYTOPLASMIC_DOMAIN (PHOBIUS); SIGNAL_PEPTIDE_C_REGION (PHOBIUS); TRANSM…	C:GO:0016021; P:GO:0055085	C:integral component of membrane; P:transmembrane transport
ref|XP_026466715.1|	chymotrypsin-1-like	F:GO:0004252; P:GO:0006508	F:serine-type endopeptidase activity; P:proteolysis	EC:3.4.21	Acting on peptide bonds (peptidases)	IPR001314 (PRINTS); IPR001254 (SMART); G3DSA:2.40.10.10 (GENE3D); IPR001254 (PFAM); PTHR24276 (PANTHER); SIGNAL_PEPTIDE (PHOBIUS); SIGNAL_PEPTIDE_C_REGION (PHOBIUS); NON_CYTOPLASMIC_DOMAIN (PHOBIUS); SIGNAL_PEPTIDE_H_REGION (PHOBIUS); SIGNAL_PEPTIDE_N_REGION (PHOBIUS); IPR001254 (PROSITE_PROFILES); SignalP-noTM (SIGNALP_EUK); IPR009003 (SUPERFAMILY)	F:GO:0004252; P:GO:0006508	F:serine-type endopeptidase activity; P:proteolysis
ref|XP_026466716.1|	chymotrypsin-1-like	F:GO:0004252; P:GO:0006508	F:serine-type endopeptidase activity; P:proteolysis	EC:3.4.21	Acting on peptide bonds (peptidases)	IPR001314 (PRINTS); IPR001254 (SMART); G3DSA:2.40.10.10 (GENE3D); IPR001254 (PFAM); G3DSA:2.40.10.10 (GENE3D); PTHR24276 (PANTHER); SIGNAL_PEPTIDE_C_REGION (PHOBIUS); NON_CYTOPLASMIC_DOMAIN (PHOBIUS); SIGNAL_PEPTIDE (PHOBIUS); SIGNAL_PEPTIDE_H_REGION (PHOBIUS); SIGNAL_PEPTIDE_N_REGION (PHOBIUS); IPR001254 (PROSITE_PROFILES); SignalP-TM (SIGNALP_GRAM_POSITIVE); SignalP-noTM (SIGNALP_EUK); IPR00900…	F:GO:0004252; P:GO:0006508	F:serine-type endopeptidase activity; P:proteolysis
ref|XP_026466777.1|	serine protease P146	F:GO:0004252; F:GO:0005044; C:GO:0005615; P:GO:0006508; P:GO:0006898; F:GO:0008233; C:GO:0016020; C:GO:0016021	F:serine-type endopeptidase activity; F:scavenger receptor activity; C:extracellular space; P:proteolysis; P:receptor-mediated endocytosis; F:peptidase activity; C:membrane; C:integral component of membrane			IPR036364 (G3DSA:3.30.70.GENE3D); IPR000082 (PFAM); CYTOPLASMIC_DOMAIN (PHOBIUS); TRANSMEMBRANE (PHOBIUS); NON_CYTOPLASMIC_DOMAIN (PHOBIUS); IPR000082 (PROSITE_PROFILES); IPR036364 (SUPERFAMILY); TMhelix (TMHMM)	no GO terms	no GO terms
ref|XP_026466717.1|	probable poly(ADP-ribose) glycohydrolase 2 isoform X1	F:GO:0004649; P:GO:0005975	F:poly(ADP-ribose) glycohydrolase activity; P:carbohydrate metabolic process	EC:3.2.1.143	Poly(ADP-ribose) glycohydrolase	IPR007724 (PFAM); PTHR12837:SF0 (PANTHER); IPR007724 (PANTHER)	F:GO:0004649; P:GO:0005975	F:poly(ADP-ribose) glycohydrolase activity; P:carbohydrate metabolic process
ref|XP_026467909.1|	probable ubiquitin carboxyl-terminal hydrolase FAF-X	F:GO:0005515; P:GO:0006508; F:GO:0016787; P:GO:0044267	F:protein binding; P:proteolysis; F:hydrolase activity; P:cellular protein metabolic process			PTHR24006:SF693 (PANTHER); PTHR24006 (PANTHER); NON_CYTOPLASMIC_DOMAIN (PHOBIUS); NON_CYTOPLASMIC_DOMAIN (PHOBIUS); CYTOPLASMIC_DOMAIN (PHOBIUS); TRANSMEMBRANE (PHOBIUS); TRANSMEMBRANE (PHOBIUS); TRANSMEMBRANE (PHOBIUS); TRANSMEMBRANE (PHOBIUS); CYTOPLASMIC_DOMAIN (PHOBIUS); CYTOPLASMIC_DOMAIN (PHOBIUS); TRANSMEMBRANE (PHOBIUS); CYTOPLASMIC_DOMAIN (PHOBIUS); NON_CYTOPLASMIC_DOMAIN (PHOBIUS); TRAN…	F:GO:0005515	F:protein binding
ref|XP_026466344.1|	serine protease P146	F:GO:0004252; F:GO:0005044; F:GO:0005515; P:GO:0006508; C:GO:0016020	F:serine-type endopeptidase activity; F:scavenger receptor activity; F:protein binding; P:proteolysis; C:membrane	EC:3.4.21	Acting on peptide bonds (peptidases)	IPR002172 (PRINTS); IPR017448 (SMART); IPR002172 (SMART); IPR001254 (SMART); IPR036772 (G3DSA:3.10.250.GENE3D); G3DSA:2.10.25.10 (GENE3D); G3DSA:2.40.10.10 (GENE3D); IPR001254 (PFAM); IPR036055 (G3DSA:4.10.400.GENE3D); IPR036055 (G3DSA:4.10.400.GENE3D); IPR036055 (G3DSA:4.10.400.GENE3D); IPR000082 (PFAM); IPR036055 (G3DSA:4.10.400.GENE3D); IPR017448 (PFAM); G3DSA:2.40.10.10 (GENE3D); IPR002172 (P…	F:GO:0004252; F:GO:0005044; F:GO:0005515; P:GO:0006508; C:GO:0016020	F:serine-type endopeptidase activity; F:scavenger receptor activity; F:protein binding; P:proteolysis; C:membrane
ref|XP_026467906.1|	transmembrane protease serine 9-like	F:GO:0004252; P:GO:0006508	F:serine-type endopeptidase activity; P:proteolysis	EC:3.4.21	Acting on peptide bonds (peptidases)	IPR001314 (PRINTS); IPR001254 (SMART); G3DSA:2.40.10.10 (GENE3D); IPR001254 (PFAM); G3DSA:2.40.10.10 (GENE3D); PTHR24258:SF130 (PANTHER); PTHR24258 (PANTHER); TRANSMEMBRANE (PHOBIUS); NON_CYTOPLASMIC_DOMAIN (PHOBIUS); CYTOPLASMIC_DOMAIN (PHOBIUS); IPR001254 (PROSITE_PROFILES); IPR009003 (SUPERFAMILY); TMhelix (TMHMM)	F:GO:0004252; P:GO:0006508	F:serine-type endopeptidase activity; P:proteolysis
ref|XP_026466724.1|	chymotrypsin-1-like	F:GO:0004252; P:GO:0006508	F:serine-type endopeptidase activity; P:proteolysis	EC:3.4.21	Acting on peptide bonds (peptidases)	IPR001314 (PRINTS); IPR001254 (SMART); IPR001254 (PFAM); G3DSA:2.40.10.10 (GENE3D); PTHR24276 (PANTHER); SIGNAL_PEPTIDE (PHOBIUS); SIGNAL_PEPTIDE_C_REGION (PHOBIUS); NON_CYTOPLASMIC_DOMAIN (PHOBIUS); SIGNAL_PEPTIDE_H_REGION (PHOBIUS); SIGNAL_PEPTIDE_N_REGION (PHOBIUS); IPR001254 (PROSITE_PROFILES); SignalP-noTM (SIGNALP_EUK); IPR009003 (SUPERFAMILY)	F:GO:0004252; P:GO:0006508	F:serine-type endopeptidase activity; P:proteolysis
ref|XP_026466726.1|	MFS-type transporter SLC18B1-like	F:GO:0005215; C:GO:0016021; P:GO:0055085	F:transporter activity; C:integral component of membrane; P:transmembrane transport			G3DSA:1.20.1250.20 (GENE3D); G3DSA:1.20.1250.20 (GENE3D); IPR011701 (PFAM); PTHR23506 (PANTHER); PTHR23506:SF26 (PANTHER); TRANSMEMBRANE (PHOBIUS); TRANSMEMBRANE (PHOBIUS); SIGNAL_PEPTIDE_H_REGION (PHOBIUS); NON_CYTOPLASMIC_DOMAIN (PHOBIUS); CYTOPLASMIC_DOMAIN (PHOBIUS); SIGNAL_PEPTIDE (PHOBIUS); NON_CYTOPLASMIC_DOMAIN (PHOBIUS); CYTOPLASMIC_DOMAIN (PHOBIUS); NON_CYTOPLASMIC_DOMAIN (PHOBIUS); NON…	C:GO:0016021; P:GO:0055085	C:integral component of membrane; P:transmembrane transport
ref|XP_026466727.1|	circadian clock-controlled -like	C:GO:0005615	C:extracellular space			IPR010562 (SMART); IPR038606 (G3DSA:3.15.10.GENE3D); IPR010562 (PFAM); PTHR11008:SF35 (PANTHER); PTHR11008 (PANTHER); SIGNAL_PEPTIDE (PHOBIUS); NON_CYTOPLASMIC_DOMAIN (PHOBIUS); SIGNAL_PEPTIDE_H_REGION (PHOBIUS); SIGNAL_PEPTIDE_C_REGION (PHOBIUS); SIGNAL_PEPTIDE_N_REGION (PHOBIUS); PS51257 (PROSITE_PROFILES); SignalP-noTM (SIGNALP_EUK)	no GO terms	no GO terms
ref|XP_026466728.1|	circadian clock-controlled					IPR010562 (SMART); IPR010562 (PFAM); IPR038606 (G3DSA:3.15.10.GENE3D); PTHR11008 (PANTHER); PTHR11008:SF33 (PANTHER); NON_CYTOPLASMIC_DOMAIN (PHOBIUS); TRANSMEMBRANE (PHOBIUS); CYTOPLASMIC_DOMAIN (PHOBIUS)	no GO terms	no GO terms
ref|XP_026466154.1|	endocuticle structural glyco ABD-5-like	F:GO:0042302	F:structural constituent of cuticle			IPR000618 (PRINTS); IPR000618 (PFAM); PTHR10380:SF153 (PANTHER); PTHR10380 (PANTHER); SIGNAL_PEPTIDE (PHOBIUS); SIGNAL_PEPTIDE_C_REGION (PHOBIUS); SIGNAL_PEPTIDE_H_REGION (PHOBIUS); NON_CYTOPLASMIC_DOMAIN (PHOBIUS); SIGNAL_PEPTIDE_N_REGION (PHOBIUS); IPR000618 (PROSITE_PROFILES); SignalP-noTM (SIGNALP_EUK); SignalP-noTM (SIGNALP_EUK); SignalP-TM (SIGNALP_GRAM_POSITIVE)	F:GO:0042302	F:structural constituent of cuticle
ref|XP_026466730.1|	endocuticle structural glyco ABD-5-like	F:GO:0042302	F:structural constituent of cuticle			IPR000618 (PRINTS); IPR000618 (PFAM); PTHR10380 (PANTHER); PTHR10380:SF153 (PANTHER); SIGNAL_PEPTIDE (PHOBIUS); SIGNAL_PEPTIDE_C_REGION (PHOBIUS); SIGNAL_PEPTIDE_H_REGION (PHOBIUS); NON_CYTOPLASMIC_DOMAIN (PHOBIUS); SIGNAL_PEPTIDE_N_REGION (PHOBIUS); IPR000618 (PROSITE_PROFILES); SignalP-noTM (SIGNALP_EUK); SignalP-noTM (SIGNALP_EUK); SignalP-TM (SIGNALP_GRAM_POSITIVE)	F:GO:0042302	F:structural constituent of cuticle
ref|XP_026466731.1|	endocuticle structural glyco ABD-5-like	F:GO:0042302	F:structural constituent of cuticle			IPR000618 (PRINTS); IPR000618 (PFAM); PTHR10380 (PANTHER); PTHR10380:SF210 (PANTHER); SIGNAL_PEPTIDE (PHOBIUS); SIGNAL_PEPTIDE_C_REGION (PHOBIUS); SIGNAL_PEPTIDE_H_REGION (PHOBIUS); NON_CYTOPLASMIC_DOMAIN (PHOBIUS); SIGNAL_PEPTIDE_N_REGION (PHOBIUS); IPR000618 (PROSITE_PROFILES); SignalP-noTM (SIGNALP_EUK); SignalP-TM (SIGNALP_GRAM_POSITIVE); SignalP-noTM (SIGNALP_EUK)	F:GO:0042302	F:structural constituent of cuticle
ref|XP_026466732.1|	circadian clock-controlled	C:GO:0005615	C:extracellular space			IPR010562 (SMART); IPR038606 (G3DSA:3.15.10.GENE3D); IPR010562 (PFAM); PTHR11008 (PANTHER); PTHR11008:SF36 (PANTHER); SIGNAL_PEPTIDE (PHOBIUS); SIGNAL_PEPTIDE_H_REGION (PHOBIUS); NON_CYTOPLASMIC_DOMAIN (PHOBIUS); SIGNAL_PEPTIDE_C_REGION (PHOBIUS); SIGNAL_PEPTIDE_N_REGION (PHOBIUS); SignalP-noTM (SIGNALP_EUK)	no GO terms	no GO terms
ref|XP_026466733.1|	takeout					IPR010562 (SMART); IPR010562 (PFAM); IPR038606 (G3DSA:3.15.10.GENE3D); PTHR11008:SF31 (PANTHER); PTHR11008 (PANTHER)	no GO terms	no GO terms
ref|XP_026467048.1|	endocuticle structural glyco ABD-5-like	F:GO:0042302	F:structural constituent of cuticle			IPR000618 (PRINTS); IPR000618 (PFAM); PTHR10380:SF153 (PANTHER); PTHR10380 (PANTHER); SIGNAL_PEPTIDE (PHOBIUS); SIGNAL_PEPTIDE_C_REGION (PHOBIUS); SIGNAL_PEPTIDE_H_REGION (PHOBIUS); NON_CYTOPLASMIC_DOMAIN (PHOBIUS); SIGNAL_PEPTIDE_N_REGION (PHOBIUS); IPR000618 (PROSITE_PROFILES); SignalP-noTM (SIGNALP_EUK); SignalP-TM (SIGNALP_GRAM_POSITIVE); SignalP-noTM (SIGNALP_EUK)	F:GO:0042302	F:structural constituent of cuticle
ref|XP_026466736.1|	endocuticle structural glyco ABD-5-like	F:GO:0042302	F:structural constituent of cuticle			IPR000618 (PRINTS); IPR000618 (PFAM); PTHR10380 (PANTHER); PTHR10380:SF153 (PANTHER); SIGNAL_PEPTIDE (PHOBIUS); SIGNAL_PEPTIDE_C_REGION (PHOBIUS); SIGNAL_PEPTIDE_H_REGION (PHOBIUS); NON_CYTOPLASMIC_DOMAIN (PHOBIUS); SIGNAL_PEPTIDE_N_REGION (PHOBIUS); IPR000618 (PROSITE_PROFILES); SignalP-noTM (SIGNALP_EUK); SignalP-noTM (SIGNALP_EUK); SignalP-TM (SIGNALP_GRAM_POSITIVE)	F:GO:0042302	F:structural constituent of cuticle
ref|XP_026467009.1|	endocuticle structural glyco ABD-5-like	F:GO:0042302	F:structural constituent of cuticle			IPR000618 (PRINTS); IPR000618 (PFAM); PTHR10380:SF210 (PANTHER); PTHR10380 (PANTHER); SIGNAL_PEPTIDE (PHOBIUS); SIGNAL_PEPTIDE_C_REGION (PHOBIUS); SIGNAL_PEPTIDE_H_REGION (PHOBIUS); NON_CYTOPLASMIC_DOMAIN (PHOBIUS); SIGNAL_PEPTIDE_N_REGION (PHOBIUS); IPR000618 (PROSITE_PROFILES); SignalP-noTM (SIGNALP_EUK); SignalP-noTM (SIGNALP_EUK); SignalP-TM (SIGNALP_GRAM_POSITIVE)	F:GO:0042302	F:structural constituent of cuticle
ref|XP_026466737.1|	endocuticle structural glyco ABD-5-like	F:GO:0042302	F:structural constituent of cuticle			IPR000618 (PRINTS); IPR000618 (PFAM); PTHR10380:SF210 (PANTHER); PTHR10380 (PANTHER); SIGNAL_PEPTIDE (PHOBIUS); SIGNAL_PEPTIDE_C_REGION (PHOBIUS); SIGNAL_PEPTIDE_H_REGION (PHOBIUS); NON_CYTOPLASMIC_DOMAIN (PHOBIUS); SIGNAL_PEPTIDE_N_REGION (PHOBIUS); IPR000618 (PROSITE_PROFILES); SignalP-noTM (SIGNALP_EUK); SignalP-noTM (SIGNALP_EUK); SignalP-TM (SIGNALP_GRAM_POSITIVE)	F:GO:0042302	F:structural constituent of cuticle
ref|XP_026466328.1|	circadian clock-controlled	C:GO:0005615	C:extracellular space			IPR010562 (SMART); IPR010562 (PFAM); IPR038606 (G3DSA:3.15.10.GENE3D); PTHR11008 (PANTHER); PTHR11008:SF36 (PANTHER); SIGNAL_PEPTIDE (PHOBIUS); SIGNAL_PEPTIDE_H_REGION (PHOBIUS); NON_CYTOPLASMIC_DOMAIN (PHOBIUS); SIGNAL_PEPTIDE_C_REGION (PHOBIUS); SIGNAL_PEPTIDE_N_REGION (PHOBIUS); SignalP-noTM (SIGNALP_EUK)	no GO terms	no GO terms
ref|XP_026466329.1|	circadian clock-controlled	C:GO:0005615	C:extracellular space			IPR010562 (SMART); IPR010562 (PFAM); IPR038606 (G3DSA:3.15.10.GENE3D); PTHR11008 (PANTHER); PTHR11008:SF36 (PANTHER); SIGNAL_PEPTIDE (PHOBIUS); SIGNAL_PEPTIDE_H_REGION (PHOBIUS); NON_CYTOPLASMIC_DOMAIN (PHOBIUS); SIGNAL_PEPTIDE_C_REGION (PHOBIUS); SIGNAL_PEPTIDE_N_REGION (PHOBIUS); SignalP-noTM (SIGNALP_EUK)	no GO terms	no GO terms
ref|XP_026466740.1|	takeout	C:GO:0005615	C:extracellular space			IPR010562 (SMART); IPR010562 (PFAM); IPR038606 (G3DSA:3.15.10.GENE3D); PTHR11008:SF31 (PANTHER); PTHR11008 (PANTHER); SIGNAL_PEPTIDE_H_REGION (PHOBIUS); SIGNAL_PEPTIDE_C_REGION (PHOBIUS); SIGNAL_PEPTIDE (PHOBIUS); SIGNAL_PEPTIDE_N_REGION (PHOBIUS); NON_CYTOPLASMIC_DOMAIN (PHOBIUS); SignalP-noTM (SIGNALP_EUK); SignalP-noTM (SIGNALP_EUK); SignalP-TM (SIGNALP_GRAM_POSITIVE); TMhelix (TMHMM)	no GO terms	no GO terms
ref|XP_026467056.1|	endocuticle structural glyco ABD-5-like	F:GO:0042302	F:structural constituent of cuticle			IPR000618 (PRINTS); IPR000618 (PFAM); PTHR10380 (PANTHER); PTHR10380:SF153 (PANTHER); SIGNAL_PEPTIDE (PHOBIUS); SIGNAL_PEPTIDE_C_REGION (PHOBIUS); NON_CYTOPLASMIC_DOMAIN (PHOBIUS); SIGNAL_PEPTIDE_N_REGION (PHOBIUS); SIGNAL_PEPTIDE_H_REGION (PHOBIUS); IPR000618 (PROSITE_PROFILES); SignalP-noTM (SIGNALP_GRAM_NEGATIVE); SignalP-TM (SIGNALP_GRAM_POSITIVE); SignalP-noTM (SIGNALP_GRAM_NEGATIVE)	F:GO:0042302	F:structural constituent of cuticle
ref|XP_026466673.1|	elongation factor 1-alpha	F:GO:0003677; F:GO:0003746; F:GO:0003924; F:GO:0005525; C:GO:0005576; P:GO:0006414	F:DNA binding; F:translation elongation factor activity; F:GTPase activity; F:GTP binding; C:extracellular region; P:translational elongation			IPR000795 (PRINTS); G3DSA:2.40.30.10 (GENE3D); G3DSA:2.40.30.10 (GENE3D); IPR004539 (TIGRFAM); G3DSA:3.40.50.300 (GENE3D); IPR004161 (PFAM); IPR004160 (PFAM); IPR000795 (PFAM); PTHR23115 (PANTHER); PTHR23115:SF236 (PANTHER); IPR004539 (HAMAP); IPR000795 (PROSITE_PROFILES); IPR009000 (SUPERFAMILY); IPR027417 (SUPERFAMILY); IPR009001 (SUPERFAMILY)	F:GO:0003746; F:GO:0003924; F:GO:0005525; P:GO:0006414	F:translation elongation factor activity; F:GTPase activity; F:GTP binding; P:translational elongation
ref|XP_026466675.1|	elongation factor 1-alpha	F:GO:0003677; F:GO:0003746; F:GO:0003924; F:GO:0005525; C:GO:0005576; P:GO:0006414	F:DNA binding; F:translation elongation factor activity; F:GTPase activity; F:GTP binding; C:extracellular region; P:translational elongation			IPR000795 (PRINTS); G3DSA:2.40.30.10 (GENE3D); G3DSA:2.40.30.10 (GENE3D); IPR004539 (TIGRFAM); G3DSA:3.40.50.300 (GENE3D); IPR004161 (PFAM); IPR004160 (PFAM); IPR000795 (PFAM); PTHR23115 (PANTHER); PTHR23115:SF236 (PANTHER); IPR004539 (HAMAP); IPR000795 (PROSITE_PROFILES); IPR009000 (SUPERFAMILY); IPR027417 (SUPERFAMILY); IPR009001 (SUPERFAMILY)	F:GO:0003746; F:GO:0003924; F:GO:0005525; P:GO:0006414	F:translation elongation factor activity; F:GTPase activity; F:GTP binding; P:translational elongation
ref|XP_026468042.1|	GILT 1					IPR004911 (PFAM); PTHR13234:SF38 (PANTHER); IPR004911 (PANTHER); SIGNAL_PEPTIDE_H_REGION (PHOBIUS); SIGNAL_PEPTIDE (PHOBIUS); SIGNAL_PEPTIDE_C_REGION (PHOBIUS); SIGNAL_PEPTIDE_N_REGION (PHOBIUS); NON_CYTOPLASMIC_DOMAIN (PHOBIUS); SignalP-noTM (SIGNALP_GRAM_NEGATIVE); SignalP-TM (SIGNALP_GRAM_POSITIVE); SignalP-noTM (SIGNALP_GRAM_NEGATIVE)	no GO terms	no GO terms
ref|XP_026468045.1|	endocuticle structural glyco ABD-5-like	F:GO:0042302	F:structural constituent of cuticle			IPR000618 (PRINTS); IPR000618 (PFAM); PTHR10380 (PANTHER); PTHR10380:SF153 (PANTHER); SIGNAL_PEPTIDE (PHOBIUS); SIGNAL_PEPTIDE_C_REGION (PHOBIUS); NON_CYTOPLASMIC_DOMAIN (PHOBIUS); SIGNAL_PEPTIDE_N_REGION (PHOBIUS); SIGNAL_PEPTIDE_H_REGION (PHOBIUS); IPR000618 (PROSITE_PROFILES); SignalP-noTM (SIGNALP_GRAM_NEGATIVE); SignalP-TM (SIGNALP_GRAM_POSITIVE); SignalP-noTM (SIGNALP_GRAM_NEGATIVE)	F:GO:0042302	F:structural constituent of cuticle
ref|XP_026468041.1|	serine threonine- kinase PAK 3 isoform X1	F:GO:0004674; F:GO:0005524; P:GO:0006468	F:protein serine/threonine kinase activity; F:ATP binding; P:protein phosphorylation	EC:2.7.11	Transferring phosphorus-containing groups	IPR000095 (SMART); IPR000719 (SMART); IPR036936 (G3DSA:3.90.810.GENE3D); G3DSA:3.30.200.20 (GENE3D); IPR000095 (PFAM); IPR000719 (PFAM); G3DSA:1.10.510.10 (GENE3D); PTHR45832 (PANTHER); PTHR45832:SF11 (PANTHER); IPR000719 (PROSITE_PROFILES); IPR000095 (PROSITE_PROFILES); IPR011009 (SUPERFAMILY)	F:GO:0004672; F:GO:0005524; P:GO:0006468	F:protein kinase activity; F:ATP binding; P:protein phosphorylation
ref|XP_026468043.1|	GILT 1					IPR004911 (PFAM); IPR004911 (PANTHER); PTHR13234:SF38 (PANTHER); SIGNAL_PEPTIDE_H_REGION (PHOBIUS); SIGNAL_PEPTIDE (PHOBIUS); SIGNAL_PEPTIDE_C_REGION (PHOBIUS); SIGNAL_PEPTIDE_N_REGION (PHOBIUS); NON_CYTOPLASMIC_DOMAIN (PHOBIUS); SignalP-noTM (SIGNALP_EUK); SignalP-noTM (SIGNALP_EUK); SignalP-TM (SIGNALP_GRAM_POSITIVE)	no GO terms	no GO terms
ref|XP_026466749.1|	GILT 1					IPR004911 (PFAM); PTHR13234:SF38 (PANTHER); IPR004911 (PANTHER)	no GO terms	no GO terms
ref|XP_026468129.1|	serine threonine- kinase PAK 3 isoform X1	F:GO:0004674; F:GO:0005524; P:GO:0006468	F:protein serine/threonine kinase activity; F:ATP binding; P:protein phosphorylation	EC:2.7.11	Transferring phosphorus-containing groups	IPR000095 (SMART); IPR000719 (SMART); IPR000095 (PFAM); G3DSA:1.10.510.10 (GENE3D); IPR036936 (G3DSA:3.90.810.GENE3D); G3DSA:3.30.200.20 (GENE3D); IPR000719 (PFAM); PTHR45832 (PANTHER); PTHR45832:SF11 (PANTHER); IPR000095 (PROSITE_PROFILES); IPR000719 (PROSITE_PROFILES); IPR011009 (SUPERFAMILY)	F:GO:0004672; F:GO:0005524; P:GO:0006468	F:protein kinase activity; F:ATP binding; P:protein phosphorylation
ref|XP_026466476.1|	methionine-R-sulfoxide reductase B1 isoform X2	P:GO:0006979; P:GO:0030091; F:GO:0033743; F:GO:0046872; P:GO:0055114	P:response to oxidative stress; P:protein repair; F:peptide-methionine (R)-S-oxide reductase activity; F:metal ion binding; P:oxidation-reduction process	EC:1.8.4.12	Peptide-methionine (R)-S-oxide reductase	IPR002579 (PFAM); IPR002579 (TIGRFAM); G3DSA:2.170.150.20 (GENE3D); IPR028427 (PANTHER); PTHR10173:SF52 (PANTHER); IPR002579 (HAMAP); IPR002579 (PROSITE_PROFILES); IPR011057 (SUPERFAMILY)	P:GO:0006979; F:GO:0016671; P:GO:0030091; F:GO:0033743; P:GO:0055114	P:response to oxidative stress; F:oxidoreductase activity, acting on a sulfur group of donors, disulfide as acceptor; P:protein repair; F:peptide-methionine (R)-S-oxide reductase activity; P:oxidation-reduction process
ref|XP_026466750.1|	uncharacterized protein LOC113370294					PTHR33053 (PANTHER); PTHR33053:SF9 (PANTHER)	no GO terms	no GO terms
ref|XP_026467144.1|	uncharacterized protein LOC113370663 isoform X1					IPR032071 (PFAM); PTHR34153:SF2 (PANTHER); PTHR34153 (PANTHER)	no GO terms	no GO terms
ref|XP_026467145.1|	uncharacterized protein LOC113370663 isoform X2					IPR032071 (PFAM); PTHR34153:SF2 (PANTHER); PTHR34153 (PANTHER)	no GO terms	no GO terms
ref|XP_026467915.1|	farnesol dehydrogenase-like	F:GO:0016491; P:GO:0055114	F:oxidoreductase activity; P:oxidation-reduction process			IPR002347 (PRINTS); IPR002347 (PRINTS); G3DSA:3.40.50.720 (GENE3D); IPR002347 (PFAM); PTHR43115 (PANTHER); PTHR43115:SF8 (PANTHER); IPR036291 (SUPERFAMILY)	no GO terms	no GO terms
ref|XP_026466752.1|	farnesol dehydrogenase-like	F:GO:0016491; P:GO:0055114	F:oxidoreductase activity; P:oxidation-reduction process			Coil (COILS); IPR002347 (PRINTS); IPR002347 (PRINTS); G3DSA:3.40.50.720 (GENE3D); IPR002347 (PFAM); G3DSA:3.40.50.720 (GENE3D); G3DSA:3.40.50.720 (GENE3D); PTHR43115 (PANTHER); PTHR43115:SF8 (PANTHER); IPR036291 (SUPERFAMILY); IPR036291 (SUPERFAMILY); IPR036291 (SUPERFAMILY)	no GO terms	no GO terms
ref|XP_026466753.1|	farnesol dehydrogenase-like	F:GO:0016491; P:GO:0055114	F:oxidoreductase activity; P:oxidation-reduction process			IPR002347 (PRINTS); IPR002347 (PRINTS); IPR002347 (PFAM); G3DSA:3.40.50.720 (GENE3D); PTHR43115:SF8 (PANTHER); PTHR43115 (PANTHER); NON_CYTOPLASMIC_DOMAIN (PHOBIUS); SIGNAL_PEPTIDE_H_REGION (PHOBIUS); SIGNAL_PEPTIDE_N_REGION (PHOBIUS); SIGNAL_PEPTIDE (PHOBIUS); SIGNAL_PEPTIDE_C_REGION (PHOBIUS); IPR036291 (SUPERFAMILY)	no GO terms	no GO terms
ref|XP_026467916.1|	farnesol dehydrogenase-like	F:GO:0016491	F:oxidoreductase activity			IPR002347 (PRINTS); IPR002347 (PRINTS); IPR002347 (PFAM); G3DSA:3.40.50.720 (GENE3D); PTHR43115:SF8 (PANTHER); PTHR43115 (PANTHER); SIGNAL_PEPTIDE_H_REGION (PHOBIUS); SIGNAL_PEPTIDE_N_REGION (PHOBIUS); SIGNAL_PEPTIDE (PHOBIUS); SIGNAL_PEPTIDE_C_REGION (PHOBIUS); NON_CYTOPLASMIC_DOMAIN (PHOBIUS); IPR036291 (SUPERFAMILY)	no GO terms	no GO terms
ref|XP_026467917.1|	farnesol dehydrogenase-like	P:GO:0006718; F:GO:0047886	P:juvenile hormone biosynthetic process; F:farnesol dehydrogenase activity	EC:1.1.1.216	Farnesol dehydrogenase	IPR002347 (PRINTS); IPR002347 (PRINTS); G3DSA:3.40.50.720 (GENE3D); IPR002347 (PFAM); PTHR43115:SF8 (PANTHER); PTHR43115 (PANTHER); IPR036291 (SUPERFAMILY)	no GO terms	no GO terms
ref|XP_026467918.1|	C-type lectin	F:GO:0030246	F:carbohydrate binding			IPR001304 (SMART); IPR016186 (G3DSA:3.10.100.GENE3D); PTHR21407:SF3 (PANTHER); PTHR21407 (PANTHER); SIGNAL_PEPTIDE_C_REGION (PHOBIUS); NON_CYTOPLASMIC_DOMAIN (PHOBIUS); SIGNAL_PEPTIDE_H_REGION (PHOBIUS); SIGNAL_PEPTIDE_N_REGION (PHOBIUS); SIGNAL_PEPTIDE (PHOBIUS); IPR001304 (PROSITE_PROFILES); SignalP-noTM (SIGNALP_EUK); SignalP-noTM (SIGNALP_EUK); IPR016187 (SUPERFAMILY)	no GO terms	no GO terms
ref|XP_026466754.1|	GILT 1					IPR004911 (PFAM); IPR004911 (PANTHER); PTHR13234:SF38 (PANTHER)	no GO terms	no GO terms
ref|XP_026467919.1|	GILT 1					IPR004911 (PFAM); PTHR13234:SF38 (PANTHER); IPR004911 (PANTHER); SIGNAL_PEPTIDE_H_REGION (PHOBIUS); SIGNAL_PEPTIDE (PHOBIUS); SIGNAL_PEPTIDE_C_REGION (PHOBIUS); SIGNAL_PEPTIDE_N_REGION (PHOBIUS); NON_CYTOPLASMIC_DOMAIN (PHOBIUS); SignalP-TM (SIGNALP_GRAM_POSITIVE); SignalP-noTM (SIGNALP_GRAM_NEGATIVE); SignalP-noTM (SIGNALP_GRAM_NEGATIVE)	no GO terms	no GO terms
ref|XP_026467920.1|	serine threonine- kinase PAK 3 isoform X1	F:GO:0004674; F:GO:0005524; P:GO:0006468	F:protein serine/threonine kinase activity; F:ATP binding; P:protein phosphorylation	EC:2.7.11	Transferring phosphorus-containing groups	IPR000719 (SMART); IPR036936 (G3DSA:3.90.810.GENE3D); IPR000719 (PFAM); IPR000095 (PFAM); G3DSA:1.10.510.10 (GENE3D); PIRSF000615 (PIRSF); G3DSA:3.30.200.20 (GENE3D); PTHR45832:SF11 (PANTHER); PTHR45832 (PANTHER); IPR000719 (PROSITE_PROFILES); IPR011009 (SUPERFAMILY)	F:GO:0004672; F:GO:0005524; P:GO:0006468	F:protein kinase activity; F:ATP binding; P:protein phosphorylation
ref|XP_026467921.1|	methionine-R-sulfoxide reductase B1 isoform X2	P:GO:0006979; P:GO:0030091; F:GO:0033743; F:GO:0046872; P:GO:0055114	P:response to oxidative stress; P:protein repair; F:peptide-methionine (R)-S-oxide reductase activity; F:metal ion binding; P:oxidation-reduction process	EC:1.8.4.12	Peptide-methionine (R)-S-oxide reductase	IPR002579 (PFAM); IPR002579 (TIGRFAM); G3DSA:2.170.150.20 (GENE3D); IPR028427 (PANTHER); PTHR10173:SF52 (PANTHER); IPR002579 (HAMAP); IPR002579 (PROSITE_PROFILES); IPR011057 (SUPERFAMILY)	P:GO:0006979; F:GO:0016671; P:GO:0030091; F:GO:0033743; P:GO:0055114	P:response to oxidative stress; F:oxidoreductase activity, acting on a sulfur group of donors, disulfide as acceptor; P:protein repair; F:peptide-methionine (R)-S-oxide reductase activity; P:oxidation-reduction process
ref|XP_026466755.1|	farnesol dehydrogenase-like	F:GO:0016491; P:GO:0055114	F:oxidoreductase activity; P:oxidation-reduction process			Coil (COILS); IPR002347 (PRINTS); IPR002347 (PRINTS); G3DSA:3.40.50.720 (GENE3D); G3DSA:3.40.50.720 (GENE3D); IPR002347 (PFAM); PTHR43115 (PANTHER); PTHR43115:SF8 (PANTHER); IPR036291 (SUPERFAMILY); IPR036291 (SUPERFAMILY)	no GO terms	no GO terms
ref|XP_026466756.1|	farnesol dehydrogenase-like	F:GO:0016491; F:GO:0047886; P:GO:0055114	F:oxidoreductase activity; F:farnesol dehydrogenase activity; P:oxidation-reduction process			IPR002347 (PRINTS); IPR002347 (PRINTS); G3DSA:3.40.50.720 (GENE3D); IPR002347 (PFAM); PTHR43115 (PANTHER); PTHR43115:SF8 (PANTHER); IPR036291 (SUPERFAMILY)	no GO terms	no GO terms
ref|XP_026466757.1|	farnesol dehydrogenase-like	F:GO:0016491; P:GO:0055114	F:oxidoreductase activity; P:oxidation-reduction process			IPR002347 (PRINTS); IPR002347 (PRINTS); G3DSA:3.40.50.720 (GENE3D); IPR002347 (PFAM); PTHR43115:SF8 (PANTHER); PTHR43115 (PANTHER); IPR036291 (SUPERFAMILY)	no GO terms	no GO terms
ref|XP_026468066.1|	farnesol dehydrogenase-like	F:GO:0016491; P:GO:0055114	F:oxidoreductase activity; P:oxidation-reduction process			IPR002347 (PRINTS); IPR002347 (PRINTS); IPR002347 (PFAM); G3DSA:3.40.50.720 (GENE3D); PTHR43115:SF8 (PANTHER); PTHR43115 (PANTHER); SIGNAL_PEPTIDE_H_REGION (PHOBIUS); NON_CYTOPLASMIC_DOMAIN (PHOBIUS); SIGNAL_PEPTIDE_N_REGION (PHOBIUS); SIGNAL_PEPTIDE (PHOBIUS); SIGNAL_PEPTIDE_C_REGION (PHOBIUS); IPR036291 (SUPERFAMILY)	no GO terms	no GO terms
ref|XP_026466758.1|	farnesol dehydrogenase-like					IPR002347 (PRINTS); IPR002347 (PRINTS); G3DSA:3.40.50.720 (GENE3D); IPR002347 (PFAM); G3DSA:3.40.50.720 (GENE3D); PTHR43115:SF8 (PANTHER); PTHR43115 (PANTHER); NON_CYTOPLASMIC_DOMAIN (PHOBIUS); SIGNAL_PEPTIDE_C_REGION (PHOBIUS); SIGNAL_PEPTIDE_H_REGION (PHOBIUS); SIGNAL_PEPTIDE_N_REGION (PHOBIUS); SIGNAL_PEPTIDE (PHOBIUS); IPR036291 (SUPERFAMILY); IPR036291 (SUPERFAMILY)	no GO terms	no GO terms
ref|XP_026466663.1|	C-type lectin	F:GO:0030246	F:carbohydrate binding			IPR001304 (SMART); IPR016186 (G3DSA:3.10.100.GENE3D); PTHR21407:SF3 (PANTHER); PTHR21407 (PANTHER); SIGNAL_PEPTIDE_C_REGION (PHOBIUS); NON_CYTOPLASMIC_DOMAIN (PHOBIUS); SIGNAL_PEPTIDE_H_REGION (PHOBIUS); SIGNAL_PEPTIDE_N_REGION (PHOBIUS); SIGNAL_PEPTIDE (PHOBIUS); IPR001304 (PROSITE_PROFILES); SignalP-noTM (SIGNALP_EUK); SignalP-noTM (SIGNALP_EUK); IPR016187 (SUPERFAMILY)	no GO terms	no GO terms
ref|XP_026466231.1|	SPRY domain-containing 7	F:GO:0005515	F:protein binding			IPR003877 (SMART); G3DSA:2.60.120.920 (GENE3D); IPR003877 (PFAM); IPR035766 (PANTHER); IPR013320 (SUPERFAMILY)	F:GO:0005515	F:protein binding
ref|XP_026466232.1|	C-type lectin	F:GO:0030246	F:carbohydrate binding			IPR001304 (SMART); IPR016186 (G3DSA:3.10.100.GENE3D); PTHR21407:SF3 (PANTHER); PTHR21407 (PANTHER); SIGNAL_PEPTIDE_C_REGION (PHOBIUS); NON_CYTOPLASMIC_DOMAIN (PHOBIUS); SIGNAL_PEPTIDE_H_REGION (PHOBIUS); SIGNAL_PEPTIDE_N_REGION (PHOBIUS); SIGNAL_PEPTIDE (PHOBIUS); IPR001304 (PROSITE_PROFILES); SignalP-noTM (SIGNALP_EUK); SignalP-noTM (SIGNALP_EUK); IPR016187 (SUPERFAMILY)	no GO terms	no GO terms
ref|XP_026466759.1|	farnesol dehydrogenase-like					IPR002347 (PRINTS); IPR002347 (PRINTS); G3DSA:3.40.50.720 (GENE3D); IPR002347 (PFAM); G3DSA:3.40.50.720 (GENE3D); PTHR43115 (PANTHER); PTHR43115:SF8 (PANTHER); NON_CYTOPLASMIC_DOMAIN (PHOBIUS); SIGNAL_PEPTIDE_C_REGION (PHOBIUS); SIGNAL_PEPTIDE_H_REGION (PHOBIUS); SIGNAL_PEPTIDE_N_REGION (PHOBIUS); SIGNAL_PEPTIDE (PHOBIUS); IPR036291 (SUPERFAMILY); IPR036291 (SUPERFAMILY)	no GO terms	no GO terms
ref|XP_026466762.1|	farnesol dehydrogenase-like	F:GO:0016491; P:GO:0055114	F:oxidoreductase activity; P:oxidation-reduction process			IPR002347 (PRINTS); IPR002347 (PRINTS); G3DSA:3.40.50.720 (GENE3D); IPR002347 (PFAM); PTHR43115:SF8 (PANTHER); PTHR43115 (PANTHER); NON_CYTOPLASMIC_DOMAIN (PHOBIUS); SIGNAL_PEPTIDE_H_REGION (PHOBIUS); SIGNAL_PEPTIDE_N_REGION (PHOBIUS); SIGNAL_PEPTIDE (PHOBIUS); SIGNAL_PEPTIDE_C_REGION (PHOBIUS); IPR036291 (SUPERFAMILY)	no GO terms	no GO terms
ref|XP_026466763.1|	farnesol dehydrogenase-like	F:GO:0016491; P:GO:0055114	F:oxidoreductase activity; P:oxidation-reduction process			IPR002347 (PRINTS); IPR002347 (PRINTS); G3DSA:3.40.50.720 (GENE3D); IPR002347 (PFAM); PTHR43115:SF8 (PANTHER); PTHR43115 (PANTHER); IPR036291 (SUPERFAMILY)	no GO terms	no GO terms
ref|XP_026466764.1|	farnesol dehydrogenase-like	F:GO:0016491; P:GO:0055114	F:oxidoreductase activity; P:oxidation-reduction process			IPR002347 (PRINTS); IPR002347 (PRINTS); IPR002347 (PFAM); G3DSA:3.40.50.720 (GENE3D); PTHR43115 (PANTHER); PTHR43115:SF8 (PANTHER); IPR036291 (SUPERFAMILY)	no GO terms	no GO terms
ref|XP_026466228.1|	farnesol dehydrogenase-like	F:GO:0016491; P:GO:0055114	F:oxidoreductase activity; P:oxidation-reduction process			Coil (COILS); IPR002347 (PRINTS); IPR002347 (PRINTS); G3DSA:3.40.50.720 (GENE3D); IPR002347 (PFAM); PTHR43115 (PANTHER); PTHR43115:SF8 (PANTHER); IPR036291 (SUPERFAMILY)	no GO terms	no GO terms
ref|XP_026466234.1|	methionine-R-sulfoxide reductase B1 isoform X1	P:GO:0006979; P:GO:0030091; F:GO:0033743; P:GO:0055114	P:response to oxidative stress; P:protein repair; F:peptide-methionine (R)-S-oxide reductase activity; P:oxidation-reduction process	EC:1.8.4.12	Peptide-methionine (R)-S-oxide reductase	IPR002579 (PFAM); G3DSA:2.170.150.20 (GENE3D); IPR002579 (TIGRFAM); IPR028427 (PANTHER); PTHR10173:SF52 (PANTHER); IPR002579 (PROSITE_PROFILES); IPR011057 (SUPERFAMILY)	P:GO:0006979; F:GO:0016671; P:GO:0030091; F:GO:0033743; P:GO:0055114	P:response to oxidative stress; F:oxidoreductase activity, acting on a sulfur group of donors, disulfide as acceptor; P:protein repair; F:peptide-methionine (R)-S-oxide reductase activity; P:oxidation-reduction process
ref|XP_026466227.1|	serine threonine- kinase PAK 3 isoform X1	F:GO:0004674; F:GO:0005524; P:GO:0006468	F:protein serine/threonine kinase activity; F:ATP binding; P:protein phosphorylation	EC:2.7.11	Transferring phosphorus-containing groups	IPR000095 (SMART); IPR000719 (SMART); IPR000095 (PFAM); G3DSA:1.10.510.10 (GENE3D); IPR036936 (G3DSA:3.90.810.GENE3D); G3DSA:3.30.200.20 (GENE3D); IPR000719 (PFAM); PTHR45832 (PANTHER); PTHR45832:SF11 (PANTHER); IPR000095 (PROSITE_PROFILES); IPR000719 (PROSITE_PROFILES); IPR011009 (SUPERFAMILY)	F:GO:0004672; F:GO:0005524; P:GO:0006468	F:protein kinase activity; F:ATP binding; P:protein phosphorylation
ref|XP_026466229.1|	SPRY domain-containing 7	F:GO:0005515	F:protein binding			IPR003877 (SMART); G3DSA:2.60.120.920 (GENE3D); IPR003877 (PFAM); IPR035766 (PANTHER); IPR013320 (SUPERFAMILY)	F:GO:0005515	F:protein binding
ref|XP_026466226.1|	exostosin-2	P:GO:0006024; P:GO:0006486; P:GO:0015012; F:GO:0015020; C:GO:0016021	P:glycosaminoglycan biosynthetic process; P:protein glycosylation; P:heparan sulfate proteoglycan biosynthetic process; F:glucuronosyltransferase activity; C:integral component of membrane	EC:2.4.1.17	Glucuronosyltransferase	IPR040911 (PFAM); IPR029044 (G3DSA:3.90.550.GENE3D); IPR015338 (PFAM); IPR004263 (PANTHER); IPR027673 (PTHR11062:PANTHER); CYTOPLASMIC_DOMAIN (PHOBIUS); TRANSMEMBRANE (PHOBIUS); NON_CYTOPLASMIC_DOMAIN (PHOBIUS); IPR029044 (SUPERFAMILY); TMhelix (TMHMM)	P:GO:0006024; P:GO:0006486; P:GO:0015012; F:GO:0015020; C:GO:0016021; F:GO:0016757	P:glycosaminoglycan biosynthetic process; P:protein glycosylation; P:heparan sulfate proteoglycan biosynthetic process; F:glucuronosyltransferase activity; C:integral component of membrane; F:transferase activity, transferring glycosyl groups
ref|XP_026466222.1|	DNA replication licensing factor Mcm7	F:GO:0003677; F:GO:0005524; C:GO:0005634; P:GO:0006270; P:GO:0007049; P:GO:0032508; C:GO:0042555; F:GO:0043138	F:DNA binding; F:ATP binding; C:nucleus; P:DNA replication initiation; P:cell cycle; P:DNA duplex unwinding; C:MCM complex; F:3'-5' DNA helicase activity			Coil (COILS); IPR001208 (PRINTS); IPR008050 (PRINTS); IPR003593 (SMART); IPR031327 (SMART); IPR041562 (PFAM); G3DSA:2.40.50.140 (GENE3D); IPR001208 (PFAM); G3DSA:3.40.50.300 (GENE3D); IPR033762 (PFAM); G3DSA:3.30.1640.10 (GENE3D); G3DSA:2.20.28.10 (GENE3D); IPR027925 (PFAM); IPR031327 (PANTHER); IPR008050 (PTHR11630:PANTHER); IPR001208 (PROSITE_PROFILES); IPR027417 (SUPERFAMILY); IPR012340 (SUPER…	F:GO:0003677; F:GO:0003678; F:GO:0005524; P:GO:0006270; C:GO:0042555	F:DNA binding; F:DNA helicase activity; F:ATP binding; P:DNA replication initiation; C:MCM complex
ref|XP_026466769.1|	protocadherin Fat 1	F:GO:0005509; P:GO:0007156; C:GO:0016020	F:calcium ion binding; P:homophilic cell adhesion via plasma membrane adhesion molecules; C:membrane			IPR002126 (PRINTS); IPR002126 (SMART); G3DSA:2.60.40.60 (GENE3D); G3DSA:2.60.40.60 (GENE3D); G3DSA:2.60.40.60 (GENE3D); G3DSA:2.60.40.60 (GENE3D); IPR002126 (PFAM); G3DSA:2.60.40.60 (GENE3D); PTHR24028 (PANTHER); PTHR24028:SF274 (PANTHER); TRANSMEMBRANE (PHOBIUS); CYTOPLASMIC_DOMAIN (PHOBIUS); SIGNAL_PEPTIDE_C_REGION (PHOBIUS); SIGNAL_PEPTIDE_H_REGION (PHOBIUS); SIGNAL_PEPTIDE_N_REGION (PHOBIUS);…	F:GO:0005509; P:GO:0007156; C:GO:0016020	F:calcium ion binding; P:homophilic cell adhesion via plasma membrane adhesion molecules; C:membrane
ref|XP_026466225.1|	exostosin-2	P:GO:0006024; P:GO:0006486; P:GO:0015012; F:GO:0015020; C:GO:0016021	P:glycosaminoglycan biosynthetic process; P:protein glycosylation; P:heparan sulfate proteoglycan biosynthetic process; F:glucuronosyltransferase activity; C:integral component of membrane	EC:2.4.1.17	Glucuronosyltransferase	IPR029044 (G3DSA:3.90.550.GENE3D); IPR040911 (PFAM); IPR015338 (PFAM); IPR027673 (PTHR11062:PANTHER); IPR004263 (PANTHER); CYTOPLASMIC_DOMAIN (PHOBIUS); TRANSMEMBRANE (PHOBIUS); NON_CYTOPLASMIC_DOMAIN (PHOBIUS); IPR029044 (SUPERFAMILY); TMhelix (TMHMM)	P:GO:0006024; P:GO:0006486; P:GO:0015012; F:GO:0015020; C:GO:0016021; F:GO:0016757	P:glycosaminoglycan biosynthetic process; P:protein glycosylation; P:heparan sulfate proteoglycan biosynthetic process; F:glucuronosyltransferase activity; C:integral component of membrane; F:transferase activity, transferring glycosyl groups
ref|XP_026466224.1|	DNA replication licensing factor Mcm7	F:GO:0003677; F:GO:0005524; C:GO:0005634; P:GO:0006270; P:GO:0007049; P:GO:0032508; C:GO:0042555; F:GO:0043138	F:DNA binding; F:ATP binding; C:nucleus; P:DNA replication initiation; P:cell cycle; P:DNA duplex unwinding; C:MCM complex; F:3'-5' DNA helicase activity			Coil (COILS); IPR001208 (PRINTS); IPR008050 (PRINTS); IPR003593 (SMART); IPR031327 (SMART); IPR041562 (PFAM); G3DSA:2.40.50.140 (GENE3D); IPR001208 (PFAM); G3DSA:3.40.50.300 (GENE3D); IPR033762 (PFAM); G3DSA:3.30.1640.10 (GENE3D); G3DSA:2.20.28.10 (GENE3D); IPR027925 (PFAM); IPR031327 (PANTHER); IPR008050 (PTHR11630:PANTHER); IPR001208 (PROSITE_PROFILES); IPR027417 (SUPERFAMILY); IPR012340 (SUPER…	F:GO:0003677; F:GO:0003678; F:GO:0005524; P:GO:0006270; C:GO:0042555	F:DNA binding; F:DNA helicase activity; F:ATP binding; P:DNA replication initiation; C:MCM complex
ref|XP_026466772.1|	protocadherin Fat 1	F:GO:0005509; P:GO:0007156; C:GO:0016020	F:calcium ion binding; P:homophilic cell adhesion via plasma membrane adhesion molecules; C:membrane			IPR002126 (PRINTS); IPR002126 (SMART); G3DSA:2.60.40.60 (GENE3D); G3DSA:2.60.40.60 (GENE3D); G3DSA:2.60.40.60 (GENE3D); G3DSA:2.60.40.60 (GENE3D); IPR002126 (PFAM); G3DSA:2.60.40.60 (GENE3D); PTHR24028 (PANTHER); PTHR24028:SF274 (PANTHER); TRANSMEMBRANE (PHOBIUS); SIGNAL_PEPTIDE_C_REGION (PHOBIUS); SIGNAL_PEPTIDE_H_REGION (PHOBIUS); SIGNAL_PEPTIDE_N_REGION (PHOBIUS); CYTOPLASMIC_DOMAIN (PHOBIUS);…	F:GO:0005509; P:GO:0007156; C:GO:0016020	F:calcium ion binding; P:homophilic cell adhesion via plasma membrane adhesion molecules; C:membrane
ref|XP_026468100.1|	heparan-sulfate 6-O-sulfotransferase 2	P:GO:0007424; F:GO:0008146; P:GO:0008587; P:GO:0015012; C:GO:0016021; P:GO:0022416	P:open tracheal system development; F:sulfotransferase activity; P:imaginal disc-derived wing margin morphogenesis; P:heparan sulfate proteoglycan biosynthetic process; C:integral component of membrane; P:chaeta development			IPR005331 (PFAM); G3DSA:3.40.50.300 (GENE3D); IPR010635 (PANTHER); PTHR12812:SF6 (PANTHER); TRANSMEMBRANE (PHOBIUS); CYTOPLASMIC_DOMAIN (PHOBIUS); NON_CYTOPLASMIC_DOMAIN (PHOBIUS); IPR027417 (SUPERFAMILY); TMhelix (TMHMM)	F:GO:0008146; C:GO:0016021	F:sulfotransferase activity; C:integral component of membrane
ref|XP_026468101.1|	caspase Dronc-like	F:GO:0004197; P:GO:0006508; P:GO:0042981	F:cysteine-type endopeptidase activity; P:proteolysis; P:regulation of apoptotic process	EC:3.4.22	Acting on peptide bonds (peptidases)	IPR015917 (PRINTS); IPR001315 (SMART); IPR015917 (SMART); PF00656 (PFAM); G3DSA:3.40.50.1460 (GENE3D); IPR001315 (PFAM); PIRSF038001 (PIRSF); G3DSA:1.10.533.10 (GENE3D); PTHR10454:SF218 (PANTHER); IPR002398 (PANTHER); IPR001309 (PROSITE_PROFILES); IPR002138 (PROSITE_PROFILES); IPR001315 (PROSITE_PROFILES); IPR011029 (SUPERFAMILY); IPR029030 (SUPERFAMILY)	F:GO:0004197; P:GO:0006508; F:GO:0008234; P:GO:0042981	F:cysteine-type endopeptidase activity; P:proteolysis; F:cysteine-type peptidase activity; P:regulation of apoptotic process
ref|XP_026466779.1|	heparan-sulfate 6-O-sulfotransferase 1	P:GO:0007424; F:GO:0008146; P:GO:0008587; P:GO:0015012; C:GO:0016021; P:GO:0022416	P:open tracheal system development; F:sulfotransferase activity; P:imaginal disc-derived wing margin morphogenesis; P:heparan sulfate proteoglycan biosynthetic process; C:integral component of membrane; P:chaeta development			IPR005331 (PFAM); G3DSA:3.40.50.300 (GENE3D); IPR010635 (PANTHER); PTHR12812:SF6 (PANTHER)	F:GO:0008146; C:GO:0016021	F:sulfotransferase activity; C:integral component of membrane
ref|XP_026467152.1|	caspase Dronc-like	F:GO:0004197; P:GO:0006508	F:cysteine-type endopeptidase activity; P:proteolysis	EC:3.4.22	Acting on peptide bonds (peptidases)	IPR015917 (PRINTS); IPR015917 (SMART); G3DSA:3.40.50.1460 (GENE3D); PF00656 (PFAM); PTHR10454:SF216 (PANTHER); IPR002398 (PANTHER); IPR001309 (PROSITE_PROFILES); IPR002138 (PROSITE_PROFILES); IPR029030 (SUPERFAMILY)	F:GO:0004197; P:GO:0006508; F:GO:0008234	F:cysteine-type endopeptidase activity; P:proteolysis; F:cysteine-type peptidase activity
ref|XP_026466787.1|	glucose dehydrogenase [ quinone]-like	F:GO:0016614; F:GO:0050660; P:GO:0055114	F:oxidoreductase activity, acting on CH-OH group of donors; F:flavin adenine dinucleotide binding; P:oxidation-reduction process			IPR000172 (PFAM); IPR012132 (PIRSF); IPR036188 (G3DSA:3.50.50.GENE3D); G3DSA:3.30.560.10 (GENE3D); IPR007867 (PFAM); PTHR11552:SF216 (PANTHER); PTHR11552 (PANTHER); IPR036188 (SUPERFAMILY); SSF54373 (SUPERFAMILY)	F:GO:0016614; F:GO:0050660; P:GO:0055114	F:oxidoreductase activity, acting on CH-OH group of donors; F:flavin adenine dinucleotide binding; P:oxidation-reduction process
ref|XP_026466789.1|	uncharacterized protein LOC113370337	P:GO:0009987; C:GO:0043232; C:GO:0044446	P:cellular process; C:intracellular non-membrane-bounded organelle; C:intracellular organelle part			Coil (COILS); Coil (COILS); IPR042091 (PFAM)	no GO terms	no GO terms
ref|XP_026468108.1|	uncharacterized protein LOC113370337	P:GO:0009987; C:GO:0043232; C:GO:0044446	P:cellular process; C:intracellular non-membrane-bounded organelle; C:intracellular organelle part			Coil (COILS); Coil (COILS); IPR042091 (PFAM)	no GO terms	no GO terms
ref|XP_026466790.1|	glucose dehydrogenase [ quinone]-like	F:GO:0016614; F:GO:0050660; P:GO:0055114	F:oxidoreductase activity, acting on CH-OH group of donors; F:flavin adenine dinucleotide binding; P:oxidation-reduction process			IPR007867 (PFAM); IPR027424 (G3DSA:4.10.450.GENE3D); IPR012132 (PIRSF); G3DSA:3.30.410.40 (GENE3D); G3DSA:1.10.1220.110 (GENE3D); IPR000172 (PFAM); IPR036188 (G3DSA:3.50.50.GENE3D); PTHR11552:SF216 (PANTHER); PTHR11552 (PANTHER); SSF54373 (SUPERFAMILY); IPR036188 (SUPERFAMILY)	F:GO:0016614; F:GO:0050660; P:GO:0055114	F:oxidoreductase activity, acting on CH-OH group of donors; F:flavin adenine dinucleotide binding; P:oxidation-reduction process
ref|XP_026466791.1|	phospholipase A1-like	F:GO:0052689	F:carboxylic ester hydrolase activity	EC:3.1.1.1	Carboxylesterase	IPR000734 (PRINTS); IPR029058 (G3DSA:3.40.50.GENE3D); IPR013818 (PFAM); IPR000734 (PANTHER); PTHR11610:SF150 (PANTHER); NON_CYTOPLASMIC_DOMAIN (PHOBIUS); SIGNAL_PEPTIDE_C_REGION (PHOBIUS); SIGNAL_PEPTIDE_H_REGION (PHOBIUS); SIGNAL_PEPTIDE (PHOBIUS); SIGNAL_PEPTIDE_N_REGION (PHOBIUS); SignalP-noTM (SIGNALP_EUK); IPR029058 (SUPERFAMILY)	F:GO:0052689	F:carboxylic ester hydrolase activity
ref|XP_026466793.1|	phospholipase A1-like	C:GO:0005576; P:GO:0006629; F:GO:0008970; F:GO:0052689	C:extracellular region; P:lipid metabolic process; F:phospholipase A1 activity; F:carboxylic ester hydrolase activity			NON_CYTOPLASMIC_DOMAIN (PHOBIUS); SIGNAL_PEPTIDE_N_REGION (PHOBIUS); SIGNAL_PEPTIDE (PHOBIUS); SIGNAL_PEPTIDE_H_REGION (PHOBIUS); SIGNAL_PEPTIDE_C_REGION (PHOBIUS); SignalP-noTM (SIGNALP_EUK)	no GO terms	no GO terms
ref|XP_026466795.1|	Bardet-Biedl syndrome 1	C:GO:0034464; C:GO:0044430; P:GO:1905515	C:BBSome; C:cytoskeletal part; P:non-motile cilium assembly			IPR032728 (PFAM); IPR028784 (PANTHER)	C:GO:0034464; P:GO:1905515	C:BBSome; P:non-motile cilium assembly
ref|XP_026468109.1|	Acetyl- mitochondrial	F:GO:0016747	F:transferase activity, transferring acyl groups other than amino-acyl groups			Coil (COILS); G3DSA:3.40.30.10 (GENE3D); IPR008554 (PFAM); PTHR33558 (PANTHER); IPR036249 (SUPERFAMILY)	no GO terms	no GO terms
ref|XP_026466797.1|	glucose dehydrogenase [ quinone]-like	F:GO:0016614; F:GO:0050660; P:GO:0055114	F:oxidoreductase activity, acting on CH-OH group of donors; F:flavin adenine dinucleotide binding; P:oxidation-reduction process			IPR007867 (PFAM); G3DSA:3.30.560.10 (GENE3D); IPR036188 (G3DSA:3.50.50.GENE3D); IPR012132 (PIRSF); IPR000172 (PFAM); PTHR11552:SF216 (PANTHER); PTHR11552 (PANTHER); SSF54373 (SUPERFAMILY); IPR036188 (SUPERFAMILY)	F:GO:0016614; F:GO:0050660; P:GO:0055114	F:oxidoreductase activity, acting on CH-OH group of donors; F:flavin adenine dinucleotide binding; P:oxidation-reduction process
ref|XP_026467908.1|	uncharacterized protein LOC113370337	P:GO:0009987; C:GO:0043232; C:GO:0044446	P:cellular process; C:intracellular non-membrane-bounded organelle; C:intracellular organelle part			Coil (COILS); Coil (COILS); IPR042091 (PFAM)	no GO terms	no GO terms
ref|XP_026466402.1|	phospholipase A1-like	F:GO:0052689	F:carboxylic ester hydrolase activity	EC:3.1.1.1	Carboxylesterase	IPR000734 (PRINTS); IPR029058 (G3DSA:3.40.50.GENE3D); IPR013818 (PFAM); PTHR11610:SF150 (PANTHER); IPR000734 (PANTHER); NON_CYTOPLASMIC_DOMAIN (PHOBIUS); SIGNAL_PEPTIDE_C_REGION (PHOBIUS); SIGNAL_PEPTIDE_H_REGION (PHOBIUS); SIGNAL_PEPTIDE (PHOBIUS); SIGNAL_PEPTIDE_N_REGION (PHOBIUS); SignalP-noTM (SIGNALP_EUK); IPR029058 (SUPERFAMILY)	F:GO:0052689	F:carboxylic ester hydrolase activity
ref|XP_026466401.1|	phospholipase A1-like	P:GO:0006629; F:GO:0008970	P:lipid metabolic process; F:phospholipase A1 activity	EC:3.1.1.32	Phospholipase A(1)	IPR000734 (PRINTS); IPR002334 (PRINTS); IPR029058 (G3DSA:3.40.50.GENE3D); IPR013818 (PFAM); PTHR11610:SF150 (PANTHER); IPR000734 (PANTHER); NON_CYTOPLASMIC_DOMAIN (PHOBIUS); SIGNAL_PEPTIDE_C_REGION (PHOBIUS); SIGNAL_PEPTIDE_H_REGION (PHOBIUS); SIGNAL_PEPTIDE (PHOBIUS); SIGNAL_PEPTIDE_N_REGION (PHOBIUS); SignalP-noTM (SIGNALP_EUK); IPR029058 (SUPERFAMILY)	P:GO:0006629; F:GO:0008970; F:GO:0052689	P:lipid metabolic process; F:phospholipase A1 activity; F:carboxylic ester hydrolase activity
ref|XP_026466800.1|	Bardet-Biedl syndrome 1	F:GO:0005102; C:GO:0005815; C:GO:0034464; P:GO:1905515	F:signaling receptor binding; C:microtubule organizing center; C:BBSome; P:non-motile cilium assembly			IPR032728 (PFAM); IPR028784 (PANTHER); IPR036322 (SUPERFAMILY)	F:GO:0005515; C:GO:0034464; P:GO:1905515	F:protein binding; C:BBSome; P:non-motile cilium assembly
ref|XP_026466285.1|	acetyl- mitochondrial isoform X1	C:GO:0005623; F:GO:0009055; F:GO:0015035; F:GO:0016747; P:GO:0022900; P:GO:0045454	C:cell; F:electron transfer activity; F:protein disulfide oxidoreductase activity; F:transferase activity, transferring acyl groups other than amino-acyl groups; P:electron transport chain; P:cell redox homeostasis			IPR016039 (G3DSA:3.40.47.GENE3D); IPR020616 (PFAM); IPR008554 (PFAM); G3DSA:3.40.30.10 (GENE3D); IPR016039 (G3DSA:3.40.47.GENE3D); IPR002155 (TIGRFAM); IPR020617 (PFAM); PTHR18919:SF81 (PANTHER); PTHR18919 (PANTHER); IPR016039 (SUPERFAMILY); IPR036249 (SUPERFAMILY); IPR016039 (SUPERFAMILY)	F:GO:0003824; F:GO:0016747	F:catalytic activity; F:transferase activity, transferring acyl groups other than amino-acyl groups
ref|XP_026466934.1|	beta-1,3-galactosyltransferase brn	P:GO:0006486; F:GO:0008378; C:GO:0016020	P:protein glycosylation; F:galactosyltransferase activity; C:membrane			IPR002659 (PFAM); IPR002659 (PANTHER); PTHR11214:SF247 (PANTHER); TRANSMEMBRANE (PHOBIUS); CYTOPLASMIC_DOMAIN (PHOBIUS); NON_CYTOPLASMIC_DOMAIN (PHOBIUS); TMhelix (TMHMM)	P:GO:0006486; F:GO:0008378; C:GO:0016020	P:protein glycosylation; F:galactosyltransferase activity; C:membrane
ref|XP_026466558.1|	Sjoegren syndrome nuclear autoantigen 1 homolog					Coil (COILS); IPR033362 (PANTHER); PD968187 (PRODOM)	no GO terms	no GO terms
ref|XP_026467045.1|	oligosaccharyltransferase complex subunit ostc-A	C:GO:0016021; F:GO:0016740	C:integral component of membrane; F:transferase activity			IPR021149 (PFAM); PTHR13160 (PANTHER); TRANSMEMBRANE (PHOBIUS); CYTOPLASMIC_DOMAIN (PHOBIUS); NON_CYTOPLASMIC_DOMAIN (PHOBIUS); NON_CYTOPLASMIC_DOMAIN (PHOBIUS); TRANSMEMBRANE (PHOBIUS); CYTOPLASMIC_DOMAIN (PHOBIUS); TRANSMEMBRANE (PHOBIUS); TMhelix (TMHMM); TMhelix (TMHMM); TMhelix (TMHMM)	no GO terms	no GO terms
ref|XP_026466803.1|	bis(5 -nucleosyl)-tetraphosphatase [asymmetrical]	F:GO:0008796	F:bis(5'-nucleosyl)-tetraphosphatase activity			IPR003565 (PRINTS); G3DSA:3.90.79.10 (GENE3D); IPR000086 (PFAM); PTHR21340:SF0 (PANTHER); PTHR21340 (PANTHER); IPR000086 (PROSITE_PROFILES); IPR015797 (SUPERFAMILY)	F:GO:0008796; F:GO:0016787	F:bis(5'-nucleosyl)-tetraphosphatase activity; F:hydrolase activity
ref|XP_026467117.1|	uncharacterized protein LOC113370643	C:GO:0005789; P:GO:0006696; C:GO:0016021; F:GO:0030674	C:endoplasmic reticulum membrane; P:ergosterol biosynthetic process; C:integral component of membrane; F:protein binding, bridging			IPR005352 (PFAM); PTHR15451:SF19 (PANTHER); IPR005352 (PANTHER); TRANSMEMBRANE (PHOBIUS); NON_CYTOPLASMIC_DOMAIN (PHOBIUS); TRANSMEMBRANE (PHOBIUS); NON_CYTOPLASMIC_DOMAIN (PHOBIUS); CYTOPLASMIC_DOMAIN (PHOBIUS); TRANSMEMBRANE (PHOBIUS); CYTOPLASMIC_DOMAIN (PHOBIUS); CYTOPLASMIC_DOMAIN (PHOBIUS); TRANSMEMBRANE (PHOBIUS); TMhelix (TMHMM); TMhelix (TMHMM); TMhelix (TMHMM); TMhelix (TMHMM)	C:GO:0016021	C:integral component of membrane
ref|XP_026467992.1|	WAP four-disulfide core domain 2 precursor	C:GO:0005576; F:GO:0030414	C:extracellular region; F:peptidase inhibitor activity			IPR008197 (PFAM); NON_CYTOPLASMIC_DOMAIN (PHOBIUS); SIGNAL_PEPTIDE (PHOBIUS); SIGNAL_PEPTIDE_N_REGION (PHOBIUS); SIGNAL_PEPTIDE_C_REGION (PHOBIUS); SIGNAL_PEPTIDE_H_REGION (PHOBIUS); SignalP-noTM (SIGNALP_EUK); SignalP-TM (SIGNALP_GRAM_POSITIVE)	C:GO:0005576; F:GO:0030414	C:extracellular region; F:peptidase inhibitor activity
ref|XP_026467971.1|	beta-1,3-galactosyltransferase brn	P:GO:0006486; F:GO:0008378; C:GO:0016020	P:protein glycosylation; F:galactosyltransferase activity; C:membrane			IPR002659 (PFAM); IPR002659 (PANTHER); PTHR11214:SF247 (PANTHER); TRANSMEMBRANE (PHOBIUS); CYTOPLASMIC_DOMAIN (PHOBIUS); NON_CYTOPLASMIC_DOMAIN (PHOBIUS); TMhelix (TMHMM)	P:GO:0006486; F:GO:0008378; C:GO:0016020	P:protein glycosylation; F:galactosyltransferase activity; C:membrane
ref|XP_026467972.1|	beta-1,3-galactosyltransferase brn	P:GO:0006486; F:GO:0008378; C:GO:0016020	P:protein glycosylation; F:galactosyltransferase activity; C:membrane			IPR002659 (PFAM); PTHR11214:SF247 (PANTHER); IPR002659 (PANTHER)	P:GO:0006486; F:GO:0008378; C:GO:0016020	P:protein glycosylation; F:galactosyltransferase activity; C:membrane
ref|XP_026467990.1|	Sjoegren syndrome nuclear autoantigen 1 homolog					Coil (COILS); IPR033362 (PANTHER); PD968187 (PRODOM)	no GO terms	no GO terms
ref|XP_026467986.1|	oligosaccharyltransferase complex subunit ostc-A	C:GO:0016021; F:GO:0016740	C:integral component of membrane; F:transferase activity			IPR021149 (PFAM); PTHR13160 (PANTHER); TRANSMEMBRANE (PHOBIUS); CYTOPLASMIC_DOMAIN (PHOBIUS); NON_CYTOPLASMIC_DOMAIN (PHOBIUS); NON_CYTOPLASMIC_DOMAIN (PHOBIUS); TRANSMEMBRANE (PHOBIUS); CYTOPLASMIC_DOMAIN (PHOBIUS); TRANSMEMBRANE (PHOBIUS); TMhelix (TMHMM); TMhelix (TMHMM); TMhelix (TMHMM)	no GO terms	no GO terms
ref|XP_026466806.1|	bis(5 -nucleosyl)-tetraphosphatase [asymmetrical]	F:GO:0008796	F:bis(5'-nucleosyl)-tetraphosphatase activity			IPR003565 (PRINTS); G3DSA:3.90.79.10 (GENE3D); IPR000086 (PFAM); PTHR21340:SF0 (PANTHER); PTHR21340 (PANTHER); IPR000086 (PROSITE_PROFILES); IPR015797 (SUPERFAMILY)	F:GO:0008796; F:GO:0016787	F:bis(5'-nucleosyl)-tetraphosphatase activity; F:hydrolase activity
ref|XP_026467991.1|	bis(5 -nucleosyl)-tetraphosphatase [asymmetrical]	F:GO:0008796	F:bis(5'-nucleosyl)-tetraphosphatase activity			IPR003565 (PRINTS); IPR000086 (PFAM); G3DSA:3.90.79.10 (GENE3D); PTHR21340:SF0 (PANTHER); PTHR21340 (PANTHER); IPR000086 (PROSITE_PROFILES); IPR015797 (SUPERFAMILY)	F:GO:0008796; F:GO:0016787	F:bis(5'-nucleosyl)-tetraphosphatase activity; F:hydrolase activity
ref|XP_026467984.1|	uncharacterized protein LOC113370643	C:GO:0005789; P:GO:0006696; C:GO:0016021; F:GO:0030674	C:endoplasmic reticulum membrane; P:ergosterol biosynthetic process; C:integral component of membrane; F:protein binding, bridging			IPR005352 (PFAM); PTHR15451:SF19 (PANTHER); IPR005352 (PANTHER); TRANSMEMBRANE (PHOBIUS); NON_CYTOPLASMIC_DOMAIN (PHOBIUS); TRANSMEMBRANE (PHOBIUS); NON_CYTOPLASMIC_DOMAIN (PHOBIUS); CYTOPLASMIC_DOMAIN (PHOBIUS); TRANSMEMBRANE (PHOBIUS); CYTOPLASMIC_DOMAIN (PHOBIUS); CYTOPLASMIC_DOMAIN (PHOBIUS); TRANSMEMBRANE (PHOBIUS); TMhelix (TMHMM); TMhelix (TMHMM); TMhelix (TMHMM); TMhelix (TMHMM)	C:GO:0016021	C:integral component of membrane
ref|XP_026467993.1|	WAP four-disulfide core domain 2 precursor	C:GO:0005576; F:GO:0030414	C:extracellular region; F:peptidase inhibitor activity			IPR008197 (PFAM); NON_CYTOPLASMIC_DOMAIN (PHOBIUS); SIGNAL_PEPTIDE (PHOBIUS); SIGNAL_PEPTIDE_N_REGION (PHOBIUS); SIGNAL_PEPTIDE_C_REGION (PHOBIUS); SIGNAL_PEPTIDE_H_REGION (PHOBIUS); SignalP-TM (SIGNALP_GRAM_POSITIVE); SignalP-noTM (SIGNALP_EUK)	C:GO:0005576; F:GO:0030414	C:extracellular region; F:peptidase inhibitor activity
ref|XP_026467973.1|	required for meiotic nuclear division 1 homolog	C:GO:0016020	C:membrane			IPR003734 (PFAM); PTHR16255:SF1 (PANTHER); PTHR16255 (PANTHER); CYTOPLASMIC_DOMAIN (PHOBIUS); TRANSMEMBRANE (PHOBIUS); NON_CYTOPLASMIC_DOMAIN (PHOBIUS)	no GO terms	no GO terms
ref|XP_026467967.1|	retinoid-inducible serine carboxypeptidase-like	F:GO:0004185; P:GO:0006508	F:serine-type carboxypeptidase activity; P:proteolysis	EC:3.4.16	Acting on peptide bonds (peptidases)	IPR001563 (PRINTS); IPR001563 (PFAM); IPR029058 (G3DSA:3.40.50.GENE3D); PTHR11802:SF304 (PANTHER); IPR001563 (PANTHER); NON_CYTOPLASMIC_DOMAIN (PHOBIUS); SIGNAL_PEPTIDE_C_REGION (PHOBIUS); SIGNAL_PEPTIDE_H_REGION (PHOBIUS); SIGNAL_PEPTIDE_N_REGION (PHOBIUS); SIGNAL_PEPTIDE (PHOBIUS); SignalP-noTM (SIGNALP_EUK); IPR029058 (SUPERFAMILY)	F:GO:0004185; P:GO:0006508	F:serine-type carboxypeptidase activity; P:proteolysis
ref|XP_026467968.1|	retinoid-inducible serine carboxypeptidase-like	F:GO:0004185; P:GO:0006508	F:serine-type carboxypeptidase activity; P:proteolysis	EC:3.4.16	Acting on peptide bonds (peptidases)	IPR001563 (PRINTS); IPR001563 (PFAM); IPR029058 (G3DSA:3.40.50.GENE3D); IPR001563 (PANTHER); PTHR11802:SF304 (PANTHER); IPR029058 (SUPERFAMILY)	F:GO:0004185; P:GO:0006508	F:serine-type carboxypeptidase activity; P:proteolysis
ref|XP_026467969.1|	retinoid-inducible serine carboxypeptidase-like	F:GO:0004185; P:GO:0006508	F:serine-type carboxypeptidase activity; P:proteolysis	EC:3.4.16	Acting on peptide bonds (peptidases)	IPR001563 (PRINTS); IPR001563 (PFAM); IPR029058 (G3DSA:3.40.50.GENE3D); IPR001563 (PANTHER); PTHR11802:SF304 (PANTHER); NON_CYTOPLASMIC_DOMAIN (PHOBIUS); SIGNAL_PEPTIDE_C_REGION (PHOBIUS); SIGNAL_PEPTIDE_H_REGION (PHOBIUS); SIGNAL_PEPTIDE_N_REGION (PHOBIUS); SIGNAL_PEPTIDE (PHOBIUS); SignalP-noTM (SIGNALP_EUK); IPR029058 (SUPERFAMILY)	F:GO:0004185; P:GO:0006508	F:serine-type carboxypeptidase activity; P:proteolysis
ref|XP_026467974.1|	required for meiotic nuclear division 1 homolog	C:GO:0016020	C:membrane			IPR003734 (PFAM); PTHR16255 (PANTHER); PTHR16255:SF1 (PANTHER); CYTOPLASMIC_DOMAIN (PHOBIUS); TRANSMEMBRANE (PHOBIUS); NON_CYTOPLASMIC_DOMAIN (PHOBIUS)	no GO terms	no GO terms
ref|XP_026466811.1|	RISC-loading complex subunit tarbp2-like isoform X3	F:GO:0003723; F:GO:0003725; F:GO:0008047; F:GO:0016301; P:GO:0016310; P:GO:0030422; P:GO:0043085	F:RNA binding; F:double-stranded RNA binding; F:enzyme activator activity; F:kinase activity; P:phosphorylation; P:production of siRNA involved in RNA interference; P:positive regulation of catalytic activity			IPR014720 (SMART); G3DSA:3.30.160.20 (GENE3D); G3DSA:3.30.160.20 (GENE3D); IPR014720 (PFAM); PTHR46205 (PANTHER); IPR014720 (PROSITE_PROFILES); IPR014720 (PROSITE_PROFILES); SSF54768 (SUPERFAMILY); SSF54768 (SUPERFAMILY)	no GO terms	no GO terms
ref|XP_026467970.1|	T family of potassium channels 18	F:GO:0005267; C:GO:0016021; P:GO:0071805	F:potassium channel activity; C:integral component of membrane; P:potassium ion transmembrane transport			IPR003280 (PRINTS); IPR013099 (PFAM); PTHR11003 (PANTHER); PTHR11003:SF257 (PANTHER); TRANSMEMBRANE (PHOBIUS); TRANSMEMBRANE (PHOBIUS); CYTOPLASMIC_DOMAIN (PHOBIUS); TRANSMEMBRANE (PHOBIUS); CYTOPLASMIC_DOMAIN (PHOBIUS); NON_CYTOPLASMIC_DOMAIN (PHOBIUS); TRANSMEMBRANE (PHOBIUS); CYTOPLASMIC_DOMAIN (PHOBIUS); TRANSMEMBRANE (PHOBIUS); NON_CYTOPLASMIC_DOMAIN (PHOBIUS); TRANSMEMBRANE (PHOBIUS); CYTOP…	F:GO:0005267; C:GO:0016020; P:GO:0071805	F:potassium channel activity; C:membrane; P:potassium ion transmembrane transport
ref|XP_026466813.1|	RISC-loading complex subunit tarbp2-like isoform X3	F:GO:0003723; F:GO:0003725; F:GO:0008047; F:GO:0016301; P:GO:0016310; P:GO:0030422; P:GO:0043085	F:RNA binding; F:double-stranded RNA binding; F:enzyme activator activity; F:kinase activity; P:phosphorylation; P:production of siRNA involved in RNA interference; P:positive regulation of catalytic activity			IPR014720 (SMART); IPR014720 (PFAM); G3DSA:3.30.160.20 (GENE3D); G3DSA:3.30.160.20 (GENE3D); PTHR46205 (PANTHER); IPR014720 (PROSITE_PROFILES); IPR014720 (PROSITE_PROFILES); SSF54768 (SUPERFAMILY); SSF54768 (SUPERFAMILY)	no GO terms	no GO terms
ref|XP_026466816.1|	T family of potassium channels 18	F:GO:0005267; P:GO:0006270; C:GO:0016021; P:GO:0071805	F:potassium channel activity; P:DNA replication initiation; C:integral component of membrane; P:potassium ion transmembrane transport			IPR003280 (PRINTS); IPR013099 (PFAM); IPR003874 (PFAM); PTHR11003:SF257 (PANTHER); PTHR11003 (PANTHER); TRANSMEMBRANE (PHOBIUS); TRANSMEMBRANE (PHOBIUS); CYTOPLASMIC_DOMAIN (PHOBIUS); TRANSMEMBRANE (PHOBIUS); CYTOPLASMIC_DOMAIN (PHOBIUS); NON_CYTOPLASMIC_DOMAIN (PHOBIUS); TRANSMEMBRANE (PHOBIUS); TRANSMEMBRANE (PHOBIUS); NON_CYTOPLASMIC_DOMAIN (PHOBIUS); CYTOPLASMIC_DOMAIN (PHOBIUS); TRANSMEMBRAN…	F:GO:0005267; P:GO:0006270; C:GO:0016020; P:GO:0071805	F:potassium channel activity; P:DNA replication initiation; C:membrane; P:potassium ion transmembrane transport
ref|XP_026466821.1|	venom protease-like	F:GO:0004252; P:GO:0006508	F:serine-type endopeptidase activity; P:proteolysis	EC:3.4.21	Acting on peptide bonds (peptidases)	IPR001314 (PRINTS); IPR001254 (SMART); G3DSA:2.40.10.10 (GENE3D); IPR001254 (PFAM); PTHR24260 (PANTHER); PTHR24260:SF122 (PANTHER); SIGNAL_PEPTIDE (PHOBIUS); SIGNAL_PEPTIDE_C_REGION (PHOBIUS); SIGNAL_PEPTIDE_N_REGION (PHOBIUS); SIGNAL_PEPTIDE_H_REGION (PHOBIUS); NON_CYTOPLASMIC_DOMAIN (PHOBIUS); IPR001254 (PROSITE_PROFILES); SignalP-noTM (SIGNALP_EUK); SignalP-TM (SIGNALP_GRAM_POSITIVE); IPR00900…	F:GO:0004252; P:GO:0006508	F:serine-type endopeptidase activity; P:proteolysis
ref|XP_026467124.1|	microtubule-actin cross-linking factor 1 isoform X1	F:GO:0005509; C:GO:0005856; F:GO:0008017	F:calcium ion binding; C:cytoskeleton; F:microtubule binding			Coil (COILS); Coil (COILS); Coil (COILS); Coil (COILS); Coil (COILS); Coil (COILS); Coil (COILS); Coil (COILS); Coil (COILS); Coil (COILS); Coil (COILS); Coil (COILS); Coil (COILS); Coil (COILS); Coil (COILS); Coil (COILS); Coil (COILS); Coil (COILS); Coil (COILS); Coil (COILS); Coil (COILS); Coil (COILS); Coil (COILS); Coil (COILS); IPR002048 (SMART); IPR001715 (SMART); IPR018159 (SMART); IPR003…	F:GO:0005509; F:GO:0005515; C:GO:0005856; F:GO:0008017	F:calcium ion binding; F:protein binding; C:cytoskeleton; F:microtubule binding
ref|XP_026467123.1|	microtubule-actin cross-linking factor 1 isoform X1	F:GO:0005509; C:GO:0005856; F:GO:0008017	F:calcium ion binding; C:cytoskeleton; F:microtubule binding			Coil (COILS); Coil (COILS); Coil (COILS); Coil (COILS); Coil (COILS); Coil (COILS); Coil (COILS); Coil (COILS); Coil (COILS); Coil (COILS); Coil (COILS); Coil (COILS); Coil (COILS); Coil (COILS); Coil (COILS); Coil (COILS); Coil (COILS); Coil (COILS); Coil (COILS); Coil (COILS); Coil (COILS); Coil (COILS); Coil (COILS); Coil (COILS); IPR002048 (SMART); IPR003108 (SMART); IPR001715 (SMART); IPR018…	F:GO:0005509; F:GO:0005515; C:GO:0005856; F:GO:0008017	F:calcium ion binding; F:protein binding; C:cytoskeleton; F:microtubule binding
ref|XP_026467126.1|	microtubule-actin cross-linking factor 1 isoform X1	F:GO:0005509; C:GO:0005856; F:GO:0008017	F:calcium ion binding; C:cytoskeleton; F:microtubule binding			Coil (COILS); Coil (COILS); Coil (COILS); Coil (COILS); Coil (COILS); Coil (COILS); Coil (COILS); Coil (COILS); Coil (COILS); Coil (COILS); Coil (COILS); Coil (COILS); Coil (COILS); Coil (COILS); Coil (COILS); Coil (COILS); Coil (COILS); Coil (COILS); Coil (COILS); Coil (COILS); Coil (COILS); Coil (COILS); Coil (COILS); Coil (COILS); IPR018159 (SMART); IPR002048 (SMART); IPR003108 (SMART); IPR001…	F:GO:0005509; F:GO:0005515; C:GO:0005856; F:GO:0008017	F:calcium ion binding; F:protein binding; C:cytoskeleton; F:microtubule binding
ref|XP_026467125.1|	microtubule-actin cross-linking factor 1 isoform X1	F:GO:0005509; C:GO:0005856; F:GO:0008017	F:calcium ion binding; C:cytoskeleton; F:microtubule binding			Coil (COILS); Coil (COILS); Coil (COILS); Coil (COILS); Coil (COILS); Coil (COILS); Coil (COILS); Coil (COILS); Coil (COILS); Coil (COILS); Coil (COILS); Coil (COILS); Coil (COILS); Coil (COILS); Coil (COILS); Coil (COILS); Coil (COILS); Coil (COILS); Coil (COILS); Coil (COILS); Coil (COILS); Coil (COILS); Coil (COILS); Coil (COILS); IPR018159 (SMART); IPR001715 (SMART); IPR002048 (SMART); IPR001…	F:GO:0005509; F:GO:0005515; C:GO:0005856; F:GO:0008017	F:calcium ion binding; F:protein binding; C:cytoskeleton; F:microtubule binding
ref|XP_026467127.1|	microtubule-actin cross-linking factor 1 isoform X10	F:GO:0005509; C:GO:0005856; F:GO:0008017	F:calcium ion binding; C:cytoskeleton; F:microtubule binding			Coil (COILS); Coil (COILS); Coil (COILS); Coil (COILS); Coil (COILS); Coil (COILS); Coil (COILS); Coil (COILS); Coil (COILS); Coil (COILS); Coil (COILS); Coil (COILS); Coil (COILS); Coil (COILS); Coil (COILS); Coil (COILS); Coil (COILS); Coil (COILS); Coil (COILS); Coil (COILS); Coil (COILS); Coil (COILS); Coil (COILS); Coil (COILS); IPR003108 (SMART); IPR001715 (SMART); IPR002048 (SMART); IPR018…	F:GO:0005509; F:GO:0005515; C:GO:0005856; F:GO:0008017	F:calcium ion binding; F:protein binding; C:cytoskeleton; F:microtubule binding
ref|XP_026467128.1|	microtubule-actin cross-linking factor 1 isoform X18	F:GO:0005509; C:GO:0005856; F:GO:0008017	F:calcium ion binding; C:cytoskeleton; F:microtubule binding			Coil (COILS); Coil (COILS); Coil (COILS); Coil (COILS); Coil (COILS); Coil (COILS); Coil (COILS); Coil (COILS); Coil (COILS); Coil (COILS); Coil (COILS); Coil (COILS); Coil (COILS); Coil (COILS); Coil (COILS); Coil (COILS); Coil (COILS); Coil (COILS); Coil (COILS); Coil (COILS); Coil (COILS); Coil (COILS); Coil (COILS); Coil (COILS); IPR001715 (SMART); IPR018159 (SMART); IPR001101 (SMART); IPR002…	F:GO:0005509; F:GO:0005515; C:GO:0005856; F:GO:0008017	F:calcium ion binding; F:protein binding; C:cytoskeleton; F:microtubule binding
ref|XP_026466829.1|	I m not dead yet	P:GO:0015893; C:GO:0016020; F:GO:0042910; P:GO:0046942; F:GO:0046943; P:GO:0055085	P:drug transport; C:membrane; F:xenobiotic transmembrane transporter activity; P:carboxylic acid transport; F:carboxylic acid transmembrane transporter activity; P:transmembrane transport			IPR001898 (PFAM); PTHR10283 (PANTHER); PTHR10283:SF82 (PANTHER); TRANSMEMBRANE (PHOBIUS); TRANSMEMBRANE (PHOBIUS); NON_CYTOPLASMIC_DOMAIN (PHOBIUS); NON_CYTOPLASMIC_DOMAIN (PHOBIUS); TRANSMEMBRANE (PHOBIUS); CYTOPLASMIC_DOMAIN (PHOBIUS); CYTOPLASMIC_DOMAIN (PHOBIUS); TRANSMEMBRANE (PHOBIUS); TRANSMEMBRANE (PHOBIUS); CYTOPLASMIC_DOMAIN (PHOBIUS); TRANSMEMBRANE (PHOBIUS); NON_CYTOPLASMIC_DOMAIN (PH…	F:GO:0005215; C:GO:0016020; P:GO:0055085	F:transporter activity; C:membrane; P:transmembrane transport
ref|XP_026466520.1|	JTB	P:GO:0000281; C:GO:0005737; C:GO:0005813; C:GO:0005819; C:GO:0016021; C:GO:0030496	P:mitotic cytokinesis; C:cytoplasm; C:centrosome; C:spindle; C:integral component of membrane; C:midbody			Coil (COILS); G3DSA:2.40.50.490 (GENE3D); IPR008657 (PFAM); IPR008657 (PANTHER); TRANSMEMBRANE (PHOBIUS); CYTOPLASMIC_DOMAIN (PHOBIUS); CYTOPLASMIC_DOMAIN (PHOBIUS); TRANSMEMBRANE (PHOBIUS); NON_CYTOPLASMIC_DOMAIN (PHOBIUS); IPR008657 (PRODOM); TMhelix (TMHMM); TMhelix (TMHMM)	C:GO:0016021	C:integral component of membrane
ref|XP_026466518.1|	glutathione S-transferase C-terminal domain-containing homolog	F:GO:0016740	F:transferase activity			Coil (COILS); G3DSA:3.40.50.150 (GENE3D); IPR025714 (PFAM); PTHR13369:SF0 (PANTHER); PTHR13369 (PANTHER); IPR029063 (SUPERFAMILY)	no GO terms	no GO terms
ref|XP_026467103.1|	serine threonine- kinase ULK3	F:GO:0004672; F:GO:0005524; P:GO:0006468	F:protein kinase activity; F:ATP binding; P:protein phosphorylation			Coil (COILS); IPR000719 (SMART); IPR007330 (SMART); G3DSA:1.20.58.280 (GENE3D); G3DSA:1.20.58.280 (GENE3D); IPR007330 (PFAM); G3DSA:3.30.200.20 (GENE3D); IPR000719 (PFAM); G3DSA:1.10.510.10 (GENE3D); PIRSF000654 (PIRSF); PTHR24348:SF48 (PANTHER); PTHR24348 (PANTHER); IPR000719 (PROSITE_PROFILES); IPR036181 (SUPERFAMILY); IPR011009 (SUPERFAMILY); IPR036181 (SUPERFAMILY)	F:GO:0004672; F:GO:0005524; P:GO:0006468	F:protein kinase activity; F:ATP binding; P:protein phosphorylation
ref|XP_026466453.1|	stress response NST1-like isoform X3	F:GO:0003676; F:GO:0003677; F:GO:0046872	F:nucleic acid binding; F:DNA binding; F:metal ion binding			Coil (COILS); IPR002893 (PFAM); G3DSA:3.30.60.180 (GENE3D); IPR002893 (PROSITE_PROFILES); SSF144232 (SUPERFAMILY)	no GO terms	no GO terms
ref|XP_026466653.1|	I m not dead yet	P:GO:0006814; F:GO:0015137; F:GO:0015141; P:GO:0015746; C:GO:0016021; P:GO:0071422	P:sodium ion transport; F:citrate transmembrane transporter activity; F:succinate transmembrane transporter activity; P:citrate transport; C:integral component of membrane; P:succinate transmembrane transport			IPR001898 (PFAM); PTHR10283 (PANTHER); PTHR10283:SF82 (PANTHER); TRANSMEMBRANE (PHOBIUS); CYTOPLASMIC_DOMAIN (PHOBIUS); NON_CYTOPLASMIC_DOMAIN (PHOBIUS); CYTOPLASMIC_DOMAIN (PHOBIUS); TRANSMEMBRANE (PHOBIUS); TRANSMEMBRANE (PHOBIUS); TRANSMEMBRANE (PHOBIUS); NON_CYTOPLASMIC_DOMAIN (PHOBIUS); TRANSMEMBRANE (PHOBIUS); NON_CYTOPLASMIC_DOMAIN (PHOBIUS); TRANSMEMBRANE (PHOBIUS); CYTOPLASMIC_DOMAIN (PH…	F:GO:0005215; C:GO:0016020; P:GO:0055085	F:transporter activity; C:membrane; P:transmembrane transport
ref|XP_026466615.1|	5-aminolevulinate mitochondrial isoform X2	F:GO:0003870; C:GO:0005759; P:GO:0006782; F:GO:0030170	F:5-aminolevulinate synthase activity; C:mitochondrial matrix; P:protoporphyrinogen IX biosynthetic process; F:pyridoxal phosphate binding	EC:2.3.1.37	5-aminolevulinate synthase	IPR004839 (PFAM); IPR015118 (PFAM); IPR010961 (TIGRFAM); IPR015421 (G3DSA:3.40.640.GENE3D); IPR015422 (G3DSA:3.90.1150.GENE3D); PTHR13693:SF57 (PANTHER); PTHR13693 (PANTHER); IPR015424 (SUPERFAMILY)	F:GO:0003824; F:GO:0003870; C:GO:0005759; P:GO:0006778; P:GO:0009058; F:GO:0030170; P:GO:0033014	F:catalytic activity; F:5-aminolevulinate synthase activity; C:mitochondrial matrix; P:porphyrin-containing compound metabolic process; P:biosynthetic process; F:pyridoxal phosphate binding; P:tetrapyrrole biosynthetic process
ref|XP_026466616.1|	5-aminolevulinate mitochondrial isoform X2	F:GO:0003870; C:GO:0005759; P:GO:0006782; F:GO:0030170	F:5-aminolevulinate synthase activity; C:mitochondrial matrix; P:protoporphyrinogen IX biosynthetic process; F:pyridoxal phosphate binding	EC:2.3.1.37	5-aminolevulinate synthase	IPR010961 (TIGRFAM); IPR015421 (G3DSA:3.40.640.GENE3D); IPR004839 (PFAM); IPR015118 (PFAM); IPR015422 (G3DSA:3.90.1150.GENE3D); PTHR13693:SF57 (PANTHER); PTHR13693 (PANTHER); IPR015424 (SUPERFAMILY)	F:GO:0003824; F:GO:0003870; C:GO:0005759; P:GO:0006778; P:GO:0009058; F:GO:0030170; P:GO:0033014	F:catalytic activity; F:5-aminolevulinate synthase activity; C:mitochondrial matrix; P:porphyrin-containing compound metabolic process; P:biosynthetic process; F:pyridoxal phosphate binding; P:tetrapyrrole biosynthetic process
ref|XP_026466617.1|	I m not dead yet-like	C:GO:0000145; F:GO:0005215; P:GO:0006814; P:GO:0006887; C:GO:0016020; C:GO:0016021; P:GO:0055085	C:exocyst; F:transporter activity; P:sodium ion transport; P:exocytosis; C:membrane; C:integral component of membrane; P:transmembrane transport			CYTOPLASMIC_DOMAIN (PHOBIUS); CYTOPLASMIC_DOMAIN (PHOBIUS); NON_CYTOPLASMIC_DOMAIN (PHOBIUS); TRANSMEMBRANE (PHOBIUS); TRANSMEMBRANE (PHOBIUS); NON_CYTOPLASMIC_DOMAIN (PHOBIUS); TRANSMEMBRANE (PHOBIUS); TMhelix (TMHMM); TMhelix (TMHMM)	no GO terms	no GO terms
ref|XP_026466831.1|	uncharacterized protein LOC113370381	F:GO:0003676; F:GO:0003677; F:GO:0046872	F:nucleic acid binding; F:DNA binding; F:metal ion binding			G3DSA:3.30.60.180 (GENE3D); IPR002893 (PFAM); IPR002893 (PROSITE_PROFILES); SSF144232 (SUPERFAMILY)	no GO terms	no GO terms
ref|XP_026466619.1|	5-aminolevulinate mitochondrial isoform X2	F:GO:0003870; C:GO:0005759; P:GO:0006782; F:GO:0030170	F:5-aminolevulinate synthase activity; C:mitochondrial matrix; P:protoporphyrinogen IX biosynthetic process; F:pyridoxal phosphate binding	EC:2.3.1.37	5-aminolevulinate synthase	IPR004839 (PFAM); IPR015421 (G3DSA:3.40.640.GENE3D); IPR010961 (TIGRFAM); IPR015422 (G3DSA:3.90.1150.GENE3D); PTHR13693:SF57 (PANTHER); PTHR13693 (PANTHER); IPR015424 (SUPERFAMILY)	F:GO:0003824; F:GO:0003870; P:GO:0009058; F:GO:0030170; P:GO:0033014	F:catalytic activity; F:5-aminolevulinate synthase activity; P:biosynthetic process; F:pyridoxal phosphate binding; P:tetrapyrrole biosynthetic process
ref|XP_026466618.1|	trehalase isoform X1	F:GO:0004555; P:GO:0005991; C:GO:0016020	F:alpha,alpha-trehalase activity; P:trehalose metabolic process; C:membrane	EC:3.2.1.28	Alpha,alpha-trehalase	IPR001661 (PRINTS); IPR001661 (PFAM); IPR012341 (G3DSA:1.50.10.GENE3D); IPR001661 (PANTHER); PTHR23403:SF1 (PANTHER); SIGNAL_PEPTIDE_C_REGION (PHOBIUS); NON_CYTOPLASMIC_DOMAIN (PHOBIUS); SIGNAL_PEPTIDE_H_REGION (PHOBIUS); SIGNAL_PEPTIDE (PHOBIUS); SIGNAL_PEPTIDE_N_REGION (PHOBIUS); IPR008928 (SUPERFAMILY)	F:GO:0003824; F:GO:0004555; P:GO:0005991	F:catalytic activity; F:alpha,alpha-trehalase activity; P:trehalose metabolic process
ref|XP_026466832.1|	trehalase isoform X1	F:GO:0004555; P:GO:0005991	F:alpha,alpha-trehalase activity; P:trehalose metabolic process	EC:3.2.1.28	Alpha,alpha-trehalase	IPR001661 (PRINTS); IPR001661 (PFAM); IPR012341 (G3DSA:1.50.10.GENE3D); IPR001661 (PANTHER); PTHR23403:SF1 (PANTHER); TRANSMEMBRANE (PHOBIUS); TRANSMEMBRANE (PHOBIUS); CYTOPLASMIC_DOMAIN (PHOBIUS); CYTOPLASMIC_DOMAIN (PHOBIUS); NON_CYTOPLASMIC_DOMAIN (PHOBIUS); IPR008928 (SUPERFAMILY)	F:GO:0003824; F:GO:0004555; P:GO:0005991	F:catalytic activity; F:alpha,alpha-trehalase activity; P:trehalose metabolic process
ref|XP_026466317.1|	serine threonine- kinase ULK3	F:GO:0004672; F:GO:0005524; P:GO:0006468	F:protein kinase activity; F:ATP binding; P:protein phosphorylation			Coil (COILS); IPR007330 (SMART); IPR000719 (SMART); G3DSA:1.10.510.10 (GENE3D); G3DSA:1.20.58.280 (GENE3D); IPR007330 (PFAM); G3DSA:1.20.58.280 (GENE3D); G3DSA:3.30.200.20 (GENE3D); IPR000719 (PFAM); PIRSF000654 (PIRSF); PTHR24348 (PANTHER); PTHR24348:SF48 (PANTHER); IPR000719 (PROSITE_PROFILES); IPR036181 (SUPERFAMILY); IPR011009 (SUPERFAMILY); IPR036181 (SUPERFAMILY)	F:GO:0004672; F:GO:0005524; P:GO:0006468	F:protein kinase activity; F:ATP binding; P:protein phosphorylation
ref|XP_026466318.1|	glutathione S-transferase C-terminal domain-containing homolog	F:GO:0016740	F:transferase activity			Coil (COILS); IPR025714 (PFAM); G3DSA:3.40.50.150 (GENE3D); PTHR13369:SF0 (PANTHER); PTHR13369 (PANTHER); IPR029063 (SUPERFAMILY)	no GO terms	no GO terms
ref|XP_026466319.1|	JTB	P:GO:0000281; C:GO:0005737; C:GO:0005813; C:GO:0005819; C:GO:0016021; C:GO:0030496	P:mitotic cytokinesis; C:cytoplasm; C:centrosome; C:spindle; C:integral component of membrane; C:midbody			Coil (COILS); G3DSA:2.40.50.490 (GENE3D); IPR008657 (PFAM); IPR008657 (PANTHER); TRANSMEMBRANE (PHOBIUS); CYTOPLASMIC_DOMAIN (PHOBIUS); CYTOPLASMIC_DOMAIN (PHOBIUS); TRANSMEMBRANE (PHOBIUS); NON_CYTOPLASMIC_DOMAIN (PHOBIUS); IPR008657 (PRODOM); TMhelix (TMHMM); TMhelix (TMHMM)	C:GO:0016021	C:integral component of membrane
ref|XP_026466834.1|	I m not dead yet	P:GO:0015893; C:GO:0016020; F:GO:0042910; P:GO:0046942; F:GO:0046943; P:GO:0055085	P:drug transport; C:membrane; F:xenobiotic transmembrane transporter activity; P:carboxylic acid transport; F:carboxylic acid transmembrane transporter activity; P:transmembrane transport			IPR001898 (PFAM); PTHR10283:SF82 (PANTHER); PTHR10283 (PANTHER); TRANSMEMBRANE (PHOBIUS); NON_CYTOPLASMIC_DOMAIN (PHOBIUS); TRANSMEMBRANE (PHOBIUS); CYTOPLASMIC_DOMAIN (PHOBIUS); TRANSMEMBRANE (PHOBIUS); TRANSMEMBRANE (PHOBIUS); TRANSMEMBRANE (PHOBIUS); CYTOPLASMIC_DOMAIN (PHOBIUS); TRANSMEMBRANE (PHOBIUS); TRANSMEMBRANE (PHOBIUS); TRANSMEMBRANE (PHOBIUS); NON_CYTOPLASMIC_DOMAIN (PHOBIUS); NON_CY…	F:GO:0005215; C:GO:0016020; P:GO:0055085	F:transporter activity; C:membrane; P:transmembrane transport
ref|XP_026467151.1|	microtubule-actin cross-linking factor 1 isoform X19	F:GO:0003779; F:GO:0005509; C:GO:0005856; F:GO:0008017	F:actin binding; F:calcium ion binding; C:cytoskeleton; F:microtubule binding			no IPS match	no IPS match	no IPS match
ref|XP_026466835.1|	microtubule-actin cross-linking factor 1-like	C:GO:0005856; P:GO:0007010; F:GO:0008092	C:cytoskeleton; P:cytoskeleton organization; F:cytoskeletal protein binding			IPR029926 (PTHR23169:PANTHER); PTHR23169 (PANTHER)	C:GO:0005856; P:GO:0007010; F:GO:0008092	C:cytoskeleton; P:cytoskeleton organization; F:cytoskeletal protein binding
ref|XP_026466836.1|	metal transporter CNNM4 isoform X2	C:GO:0016021	C:integral component of membrane			PTHR12064:SF34 (PANTHER); PTHR12064 (PANTHER); CYTOPLASMIC_DOMAIN (PHOBIUS); NON_CYTOPLASMIC_DOMAIN (PHOBIUS); TRANSMEMBRANE (PHOBIUS); NON_CYTOPLASMIC_DOMAIN (PHOBIUS); CYTOPLASMIC_DOMAIN (PHOBIUS); TRANSMEMBRANE (PHOBIUS); TRANSMEMBRANE (PHOBIUS); NON_CYTOPLASMIC_DOMAIN (PHOBIUS); TRANSMEMBRANE (PHOBIUS); TRANSMEMBRANE (PHOBIUS); NON_CYTOPLASMIC_DOMAIN (PHOBIUS); CYTOPLASMIC_DOMAIN (PHOBIUS); C…	no GO terms	no GO terms
ref|XP_026466343.1|	L-xylulose reductase-like	F:GO:0016491; P:GO:0055114	F:oxidoreductase activity; P:oxidation-reduction process			IPR002347 (PRINTS); IPR002347 (PRINTS); PF13561 (PFAM); G3DSA:3.40.50.720 (GENE3D); PTHR44252:SF3 (PANTHER); PTHR44252 (PANTHER); IPR036291 (SUPERFAMILY)	no GO terms	no GO terms
ref|XP_026466837.1|	UPF0764 C16orf89 homolog					IPR031751 (PFAM); IPR031751 (PANTHER); SIGNAL_PEPTIDE_N_REGION (PHOBIUS); SIGNAL_PEPTIDE_C_REGION (PHOBIUS); SIGNAL_PEPTIDE_H_REGION (PHOBIUS); SIGNAL_PEPTIDE (PHOBIUS); NON_CYTOPLASMIC_DOMAIN (PHOBIUS); SignalP-noTM (SIGNALP_EUK)	no GO terms	no GO terms
ref|XP_026466844.1|	UPF0764 C16orf89 homolog					IPR031751 (PFAM); IPR031751 (PANTHER); SIGNAL_PEPTIDE_N_REGION (PHOBIUS); NON_CYTOPLASMIC_DOMAIN (PHOBIUS); SIGNAL_PEPTIDE_C_REGION (PHOBIUS); SIGNAL_PEPTIDE_H_REGION (PHOBIUS); SIGNAL_PEPTIDE (PHOBIUS); SignalP-noTM (SIGNALP_EUK)	no GO terms	no GO terms
ref|XP_026467115.1|	L-xylulose reductase	F:GO:0016491; P:GO:0055114	F:oxidoreductase activity; P:oxidation-reduction process			IPR002347 (PRINTS); IPR002347 (PRINTS); SM00822 (SMART); G3DSA:3.40.50.720 (GENE3D); PF13561 (PFAM); PTHR44252 (PANTHER); PTHR44252:SF3 (PANTHER); IPR036291 (SUPERFAMILY)	no GO terms	no GO terms
ref|XP_026466932.1|	metal transporter CNNM4 isoform X1	C:GO:0016021	C:integral component of membrane			IPR002550 (PFAM); G3DSA:3.10.580.10 (GENE3D); IPR014710 (G3DSA:2.60.120.GENE3D); PTHR12064 (PANTHER); PTHR12064:SF26 (PANTHER); TRANSMEMBRANE (PHOBIUS); CYTOPLASMIC_DOMAIN (PHOBIUS); CYTOPLASMIC_DOMAIN (PHOBIUS); SIGNAL_PEPTIDE_C_REGION (PHOBIUS); TRANSMEMBRANE (PHOBIUS); SIGNAL_PEPTIDE (PHOBIUS); TRANSMEMBRANE (PHOBIUS); TRANSMEMBRANE (PHOBIUS); SIGNAL_PEPTIDE_N_REGION (PHOBIUS); SIGNAL_PEPTIDE_…	no GO terms	no GO terms
ref|XP_026466853.1|	T-box transcription factor TBX10-like	F:GO:0003700; C:GO:0005634; P:GO:0006355	F:DNA-binding transcription factor activity; C:nucleus; P:regulation of transcription, DNA-templated			IPR001699 (PRINTS); IPR001699 (SMART); IPR001699 (PFAM); IPR036960 (G3DSA:2.60.40.GENE3D); IPR001699 (PANTHER); PTHR11267:SF102 (PANTHER); IPR001699 (PROSITE_PROFILES); IPR008967 (SUPERFAMILY)	F:GO:0003700; C:GO:0005634; P:GO:0006355	F:DNA-binding transcription factor activity; C:nucleus; P:regulation of transcription, DNA-templated
ref|XP_026468068.1|	T-box transcription factor TBX10-like	F:GO:0003677; F:GO:0003700; C:GO:0005634; P:GO:0006355	F:DNA binding; F:DNA-binding transcription factor activity; C:nucleus; P:regulation of transcription, DNA-templated			IPR001699 (PRINTS); IPR001699 (SMART); IPR036960 (G3DSA:2.60.40.GENE3D); IPR001699 (PFAM); IPR001699 (PANTHER); PTHR11267:SF102 (PANTHER); IPR001699 (PROSITE_PROFILES); IPR008967 (SUPERFAMILY)	F:GO:0003700; C:GO:0005634; P:GO:0006355	F:DNA-binding transcription factor activity; C:nucleus; P:regulation of transcription, DNA-templated
ref|XP_026466863.1|	Bifunctional polynucleotide phosphatase kinase	F:GO:0005515	F:protein binding			IPR041388 (PFAM); IPR006549 (TIGRFAM); IPR023214 (G3DSA:3.40.50.GENE3D); IPR013954 (PFAM); PF13671 (PFAM); G3DSA:2.60.200.20 (GENE3D); IPR006551 (TIGRFAM); G3DSA:3.40.50.300 (GENE3D); PTHR12083 (PANTHER); IPR027417 (SUPERFAMILY); IPR008984 (SUPERFAMILY); IPR036412 (SUPERFAMILY)	F:GO:0005515	F:protein binding
ref|XP_026467161.1|	ejaculatory bulb-specific 3					IPR036682 (G3DSA:1.10.2080.GENE3D); IPR005055 (PFAM); PTHR11257:SF13 (PANTHER); IPR005055 (PANTHER); SIGNAL_PEPTIDE (PHOBIUS); NON_CYTOPLASMIC_DOMAIN (PHOBIUS); SIGNAL_PEPTIDE_N_REGION (PHOBIUS); SIGNAL_PEPTIDE_C_REGION (PHOBIUS); SIGNAL_PEPTIDE_H_REGION (PHOBIUS); SignalP-noTM (SIGNALP_EUK); SignalP-TM (SIGNALP_GRAM_POSITIVE); SignalP-noTM (SIGNALP_EUK); IPR036682 (SUPERFAMILY); TMhelix (TMHMM)	no GO terms	no GO terms
ref|XP_026467160.1|	mitotic spindle assembly checkpoint MAD2A	C:GO:0005819; P:GO:0007094; C:GO:0044428	C:spindle; P:mitotic spindle assembly checkpoint; C:nuclear part			IPR036570 (G3DSA:3.30.900.GENE3D); IPR003511 (PFAM); PTHR11842 (PANTHER); IPR027097 (PTHR11842:PANTHER); IPR003511 (PROSITE_PROFILES); IPR036570 (SUPERFAMILY)	P:GO:0007094	P:mitotic spindle assembly checkpoint
ref|XP_026467162.1|	ejaculatory bulb-specific 3					IPR036682 (G3DSA:1.10.2080.GENE3D); IPR005055 (PFAM); IPR005055 (PANTHER); PTHR11257:SF13 (PANTHER); SIGNAL_PEPTIDE (PHOBIUS); NON_CYTOPLASMIC_DOMAIN (PHOBIUS); SIGNAL_PEPTIDE_N_REGION (PHOBIUS); SIGNAL_PEPTIDE_C_REGION (PHOBIUS); SIGNAL_PEPTIDE_H_REGION (PHOBIUS); SignalP-noTM (SIGNALP_EUK); SignalP-TM (SIGNALP_GRAM_POSITIVE); SignalP-noTM (SIGNALP_EUK); IPR036682 (SUPERFAMILY); TMhelix (TMHMM)	no GO terms	no GO terms
ref|XP_026467159.1|	mitotic spindle assembly checkpoint MAD2A	C:GO:0005819; P:GO:0007094; C:GO:0044428	C:spindle; P:mitotic spindle assembly checkpoint; C:nuclear part			IPR036570 (G3DSA:3.30.900.GENE3D); IPR003511 (PFAM); PTHR11842 (PANTHER); IPR027097 (PTHR11842:PANTHER); IPR003511 (PROSITE_PROFILES); IPR036570 (SUPERFAMILY)	P:GO:0007094	P:mitotic spindle assembly checkpoint
ref|XP_026466124.1|	tRNA (uracil-5-)-methyltransferase homolog A	F:GO:0003676; P:GO:0006396; F:GO:0008173; P:GO:0032259	F:nucleic acid binding; P:RNA processing; F:RNA methyltransferase activity; P:methylation			Coil (COILS); G3DSA:3.40.50.150 (GENE3D); IPR012677 (G3DSA:3.30.70.GENE3D); G3DSA:3.40.1350.30 (GENE3D); IPR010280 (PFAM); PTHR45904 (PANTHER); PTHR45904:SF2 (PANTHER); IPR010280 (PROSITE_PROFILES); IPR029063 (SUPERFAMILY); IPR035979 (SUPERFAMILY)	F:GO:0003676; P:GO:0006396; F:GO:0008173	F:nucleic acid binding; P:RNA processing; F:RNA methyltransferase activity
ref|XP_026466125.1|	kelch 18	F:GO:0005515	F:protein binding			PR00501 (PRINTS); IPR000210 (SMART); IPR006652 (SMART); IPR011705 (SMART); IPR000210 (PFAM); G3DSA:1.25.40.420 (GENE3D); G3DSA:3.30.710.10 (GENE3D); IPR011705 (PFAM); IPR006652 (PFAM); IPR015915 (G3DSA:2.120.10.GENE3D); IPR017096 (PIRSF); IPR015915 (G3DSA:2.120.10.GENE3D); PTHR24412:SF441 (PANTHER); PTHR24412 (PANTHER); IPR000210 (PROSITE_PROFILES); IPR011333 (SUPERFAMILY); IPR011043 (SUPERFAMILY)	F:GO:0005515	F:protein binding
ref|XP_026466126.1|	DNA-directed RNA polymerases and III subunit RPABC3	F:GO:0001054; F:GO:0001055; F:GO:0001056; C:GO:0005665; C:GO:0005666; C:GO:0005736; P:GO:0006360; P:GO:0006366; P:GO:0006383	F:RNA polymerase I activity; F:RNA polymerase II activity; F:RNA polymerase III activity; C:RNA polymerase II, core complex; C:RNA polymerase III complex; C:RNA polymerase I complex; P:transcription by RNA polymerase I; P:transcription by RNA polymerase II; P:transcription by RNA polymerase III			IPR005570 (SMART); IPR005570 (PFAM); IPR005570 (PIRSF); G3DSA:2.40.50.140 (GENE3D); IPR005570 (PANTHER); PTHR10917:SF0 (PANTHER); IPR012340 (SUPERFAMILY)	P:GO:0006351	P:transcription, DNA-templated
ref|XP_026467008.1|	DNA-directed RNA polymerases and III subunit RPABC3	F:GO:0001054; F:GO:0001055; F:GO:0001056; C:GO:0005665; C:GO:0005666; C:GO:0005736; P:GO:0006360; P:GO:0006366; P:GO:0006383	F:RNA polymerase I activity; F:RNA polymerase II activity; F:RNA polymerase III activity; C:RNA polymerase II, core complex; C:RNA polymerase III complex; C:RNA polymerase I complex; P:transcription by RNA polymerase I; P:transcription by RNA polymerase II; P:transcription by RNA polymerase III			IPR005570 (SMART); IPR005570 (PFAM); IPR005570 (PIRSF); G3DSA:2.40.50.140 (GENE3D); IPR005570 (PANTHER); PTHR10917:SF0 (PANTHER); IPR012340 (SUPERFAMILY)	P:GO:0006351	P:transcription, DNA-templated
ref|XP_026466649.1|	kelch 18	F:GO:0005515	F:protein binding			PR00501 (PRINTS); IPR000210 (SMART); IPR006652 (SMART); IPR011705 (SMART); IPR000210 (PFAM); G3DSA:1.25.40.420 (GENE3D); G3DSA:3.30.710.10 (GENE3D); IPR011705 (PFAM); IPR006652 (PFAM); IPR015915 (G3DSA:2.120.10.GENE3D); IPR017096 (PIRSF); IPR015915 (G3DSA:2.120.10.GENE3D); PTHR24412:SF441 (PANTHER); PTHR24412 (PANTHER); IPR000210 (PROSITE_PROFILES); IPR011333 (SUPERFAMILY); IPR011043 (SUPERFAMILY)	F:GO:0005515	F:protein binding
ref|XP_026466876.1|	tRNA (uracil-5-)-methyltransferase homolog A	P:GO:0001510; F:GO:0003676; P:GO:0006396; F:GO:0008173	P:RNA methylation; F:nucleic acid binding; P:RNA processing; F:RNA methyltransferase activity			Coil (COILS); IPR012677 (G3DSA:3.30.70.GENE3D); PTHR45904 (PANTHER); PTHR45904:SF2 (PANTHER); IPR035979 (SUPERFAMILY)	F:GO:0003676	F:nucleic acid binding
ref|XP_026467228.1|	larval cuticle LCP-17-like	F:GO:0042302	F:structural constituent of cuticle			IPR000618 (PRINTS); IPR000618 (PFAM); PTHR10380 (PANTHER); PTHR10380:SF187 (PANTHER); SIGNAL_PEPTIDE_C_REGION (PHOBIUS); SIGNAL_PEPTIDE (PHOBIUS); NON_CYTOPLASMIC_DOMAIN (PHOBIUS); SIGNAL_PEPTIDE_N_REGION (PHOBIUS); SIGNAL_PEPTIDE_H_REGION (PHOBIUS); IPR000618 (PROSITE_PROFILES); SignalP-TM (SIGNALP_GRAM_POSITIVE); SignalP-noTM (SIGNALP_EUK)	F:GO:0042302	F:structural constituent of cuticle
ref|XP_026467230.1|	larval cuticle LCP-17-like	F:GO:0042302	F:structural constituent of cuticle			IPR000618 (PRINTS); IPR000618 (PFAM); PTHR10380 (PANTHER); PTHR10380:SF187 (PANTHER); SIGNAL_PEPTIDE_C_REGION (PHOBIUS); SIGNAL_PEPTIDE (PHOBIUS); NON_CYTOPLASMIC_DOMAIN (PHOBIUS); SIGNAL_PEPTIDE_N_REGION (PHOBIUS); SIGNAL_PEPTIDE_H_REGION (PHOBIUS); IPR000618 (PROSITE_PROFILES); SignalP-TM (SIGNALP_GRAM_POSITIVE); SignalP-noTM (SIGNALP_EUK)	F:GO:0042302	F:structural constituent of cuticle
ref|XP_026467200.1|	pupal cuticle Edg-78E-like	F:GO:0042302	F:structural constituent of cuticle			IPR000618 (PRINTS); IPR000618 (PFAM); PTHR10380:SF187 (PANTHER); PTHR10380 (PANTHER); SIGNAL_PEPTIDE (PHOBIUS); NON_CYTOPLASMIC_DOMAIN (PHOBIUS); SIGNAL_PEPTIDE_C_REGION (PHOBIUS); SIGNAL_PEPTIDE_N_REGION (PHOBIUS); SIGNAL_PEPTIDE_H_REGION (PHOBIUS); IPR000618 (PROSITE_PROFILES); SignalP-noTM (SIGNALP_EUK); SignalP-TM (SIGNALP_GRAM_POSITIVE)	F:GO:0042302	F:structural constituent of cuticle
ref|XP_026467231.1|	pupal cuticle Edg-78E-like	F:GO:0042302	F:structural constituent of cuticle			IPR000618 (PRINTS); IPR000618 (PFAM); PTHR10380:SF187 (PANTHER); PTHR10380 (PANTHER); SIGNAL_PEPTIDE_C_REGION (PHOBIUS); SIGNAL_PEPTIDE (PHOBIUS); NON_CYTOPLASMIC_DOMAIN (PHOBIUS); SIGNAL_PEPTIDE_N_REGION (PHOBIUS); SIGNAL_PEPTIDE_H_REGION (PHOBIUS); IPR000618 (PROSITE_PROFILES); SignalP-TM (SIGNALP_GRAM_POSITIVE); SignalP-noTM (SIGNALP_EUK)	F:GO:0042302	F:structural constituent of cuticle
ref|XP_026468036.1|	segmentation cap n collar isoform X1	F:GO:0003677; F:GO:0003700; C:GO:0005634; P:GO:0006355	F:DNA binding; F:DNA-binding transcription factor activity; C:nucleus; P:regulation of transcription, DNA-templated			Coil (COILS); Coil (COILS); IPR004827 (SMART); G3DSA:1.10.880.10 (GENE3D); IPR004826 (PFAM); PTHR24411:SF55 (PANTHER); PTHR24411 (PANTHER); IPR004827 (PROSITE_PROFILES); IPR008917 (SUPERFAMILY); SSF57959 (SUPERFAMILY)	F:GO:0003677; F:GO:0003700; C:GO:0005634; P:GO:0006355	F:DNA binding; F:DNA-binding transcription factor activity; C:nucleus; P:regulation of transcription, DNA-templated
ref|XP_026468034.1|	segmentation cap n collar isoform X1	F:GO:0003677; F:GO:0003700; C:GO:0005634; P:GO:0006355	F:DNA binding; F:DNA-binding transcription factor activity; C:nucleus; P:regulation of transcription, DNA-templated			Coil (COILS); Coil (COILS); IPR004827 (SMART); IPR004826 (PFAM); G3DSA:1.10.880.10 (GENE3D); PTHR24411:SF55 (PANTHER); PTHR24411 (PANTHER); SIGNAL_PEPTIDE (PHOBIUS); SIGNAL_PEPTIDE_N_REGION (PHOBIUS); SIGNAL_PEPTIDE_C_REGION (PHOBIUS); SIGNAL_PEPTIDE_H_REGION (PHOBIUS); NON_CYTOPLASMIC_DOMAIN (PHOBIUS); IPR004827 (PROSITE_PROFILES); IPR008917 (SUPERFAMILY)	F:GO:0003677; F:GO:0003700; C:GO:0005634; P:GO:0006355	F:DNA binding; F:DNA-binding transcription factor activity; C:nucleus; P:regulation of transcription, DNA-templated
ref|XP_026468035.1|	segmentation cap n collar isoform X1	F:GO:0003677; F:GO:0003700; C:GO:0005634; P:GO:0006355	F:DNA binding; F:DNA-binding transcription factor activity; C:nucleus; P:regulation of transcription, DNA-templated			Coil (COILS); Coil (COILS); IPR004827 (SMART); G3DSA:1.10.880.10 (GENE3D); IPR004826 (PFAM); PTHR24411:SF55 (PANTHER); PTHR24411 (PANTHER); SIGNAL_PEPTIDE (PHOBIUS); SIGNAL_PEPTIDE_N_REGION (PHOBIUS); NON_CYTOPLASMIC_DOMAIN (PHOBIUS); SIGNAL_PEPTIDE_H_REGION (PHOBIUS); SIGNAL_PEPTIDE_C_REGION (PHOBIUS); IPR004827 (PROSITE_PROFILES); IPR008917 (SUPERFAMILY)	F:GO:0003677; F:GO:0003700; C:GO:0005634; P:GO:0006355	F:DNA binding; F:DNA-binding transcription factor activity; C:nucleus; P:regulation of transcription, DNA-templated
ref|XP_026468037.1|	segmentation cap n collar isoform X1	F:GO:0003677; F:GO:0003700; C:GO:0005634; P:GO:0006355	F:DNA binding; F:DNA-binding transcription factor activity; C:nucleus; P:regulation of transcription, DNA-templated			Coil (COILS); Coil (COILS); IPR004827 (SMART); IPR004826 (PFAM); G3DSA:1.10.880.10 (GENE3D); PTHR24411 (PANTHER); PTHR24411:SF55 (PANTHER); IPR004827 (PROSITE_PROFILES); IPR008917 (SUPERFAMILY); SSF57959 (SUPERFAMILY)	F:GO:0003677; F:GO:0003700; C:GO:0005634; P:GO:0006355	F:DNA binding; F:DNA-binding transcription factor activity; C:nucleus; P:regulation of transcription, DNA-templated
ref|XP_026468038.1|	segmentation cap n collar isoform X1	F:GO:0003677; F:GO:0003700; C:GO:0005634; P:GO:0006355	F:DNA binding; F:DNA-binding transcription factor activity; C:nucleus; P:regulation of transcription, DNA-templated			Coil (COILS); Coil (COILS); IPR004827 (SMART); IPR004826 (PFAM); G3DSA:1.10.880.10 (GENE3D); PTHR24411 (PANTHER); PTHR24411:SF55 (PANTHER); IPR004827 (PROSITE_PROFILES); SSF57959 (SUPERFAMILY); IPR008917 (SUPERFAMILY)	F:GO:0003677; F:GO:0003700; C:GO:0005634; P:GO:0006355	F:DNA binding; F:DNA-binding transcription factor activity; C:nucleus; P:regulation of transcription, DNA-templated
ref|XP_026467241.1|	segmentation cap n collar isoform X5	F:GO:0003677; F:GO:0003700; C:GO:0005634; P:GO:0006355	F:DNA binding; F:DNA-binding transcription factor activity; C:nucleus; P:regulation of transcription, DNA-templated			Coil (COILS); IPR004827 (SMART); IPR004826 (PFAM); G3DSA:1.10.880.10 (GENE3D); PTHR24411 (PANTHER); PTHR24411:SF55 (PANTHER); IPR004827 (PROSITE_PROFILES); SSF57959 (SUPERFAMILY); IPR008917 (SUPERFAMILY)	F:GO:0003677; F:GO:0003700; C:GO:0005634; P:GO:0006355	F:DNA binding; F:DNA-binding transcription factor activity; C:nucleus; P:regulation of transcription, DNA-templated
ref|XP_026467219.1|	ileal sodium bile acid cotransporter-like	C:GO:0016020	C:membrane			IPR002657 (PFAM); IPR038770 (G3DSA:1.20.1530.GENE3D); PTHR10361:SF28 (PANTHER); IPR004710 (PANTHER); NON_CYTOPLASMIC_DOMAIN (PHOBIUS); NON_CYTOPLASMIC_DOMAIN (PHOBIUS); TRANSMEMBRANE (PHOBIUS); TRANSMEMBRANE (PHOBIUS); TRANSMEMBRANE (PHOBIUS); TRANSMEMBRANE (PHOBIUS); CYTOPLASMIC_DOMAIN (PHOBIUS); CYTOPLASMIC_DOMAIN (PHOBIUS); CYTOPLASMIC_DOMAIN (PHOBIUS); PS51257 (PROSITE_PROFILES); SignalP-noTM…	C:GO:0016020	C:membrane
ref|XP_026467220.1|	ileal sodium bile acid cotransporter-like	C:GO:0016020	C:membrane			IPR002657 (PFAM); IPR038770 (G3DSA:1.20.1530.GENE3D); IPR004710 (PANTHER); PTHR10361:SF28 (PANTHER); CYTOPLASMIC_DOMAIN (PHOBIUS); TRANSMEMBRANE (PHOBIUS); TRANSMEMBRANE (PHOBIUS); TRANSMEMBRANE (PHOBIUS); SIGNAL_PEPTIDE (PHOBIUS); TRANSMEMBRANE (PHOBIUS); TRANSMEMBRANE (PHOBIUS); TRANSMEMBRANE (PHOBIUS); CYTOPLASMIC_DOMAIN (PHOBIUS); SIGNAL_PEPTIDE_C_REGION (PHOBIUS); NON_CYTOPLASMIC_DOMAIN (PHO…	C:GO:0016020	C:membrane
ref|XP_026467244.1|	ADP-ribosylation factor 6	F:GO:0005525	F:GTP binding			IPR006689 (PRINTS); SM00175 (SMART); SM00178 (SMART); SM00177 (SMART); IPR006689 (PFAM); G3DSA:3.40.50.300 (GENE3D); IPR005225 (TIGRFAM); PTHR11711:SF21 (PANTHER); PTHR11711 (PANTHER); PS51417 (PROSITE_PROFILES); IPR027417 (SUPERFAMILY)	F:GO:0005525	F:GTP binding
ref|XP_026466600.1|	sodium-dependent neutral amino acid transporter B(0)AT3-like isoform X1	F:GO:0005328; P:GO:0006836; C:GO:0016021; P:GO:0055085	F:neurotransmitter:sodium symporter activity; P:neurotransmitter transport; C:integral component of membrane; P:transmembrane transport			IPR000175 (PRINTS); IPR000175 (PFAM); PTHR11616:SF266 (PANTHER); IPR000175 (PANTHER); TRANSMEMBRANE (PHOBIUS); TRANSMEMBRANE (PHOBIUS); TRANSMEMBRANE (PHOBIUS); NON_CYTOPLASMIC_DOMAIN (PHOBIUS); TRANSMEMBRANE (PHOBIUS); CYTOPLASMIC_DOMAIN (PHOBIUS); NON_CYTOPLASMIC_DOMAIN (PHOBIUS); TRANSMEMBRANE (PHOBIUS); NON_CYTOPLASMIC_DOMAIN (PHOBIUS); NON_CYTOPLASMIC_DOMAIN (PHOBIUS); CYTOPLASMIC_DOMAIN (PH…	F:GO:0005328; C:GO:0016021	F:neurotransmitter:sodium symporter activity; C:integral component of membrane
ref|XP_026466601.1|	sodium-dependent neutral amino acid transporter B(0)AT3-like isoform X2	F:GO:0005328; C:GO:0005886; P:GO:0006836; C:GO:0016021; P:GO:0055085	F:neurotransmitter:sodium symporter activity; C:plasma membrane; P:neurotransmitter transport; C:integral component of membrane; P:transmembrane transport			IPR000175 (PRINTS); IPR000175 (PFAM); IPR000175 (PANTHER); PTHR11616:SF266 (PANTHER); TRANSMEMBRANE (PHOBIUS); TRANSMEMBRANE (PHOBIUS); TRANSMEMBRANE (PHOBIUS); NON_CYTOPLASMIC_DOMAIN (PHOBIUS); TRANSMEMBRANE (PHOBIUS); CYTOPLASMIC_DOMAIN (PHOBIUS); NON_CYTOPLASMIC_DOMAIN (PHOBIUS); TRANSMEMBRANE (PHOBIUS); NON_CYTOPLASMIC_DOMAIN (PHOBIUS); NON_CYTOPLASMIC_DOMAIN (PHOBIUS); CYTOPLASMIC_DOMAIN (PH…	F:GO:0005328; C:GO:0016021	F:neurotransmitter:sodium symporter activity; C:integral component of membrane
ref|XP_026466602.1|	sodium-dependent neutral amino acid transporter B(0)AT3-like isoform X1	F:GO:0005328; P:GO:0006836; C:GO:0016021; P:GO:0055085	F:neurotransmitter:sodium symporter activity; P:neurotransmitter transport; C:integral component of membrane; P:transmembrane transport			IPR000175 (PRINTS); IPR000175 (PFAM); IPR000175 (PANTHER); PTHR11616:SF266 (PANTHER); NON_CYTOPLASMIC_DOMAIN (PHOBIUS); TRANSMEMBRANE (PHOBIUS); CYTOPLASMIC_DOMAIN (PHOBIUS); NON_CYTOPLASMIC_DOMAIN (PHOBIUS); TRANSMEMBRANE (PHOBIUS); TRANSMEMBRANE (PHOBIUS); TRANSMEMBRANE (PHOBIUS); NON_CYTOPLASMIC_DOMAIN (PHOBIUS); NON_CYTOPLASMIC_DOMAIN (PHOBIUS); CYTOPLASMIC_DOMAIN (PHOBIUS); CYTOPLASMIC_DOMAI…	F:GO:0005328; C:GO:0016021	F:neurotransmitter:sodium symporter activity; C:integral component of membrane
ref|XP_026467245.1|	hydroxylysine kinase	F:GO:0016740	F:transferase activity			G3DSA:3.90.1200.10 (GENE3D); IPR002575 (PFAM); PTHR21064:SF1 (PANTHER); PTHR21064 (PANTHER); IPR011009 (SUPERFAMILY)	no GO terms	no GO terms
ref|XP_026466454.1|	rhomboid-related 2-like isoform X2	F:GO:0004252; F:GO:0005509; C:GO:0016021	F:serine-type endopeptidase activity; F:calcium ion binding; C:integral component of membrane	EC:3.4.21	Acting on peptide bonds (peptidases)	IPR002048 (SMART); G3DSA:1.10.238.10 (GENE3D); IPR022764 (PFAM); IPR035952 (G3DSA:1.20.1540.GENE3D); IPR002048 (PFAM); PTHR45840 (PANTHER); PTHR45840:SF8 (PANTHER); NON_CYTOPLASMIC_DOMAIN (PHOBIUS); TRANSMEMBRANE (PHOBIUS); TRANSMEMBRANE (PHOBIUS); CYTOPLASMIC_DOMAIN (PHOBIUS); TRANSMEMBRANE (PHOBIUS); TRANSMEMBRANE (PHOBIUS); CYTOPLASMIC_DOMAIN (PHOBIUS); NON_CYTOPLASMIC_DOMAIN (PHOBIUS); NON_CY…	F:GO:0004252; F:GO:0005509; C:GO:0016021	F:serine-type endopeptidase activity; F:calcium ion binding; C:integral component of membrane
ref|XP_026466455.1|	rhomboid-related 2-like isoform X2	F:GO:0004252; F:GO:0005509; C:GO:0016021	F:serine-type endopeptidase activity; F:calcium ion binding; C:integral component of membrane	EC:3.4.21	Acting on peptide bonds (peptidases)	IPR002048 (SMART); G3DSA:1.10.238.10 (GENE3D); IPR035952 (G3DSA:1.20.1540.GENE3D); IPR002048 (PFAM); IPR022764 (PFAM); PTHR45840 (PANTHER); PTHR45840:SF8 (PANTHER); CYTOPLASMIC_DOMAIN (PHOBIUS); NON_CYTOPLASMIC_DOMAIN (PHOBIUS); NON_CYTOPLASMIC_DOMAIN (PHOBIUS); TRANSMEMBRANE (PHOBIUS); TRANSMEMBRANE (PHOBIUS); TRANSMEMBRANE (PHOBIUS); CYTOPLASMIC_DOMAIN (PHOBIUS); CYTOPLASMIC_DOMAIN (PHOBIUS); N…	F:GO:0004252; F:GO:0005509; C:GO:0016021	F:serine-type endopeptidase activity; F:calcium ion binding; C:integral component of membrane
ref|XP_026467248.1|	flotillin-2 isoform X1					Coil (COILS); IPR001107 (SMART); G3DSA:3.30.479.30 (GENE3D); IPR001107 (PFAM); PTHR13806:SF39 (PANTHER); IPR027705 (PANTHER); IPR036013 (SUPERFAMILY)	no GO terms	no GO terms
ref|XP_026466416.1|	glucose dehydrogenase [ quinone]-like	F:GO:0016614; F:GO:0050660; P:GO:0055114	F:oxidoreductase activity, acting on CH-OH group of donors; F:flavin adenine dinucleotide binding; P:oxidation-reduction process			IPR036188 (G3DSA:3.50.50.GENE3D); G3DSA:3.30.560.10 (GENE3D); IPR012132 (PIRSF); IPR000172 (PFAM); IPR007867 (PFAM); PTHR11552 (PANTHER); PTHR11552:SF155 (PANTHER); SignalP-noTM (SIGNALP_EUK); IPR036188 (SUPERFAMILY); SSF54373 (SUPERFAMILY)	F:GO:0016614; F:GO:0050660; P:GO:0055114	F:oxidoreductase activity, acting on CH-OH group of donors; F:flavin adenine dinucleotide binding; P:oxidation-reduction process
ref|XP_026466570.1|	glucose dehydrogenase [ quinone]	F:GO:0016614; F:GO:0050660; P:GO:0055114	F:oxidoreductase activity, acting on CH-OH group of donors; F:flavin adenine dinucleotide binding; P:oxidation-reduction process			IPR000172 (PFAM); IPR036188 (G3DSA:3.50.50.GENE3D); IPR012132 (PIRSF); IPR007867 (PFAM); G3DSA:3.30.560.10 (GENE3D); PTHR11552:SF215 (PANTHER); PTHR11552 (PANTHER); SIGNAL_PEPTIDE_H_REGION (PHOBIUS); SIGNAL_PEPTIDE_C_REGION (PHOBIUS); NON_CYTOPLASMIC_DOMAIN (PHOBIUS); SIGNAL_PEPTIDE (PHOBIUS); SIGNAL_PEPTIDE_N_REGION (PHOBIUS); SSF54373 (SUPERFAMILY); IPR036188 (SUPERFAMILY); TMhelix (TMHMM)	F:GO:0016614; F:GO:0050660; P:GO:0055114	F:oxidoreductase activity, acting on CH-OH group of donors; F:flavin adenine dinucleotide binding; P:oxidation-reduction process
ref|XP_026466556.1|	phosphatidylinositol transfer alpha isoform isoform X2	F:GO:0005548; P:GO:0015914	F:phospholipid transporter activity; P:phospholipid transport			Coil (COILS); IPR001666 (PRINTS); IPR001666 (PFAM); IPR023393 (G3DSA:3.30.530.GENE3D); PTHR10658:SF58 (PANTHER); IPR001666 (PANTHER); SSF55961 (SUPERFAMILY)	F:GO:0005548; P:GO:0015914	F:phospholipid transporter activity; P:phospholipid transport
ref|XP_026466130.1|	serine threonine- phosphatase 2B catalytic subunit 2-like isoform X5	F:GO:0016787	F:hydrolase activity			IPR006186 (PRINTS); IPR006186 (SMART); PIRSF033096 (PIRSF); IPR004843 (PFAM); IPR029052 (G3DSA:3.60.21.GENE3D); PTHR45673:SF2 (PANTHER); PTHR45673 (PANTHER); SSF56300 (SUPERFAMILY)	F:GO:0016787	F:hydrolase activity
ref|XP_026467250.1|	phosphatidylinositol transfer alpha isoform isoform X2	F:GO:0005548; P:GO:0015914	F:phospholipid transporter activity; P:phospholipid transport			IPR001666 (PRINTS); IPR023393 (G3DSA:3.30.530.GENE3D); IPR001666 (PFAM); IPR001666 (PANTHER); PTHR10658:SF58 (PANTHER); SSF55961 (SUPERFAMILY)	F:GO:0005548; P:GO:0015914	F:phospholipid transporter activity; P:phospholipid transport
ref|XP_026466326.1|	flotillin-2 isoform X2					Coil (COILS); IPR001107 (SMART); G3DSA:3.30.479.30 (GENE3D); IPR001107 (PFAM); PTHR13806:SF35 (PANTHER); IPR027705 (PANTHER); IPR036013 (SUPERFAMILY)	no GO terms	no GO terms
ref|XP_026466327.1|	flotillin-2 isoform X2					Coil (COILS); IPR027705 (PANTHER); PTHR13806:SF35 (PANTHER)	no GO terms	no GO terms
ref|XP_026467251.1|	glucose dehydrogenase [ quinone]	F:GO:0016614; F:GO:0050660; P:GO:0055114	F:oxidoreductase activity, acting on CH-OH group of donors; F:flavin adenine dinucleotide binding; P:oxidation-reduction process			IPR007867 (PFAM); G3DSA:3.30.560.10 (GENE3D); IPR000172 (PFAM); IPR036188 (G3DSA:3.50.50.GENE3D); PTHR11552:SF198 (PANTHER); PTHR11552 (PANTHER); SIGNAL_PEPTIDE_H_REGION (PHOBIUS); SIGNAL_PEPTIDE_C_REGION (PHOBIUS); TRANSMEMBRANE (PHOBIUS); NON_CYTOPLASMIC_DOMAIN (PHOBIUS); NON_CYTOPLASMIC_DOMAIN (PHOBIUS); SIGNAL_PEPTIDE (PHOBIUS); SIGNAL_PEPTIDE_N_REGION (PHOBIUS); TRANSMEMBRANE (PHOBIUS); CYTO…	F:GO:0016614; F:GO:0050660; P:GO:0055114	F:oxidoreductase activity, acting on CH-OH group of donors; F:flavin adenine dinucleotide binding; P:oxidation-reduction process
ref|XP_026467252.1|	glucose dehydrogenase [ quinone]-like	F:GO:0016614; F:GO:0050660; P:GO:0055114	F:oxidoreductase activity, acting on CH-OH group of donors; F:flavin adenine dinucleotide binding; P:oxidation-reduction process			IPR000172 (PFAM); IPR036188 (G3DSA:3.50.50.GENE3D); IPR012132 (PIRSF); G3DSA:3.30.560.10 (GENE3D); IPR007867 (PFAM); PTHR11552 (PANTHER); PTHR11552:SF155 (PANTHER); SignalP-noTM (SIGNALP_EUK); SSF54373 (SUPERFAMILY); IPR036188 (SUPERFAMILY)	F:GO:0016614; F:GO:0050660; P:GO:0055114	F:oxidoreductase activity, acting on CH-OH group of donors; F:flavin adenine dinucleotide binding; P:oxidation-reduction process
ref|XP_026467147.1|	heart- and neural crest derivatives-expressed protein 2-like	F:GO:0046983	F:protein dimerization activity			IPR011598 (SMART); IPR036638 (G3DSA:4.10.280.GENE3D); IPR011598 (PFAM); PTHR23349 (PANTHER); PTHR23349:SF68 (PANTHER); IPR011598 (PROSITE_PROFILES); IPR036638 (SUPERFAMILY)	F:GO:0046983	F:protein dimerization activity
ref|XP_026466605.1|	tektin-1					Coil (COILS); Coil (COILS); Coil (COILS); IPR000435 (PRINTS); PF03148 (PFAM); IPR000435 (PANTHER); PTHR19960:SF25 (PANTHER)	no GO terms	no GO terms
ref|XP_026466603.1|	tektin-1					Coil (COILS); Coil (COILS); Coil (COILS); IPR000435 (PRINTS); PF03148 (PFAM); PTHR19960:SF25 (PANTHER); IPR000435 (PANTHER)	no GO terms	no GO terms
ref|XP_026466459.1|	vitellogenin receptor	F:GO:0005509; F:GO:0005515	F:calcium ion binding; F:protein binding			IPR002172 (PRINTS); IPR000742 (SMART); IPR001881 (SMART); IPR000033 (SMART); IPR002172 (SMART); IPR002172 (PFAM); IPR036055 (G3DSA:4.10.400.GENE3D); IPR036055 (G3DSA:4.10.400.GENE3D); IPR001881 (PFAM); IPR036055 (G3DSA:4.10.400.GENE3D); G3DSA:2.10.25.10 (GENE3D); IPR011042 (G3DSA:2.120.10.GENE3D); G3DSA:2.10.25.10 (GENE3D); IPR036055 (G3DSA:4.10.400.GENE3D); IPR026823 (PFAM); IPR000033 (PFAM); IP…	F:GO:0005509; F:GO:0005515	F:calcium ion binding; F:protein binding
ref|XP_026467914.1|	LOW QUALITY PROTEIN: heart- and neural crest derivatives-expressed protein 2-like	F:GO:0046983	F:protein dimerization activity			IPR011598 (SMART); IPR011598 (PFAM); IPR036638 (G3DSA:4.10.280.GENE3D); PTHR23349 (PANTHER); PTHR23349:SF68 (PANTHER); IPR011598 (PROSITE_PROFILES); IPR036638 (SUPERFAMILY)	F:GO:0046983	F:protein dimerization activity
ref|XP_026466968.1|	tektin-1					Coil (COILS); Coil (COILS); Coil (COILS); IPR000435 (PRINTS); PF03148 (PFAM); PTHR19960:SF25 (PANTHER); IPR000435 (PANTHER)	no GO terms	no GO terms
ref|XP_026467255.1|	vitellogenin receptor	F:GO:0005509; F:GO:0005515	F:calcium ion binding; F:protein binding			IPR002172 (PRINTS); IPR001881 (SMART); IPR000742 (SMART); IPR002172 (SMART); IPR000033 (SMART); IPR036055 (G3DSA:4.10.400.GENE3D); IPR011042 (G3DSA:2.120.10.GENE3D); G3DSA:2.10.25.10 (GENE3D); IPR000033 (PFAM); IPR036055 (G3DSA:4.10.400.GENE3D); IPR002172 (PFAM); IPR036055 (G3DSA:4.10.400.GENE3D); IPR036055 (G3DSA:4.10.400.GENE3D); IPR001881 (PFAM); IPR036055 (G3DSA:4.10.400.GENE3D); IPR011042 (G…	F:GO:0005509; F:GO:0005515	F:calcium ion binding; F:protein binding
ref|XP_026467257.1|	vitellogenin receptor	F:GO:0005509; F:GO:0005515	F:calcium ion binding; F:protein binding			IPR002172 (PRINTS); IPR002172 (SMART); IPR000033 (SMART); IPR001881 (SMART); IPR000742 (SMART); IPR000033 (PFAM); IPR036055 (G3DSA:4.10.400.GENE3D); IPR036055 (G3DSA:4.10.400.GENE3D); G3DSA:2.10.25.10 (GENE3D); IPR036055 (G3DSA:4.10.400.GENE3D); IPR026823 (PFAM); IPR011042 (G3DSA:2.120.10.GENE3D); IPR011042 (G3DSA:2.120.10.GENE3D); IPR036055 (G3DSA:4.10.400.GENE3D); IPR036055 (G3DSA:4.10.400.GENE…	F:GO:0005509; F:GO:0005515	F:calcium ion binding; F:protein binding
ref|XP_026466560.1|	rhomboid-related 2-like isoform X2	F:GO:0004252; F:GO:0005509; C:GO:0016021	F:serine-type endopeptidase activity; F:calcium ion binding; C:integral component of membrane	EC:3.4.21	Acting on peptide bonds (peptidases)	IPR002048 (SMART); G3DSA:1.10.238.10 (GENE3D); IPR035952 (G3DSA:1.20.1540.GENE3D); IPR002048 (PFAM); IPR022764 (PFAM); PTHR45840 (PANTHER); PTHR45840:SF8 (PANTHER); CYTOPLASMIC_DOMAIN (PHOBIUS); NON_CYTOPLASMIC_DOMAIN (PHOBIUS); NON_CYTOPLASMIC_DOMAIN (PHOBIUS); TRANSMEMBRANE (PHOBIUS); TRANSMEMBRANE (PHOBIUS); TRANSMEMBRANE (PHOBIUS); CYTOPLASMIC_DOMAIN (PHOBIUS); CYTOPLASMIC_DOMAIN (PHOBIUS); N…	F:GO:0004252; F:GO:0005509; C:GO:0016021	F:serine-type endopeptidase activity; F:calcium ion binding; C:integral component of membrane
ref|XP_026466559.1|	rhomboid-related 2-like isoform X2	F:GO:0004252; F:GO:0005509; C:GO:0016021	F:serine-type endopeptidase activity; F:calcium ion binding; C:integral component of membrane	EC:3.4.21	Acting on peptide bonds (peptidases)	IPR002048 (SMART); G3DSA:1.10.238.10 (GENE3D); IPR022764 (PFAM); IPR035952 (G3DSA:1.20.1540.GENE3D); IPR002048 (PFAM); PTHR45840 (PANTHER); PTHR45840:SF8 (PANTHER); NON_CYTOPLASMIC_DOMAIN (PHOBIUS); TRANSMEMBRANE (PHOBIUS); TRANSMEMBRANE (PHOBIUS); CYTOPLASMIC_DOMAIN (PHOBIUS); TRANSMEMBRANE (PHOBIUS); TRANSMEMBRANE (PHOBIUS); CYTOPLASMIC_DOMAIN (PHOBIUS); NON_CYTOPLASMIC_DOMAIN (PHOBIUS); NON_CY…	F:GO:0004252; F:GO:0005509; C:GO:0016021	F:serine-type endopeptidase activity; F:calcium ion binding; C:integral component of membrane
ref|XP_026467261.1|	hydroxylysine kinase	F:GO:0016740	F:transferase activity			G3DSA:3.90.1200.10 (GENE3D); IPR002575 (PFAM); PTHR21064:SF1 (PANTHER); PTHR21064 (PANTHER); IPR011009 (SUPERFAMILY)	no GO terms	no GO terms
ref|XP_026466274.1|	sodium-dependent neutral amino acid transporter B(0)AT3-like isoform X1	F:GO:0005328; P:GO:0006836; C:GO:0016021; P:GO:0055085	F:neurotransmitter:sodium symporter activity; P:neurotransmitter transport; C:integral component of membrane; P:transmembrane transport			IPR000175 (PRINTS); IPR000175 (PFAM); PTHR11616:SF266 (PANTHER); IPR000175 (PANTHER); TRANSMEMBRANE (PHOBIUS); TRANSMEMBRANE (PHOBIUS); TRANSMEMBRANE (PHOBIUS); NON_CYTOPLASMIC_DOMAIN (PHOBIUS); CYTOPLASMIC_DOMAIN (PHOBIUS); TRANSMEMBRANE (PHOBIUS); NON_CYTOPLASMIC_DOMAIN (PHOBIUS); TRANSMEMBRANE (PHOBIUS); NON_CYTOPLASMIC_DOMAIN (PHOBIUS); NON_CYTOPLASMIC_DOMAIN (PHOBIUS); CYTOPLASMIC_DOMAIN (PH…	F:GO:0005328; C:GO:0016021	F:neurotransmitter:sodium symporter activity; C:integral component of membrane
ref|XP_026466275.1|	sodium-dependent neutral amino acid transporter B(0)AT3-like isoform X2	F:GO:0005328; C:GO:0005886; P:GO:0006836; C:GO:0016021; P:GO:0055085	F:neurotransmitter:sodium symporter activity; C:plasma membrane; P:neurotransmitter transport; C:integral component of membrane; P:transmembrane transport			IPR000175 (PRINTS); IPR000175 (PFAM); IPR000175 (PANTHER); PTHR11616:SF266 (PANTHER); TRANSMEMBRANE (PHOBIUS); TRANSMEMBRANE (PHOBIUS); TRANSMEMBRANE (PHOBIUS); NON_CYTOPLASMIC_DOMAIN (PHOBIUS); TRANSMEMBRANE (PHOBIUS); CYTOPLASMIC_DOMAIN (PHOBIUS); NON_CYTOPLASMIC_DOMAIN (PHOBIUS); NON_CYTOPLASMIC_DOMAIN (PHOBIUS); TRANSMEMBRANE (PHOBIUS); CYTOPLASMIC_DOMAIN (PHOBIUS); NON_CYTOPLASMIC_DOMAIN (PH…	F:GO:0005328; C:GO:0016021	F:neurotransmitter:sodium symporter activity; C:integral component of membrane
ref|XP_026467262.1|	ADP-ribosylation factor 6	F:GO:0005525	F:GTP binding			IPR006689 (PRINTS); SM00177 (SMART); SM00178 (SMART); IPR005225 (TIGRFAM); G3DSA:3.40.50.300 (GENE3D); IPR006689 (PFAM); PTHR11711:SF21 (PANTHER); PTHR11711 (PANTHER); PS51417 (PROSITE_PROFILES); IPR027417 (SUPERFAMILY)	F:GO:0005525	F:GTP binding
ref|XP_026467264.1|	vestigial isoform X2	C:GO:0005634; P:GO:0006355; P:GO:0009887; P:GO:0035220	C:nucleus; P:regulation of transcription, DNA-templated; P:animal organ morphogenesis; P:wing disc development			IPR011520 (PFAM); IPR011520 (PANTHER); PTHR15950:SF15 (PANTHER)	C:GO:0005634; P:GO:0006355	C:nucleus; P:regulation of transcription, DNA-templated
ref|XP_026467265.1|	vestigial isoform X2	C:GO:0005634; P:GO:0006355; P:GO:0009887; P:GO:0035220	C:nucleus; P:regulation of transcription, DNA-templated; P:animal organ morphogenesis; P:wing disc development			IPR011520 (PFAM); IPR011520 (PANTHER); PTHR15950:SF15 (PANTHER)	C:GO:0005634; P:GO:0006355	C:nucleus; P:regulation of transcription, DNA-templated
ref|XP_026467266.1|	vestigial isoform X2	C:GO:0005634; P:GO:0006355; P:GO:0009887; P:GO:0035220	C:nucleus; P:regulation of transcription, DNA-templated; P:animal organ morphogenesis; P:wing disc development			IPR011520 (PFAM); IPR011520 (PANTHER); PTHR15950:SF15 (PANTHER)	C:GO:0005634; P:GO:0006355	C:nucleus; P:regulation of transcription, DNA-templated
ref|XP_026466523.1|	60S ribosomal L37a	F:GO:0003735; C:GO:0005840; P:GO:0006412	F:structural constituent of ribosome; C:ribosome; P:translation			IPR011331 (G3DSA:2.20.25.GENE3D); IPR002674 (PFAM); IPR002674 (TIGRFAM); IPR002674 (HAMAP); IPR011332 (SUPERFAMILY)	F:GO:0003735; C:GO:0005840; P:GO:0006412	F:structural constituent of ribosome; C:ribosome; P:translation
ref|XP_026466936.1|	H ACA ribonucleo complex non-core subunit NAF1	P:GO:0000493; P:GO:0001522; F:GO:0003723; C:GO:0005732; P:GO:0042254	P:box H/ACA snoRNP assembly; P:pseudouridine synthesis; F:RNA binding; C:small nucleolar ribonucleoprotein complex; P:ribosome biogenesis			IPR007504 (PFAM); IPR038664 (G3DSA:2.40.10.GENE3D); IPR040309 (PANTHER); PTHR31633:SF1 (PANTHER); IPR009000 (SUPERFAMILY)	P:GO:0000493; P:GO:0001522; F:GO:0003723; C:GO:0005732; P:GO:0042254	P:box H/ACA snoRNP assembly; P:pseudouridine synthesis; F:RNA binding; C:small nucleolar ribonucleoprotein complex; P:ribosome biogenesis
ref|XP_026466118.1|	polypeptide N-acetylgalactosaminyltransferase 5 isoform X2	C:GO:0000139; P:GO:0006486; C:GO:0016021; F:GO:0016757; F:GO:0030246	C:Golgi membrane; P:protein glycosylation; C:integral component of membrane; F:transferase activity, transferring glycosyl groups; F:carbohydrate binding			IPR000772 (SMART); IPR029044 (G3DSA:3.90.550.GENE3D); IPR000772 (PFAM); G3DSA:2.80.10.50 (GENE3D); IPR001173 (PFAM); PTHR11675 (PANTHER); PTHR11675:SF113 (PANTHER); SIGNAL_PEPTIDE (PHOBIUS); SIGNAL_PEPTIDE_H_REGION (PHOBIUS); NON_CYTOPLASMIC_DOMAIN (PHOBIUS); SIGNAL_PEPTIDE_N_REGION (PHOBIUS); SIGNAL_PEPTIDE_C_REGION (PHOBIUS); IPR000772 (PROSITE_PROFILES); SignalP-TM (SIGNALP_GRAM_POSITIVE); IPR…	no GO terms	no GO terms
ref|XP_026466117.1|	polypeptide N-acetylgalactosaminyltransferase 5 isoform X1	C:GO:0000139; P:GO:0006486; C:GO:0016021; F:GO:0016757; F:GO:0030246	C:Golgi membrane; P:protein glycosylation; C:integral component of membrane; F:transferase activity, transferring glycosyl groups; F:carbohydrate binding			IPR000772 (SMART); IPR029044 (G3DSA:3.90.550.GENE3D); IPR000772 (PFAM); IPR001173 (PFAM); G3DSA:2.80.10.50 (GENE3D); PTHR11675 (PANTHER); PTHR11675:SF113 (PANTHER); SIGNAL_PEPTIDE (PHOBIUS); SIGNAL_PEPTIDE_H_REGION (PHOBIUS); NON_CYTOPLASMIC_DOMAIN (PHOBIUS); SIGNAL_PEPTIDE_N_REGION (PHOBIUS); SIGNAL_PEPTIDE_C_REGION (PHOBIUS); IPR000772 (PROSITE_PROFILES); SignalP-TM (SIGNALP_GRAM_POSITIVE); IPR…	no GO terms	no GO terms
ref|XP_026466541.1|	60S ribosomal L37a	F:GO:0003735; C:GO:0005840; P:GO:0006412	F:structural constituent of ribosome; C:ribosome; P:translation			IPR011331 (G3DSA:2.20.25.GENE3D); IPR002674 (PFAM); IPR002674 (TIGRFAM); IPR002674 (HAMAP); IPR011332 (SUPERFAMILY)	F:GO:0003735; C:GO:0005840; P:GO:0006412	F:structural constituent of ribosome; C:ribosome; P:translation
ref|XP_026467269.1|	H ACA ribonucleo complex non-core subunit NAF1	P:GO:0000493; P:GO:0001522; F:GO:0003723; C:GO:0005732; P:GO:0042254	P:box H/ACA snoRNP assembly; P:pseudouridine synthesis; F:RNA binding; C:small nucleolar ribonucleoprotein complex; P:ribosome biogenesis			IPR038664 (G3DSA:2.40.10.GENE3D); IPR007504 (PFAM); IPR040309 (PANTHER); PTHR31633:SF1 (PANTHER); IPR009000 (SUPERFAMILY)	P:GO:0000493; P:GO:0001522; F:GO:0003723; C:GO:0005732; P:GO:0042254	P:box H/ACA snoRNP assembly; P:pseudouridine synthesis; F:RNA binding; C:small nucleolar ribonucleoprotein complex; P:ribosome biogenesis
ref|XP_026466377.1|	polypeptide N-acetylgalactosaminyltransferase 5 isoform X2	C:GO:0000139; P:GO:0001732; F:GO:0003743; C:GO:0005634; C:GO:0005852; P:GO:0006355; P:GO:0006446; P:GO:0006486; F:GO:0008270; C:GO:0016021; C:GO:0016282; F:GO:0016757; F:GO:0030246; C:GO:0033290; F:GO:0043022	C:Golgi membrane; P:formation of cytoplasmic translation initiation complex; F:translation initiation factor activity; C:nucleus; C:eukaryotic translation initiation factor 3 complex; P:regulation of transcription, DNA-templated; P:regulation of translational initiation; P:protein glycosylation; F:zinc ion binding; C:integral component of membrane; C:eukaryotic 43S preinitiation complex; F:transf…			IPR000772 (SMART); IPR000772 (PFAM); IPR001173 (PFAM); IPR029044 (G3DSA:3.90.550.GENE3D); G3DSA:2.80.10.50 (GENE3D); PTHR11675 (PANTHER); PTHR11675:SF113 (PANTHER); IPR000772 (PROSITE_PROFILES); IPR035992 (SUPERFAMILY); IPR029044 (SUPERFAMILY)	no GO terms	no GO terms
ref|XP_026467270.1|	PR domain zinc finger 13	F:GO:0003676	F:nucleic acid binding			IPR013087 (SMART); G3DSA:3.30.160.60 (GENE3D); IPR013087 (PFAM); G3DSA:3.30.160.60 (GENE3D); G3DSA:3.30.160.60 (GENE3D); PTHR24393 (PANTHER); PTHR24393:SF63 (PANTHER); IPR013087 (PROSITE_PROFILES); IPR013087 (PROSITE_PROFILES); IPR013087 (PROSITE_PROFILES); IPR036236 (SUPERFAMILY); IPR036236 (SUPERFAMILY)	F:GO:0003676	F:nucleic acid binding
ref|XP_026468102.1|	40S ribosomal S4	F:GO:0003735; P:GO:0006412; F:GO:0019843; C:GO:0022627	F:structural constituent of ribosome; P:translation; F:rRNA binding; C:cytosolic small ribosomal subunit			IPR002942 (SMART); IPR038237 (G3DSA:2.40.50.GENE3D); G3DSA:3.10.290.40 (GENE3D); IPR032277 (PFAM); IPR000876 (PIRSF); IPR013845 (PFAM); IPR005824 (PFAM); IPR014722 (G3DSA:2.30.30.GENE3D); IPR002942 (PFAM); IPR013843 (PFAM); IPR000876 (PANTHER); PTHR11581:SF13 (PANTHER); IPR013845 (PRODOM); IPR000876 (HAMAP); IPR002942 (PROSITE_PROFILES); SSF55174 (SUPERFAMILY)	F:GO:0003723; F:GO:0003735; C:GO:0005840; P:GO:0006412	F:RNA binding; F:structural constituent of ribosome; C:ribosome; P:translation
ref|XP_026468103.1|	40S ribosomal S4	F:GO:0003735; P:GO:0006412; F:GO:0019843; C:GO:0022627	F:structural constituent of ribosome; P:translation; F:rRNA binding; C:cytosolic small ribosomal subunit			IPR002942 (SMART); IPR038237 (G3DSA:2.40.50.GENE3D); G3DSA:3.10.290.40 (GENE3D); IPR032277 (PFAM); IPR000876 (PIRSF); IPR013845 (PFAM); IPR005824 (PFAM); IPR014722 (G3DSA:2.30.30.GENE3D); IPR002942 (PFAM); IPR013843 (PFAM); IPR000876 (PANTHER); PTHR11581:SF13 (PANTHER); IPR013845 (PRODOM); IPR000876 (HAMAP); IPR002942 (PROSITE_PROFILES); SSF55174 (SUPERFAMILY)	F:GO:0003723; F:GO:0003735; C:GO:0005840; P:GO:0006412	F:RNA binding; F:structural constituent of ribosome; C:ribosome; P:translation
ref|XP_026467271.1|	PR domain zinc finger 13	F:GO:0003676	F:nucleic acid binding			IPR013087 (SMART); G3DSA:3.30.160.60 (GENE3D); G3DSA:3.30.160.60 (GENE3D); IPR013087 (PFAM); G3DSA:3.30.160.60 (GENE3D); PTHR24393:SF63 (PANTHER); PTHR24393 (PANTHER); IPR013087 (PROSITE_PROFILES); IPR013087 (PROSITE_PROFILES); IPR013087 (PROSITE_PROFILES); IPR036236 (SUPERFAMILY); IPR036236 (SUPERFAMILY)	F:GO:0003676	F:nucleic acid binding
ref|XP_026468105.1|	40S ribosomal S4	F:GO:0003735; P:GO:0006412; F:GO:0019843; C:GO:0022627	F:structural constituent of ribosome; P:translation; F:rRNA binding; C:cytosolic small ribosomal subunit			IPR002942 (SMART); IPR038237 (G3DSA:2.40.50.GENE3D); G3DSA:3.10.290.40 (GENE3D); IPR032277 (PFAM); IPR000876 (PIRSF); IPR013845 (PFAM); IPR005824 (PFAM); IPR014722 (G3DSA:2.30.30.GENE3D); IPR002942 (PFAM); IPR013843 (PFAM); IPR000876 (PANTHER); PTHR11581:SF13 (PANTHER); IPR013845 (PRODOM); IPR000876 (HAMAP); IPR002942 (PROSITE_PROFILES); SSF55174 (SUPERFAMILY)	F:GO:0003723; F:GO:0003735; C:GO:0005840; P:GO:0006412	F:RNA binding; F:structural constituent of ribosome; C:ribosome; P:translation
ref|XP_026468106.1|	40S ribosomal S4	F:GO:0003735; P:GO:0006412; F:GO:0019843; C:GO:0022627	F:structural constituent of ribosome; P:translation; F:rRNA binding; C:cytosolic small ribosomal subunit			IPR002942 (SMART); IPR038237 (G3DSA:2.40.50.GENE3D); G3DSA:3.10.290.40 (GENE3D); IPR032277 (PFAM); IPR000876 (PIRSF); IPR013845 (PFAM); IPR005824 (PFAM); IPR014722 (G3DSA:2.30.30.GENE3D); IPR002942 (PFAM); IPR013843 (PFAM); IPR000876 (PANTHER); PTHR11581:SF13 (PANTHER); IPR013845 (PRODOM); IPR000876 (HAMAP); IPR002942 (PROSITE_PROFILES); SSF55174 (SUPERFAMILY)	F:GO:0003723; F:GO:0003735; C:GO:0005840; P:GO:0006412	F:RNA binding; F:structural constituent of ribosome; C:ribosome; P:translation
ref|XP_026466172.1|	gonadal gdl					Coil (COILS); IPR010849 (PFAM); IPR010849 (PANTHER)	no GO terms	no GO terms
ref|XP_026466174.1|	gonadal gdl					Coil (COILS); IPR010849 (PFAM); IPR010849 (PANTHER)	no GO terms	no GO terms
ref|XP_026466175.1|	1-acyl-sn-glycerol-3-phosphate acyltransferase gamma-like	F:GO:0003841; P:GO:0006644; C:GO:0016020	F:1-acylglycerol-3-phosphate O-acyltransferase activity; P:phospholipid metabolic process; C:membrane	EC:2.3.1.51	1-acylglycerol-3-phosphate O-acyltransferase	IPR002123 (SMART); IPR032098 (PFAM); IPR002123 (PFAM); PTHR10983:SF24 (PANTHER); PTHR10983 (PANTHER); TRANSMEMBRANE (PHOBIUS); NON_CYTOPLASMIC_DOMAIN (PHOBIUS); CYTOPLASMIC_DOMAIN (PHOBIUS); TRANSMEMBRANE (PHOBIUS); TRANSMEMBRANE (PHOBIUS); CYTOPLASMIC_DOMAIN (PHOBIUS); CYTOPLASMIC_DOMAIN (PHOBIUS); TRANSMEMBRANE (PHOBIUS); NON_CYTOPLASMIC_DOMAIN (PHOBIUS); SSF69593 (SUPERFAMILY); TMhelix (TMHMM)…	F:GO:0016746	F:transferase activity, transferring acyl groups
ref|XP_026467272.1|	PR domain zinc finger 13	F:GO:0003676	F:nucleic acid binding			IPR013087 (SMART); G3DSA:3.30.160.60 (GENE3D); IPR013087 (PFAM); G3DSA:3.30.160.60 (GENE3D); G3DSA:3.30.160.60 (GENE3D); PTHR24393:SF63 (PANTHER); PTHR24393 (PANTHER); IPR013087 (PROSITE_PROFILES); IPR013087 (PROSITE_PROFILES); IPR013087 (PROSITE_PROFILES); IPR036236 (SUPERFAMILY); IPR036236 (SUPERFAMILY)	F:GO:0003676	F:nucleic acid binding
ref|XP_026468116.1|	40S ribosomal S4	F:GO:0003735; P:GO:0006412; F:GO:0019843; C:GO:0022627	F:structural constituent of ribosome; P:translation; F:rRNA binding; C:cytosolic small ribosomal subunit			IPR002942 (SMART); IPR038237 (G3DSA:2.40.50.GENE3D); G3DSA:3.10.290.40 (GENE3D); IPR032277 (PFAM); IPR000876 (PIRSF); IPR013845 (PFAM); IPR005824 (PFAM); IPR014722 (G3DSA:2.30.30.GENE3D); IPR002942 (PFAM); IPR013843 (PFAM); IPR000876 (PANTHER); PTHR11581:SF13 (PANTHER); IPR013845 (PRODOM); IPR000876 (HAMAP); IPR002942 (PROSITE_PROFILES); SSF55174 (SUPERFAMILY)	F:GO:0003723; F:GO:0003735; C:GO:0005840; P:GO:0006412	F:RNA binding; F:structural constituent of ribosome; C:ribosome; P:translation
ref|XP_026467166.1|	gonadal gdl					Coil (COILS); IPR010849 (PFAM); IPR010849 (PANTHER)	no GO terms	no GO terms
ref|XP_026467167.1|	gonadal gdl					Coil (COILS); IPR010849 (PFAM); IPR010849 (PANTHER)	no GO terms	no GO terms
ref|XP_026467070.1|	1-acyl-sn-glycerol-3-phosphate acyltransferase gamma-like	F:GO:0003841; P:GO:0006644; C:GO:0016020	F:1-acylglycerol-3-phosphate O-acyltransferase activity; P:phospholipid metabolic process; C:membrane	EC:2.3.1.51	1-acylglycerol-3-phosphate O-acyltransferase	IPR002123 (SMART); IPR032098 (PFAM); IPR002123 (PFAM); PTHR10983:SF24 (PANTHER); PTHR10983 (PANTHER); TRANSMEMBRANE (PHOBIUS); NON_CYTOPLASMIC_DOMAIN (PHOBIUS); CYTOPLASMIC_DOMAIN (PHOBIUS); TRANSMEMBRANE (PHOBIUS); TRANSMEMBRANE (PHOBIUS); CYTOPLASMIC_DOMAIN (PHOBIUS); CYTOPLASMIC_DOMAIN (PHOBIUS); TRANSMEMBRANE (PHOBIUS); NON_CYTOPLASMIC_DOMAIN (PHOBIUS); SSF69593 (SUPERFAMILY); TMhelix (TMHMM)…	F:GO:0016746	F:transferase activity, transferring acyl groups
ref|XP_026467071.1|	1-acyl-sn-glycerol-3-phosphate acyltransferase gamma-like	F:GO:0003841; P:GO:0006644; C:GO:0016020	F:1-acylglycerol-3-phosphate O-acyltransferase activity; P:phospholipid metabolic process; C:membrane	EC:2.3.1.51	1-acylglycerol-3-phosphate O-acyltransferase	IPR002123 (SMART); IPR032098 (PFAM); IPR002123 (PFAM); PTHR10983:SF24 (PANTHER); PTHR10983 (PANTHER); TRANSMEMBRANE (PHOBIUS); NON_CYTOPLASMIC_DOMAIN (PHOBIUS); CYTOPLASMIC_DOMAIN (PHOBIUS); TRANSMEMBRANE (PHOBIUS); TRANSMEMBRANE (PHOBIUS); CYTOPLASMIC_DOMAIN (PHOBIUS); CYTOPLASMIC_DOMAIN (PHOBIUS); TRANSMEMBRANE (PHOBIUS); NON_CYTOPLASMIC_DOMAIN (PHOBIUS); SSF69593 (SUPERFAMILY); TMhelix (TMHMM)…	F:GO:0016746	F:transferase activity, transferring acyl groups
ref|XP_026467072.1|	1-acyl-sn-glycerol-3-phosphate acyltransferase gamma-like	F:GO:0003841; P:GO:0006644; C:GO:0016020	F:1-acylglycerol-3-phosphate O-acyltransferase activity; P:phospholipid metabolic process; C:membrane	EC:2.3.1.51	1-acylglycerol-3-phosphate O-acyltransferase	IPR002123 (SMART); IPR032098 (PFAM); IPR002123 (PFAM); PTHR10983:SF24 (PANTHER); PTHR10983 (PANTHER); TRANSMEMBRANE (PHOBIUS); NON_CYTOPLASMIC_DOMAIN (PHOBIUS); CYTOPLASMIC_DOMAIN (PHOBIUS); TRANSMEMBRANE (PHOBIUS); TRANSMEMBRANE (PHOBIUS); CYTOPLASMIC_DOMAIN (PHOBIUS); CYTOPLASMIC_DOMAIN (PHOBIUS); TRANSMEMBRANE (PHOBIUS); NON_CYTOPLASMIC_DOMAIN (PHOBIUS); SSF69593 (SUPERFAMILY); TMhelix (TMHMM)…	F:GO:0016746	F:transferase activity, transferring acyl groups
ref|XP_026467073.1|	1-acyl-sn-glycerol-3-phosphate acyltransferase gamma-like	F:GO:0003841; P:GO:0006644; C:GO:0016020	F:1-acylglycerol-3-phosphate O-acyltransferase activity; P:phospholipid metabolic process; C:membrane	EC:2.3.1.51	1-acylglycerol-3-phosphate O-acyltransferase	IPR002123 (SMART); IPR032098 (PFAM); IPR002123 (PFAM); PTHR10983:SF24 (PANTHER); PTHR10983 (PANTHER); TRANSMEMBRANE (PHOBIUS); NON_CYTOPLASMIC_DOMAIN (PHOBIUS); CYTOPLASMIC_DOMAIN (PHOBIUS); TRANSMEMBRANE (PHOBIUS); TRANSMEMBRANE (PHOBIUS); CYTOPLASMIC_DOMAIN (PHOBIUS); CYTOPLASMIC_DOMAIN (PHOBIUS); TRANSMEMBRANE (PHOBIUS); NON_CYTOPLASMIC_DOMAIN (PHOBIUS); SSF69593 (SUPERFAMILY); TMhelix (TMHMM)…	F:GO:0016746	F:transferase activity, transferring acyl groups
ref|XP_026467273.1|	inhibitor of nuclear factor kappa-B kinase subunit alpha-like isoform X1	F:GO:0004672; F:GO:0005524; P:GO:0006468	F:protein kinase activity; F:ATP binding; P:protein phosphorylation			IPR001245 (PFAM); G3DSA:3.30.200.20 (GENE3D); PTHR22969 (PANTHER); PTHR22969:SF17 (PANTHER); IPR000719 (PROSITE_PROFILES); IPR011009 (SUPERFAMILY)	F:GO:0004672; F:GO:0005524; P:GO:0006468	F:protein kinase activity; F:ATP binding; P:protein phosphorylation
ref|XP_026467276.1|	inhibitor of nuclear factor kappa-B kinase subunit alpha	F:GO:0004672; F:GO:0005524; P:GO:0006468	F:protein kinase activity; F:ATP binding; P:protein phosphorylation			IPR000719 (SMART); IPR000719 (PFAM); G3DSA:1.10.510.10 (GENE3D); PTHR22969:SF17 (PANTHER); PTHR22969 (PANTHER); IPR000719 (PROSITE_PROFILES); IPR011009 (SUPERFAMILY)	F:GO:0004672; F:GO:0005524; P:GO:0006468	F:protein kinase activity; F:ATP binding; P:protein phosphorylation
ref|XP_026467074.1|	Inhibitor of nuclear factor kappa-B kinase subunit alpha	F:GO:0004672; F:GO:0005524; P:GO:0006468; F:GO:0016301; P:GO:0016310	F:protein kinase activity; F:ATP binding; P:protein phosphorylation; F:kinase activity; P:phosphorylation			Coil (COILS); G3DSA:1.20.1270.250 (GENE3D)	no GO terms	no GO terms
ref|XP_026467277.1|	uroporphyrinogen-III synthase-like	F:GO:0004852; P:GO:0006780	F:uroporphyrinogen-III synthase activity; P:uroporphyrinogen III biosynthetic process	EC:4.2.1.75	Uroporphyrinogen-III synthase	G3DSA:3.40.50.10090 (GENE3D); IPR003754 (PFAM); IPR039793 (PANTHER); IPR036108 (SUPERFAMILY)	F:GO:0004852; P:GO:0006780; P:GO:0033014	F:uroporphyrinogen-III synthase activity; P:uroporphyrinogen III biosynthetic process; P:tetrapyrrole biosynthetic process
ref|XP_026467278.1|	uroporphyrinogen-III synthase-like	F:GO:0004852; P:GO:0006780	F:uroporphyrinogen-III synthase activity; P:uroporphyrinogen III biosynthetic process	EC:4.2.1.75	Uroporphyrinogen-III synthase	G3DSA:3.40.50.10090 (GENE3D); IPR003754 (PFAM); IPR039793 (PANTHER); IPR036108 (SUPERFAMILY)	F:GO:0004852; P:GO:0006780; P:GO:0033014	F:uroporphyrinogen-III synthase activity; P:uroporphyrinogen III biosynthetic process; P:tetrapyrrole biosynthetic process
ref|XP_026467076.1|	nucleoporin GLE1-like	C:GO:0005643; P:GO:0016973	C:nuclear pore; P:poly(A)+ mRNA export from nucleus			IPR038506 (G3DSA:1.25.40.GENE3D); IPR012476 (PFAM); IPR012476 (PANTHER)	C:GO:0005643; P:GO:0016973	C:nuclear pore; P:poly(A)+ mRNA export from nucleus
ref|XP_026467281.1|	phosphatidylinositol 4,5-bisphosphate 5-phosphatase A-like isoform X1	P:GO:0046856	P:phosphatidylinositol dephosphorylation			IPR000300 (SMART); IPR041611 (PFAM); IPR036691 (G3DSA:3.60.10.GENE3D); PTHR11200 (PANTHER); PTHR11200:SF97 (PANTHER); IPR036691 (SUPERFAMILY)	P:GO:0046856	P:phosphatidylinositol dephosphorylation
ref|XP_026467064.1|	inhibitor of nuclear factor kappa-B kinase subunit alpha	F:GO:0004672; F:GO:0005524; P:GO:0006468	F:protein kinase activity; F:ATP binding; P:protein phosphorylation			Coil (COILS); IPR000719 (SMART); G3DSA:1.20.1270.250 (GENE3D); IPR000719 (PFAM); G3DSA:1.10.510.10 (GENE3D); PTHR22969:SF17 (PANTHER); PTHR22969 (PANTHER); IPR000719 (PROSITE_PROFILES); IPR011009 (SUPERFAMILY)	F:GO:0004672; F:GO:0005524; P:GO:0006468	F:protein kinase activity; F:ATP binding; P:protein phosphorylation
ref|XP_026467075.1|	uroporphyrinogen-III synthase-like	F:GO:0004852; P:GO:0006780	F:uroporphyrinogen-III synthase activity; P:uroporphyrinogen III biosynthetic process	EC:4.2.1.75	Uroporphyrinogen-III synthase	G3DSA:3.40.50.10090 (GENE3D); IPR003754 (PFAM); G3DSA:3.40.50.10090 (GENE3D); IPR039793 (PANTHER); IPR036108 (SUPERFAMILY)	F:GO:0004852; P:GO:0006780; P:GO:0033014	F:uroporphyrinogen-III synthase activity; P:uroporphyrinogen III biosynthetic process; P:tetrapyrrole biosynthetic process
ref|XP_026467066.1|	nucleoporin GLE1	C:GO:0005643; P:GO:0016973	C:nuclear pore; P:poly(A)+ mRNA export from nucleus			Coil (COILS); IPR038506 (G3DSA:1.25.40.GENE3D); IPR012476 (PFAM); IPR012476 (PANTHER)	C:GO:0005643; P:GO:0016973	C:nuclear pore; P:poly(A)+ mRNA export from nucleus
ref|XP_026467067.1|	phosphatidylinositol 4,5-bisphosphate 5-phosphatase A-like isoform X1	P:GO:0046856	P:phosphatidylinositol dephosphorylation			IPR000300 (SMART); IPR041611 (PFAM); IPR005135 (PFAM); IPR036691 (G3DSA:3.60.10.GENE3D); G3DSA:2.60.40.2840 (GENE3D); PTHR11200 (PANTHER); PTHR11200:SF97 (PANTHER); SIGNAL_PEPTIDE_N_REGION (PHOBIUS); SIGNAL_PEPTIDE_H_REGION (PHOBIUS); NON_CYTOPLASMIC_DOMAIN (PHOBIUS); SIGNAL_PEPTIDE_C_REGION (PHOBIUS); SIGNAL_PEPTIDE (PHOBIUS); SignalP-noTM (SIGNALP_EUK); IPR036691 (SUPERFAMILY); TMhelix (TMHMM)	P:GO:0046856	P:phosphatidylinositol dephosphorylation
ref|XP_026466788.1|	calcitonin gene-related peptide type 1 receptor isoform X1	F:GO:0004930; P:GO:0007166; P:GO:0007186; C:GO:0016021	F:G protein-coupled receptor activity; P:cell surface receptor signaling pathway; P:G protein-coupled receptor signaling pathway; C:integral component of membrane			IPR000832 (PRINTS); IPR001879 (PFAM); IPR000832 (PFAM); G3DSA:1.20.1070.10 (GENE3D); IPR036445 (G3DSA:4.10.1240.GENE3D); PTHR45620 (PANTHER); PTHR45620:SF31 (PANTHER); TRANSMEMBRANE (PHOBIUS); CYTOPLASMIC_DOMAIN (PHOBIUS); NON_CYTOPLASMIC_DOMAIN (PHOBIUS); TRANSMEMBRANE (PHOBIUS); TRANSMEMBRANE (PHOBIUS); TRANSMEMBRANE (PHOBIUS); NON_CYTOPLASMIC_DOMAIN (PHOBIUS); TRANSMEMBRANE (PHOBIUS); CYTOPLAS…	F:GO:0004888; F:GO:0004930; P:GO:0007166; P:GO:0007186; C:GO:0016020; C:GO:0016021	F:transmembrane signaling receptor activity; F:G protein-coupled receptor activity; P:cell surface receptor signaling pathway; P:G protein-coupled receptor signaling pathway; C:membrane; C:integral component of membrane
ref|XP_026468130.1|	calcitonin gene-related peptide type 1 receptor isoform X1	F:GO:0004948; P:GO:0007166; P:GO:0007186; C:GO:0016021	F:calcitonin receptor activity; P:cell surface receptor signaling pathway; P:G protein-coupled receptor signaling pathway; C:integral component of membrane			Coil (COILS); IPR000832 (PRINTS); IPR003287 (PRINTS); IPR001879 (SMART); IPR036445 (G3DSA:4.10.1240.GENE3D); IPR001879 (PFAM); IPR000832 (PFAM); G3DSA:1.20.1070.10 (GENE3D); PTHR45620 (PANTHER); PTHR45620:SF31 (PANTHER); NON_CYTOPLASMIC_DOMAIN (PHOBIUS); TRANSMEMBRANE (PHOBIUS); CYTOPLASMIC_DOMAIN (PHOBIUS); CYTOPLASMIC_DOMAIN (PHOBIUS); TRANSMEMBRANE (PHOBIUS); TRANSMEMBRANE (PHOBIUS); TRANSMEMB…	F:GO:0004888; F:GO:0004930; F:GO:0004948; P:GO:0007166; P:GO:0007186; C:GO:0016020; C:GO:0016021	F:transmembrane signaling receptor activity; F:G protein-coupled receptor activity; F:calcitonin receptor activity; P:cell surface receptor signaling pathway; P:G protein-coupled receptor signaling pathway; C:membrane; C:integral component of membrane
ref|XP_026468132.1|	33 kDa inner dynein arm light axonemal	C:GO:0005930; C:GO:0030175; P:GO:0036159; F:GO:0045504	C:axoneme; C:filopodium; P:inner dynein arm assembly; F:dynein heavy chain binding			Coil (COILS); IPR019347 (PFAM); IPR019347 (PANTHER)	no GO terms	no GO terms
ref|XP_026468131.1|	33 kDa inner dynein arm light axonemal	C:GO:0005930; C:GO:0030175; P:GO:0036159; F:GO:0045504	C:axoneme; C:filopodium; P:inner dynein arm assembly; F:dynein heavy chain binding			Coil (COILS); IPR019347 (PFAM); IPR019347 (PANTHER)	no GO terms	no GO terms
ref|XP_026466573.1|	MORN repeat-containing 4					IPR003409 (SMART); G3DSA:2.20.110.10 (GENE3D); IPR003409 (PFAM); PTHR46614 (PANTHER); SSF82185 (SUPERFAMILY)	no GO terms	no GO terms
ref|XP_026466575.1|	MORN repeat-containing 4					IPR003409 (SMART); IPR003409 (PFAM); G3DSA:2.20.110.10 (GENE3D); PTHR46614 (PANTHER); SSF82185 (SUPERFAMILY)	no GO terms	no GO terms
ref|XP_026466522.1|	lysyl oxidase homolog 3	F:GO:0005044; F:GO:0005507; P:GO:0006898; C:GO:0016020; F:GO:0016641; P:GO:0055114	F:scavenger receptor activity; F:copper ion binding; P:receptor-mediated endocytosis; C:membrane; F:oxidoreductase activity, acting on the CH-NH2 group of donors, oxygen as acceptor; P:oxidation-reduction process			IPR001695 (PRINTS); IPR001190 (PRINTS); IPR017448 (SMART); IPR001190 (PFAM); IPR036772 (G3DSA:3.10.250.GENE3D); IPR001695 (PFAM); PTHR45817 (PANTHER); PTHR45817:SF4 (PANTHER); SIGNAL_PEPTIDE_N_REGION (PHOBIUS); NON_CYTOPLASMIC_DOMAIN (PHOBIUS); SIGNAL_PEPTIDE_C_REGION (PHOBIUS); SIGNAL_PEPTIDE (PHOBIUS); SIGNAL_PEPTIDE_H_REGION (PHOBIUS); IPR001190 (PROSITE_PROFILES); IPR001190 (PROSITE_PROFILES)…	F:GO:0005044; F:GO:0005507; C:GO:0016020; F:GO:0016641; P:GO:0055114	F:scavenger receptor activity; F:copper ion binding; C:membrane; F:oxidoreductase activity, acting on the CH-NH2 group of donors, oxygen as acceptor; P:oxidation-reduction process
ref|XP_026466535.1|	proteasome subunit alpha type-7-1	F:GO:0004298; C:GO:0005634; C:GO:0005737; P:GO:0010499; C:GO:0019773; P:GO:0043161	F:threonine-type endopeptidase activity; C:nucleus; C:cytoplasm; P:proteasomal ubiquitin-independent protein catabolic process; C:proteasome core complex, alpha-subunit complex; P:proteasome-mediated ubiquitin-dependent protein catabolic process	EC:3.4.25	Acting on peptide bonds (peptidases)	IPR000426 (SMART); IPR000426 (PFAM); IPR001353 (PFAM); IPR029055 (G3DSA:3.60.20.GENE3D); PTHR11599 (PANTHER); PTHR11599:SF144 (PANTHER); IPR023332 (PROSITE_PROFILES); IPR029055 (SUPERFAMILY)	F:GO:0004175; F:GO:0004298; C:GO:0005839; P:GO:0006511; C:GO:0019773; P:GO:0051603	F:endopeptidase activity; F:threonine-type endopeptidase activity; C:proteasome core complex; P:ubiquitin-dependent protein catabolic process; C:proteasome core complex, alpha-subunit complex; P:proteolysis involved in cellular protein catabolic process
ref|XP_026467195.1|	pyruvate mitochondrial isoform X1	F:GO:0004736; F:GO:0005524; P:GO:0006090; P:GO:0006094; F:GO:0009374; F:GO:0046872	F:pyruvate carboxylase activity; F:ATP binding; P:pyruvate metabolic process; P:gluconeogenesis; F:biotin binding; F:metal ion binding	EC:6.4.1.1	Pyruvate carboxylase	IPR003379 (PFAM); G3DSA:3.10.600.10 (GENE3D); IPR000089 (PFAM); G3DSA:1.10.472.90 (GENE3D); IPR000891 (PFAM); G3DSA:1.10.10.60 (GENE3D); G3DSA:2.40.50.100 (GENE3D); IPR013785 (G3DSA:3.20.20.GENE3D); PTHR43778 (PANTHER); PS51257 (PROSITE_PROFILES); IPR000891 (PROSITE_PROFILES); IPR000089 (PROSITE_PROFILES); SSF51569 (SUPERFAMILY); IPR011053 (SUPERFAMILY); SSF89000 (SUPERFAMILY)	F:GO:0003824	F:catalytic activity
ref|XP_026467288.1|	lysyl oxidase homolog 2	F:GO:0005044; F:GO:0005507; P:GO:0006898; C:GO:0016020; F:GO:0016641; P:GO:0055114	F:scavenger receptor activity; F:copper ion binding; P:receptor-mediated endocytosis; C:membrane; F:oxidoreductase activity, acting on the CH-NH2 group of donors, oxygen as acceptor; P:oxidation-reduction process			IPR001190 (PRINTS); IPR001695 (PRINTS); IPR017448 (SMART); IPR001695 (PFAM); IPR001190 (PFAM); IPR036772 (G3DSA:3.10.250.GENE3D); PTHR45817 (PANTHER); PTHR45817:SF4 (PANTHER); IPR001190 (PROSITE_PROFILES); IPR036772 (SUPERFAMILY)	F:GO:0005044; F:GO:0005507; C:GO:0016020; F:GO:0016641; P:GO:0055114	F:scavenger receptor activity; F:copper ion binding; C:membrane; F:oxidoreductase activity, acting on the CH-NH2 group of donors, oxygen as acceptor; P:oxidation-reduction process
ref|XP_026467196.1|	proteasome subunit alpha type-7-1	F:GO:0004298; C:GO:0005634; C:GO:0005737; P:GO:0010499; C:GO:0019773; P:GO:0043161	F:threonine-type endopeptidase activity; C:nucleus; C:cytoplasm; P:proteasomal ubiquitin-independent protein catabolic process; C:proteasome core complex, alpha-subunit complex; P:proteasome-mediated ubiquitin-dependent protein catabolic process	EC:3.4.25	Acting on peptide bonds (peptidases)	IPR000426 (SMART); IPR000426 (PFAM); IPR001353 (PFAM); IPR029055 (G3DSA:3.60.20.GENE3D); PTHR11599 (PANTHER); PTHR11599:SF144 (PANTHER); IPR023332 (PROSITE_PROFILES); IPR029055 (SUPERFAMILY)	F:GO:0004175; F:GO:0004298; C:GO:0005839; P:GO:0006511; C:GO:0019773; P:GO:0051603	F:endopeptidase activity; F:threonine-type endopeptidase activity; C:proteasome core complex; P:ubiquitin-dependent protein catabolic process; C:proteasome core complex, alpha-subunit complex; P:proteolysis involved in cellular protein catabolic process
ref|XP_026467194.1|	pyruvate mitochondrial isoform X2	F:GO:0004736; F:GO:0005524; P:GO:0006090; P:GO:0006094; F:GO:0009374; F:GO:0046872	F:pyruvate carboxylase activity; F:ATP binding; P:pyruvate metabolic process; P:gluconeogenesis; F:biotin binding; F:metal ion binding	EC:6.4.1.1	Pyruvate carboxylase	IPR005482 (SMART); G3DSA:1.10.472.90 (GENE3D); IPR013785 (G3DSA:3.20.20.GENE3D); IPR005479 (PFAM); G3DSA:1.10.10.60 (GENE3D); IPR000891 (PFAM); IPR005930 (PIRSF); IPR000089 (PFAM); G3DSA:3.10.600.10 (GENE3D); IPR003379 (PFAM); G3DSA:2.40.50.100 (GENE3D); IPR005482 (PFAM); IPR005481 (PFAM); G3DSA:3.30.470.130 (GENE3D); IPR005930 (TIGRFAM); PTHR43778 (PANTHER); IPR011764 (PROSITE_PROFILES); IPR0000…	F:GO:0003824; F:GO:0004736; F:GO:0005524; P:GO:0006090; P:GO:0006094; F:GO:0009374; F:GO:0046872	F:catalytic activity; F:pyruvate carboxylase activity; F:ATP binding; P:pyruvate metabolic process; P:gluconeogenesis; F:biotin binding; F:metal ion binding
ref|XP_026467193.1|	pyruvate mitochondrial isoform X1	F:GO:0004736; F:GO:0005524; P:GO:0006090; P:GO:0006094; F:GO:0009374; F:GO:0046872	F:pyruvate carboxylase activity; F:ATP binding; P:pyruvate metabolic process; P:gluconeogenesis; F:biotin binding; F:metal ion binding	EC:6.4.1.1	Pyruvate carboxylase	IPR005482 (SMART); IPR000089 (PFAM); G3DSA:1.10.10.60 (GENE3D); IPR005482 (PFAM); IPR005930 (TIGRFAM); IPR005481 (PFAM); IPR000891 (PFAM); IPR003379 (PFAM); IPR013785 (G3DSA:3.20.20.GENE3D); IPR005930 (PIRSF); G3DSA:2.40.50.100 (GENE3D); G3DSA:3.10.600.10 (GENE3D); IPR005479 (PFAM); G3DSA:1.10.472.90 (GENE3D); G3DSA:3.30.470.130 (GENE3D); PTHR43778 (PANTHER); IPR011764 (PROSITE_PROFILES); IPR0117…	F:GO:0003824; F:GO:0004736; F:GO:0005524; P:GO:0006090; P:GO:0006094; F:GO:0009374; F:GO:0046872	F:catalytic activity; F:pyruvate carboxylase activity; F:ATP binding; P:pyruvate metabolic process; P:gluconeogenesis; F:biotin binding; F:metal ion binding
ref|XP_026467289.1|	lysyl oxidase homolog 2	F:GO:0005044; F:GO:0005507; P:GO:0006898; C:GO:0016020; F:GO:0016641; P:GO:0055114	F:scavenger receptor activity; F:copper ion binding; P:receptor-mediated endocytosis; C:membrane; F:oxidoreductase activity, acting on the CH-NH2 group of donors, oxygen as acceptor; P:oxidation-reduction process			IPR001695 (PRINTS); IPR001190 (PRINTS); IPR017448 (SMART); IPR001190 (PFAM); IPR036772 (G3DSA:3.10.250.GENE3D); IPR001695 (PFAM); PTHR45817 (PANTHER); PTHR45817:SF4 (PANTHER); IPR001190 (PROSITE_PROFILES); IPR036772 (SUPERFAMILY)	F:GO:0005044; F:GO:0005507; C:GO:0016020; F:GO:0016641; P:GO:0055114	F:scavenger receptor activity; F:copper ion binding; C:membrane; F:oxidoreductase activity, acting on the CH-NH2 group of donors, oxygen as acceptor; P:oxidation-reduction process
ref|XP_026466528.1|	proteasome subunit alpha type-7-1	F:GO:0004298; C:GO:0005634; C:GO:0005737; P:GO:0010499; C:GO:0019773; P:GO:0043161	F:threonine-type endopeptidase activity; C:nucleus; C:cytoplasm; P:proteasomal ubiquitin-independent protein catabolic process; C:proteasome core complex, alpha-subunit complex; P:proteasome-mediated ubiquitin-dependent protein catabolic process	EC:3.4.25	Acting on peptide bonds (peptidases)	IPR000426 (SMART); IPR000426 (PFAM); IPR001353 (PFAM); IPR029055 (G3DSA:3.60.20.GENE3D); PTHR11599 (PANTHER); PTHR11599:SF144 (PANTHER); IPR023332 (PROSITE_PROFILES); IPR029055 (SUPERFAMILY)	F:GO:0004175; F:GO:0004298; C:GO:0005839; P:GO:0006511; C:GO:0019773; P:GO:0051603	F:endopeptidase activity; F:threonine-type endopeptidase activity; C:proteasome core complex; P:ubiquitin-dependent protein catabolic process; C:proteasome core complex, alpha-subunit complex; P:proteolysis involved in cellular protein catabolic process
ref|XP_026466308.1|	pyruvate mitochondrial isoform X2	F:GO:0004736; F:GO:0005524; P:GO:0006090; P:GO:0006094; F:GO:0009374; F:GO:0046872	F:pyruvate carboxylase activity; F:ATP binding; P:pyruvate metabolic process; P:gluconeogenesis; F:biotin binding; F:metal ion binding	EC:6.4.1.1	Pyruvate carboxylase	IPR005482 (SMART); G3DSA:1.10.472.90 (GENE3D); IPR013785 (G3DSA:3.20.20.GENE3D); IPR005479 (PFAM); G3DSA:1.10.10.60 (GENE3D); IPR000891 (PFAM); IPR005930 (PIRSF); IPR000089 (PFAM); G3DSA:3.10.600.10 (GENE3D); IPR003379 (PFAM); G3DSA:2.40.50.100 (GENE3D); IPR005482 (PFAM); IPR005481 (PFAM); G3DSA:3.30.470.130 (GENE3D); IPR005930 (TIGRFAM); PTHR43778 (PANTHER); IPR011764 (PROSITE_PROFILES); IPR0000…	F:GO:0003824; F:GO:0004736; F:GO:0005524; P:GO:0006090; P:GO:0006094; F:GO:0009374; F:GO:0046872	F:catalytic activity; F:pyruvate carboxylase activity; F:ATP binding; P:pyruvate metabolic process; P:gluconeogenesis; F:biotin binding; F:metal ion binding
ref|XP_026466306.1|	pyruvate mitochondrial isoform X1	F:GO:0004736; F:GO:0005524; P:GO:0006090; P:GO:0006094; F:GO:0009374; F:GO:0046872	F:pyruvate carboxylase activity; F:ATP binding; P:pyruvate metabolic process; P:gluconeogenesis; F:biotin binding; F:metal ion binding	EC:6.4.1.1	Pyruvate carboxylase	IPR005482 (SMART); IPR000089 (PFAM); G3DSA:1.10.10.60 (GENE3D); IPR005482 (PFAM); IPR005930 (TIGRFAM); IPR005481 (PFAM); IPR000891 (PFAM); IPR003379 (PFAM); IPR013785 (G3DSA:3.20.20.GENE3D); IPR005930 (PIRSF); G3DSA:2.40.50.100 (GENE3D); G3DSA:3.10.600.10 (GENE3D); IPR005479 (PFAM); G3DSA:1.10.472.90 (GENE3D); G3DSA:3.30.470.130 (GENE3D); PTHR43778 (PANTHER); IPR011764 (PROSITE_PROFILES); IPR0117…	F:GO:0003824; F:GO:0004736; F:GO:0005524; P:GO:0006090; P:GO:0006094; F:GO:0009374; F:GO:0046872	F:catalytic activity; F:pyruvate carboxylase activity; F:ATP binding; P:pyruvate metabolic process; P:gluconeogenesis; F:biotin binding; F:metal ion binding
ref|XP_026466307.1|	pyruvate mitochondrial isoform X1	F:GO:0004736; F:GO:0005524; P:GO:0006090; P:GO:0006094; F:GO:0009374; F:GO:0046872	F:pyruvate carboxylase activity; F:ATP binding; P:pyruvate metabolic process; P:gluconeogenesis; F:biotin binding; F:metal ion binding	EC:6.4.1.1	Pyruvate carboxylase	IPR005482 (SMART); IPR000089 (PFAM); G3DSA:1.10.10.60 (GENE3D); IPR005482 (PFAM); IPR005930 (TIGRFAM); IPR005481 (PFAM); IPR000891 (PFAM); IPR003379 (PFAM); IPR013785 (G3DSA:3.20.20.GENE3D); IPR005930 (PIRSF); G3DSA:2.40.50.100 (GENE3D); G3DSA:3.10.600.10 (GENE3D); IPR005479 (PFAM); G3DSA:1.10.472.90 (GENE3D); G3DSA:3.30.470.130 (GENE3D); PTHR43778 (PANTHER); IPR011764 (PROSITE_PROFILES); IPR0117…	F:GO:0003824; F:GO:0004736; F:GO:0005524; P:GO:0006090; P:GO:0006094; F:GO:0009374; F:GO:0046872	F:catalytic activity; F:pyruvate carboxylase activity; F:ATP binding; P:pyruvate metabolic process; P:gluconeogenesis; F:biotin binding; F:metal ion binding
ref|XP_026466281.1|	caseinolytic peptidase B homolog	F:GO:0005515; F:GO:0005524	F:protein binding; F:ATP binding			Coil (COILS); IPR001270 (PRINTS); IPR002110 (SMART); IPR019489 (SMART); IPR003593 (SMART); G3DSA:1.10.8.60 (GENE3D); G3DSA:3.40.50.300 (GENE3D); PF13637 (PFAM); IPR020683 (PFAM); IPR003959 (PFAM); IPR019489 (PFAM); PTHR11638:SF93 (PANTHER); PTHR11638 (PANTHER); IPR020683 (PROSITE_PROFILES); IPR002110 (PROSITE_PROFILES); IPR002110 (PROSITE_PROFILES); IPR036770 (SUPERFAMILY); IPR027417 (SUPERFAMILY)	F:GO:0005515; F:GO:0005524	F:protein binding; F:ATP binding
ref|XP_026466283.1|	probable phosphatase 2C	F:GO:0004722; P:GO:0006470; F:GO:0046872	F:protein serine/threonine phosphatase activity; P:protein dephosphorylation; F:metal ion binding			IPR001932 (SMART); IPR036457 (G3DSA:3.60.40.GENE3D); IPR001932 (PFAM); IPR015655 (PANTHER); PTHR13832:SF565 (PANTHER); IPR001932 (PROSITE_PROFILES); IPR036457 (SUPERFAMILY)	F:GO:0003824; F:GO:0004722; P:GO:0006470	F:catalytic activity; F:protein serine/threonine phosphatase activity; P:protein dephosphorylation
ref|XP_026467290.1|	procollagen-lysine,2-oxoglutarate 5-dioxygenase 3 isoform X2	F:GO:0016491; F:GO:0043167	F:oxidoreductase activity; F:ion binding			PTHR10730:SF7 (PANTHER); PTHR10730 (PANTHER); SIGNAL_PEPTIDE_C_REGION (PHOBIUS); NON_CYTOPLASMIC_DOMAIN (PHOBIUS); SIGNAL_PEPTIDE_H_REGION (PHOBIUS); SIGNAL_PEPTIDE_N_REGION (PHOBIUS); SIGNAL_PEPTIDE (PHOBIUS); SignalP-noTM (SIGNALP_EUK)	no GO terms	no GO terms
ref|XP_026467291.1|	procollagen-lysine,2-oxoglutarate 5-dioxygenase 3	F:GO:0016491; F:GO:0046872	F:oxidoreductase activity; F:metal ion binding			SIGNAL_PEPTIDE_C_REGION (PHOBIUS); NON_CYTOPLASMIC_DOMAIN (PHOBIUS); SIGNAL_PEPTIDE_H_REGION (PHOBIUS); SIGNAL_PEPTIDE_N_REGION (PHOBIUS); SIGNAL_PEPTIDE (PHOBIUS); SignalP-noTM (SIGNALP_EUK)	no GO terms	no GO terms
ref|XP_026466168.1|	caseinolytic peptidase B homolog	F:GO:0005515; F:GO:0005524	F:protein binding; F:ATP binding			Coil (COILS); IPR001270 (PRINTS); IPR002110 (SMART); IPR019489 (SMART); IPR003593 (SMART); G3DSA:1.10.8.60 (GENE3D); G3DSA:3.40.50.300 (GENE3D); PF13637 (PFAM); IPR020683 (PFAM); IPR003959 (PFAM); IPR019489 (PFAM); PTHR11638:SF93 (PANTHER); PTHR11638 (PANTHER); IPR020683 (PROSITE_PROFILES); IPR002110 (PROSITE_PROFILES); IPR002110 (PROSITE_PROFILES); IPR036770 (SUPERFAMILY); IPR027417 (SUPERFAMILY)	F:GO:0005515; F:GO:0005524	F:protein binding; F:ATP binding
ref|XP_026466169.1|	probable phosphatase 2C	F:GO:0004722; P:GO:0006470; F:GO:0046872	F:protein serine/threonine phosphatase activity; P:protein dephosphorylation; F:metal ion binding			IPR001932 (SMART); IPR036457 (G3DSA:3.60.40.GENE3D); IPR001932 (PFAM); IPR015655 (PANTHER); PTHR13832:SF565 (PANTHER); IPR001932 (PROSITE_PROFILES); IPR036457 (SUPERFAMILY)	F:GO:0003824; F:GO:0004722; P:GO:0006470	F:catalytic activity; F:protein serine/threonine phosphatase activity; P:protein dephosphorylation
ref|XP_026467297.1|	phosphatidylinositide phosphatase SAC1	C:GO:0016020; F:GO:0042578	C:membrane; F:phosphoric ester hydrolase activity			IPR002013 (PFAM); PTHR45662 (PANTHER); CYTOPLASMIC_DOMAIN (PHOBIUS); NON_CYTOPLASMIC_DOMAIN (PHOBIUS); CYTOPLASMIC_DOMAIN (PHOBIUS); TRANSMEMBRANE (PHOBIUS); TRANSMEMBRANE (PHOBIUS); IPR002013 (PROSITE_PROFILES); TMhelix (TMHMM); TMhelix (TMHMM); TMhelix (TMHMM)	F:GO:0042578	F:phosphoric ester hydrolase activity
ref|XP_026466252.1|	40S ribosomal S12	F:GO:0003735; C:GO:0005840; P:GO:0006412	F:structural constituent of ribosome; C:ribosome; P:translation			IPR000530 (PRINTS); IPR029064 (G3DSA:3.30.1330.GENE3D); IPR004038 (PFAM); IPR000530 (PANTHER); IPR029064 (SUPERFAMILY)	F:GO:0003735; C:GO:0005840; P:GO:0006412	F:structural constituent of ribosome; C:ribosome; P:translation
ref|XP_026466253.1|	40S ribosomal S12	F:GO:0003735; C:GO:0005840; P:GO:0006412	F:structural constituent of ribosome; C:ribosome; P:translation			IPR000530 (PRINTS); IPR029064 (G3DSA:3.30.1330.GENE3D); IPR004038 (PFAM); IPR000530 (PANTHER); IPR029064 (SUPERFAMILY)	F:GO:0003735; C:GO:0005840; P:GO:0006412	F:structural constituent of ribosome; C:ribosome; P:translation
ref|XP_026467189.1|	alpha-tocopherol transfer -like					IPR001251 (SMART); IPR001251 (PFAM); IPR036865 (G3DSA:3.40.525.GENE3D); PTHR10174:SF222 (PANTHER); PTHR10174 (PANTHER); IPR001251 (PROSITE_PROFILES); IPR036865 (SUPERFAMILY); IPR036273 (SUPERFAMILY)	no GO terms	no GO terms
ref|XP_026466490.1|	dystrobrevin beta isoform X1	F:GO:0008270	F:zinc ion binding			Coil (COILS); IPR000433 (SMART); IPR015153 (PFAM); G3DSA:1.10.238.10 (GENE3D); IPR000433 (PFAM); IPR015154 (PFAM); IPR017432 (PIRSF); G3DSA:3.30.60.90 (GENE3D); PTHR12268 (PANTHER); PTHR12268:SF19 (PANTHER); IPR000433 (PROSITE_PROFILES); IPR011992 (SUPERFAMILY); IPR011992 (SUPERFAMILY); SSF57850 (SUPERFAMILY)	F:GO:0008270	F:zinc ion binding
ref|XP_026466492.1|	alpha-tocopherol transfer -like					Coil (COILS); IPR001251 (SMART); IPR036865 (G3DSA:3.40.525.GENE3D); IPR001251 (PFAM); PTHR10174:SF222 (PANTHER); PTHR10174 (PANTHER); IPR001251 (PROSITE_PROFILES); IPR036273 (SUPERFAMILY); IPR036865 (SUPERFAMILY)	no GO terms	no GO terms
ref|XP_026466493.1|	alpha-tocopherol transfer -like					Coil (COILS); IPR001251 (SMART); IPR036865 (G3DSA:3.40.525.GENE3D); IPR001251 (PFAM); PTHR10174:SF222 (PANTHER); PTHR10174 (PANTHER); IPR001251 (PROSITE_PROFILES); IPR036273 (SUPERFAMILY); IPR036865 (SUPERFAMILY)	no GO terms	no GO terms
ref|XP_026466495.1|	40S ribosomal S12	F:GO:0003735; C:GO:0005840; P:GO:0006412	F:structural constituent of ribosome; C:ribosome; P:translation			IPR000530 (PRINTS); IPR029064 (G3DSA:3.30.1330.GENE3D); IPR004038 (PFAM); IPR000530 (PANTHER); IPR029064 (SUPERFAMILY)	F:GO:0003735; C:GO:0005840; P:GO:0006412	F:structural constituent of ribosome; C:ribosome; P:translation
ref|XP_026466496.1|	40S ribosomal S12	F:GO:0003735; C:GO:0005840; P:GO:0006412	F:structural constituent of ribosome; C:ribosome; P:translation			IPR000530 (PRINTS); IPR029064 (G3DSA:3.30.1330.GENE3D); IPR004038 (PFAM); IPR000530 (PANTHER); IPR029064 (SUPERFAMILY)	F:GO:0003735; C:GO:0005840; P:GO:0006412	F:structural constituent of ribosome; C:ribosome; P:translation
ref|XP_026466577.1|	phosphatidylinositide phosphatase SAC1	C:GO:0016020; F:GO:0042578	C:membrane; F:phosphoric ester hydrolase activity			IPR002013 (PFAM); PTHR45662 (PANTHER); CYTOPLASMIC_DOMAIN (PHOBIUS); NON_CYTOPLASMIC_DOMAIN (PHOBIUS); CYTOPLASMIC_DOMAIN (PHOBIUS); TRANSMEMBRANE (PHOBIUS); TRANSMEMBRANE (PHOBIUS); IPR002013 (PROSITE_PROFILES); TMhelix (TMHMM); TMhelix (TMHMM); TMhelix (TMHMM)	F:GO:0042578	F:phosphoric ester hydrolase activity
ref|XP_026466491.1|	dystrobrevin beta isoform X1	F:GO:0008270	F:zinc ion binding			Coil (COILS); IPR000433 (SMART); IPR015153 (PFAM); IPR017432 (PIRSF); G3DSA:3.30.60.90 (GENE3D); G3DSA:1.10.238.10 (GENE3D); IPR000433 (PFAM); IPR015154 (PFAM); PTHR12268 (PANTHER); PTHR12268:SF19 (PANTHER); IPR000433 (PROSITE_PROFILES); IPR011992 (SUPERFAMILY); IPR011992 (SUPERFAMILY); SSF57850 (SUPERFAMILY)	F:GO:0008270	F:zinc ion binding
ref|XP_026466494.1|	interleukin-1 receptor accessory -like 1	P:GO:0007165; C:GO:0016020; C:GO:0016021	P:signal transduction; C:membrane; C:integral component of membrane			IPR003599 (SMART); IPR013783 (G3DSA:2.60.40.GENE3D); IPR013783 (G3DSA:2.60.40.GENE3D); IPR015621 (PANTHER); PTHR11890:SF44 (PANTHER); TRANSMEMBRANE (PHOBIUS); CYTOPLASMIC_DOMAIN (PHOBIUS); NON_CYTOPLASMIC_DOMAIN (PHOBIUS); IPR007110 (PROSITE_PROFILES); IPR036179 (SUPERFAMILY); IPR036179 (SUPERFAMILY); TMhelix (TMHMM)	no GO terms	no GO terms
ref|XP_026467300.1|	interleukin-1 receptor accessory -like 1	P:GO:0007165; C:GO:0016020; C:GO:0016021	P:signal transduction; C:membrane; C:integral component of membrane			IPR003599 (SMART); IPR013783 (G3DSA:2.60.40.GENE3D); IPR013783 (G3DSA:2.60.40.GENE3D); IPR015621 (PANTHER); PTHR11890:SF44 (PANTHER); TRANSMEMBRANE (PHOBIUS); CYTOPLASMIC_DOMAIN (PHOBIUS); NON_CYTOPLASMIC_DOMAIN (PHOBIUS); IPR007110 (PROSITE_PROFILES); IPR036179 (SUPERFAMILY); IPR036179 (SUPERFAMILY); TMhelix (TMHMM)	no GO terms	no GO terms
ref|XP_026468012.1|	uncharacterized protein LOC113371593	F:GO:0003676; F:GO:0003723; F:GO:0008289	F:nucleic acid binding; F:RNA binding; F:lipid binding			IPR010562 (SMART); IPR038606 (G3DSA:3.15.10.GENE3D); IPR010562 (PFAM); PTHR11008:SF29 (PANTHER); PTHR11008 (PANTHER); SIGNAL_PEPTIDE_N_REGION (PHOBIUS); NON_CYTOPLASMIC_DOMAIN (PHOBIUS); SIGNAL_PEPTIDE_C_REGION (PHOBIUS); SIGNAL_PEPTIDE_H_REGION (PHOBIUS); SIGNAL_PEPTIDE (PHOBIUS); SignalP-noTM (SIGNALP_EUK)	no GO terms	no GO terms
ref|XP_026468013.1|	uncharacterized protein LOC113371593	F:GO:0003676; F:GO:0003723; F:GO:0008289	F:nucleic acid binding; F:RNA binding; F:lipid binding			IPR010562 (SMART); IPR038606 (G3DSA:3.15.10.GENE3D); IPR010562 (PFAM); PTHR11008:SF29 (PANTHER); PTHR11008 (PANTHER); SIGNAL_PEPTIDE_N_REGION (PHOBIUS); NON_CYTOPLASMIC_DOMAIN (PHOBIUS); SIGNAL_PEPTIDE_C_REGION (PHOBIUS); SIGNAL_PEPTIDE_H_REGION (PHOBIUS); SIGNAL_PEPTIDE (PHOBIUS); SignalP-noTM (SIGNALP_EUK)	no GO terms	no GO terms
ref|XP_026468014.1|	uncharacterized protein LOC113370668	F:GO:0008289	F:lipid binding			IPR010562 (SMART); IPR010562 (PFAM); IPR038606 (G3DSA:3.15.10.GENE3D); PTHR11008 (PANTHER); PTHR11008:SF29 (PANTHER); SIGNAL_PEPTIDE_H_REGION (PHOBIUS); NON_CYTOPLASMIC_DOMAIN (PHOBIUS); SIGNAL_PEPTIDE_N_REGION (PHOBIUS); SIGNAL_PEPTIDE (PHOBIUS); SIGNAL_PEPTIDE_C_REGION (PHOBIUS); SignalP-noTM (SIGNALP_EUK)	no GO terms	no GO terms
ref|XP_026468015.1|	isoform A	F:GO:0008289	F:lipid binding			IPR010562 (SMART); IPR038606 (G3DSA:3.15.10.GENE3D); IPR010562 (PFAM); PTHR11008:SF37 (PANTHER); PTHR11008 (PANTHER); SIGNAL_PEPTIDE_N_REGION (PHOBIUS); SIGNAL_PEPTIDE_C_REGION (PHOBIUS); SIGNAL_PEPTIDE_H_REGION (PHOBIUS); SIGNAL_PEPTIDE (PHOBIUS); NON_CYTOPLASMIC_DOMAIN (PHOBIUS); SignalP-noTM (SIGNALP_EUK); SignalP-TM (SIGNALP_GRAM_POSITIVE)	no GO terms	no GO terms
ref|XP_026467186.1|	uncharacterized protein LOC113370708	F:GO:0003676; F:GO:0003723; F:GO:0008289	F:nucleic acid binding; F:RNA binding; F:lipid binding			IPR010562 (SMART); IPR038606 (G3DSA:3.15.10.GENE3D); IPR010562 (PFAM); PTHR11008 (PANTHER); PTHR11008:SF29 (PANTHER); SIGNAL_PEPTIDE_N_REGION (PHOBIUS); NON_CYTOPLASMIC_DOMAIN (PHOBIUS); SIGNAL_PEPTIDE (PHOBIUS); SIGNAL_PEPTIDE_C_REGION (PHOBIUS); SIGNAL_PEPTIDE_H_REGION (PHOBIUS); SignalP-noTM (SIGNALP_EUK)	no GO terms	no GO terms
ref|XP_026467148.1|	uncharacterized protein LOC113370668	F:GO:0008289	F:lipid binding			IPR010562 (SMART); IPR010562 (PFAM); IPR038606 (G3DSA:3.15.10.GENE3D); PTHR11008 (PANTHER); PTHR11008:SF29 (PANTHER); SIGNAL_PEPTIDE_H_REGION (PHOBIUS); NON_CYTOPLASMIC_DOMAIN (PHOBIUS); SIGNAL_PEPTIDE_N_REGION (PHOBIUS); SIGNAL_PEPTIDE (PHOBIUS); SIGNAL_PEPTIDE_C_REGION (PHOBIUS); SignalP-noTM (SIGNALP_EUK)	no GO terms	no GO terms
ref|XP_026466907.1|	isoform A	F:GO:0008289	F:lipid binding			IPR010562 (SMART); IPR038606 (G3DSA:3.15.10.GENE3D); IPR010562 (PFAM); PTHR11008:SF37 (PANTHER); PTHR11008 (PANTHER); SIGNAL_PEPTIDE_C_REGION (PHOBIUS); SIGNAL_PEPTIDE_N_REGION (PHOBIUS); SIGNAL_PEPTIDE (PHOBIUS); SIGNAL_PEPTIDE_H_REGION (PHOBIUS); NON_CYTOPLASMIC_DOMAIN (PHOBIUS); SignalP-noTM (SIGNALP_EUK)	no GO terms	no GO terms
ref|XP_026467169.1|	acetylcholinesterase isoform X1	F:GO:0003990; C:GO:0005576; C:GO:0005886; C:GO:0030054; P:GO:0042135; C:GO:0045202	F:acetylcholinesterase activity; C:extracellular region; C:plasma membrane; C:cell junction; P:neurotransmitter catabolic process; C:synapse	EC:3.1.1.7	Acetylcholinesterase	IPR000997 (PRINTS); IPR029058 (G3DSA:3.40.50.GENE3D); IPR002018 (PFAM); PTHR43918:SF3 (PANTHER); PTHR43918 (PANTHER); NON_CYTOPLASMIC_DOMAIN (PHOBIUS); SIGNAL_PEPTIDE (PHOBIUS); SIGNAL_PEPTIDE_N_REGION (PHOBIUS); SIGNAL_PEPTIDE_C_REGION (PHOBIUS); SIGNAL_PEPTIDE_H_REGION (PHOBIUS); SignalP-noTM (SIGNALP_EUK); IPR029058 (SUPERFAMILY)	F:GO:0004104	F:cholinesterase activity
ref|XP_026467181.1|	acetylcholinesterase isoform X1	F:GO:0003990; C:GO:0005576; C:GO:0005886; C:GO:0030054; P:GO:0042135; C:GO:0045202	F:acetylcholinesterase activity; C:extracellular region; C:plasma membrane; C:cell junction; P:neurotransmitter catabolic process; C:synapse	EC:3.1.1.7	Acetylcholinesterase	IPR000997 (PRINTS); IPR029058 (G3DSA:3.40.50.GENE3D); IPR002018 (PFAM); PTHR43918:SF3 (PANTHER); PTHR43918 (PANTHER); SIGNAL_PEPTIDE (PHOBIUS); NON_CYTOPLASMIC_DOMAIN (PHOBIUS); TRANSMEMBRANE (PHOBIUS); SIGNAL_PEPTIDE_H_REGION (PHOBIUS); SIGNAL_PEPTIDE_N_REGION (PHOBIUS); SIGNAL_PEPTIDE_C_REGION (PHOBIUS); CYTOPLASMIC_DOMAIN (PHOBIUS); SignalP-noTM (SIGNALP_EUK); IPR029058 (SUPERFAMILY)	F:GO:0004104	F:cholinesterase activity
ref|XP_026466339.1|	nuclear RNA export factor 1	F:GO:0003723; F:GO:0005515; C:GO:0005634; C:GO:0005737; P:GO:0006406	F:RNA binding; F:protein binding; C:nucleus; C:cytoplasm; P:mRNA export from nucleus			IPR005637 (SMART); G3DSA:3.10.450.50 (GENE3D); IPR015245 (PFAM); IPR005637 (PFAM); IPR032675 (G3DSA:3.80.10.GENE3D); IPR012677 (G3DSA:3.30.70.GENE3D); G3DSA:1.10.8.10 (GENE3D); IPR002075 (PFAM); IPR030217 (PANTHER); IPR015245 (PRODOM); IPR005637 (PROSITE_PROFILES); IPR018222 (PROSITE_PROFILES); IPR035979 (SUPERFAMILY); SSF52058 (SUPERFAMILY); IPR032710 (SUPERFAMILY); IPR009060 (SUPERFAMILY)	F:GO:0003676; F:GO:0003723; F:GO:0005515; C:GO:0005634; C:GO:0005737; P:GO:0006406; P:GO:0051028	F:nucleic acid binding; F:RNA binding; F:protein binding; C:nucleus; C:cytoplasm; P:mRNA export from nucleus; P:mRNA transport
ref|XP_026466340.1|	nuclear RNA export factor 1	F:GO:0003723; F:GO:0005515; C:GO:0005634; C:GO:0005737; P:GO:0006406	F:RNA binding; F:protein binding; C:nucleus; C:cytoplasm; P:mRNA export from nucleus			IPR005637 (SMART); G3DSA:3.10.450.50 (GENE3D); IPR015245 (PFAM); IPR005637 (PFAM); IPR032675 (G3DSA:3.80.10.GENE3D); IPR012677 (G3DSA:3.30.70.GENE3D); G3DSA:1.10.8.10 (GENE3D); IPR002075 (PFAM); IPR030217 (PANTHER); IPR015245 (PRODOM); IPR005637 (PROSITE_PROFILES); IPR018222 (PROSITE_PROFILES); IPR035979 (SUPERFAMILY); SSF52058 (SUPERFAMILY); IPR032710 (SUPERFAMILY); IPR009060 (SUPERFAMILY)	F:GO:0003676; F:GO:0003723; F:GO:0005515; C:GO:0005634; C:GO:0005737; P:GO:0006406; P:GO:0051028	F:nucleic acid binding; F:RNA binding; F:protein binding; C:nucleus; C:cytoplasm; P:mRNA export from nucleus; P:mRNA transport
ref|XP_026466240.1|	echinoderm microtubule-associated -like 2 isoform X1	F:GO:0005515	F:protein binding			IPR001680 (SMART); IPR015943 (G3DSA:2.130.10.GENE3D); IPR015943 (G3DSA:2.130.10.GENE3D); IPR005108 (PFAM); IPR001680 (PFAM); PTHR13720 (PANTHER); PTHR13720:SF9 (PANTHER); CYTOPLASMIC_DOMAIN (PHOBIUS); NON_CYTOPLASMIC_DOMAIN (PHOBIUS); TRANSMEMBRANE (PHOBIUS); IPR001680 (PROSITE_PROFILES); IPR017986 (PROSITE_PROFILES); IPR001680 (PROSITE_PROFILES); IPR001680 (PROSITE_PROFILES); IPR001680 (PROSITE_…	F:GO:0005515	F:protein binding
ref|XP_026466680.1|	glutaminyl-peptide cyclotransferase	F:GO:0016740	F:transferase activity			IPR007484 (PFAM); G3DSA:3.40.630.10 (GENE3D); PTHR12283 (PANTHER); PTHR12283:SF8 (PANTHER); SIGNAL_PEPTIDE_C_REGION (PHOBIUS); SIGNAL_PEPTIDE_N_REGION (PHOBIUS); SIGNAL_PEPTIDE (PHOBIUS); NON_CYTOPLASMIC_DOMAIN (PHOBIUS); SIGNAL_PEPTIDE_H_REGION (PHOBIUS); SSF53187 (SUPERFAMILY)	no GO terms	no GO terms
ref|XP_026467301.1|	C-type lectin 37Db isoform X2	F:GO:0030246	F:carbohydrate binding			IPR001304 (SMART); IPR016186 (G3DSA:3.10.100.GENE3D); IPR001304 (PFAM); PTHR22802:SF384 (PANTHER); PTHR22802 (PANTHER); IPR001304 (PROSITE_PROFILES); IPR016187 (SUPERFAMILY)	no GO terms	no GO terms
ref|XP_026466422.1|	echinoderm microtubule-associated -like 2 isoform X1	F:GO:0005515	F:protein binding			IPR001680 (SMART); IPR001680 (PFAM); IPR015943 (G3DSA:2.130.10.GENE3D); IPR005108 (PFAM); IPR015943 (G3DSA:2.130.10.GENE3D); PTHR13720:SF9 (PANTHER); PTHR13720 (PANTHER); CYTOPLASMIC_DOMAIN (PHOBIUS); NON_CYTOPLASMIC_DOMAIN (PHOBIUS); TRANSMEMBRANE (PHOBIUS); IPR001680 (PROSITE_PROFILES); IPR017986 (PROSITE_PROFILES); IPR001680 (PROSITE_PROFILES); IPR001680 (PROSITE_PROFILES); IPR001680 (PROSITE_…	F:GO:0005515	F:protein binding
ref|XP_026467302.1|	glutaminyl-peptide cyclotransferase	F:GO:0016740	F:transferase activity			G3DSA:3.40.630.10 (GENE3D); IPR007484 (PFAM); PTHR12283:SF8 (PANTHER); PTHR12283 (PANTHER); SIGNAL_PEPTIDE_C_REGION (PHOBIUS); SIGNAL_PEPTIDE (PHOBIUS); NON_CYTOPLASMIC_DOMAIN (PHOBIUS); SIGNAL_PEPTIDE_H_REGION (PHOBIUS); SIGNAL_PEPTIDE_N_REGION (PHOBIUS); SignalP-noTM (SIGNALP_EUK); SSF53187 (SUPERFAMILY)	no GO terms	no GO terms
ref|XP_026467108.1|	perlucin isoform X2	F:GO:0030246	F:carbohydrate binding			IPR001304 (SMART); IPR016186 (G3DSA:3.10.100.GENE3D); IPR001304 (PFAM); PTHR22802:SF384 (PANTHER); PTHR22802 (PANTHER); IPR001304 (PROSITE_PROFILES); IPR016187 (SUPERFAMILY)	no GO terms	no GO terms
ref|XP_026466469.1|	uncharacterized protein LOC113370033					Coil (COILS); SIGNAL_PEPTIDE_C_REGION (PHOBIUS); SIGNAL_PEPTIDE_H_REGION (PHOBIUS); NON_CYTOPLASMIC_DOMAIN (PHOBIUS); SIGNAL_PEPTIDE (PHOBIUS); SIGNAL_PEPTIDE_N_REGION (PHOBIUS); SignalP-TM (SIGNALP_GRAM_POSITIVE); SignalP-noTM (SIGNALP_EUK)	no GO terms	no GO terms
ref|XP_026466470.1|	uncharacterized protein LOC113370034					Coil (COILS); NON_CYTOPLASMIC_DOMAIN (PHOBIUS); SIGNAL_PEPTIDE_C_REGION (PHOBIUS); SIGNAL_PEPTIDE_H_REGION (PHOBIUS); SIGNAL_PEPTIDE (PHOBIUS); SIGNAL_PEPTIDE_N_REGION (PHOBIUS); SignalP-noTM (SIGNALP_EUK); SignalP-TM (SIGNALP_GRAM_POSITIVE)	no GO terms	no GO terms
ref|XP_026466471.1|	uncharacterized protein LOC113370034					Coil (COILS); NON_CYTOPLASMIC_DOMAIN (PHOBIUS); SIGNAL_PEPTIDE_C_REGION (PHOBIUS); SIGNAL_PEPTIDE_H_REGION (PHOBIUS); SIGNAL_PEPTIDE (PHOBIUS); SIGNAL_PEPTIDE_N_REGION (PHOBIUS); SignalP-TM (SIGNALP_GRAM_POSITIVE); SignalP-noTM (SIGNALP_EUK)	no GO terms	no GO terms
ref|XP_026467309.1|	chymotrypsin-2-like	F:GO:0004252; P:GO:0006508	F:serine-type endopeptidase activity; P:proteolysis	EC:3.4.21	Acting on peptide bonds (peptidases)	IPR001314 (PRINTS); IPR001254 (SMART); G3DSA:2.40.10.10 (GENE3D); G3DSA:2.40.10.10 (GENE3D); IPR001254 (PFAM); PTHR24260:SF99 (PANTHER); PTHR24260 (PANTHER); CYTOPLASMIC_DOMAIN (PHOBIUS); NON_CYTOPLASMIC_DOMAIN (PHOBIUS); NON_CYTOPLASMIC_DOMAIN (PHOBIUS); TRANSMEMBRANE (PHOBIUS); TRANSMEMBRANE (PHOBIUS); IPR001254 (PROSITE_PROFILES); IPR009003 (SUPERFAMILY); TMhelix (TMHMM); TMhelix (TMHMM)	F:GO:0004252; P:GO:0006508	F:serine-type endopeptidase activity; P:proteolysis
ref|XP_026466472.1|	chymotrypsin-2-like	F:GO:0004252; P:GO:0006508	F:serine-type endopeptidase activity; P:proteolysis	EC:3.4.21	Acting on peptide bonds (peptidases)	IPR001314 (PRINTS); IPR001254 (SMART); G3DSA:2.40.10.10 (GENE3D); G3DSA:2.40.10.10 (GENE3D); IPR001254 (PFAM); PTHR24260 (PANTHER); PTHR24260:SF99 (PANTHER); IPR001254 (PROSITE_PROFILES); IPR009003 (SUPERFAMILY)	F:GO:0004252; P:GO:0006508	F:serine-type endopeptidase activity; P:proteolysis
ref|XP_026466127.1|	poly [ADP-ribose] polymerase	F:GO:0003677; F:GO:0003950; C:GO:0005700; C:GO:0005730; P:GO:0006302; P:GO:0006997; F:GO:0008270; C:GO:0016604; P:GO:0031323; C:GO:0044427; P:GO:0048518; P:GO:0051171; F:GO:0051287; P:GO:0070212; F:GO:1990404	F:DNA binding; F:NAD+ ADP-ribosyltransferase activity; C:polytene chromosome; C:nucleolus; P:double-strand break repair; P:nucleus organization; F:zinc ion binding; C:nuclear body; P:regulation of cellular metabolic process; C:chromosomal part; P:positive regulation of biological process; P:regulation of nitrogen compound metabolic process; F:NAD binding; P:protein poly-ADP-ribosylation; F:protei…	EC:2.4.2.30	NAD(+) ADP-ribosyltransferase	IPR001357 (SMART); IPR008893 (SMART); IPR012982 (SMART); IPR001510 (SMART); IPR036957 (G3DSA:3.30.1740.GENE3D); IPR001510 (PFAM); IPR038650 (G3DSA:2.20.25.GENE3D); IPR004102 (PFAM); IPR036420 (G3DSA:3.40.50.GENE3D); IPR012982 (PFAM); G3DSA:1.10.20.130 (GENE3D); IPR008893 (PFAM); IPR012317 (PFAM); IPR008288 (PIRSF); G3DSA:3.90.228.10 (GENE3D); IPR036957 (G3DSA:3.30.1740.GENE3D); IPR001357 (PFAM); …	F:GO:0003677; F:GO:0003950; C:GO:0005634; P:GO:0006471; F:GO:0008270; F:GO:0051287	F:DNA binding; F:NAD+ ADP-ribosyltransferase activity; C:nucleus; P:protein ADP-ribosylation; F:zinc ion binding; F:NAD binding
ref|XP_026467314.1|	poly [ADP-ribose] polymerase	F:GO:0003677; F:GO:0003950; C:GO:0005700; C:GO:0005730; P:GO:0006302; P:GO:0006997; F:GO:0008270; C:GO:0016604; P:GO:0031323; C:GO:0044427; P:GO:0048518; P:GO:0051171; P:GO:0070212; F:GO:1990404	F:DNA binding; F:NAD+ ADP-ribosyltransferase activity; C:polytene chromosome; C:nucleolus; P:double-strand break repair; P:nucleus organization; F:zinc ion binding; C:nuclear body; P:regulation of cellular metabolic process; C:chromosomal part; P:positive regulation of biological process; P:regulation of nitrogen compound metabolic process; P:protein poly-ADP-ribosylation; F:protein ADP-ribosylas…	EC:2.4.2.30	NAD(+) ADP-ribosyltransferase	IPR001510 (SMART); IPR001510 (PFAM); IPR036957 (G3DSA:3.30.1740.GENE3D); G3DSA:1.10.20.130 (GENE3D); IPR036957 (G3DSA:3.30.1740.GENE3D); IPR012982 (PFAM); PTHR10459:SF80 (PANTHER); PTHR10459 (PANTHER); IPR001510 (PROSITE_PROFILES); IPR001510 (PROSITE_PROFILES); SSF57716 (SUPERFAMILY); SSF57716 (SUPERFAMILY)	F:GO:0003677; F:GO:0008270	F:DNA binding; F:zinc ion binding
ref|XP_026467316.1|	rab3 interacting	P:GO:0006886; P:GO:0006887; C:GO:0016020; F:GO:0017137	P:intracellular protein transport; P:exocytosis; C:membrane; F:Rab GTPase binding			Coil (COILS); IPR013083 (G3DSA:3.30.40.GENE3D); IPR041282 (PFAM); PTHR12157:SF21 (PANTHER); IPR039032 (PANTHER); IPR017455 (PROSITE_PROFILES); IPR010911 (PROSITE_PROFILES); IPR011011 (SUPERFAMILY)	P:GO:0006886; P:GO:0006887; C:GO:0016020; F:GO:0017137	P:intracellular protein transport; P:exocytosis; C:membrane; F:Rab GTPase binding
ref|XP_026467317.1|	rab3 interacting	P:GO:0006886; P:GO:0006887; C:GO:0016020; F:GO:0017137	P:intracellular protein transport; P:exocytosis; C:membrane; F:Rab GTPase binding			Coil (COILS); IPR013083 (G3DSA:3.30.40.GENE3D); IPR041282 (PFAM); PTHR12157:SF21 (PANTHER); IPR039032 (PANTHER); IPR017455 (PROSITE_PROFILES); IPR010911 (PROSITE_PROFILES); IPR011011 (SUPERFAMILY)	P:GO:0006886; P:GO:0006887; C:GO:0016020; F:GO:0017137	P:intracellular protein transport; P:exocytosis; C:membrane; F:Rab GTPase binding
ref|XP_026466909.1|	exostosin-3	P:GO:0006486; C:GO:0016020; F:GO:0016757	P:protein glycosylation; C:membrane; F:transferase activity, transferring glycosyl groups			Coil (COILS); IPR040911 (PFAM); PTHR11062:SF73 (PANTHER); IPR004263 (PANTHER); TRANSMEMBRANE (PHOBIUS); CYTOPLASMIC_DOMAIN (PHOBIUS); NON_CYTOPLASMIC_DOMAIN (PHOBIUS); CYTOPLASMIC_DOMAIN (PHOBIUS); NON_CYTOPLASMIC_DOMAIN (PHOBIUS); TRANSMEMBRANE (PHOBIUS); TRANSMEMBRANE (PHOBIUS); TRANSMEMBRANE (PHOBIUS); TRANSMEMBRANE (PHOBIUS); NON_CYTOPLASMIC_DOMAIN (PHOBIUS); CYTOPLASMIC_DOMAIN (PHOBIUS); CYT…	P:GO:0006486; F:GO:0016757	P:protein glycosylation; F:transferase activity, transferring glycosyl groups
ref|XP_026466910.1|	diamine acetyltransferase 2	F:GO:0008080	F:N-acetyltransferase activity	EC:2.3.1.5	Arylamine N-acetyltransferase	G3DSA:3.40.630.30 (GENE3D); IPR000182 (PFAM); PTHR10545 (PANTHER); IPR032959 (PTHR10545:PANTHER); IPR000182 (PROSITE_PROFILES); IPR016181 (SUPERFAMILY)	no GO terms	no GO terms
ref|XP_026467318.1|	rab-3-interacting molecule unc-10-like	C:GO:0005623; P:GO:0006886; P:GO:0006887; C:GO:0016020; F:GO:0017137; F:GO:0046872	C:cell; P:intracellular protein transport; P:exocytosis; C:membrane; F:Rab GTPase binding; F:metal ion binding			Coil (COILS); IPR013083 (G3DSA:3.30.40.GENE3D); PTHR12157:SF21 (PANTHER); IPR039032 (PANTHER); IPR010911 (PROSITE_PROFILES); IPR011011 (SUPERFAMILY)	P:GO:0006886; P:GO:0006887; C:GO:0016020; F:GO:0017137	P:intracellular protein transport; P:exocytosis; C:membrane; F:Rab GTPase binding
ref|XP_026467319.1|	exostosin-3	P:GO:0006486; C:GO:0016021; F:GO:0016757	P:protein glycosylation; C:integral component of membrane; F:transferase activity, transferring glycosyl groups			Coil (COILS); IPR000182 (PFAM); IPR029044 (G3DSA:3.90.550.GENE3D); G3DSA:3.40.630.30 (GENE3D); IPR015338 (PFAM); IPR040911 (PFAM); PTHR11062:SF73 (PANTHER); IPR004263 (PANTHER); IPR000182 (PROSITE_PROFILES); IPR029044 (SUPERFAMILY); IPR016181 (SUPERFAMILY)	P:GO:0006486; C:GO:0016021; F:GO:0016757	P:protein glycosylation; C:integral component of membrane; F:transferase activity, transferring glycosyl groups
ref|XP_026468050.1|	diamine acetyltransferase 2	F:GO:0008080	F:N-acetyltransferase activity	EC:2.3.1.5	Arylamine N-acetyltransferase	G3DSA:3.40.630.30 (GENE3D); IPR000182 (PFAM); PTHR10545 (PANTHER); IPR032959 (PTHR10545:PANTHER); IPR000182 (PROSITE_PROFILES); IPR016181 (SUPERFAMILY)	no GO terms	no GO terms
ref|XP_026468051.1|	GATA-binding factor 6-A-like isoform X2	F:GO:0003700; P:GO:0006355; F:GO:0008270; F:GO:0043565	F:DNA-binding transcription factor activity; P:regulation of transcription, DNA-templated; F:zinc ion binding; F:sequence-specific DNA binding			IPR000679 (PRINTS); IPR000679 (SMART); IPR013088 (G3DSA:3.30.50.GENE3D); IPR000679 (PFAM); IPR013088 (G3DSA:3.30.50.GENE3D); PTHR10071:SF289 (PANTHER); IPR039355 (PANTHER); IPR000679 (PROSITE_PROFILES); IPR000679 (PROSITE_PROFILES); SSF57716 (SUPERFAMILY); SSF57716 (SUPERFAMILY)	F:GO:0003700; P:GO:0006355; F:GO:0008270; F:GO:0043565	F:DNA-binding transcription factor activity; P:regulation of transcription, DNA-templated; F:zinc ion binding; F:sequence-specific DNA binding
ref|XP_026467322.1|	GATA-binding factor 6-A-like isoform X2	F:GO:0003700; P:GO:0006355; F:GO:0008270; F:GO:0043565	F:DNA-binding transcription factor activity; P:regulation of transcription, DNA-templated; F:zinc ion binding; F:sequence-specific DNA binding			IPR000679 (PRINTS); IPR000679 (SMART); IPR013088 (G3DSA:3.30.50.GENE3D); IPR000679 (PFAM); IPR013088 (G3DSA:3.30.50.GENE3D); PTHR10071:SF289 (PANTHER); IPR039355 (PANTHER); IPR000679 (PROSITE_PROFILES); IPR000679 (PROSITE_PROFILES); SSF57716 (SUPERFAMILY); SSF57716 (SUPERFAMILY)	F:GO:0003700; P:GO:0006355; F:GO:0008270; F:GO:0043565	F:DNA-binding transcription factor activity; P:regulation of transcription, DNA-templated; F:zinc ion binding; F:sequence-specific DNA binding
ref|XP_026467323.1|	GATA-binding factor A isoform X1	F:GO:0000978; F:GO:0000981; C:GO:0005634; P:GO:0006357; P:GO:0007507; F:GO:0008270; P:GO:0030154	F:RNA polymerase II proximal promoter sequence-specific DNA binding; F:DNA-binding transcription factor activity, RNA polymerase II-specific; C:nucleus; P:regulation of transcription by RNA polymerase II; P:heart development; F:zinc ion binding; P:cell differentiation			IPR000679 (PRINTS); IPR000679 (SMART); IPR000679 (PFAM); IPR013088 (G3DSA:3.30.50.GENE3D); IPR013088 (G3DSA:3.30.50.GENE3D); IPR039355 (PANTHER); PTHR10071:SF23 (PANTHER); IPR000679 (PROSITE_PROFILES); IPR000679 (PROSITE_PROFILES); SSF57716 (SUPERFAMILY); SSF57716 (SUPERFAMILY)	F:GO:0003700; P:GO:0006355; F:GO:0008270; F:GO:0043565	F:DNA-binding transcription factor activity; P:regulation of transcription, DNA-templated; F:zinc ion binding; F:sequence-specific DNA binding
ref|XP_026466599.1|	nuclear hormone receptor HR96	F:GO:0000977; F:GO:0000981; F:GO:0003707; P:GO:0007275; F:GO:0008134; F:GO:0008270; P:GO:0030154; F:GO:0030374; P:GO:0045944; C:GO:0090575	F:RNA polymerase II regulatory region sequence-specific DNA binding; F:DNA-binding transcription factor activity, RNA polymerase II-specific; F:steroid hormone receptor activity; P:multicellular organism development; F:transcription factor binding; F:zinc ion binding; P:cell differentiation; F:nuclear receptor transcription coactivator activity; P:positive regulation of transcription by RNA polym…			IPR001723 (PRINTS); IPR001628 (PRINTS); IPR000536 (SMART); IPR001628 (SMART); IPR000536 (PFAM); IPR035500 (G3DSA:1.10.565.GENE3D); IPR001628 (PFAM); IPR013088 (G3DSA:3.30.50.GENE3D); PTHR24082:SF283 (PANTHER); PTHR24082 (PANTHER); CYTOPLASMIC_DOMAIN (PHOBIUS); NON_CYTOPLASMIC_DOMAIN (PHOBIUS); TRANSMEMBRANE (PHOBIUS); IPR001628 (PROSITE_PROFILES); IPR000536 (PROSITE_PROFILES); IPR035500 (SUPERFAM…	F:GO:0003677; F:GO:0003700; F:GO:0003707; C:GO:0005634; P:GO:0006355; F:GO:0008270; F:GO:0043565	F:DNA binding; F:DNA-binding transcription factor activity; F:steroid hormone receptor activity; C:nucleus; P:regulation of transcription, DNA-templated; F:zinc ion binding; F:sequence-specific DNA binding
ref|XP_026467324.1|	GATA-binding factor A-like isoform X1	F:GO:0000978; F:GO:0000981; C:GO:0005634; P:GO:0006357; F:GO:0008270; P:GO:0048513	F:RNA polymerase II proximal promoter sequence-specific DNA binding; F:DNA-binding transcription factor activity, RNA polymerase II-specific; C:nucleus; P:regulation of transcription by RNA polymerase II; F:zinc ion binding; P:animal organ development			IPR000679 (PRINTS); IPR000679 (SMART); IPR000679 (PFAM); IPR013088 (G3DSA:3.30.50.GENE3D); IPR013088 (G3DSA:3.30.50.GENE3D); PTHR10071:SF23 (PANTHER); IPR039355 (PANTHER); IPR000679 (PROSITE_PROFILES); IPR000679 (PROSITE_PROFILES); SSF57716 (SUPERFAMILY); SSF57716 (SUPERFAMILY)	F:GO:0003700; P:GO:0006355; F:GO:0008270; F:GO:0043565	F:DNA-binding transcription factor activity; P:regulation of transcription, DNA-templated; F:zinc ion binding; F:sequence-specific DNA binding
ref|XP_026468092.1|	nuclear hormone receptor HR96	F:GO:0000977; F:GO:0000981; F:GO:0003707; P:GO:0007275; F:GO:0008134; F:GO:0008270; P:GO:0030154; F:GO:0030374; P:GO:0045944; C:GO:0090575	F:RNA polymerase II regulatory region sequence-specific DNA binding; F:DNA-binding transcription factor activity, RNA polymerase II-specific; F:steroid hormone receptor activity; P:multicellular organism development; F:transcription factor binding; F:zinc ion binding; P:cell differentiation; F:nuclear receptor transcription coactivator activity; P:positive regulation of transcription by RNA polym…			IPR001723 (PRINTS); IPR001628 (PRINTS); IPR000536 (SMART); IPR001628 (SMART); IPR000536 (PFAM); IPR035500 (G3DSA:1.10.565.GENE3D); IPR001628 (PFAM); IPR013088 (G3DSA:3.30.50.GENE3D); PTHR24082:SF283 (PANTHER); PTHR24082 (PANTHER); CYTOPLASMIC_DOMAIN (PHOBIUS); NON_CYTOPLASMIC_DOMAIN (PHOBIUS); TRANSMEMBRANE (PHOBIUS); IPR001628 (PROSITE_PROFILES); IPR000536 (PROSITE_PROFILES); IPR035500 (SUPERFAM…	F:GO:0003677; F:GO:0003700; F:GO:0003707; C:GO:0005634; P:GO:0006355; F:GO:0008270; F:GO:0043565	F:DNA binding; F:DNA-binding transcription factor activity; F:steroid hormone receptor activity; C:nucleus; P:regulation of transcription, DNA-templated; F:zinc ion binding; F:sequence-specific DNA binding
ref|XP_026468094.1|	acylphosphatase-2-like isoform X1	F:GO:0003998	F:acylphosphatase activity	EC:3.6.1.7	Acylphosphatase	IPR020456 (PRINTS); G3DSA:3.30.70.100 (GENE3D); IPR001792 (PFAM); IPR020456 (PANTHER); IPR001792 (PROSITE_PROFILES); IPR036046 (SUPERFAMILY)	F:GO:0003998	F:acylphosphatase activity
ref|XP_026468095.1|	acylphosphatase-2-like isoform X2	F:GO:0003998; C:GO:0016020	F:acylphosphatase activity; C:membrane	EC:3.6.1.7	Acylphosphatase	IPR020456 (PRINTS); G3DSA:3.30.70.100 (GENE3D); IPR001792 (PFAM); IPR020456 (PANTHER); IPR001792 (PROSITE_PROFILES); IPR036046 (SUPERFAMILY)	F:GO:0003998	F:acylphosphatase activity
ref|XP_026468097.1|	acylphosphatase-2-like isoform X2	F:GO:0003998	F:acylphosphatase activity	EC:3.6.1.7	Acylphosphatase	IPR020456 (PRINTS); G3DSA:3.30.70.100 (GENE3D); IPR001792 (PFAM); IPR020456 (PANTHER); IPR001792 (PROSITE_PROFILES); IPR036046 (SUPERFAMILY)	F:GO:0003998	F:acylphosphatase activity
ref|XP_026468096.1|	acylphosphatase-2-like isoform X1	F:GO:0003998	F:acylphosphatase activity	EC:3.6.1.7	Acylphosphatase	IPR020456 (PRINTS); IPR001792 (PFAM); G3DSA:3.30.70.100 (GENE3D); IPR020456 (PANTHER); NON_CYTOPLASMIC_DOMAIN (PHOBIUS); CYTOPLASMIC_DOMAIN (PHOBIUS); TRANSMEMBRANE (PHOBIUS); IPR001792 (PROSITE_PROFILES); IPR036046 (SUPERFAMILY); TMhelix (TMHMM)	F:GO:0003998	F:acylphosphatase activity
ref|XP_026468098.1|	acylphosphatase-2-like isoform X1	F:GO:0003998	F:acylphosphatase activity	EC:3.6.1.7	Acylphosphatase	IPR020456 (PRINTS); IPR001792 (PFAM); G3DSA:3.30.70.100 (GENE3D); IPR020456 (PANTHER); IPR001792 (PROSITE_PROFILES); IPR036046 (SUPERFAMILY)	F:GO:0003998	F:acylphosphatase activity
ref|XP_026467326.1|	5-hydroxytryptamine receptor 2B	F:GO:0004993; C:GO:0005886; P:GO:0007377; C:GO:0016021; P:GO:0098664; P:GO:2000253	F:G protein-coupled serotonin receptor activity; C:plasma membrane; P:germ-band extension; C:integral component of membrane; P:G protein-coupled serotonin receptor signaling pathway; P:positive regulation of feeding behavior			IPR000276 (PRINTS); G3DSA:1.20.1070.10 (GENE3D); IPR000276 (PFAM); PTHR24247:SF228 (PANTHER); PTHR24247 (PANTHER); CYTOPLASMIC_DOMAIN (PHOBIUS); NON_CYTOPLASMIC_DOMAIN (PHOBIUS); TRANSMEMBRANE (PHOBIUS); IPR017452 (PROSITE_PROFILES); SSF81321 (SUPERFAMILY); TMhelix (TMHMM); TMhelix (TMHMM)	F:GO:0004930; P:GO:0007186; C:GO:0016021	F:G protein-coupled receptor activity; P:G protein-coupled receptor signaling pathway; C:integral component of membrane
ref|XP_026467327.1|	5-hydroxytryptamine receptor 2A isoform X1	F:GO:0004930; P:GO:0007186; C:GO:0016021; F:GO:0030594; C:GO:0044464	F:G protein-coupled receptor activity; P:G protein-coupled receptor signaling pathway; C:integral component of membrane; F:neurotransmitter receptor activity; C:cell part			IPR000276 (PRINTS); G3DSA:1.20.120.10 (GENE3D); IPR000276 (PFAM); G3DSA:1.20.1070.10 (GENE3D); PTHR24247:SF228 (PANTHER); PTHR24247 (PANTHER); TRANSMEMBRANE (PHOBIUS); CYTOPLASMIC_DOMAIN (PHOBIUS); TRANSMEMBRANE (PHOBIUS); NON_CYTOPLASMIC_DOMAIN (PHOBIUS); TRANSMEMBRANE (PHOBIUS); NON_CYTOPLASMIC_DOMAIN (PHOBIUS); CYTOPLASMIC_DOMAIN (PHOBIUS); IPR017452 (PROSITE_PROFILES); SignalP-TM (SIGNALP_GRA…	F:GO:0004930; P:GO:0007186; C:GO:0016021	F:G protein-coupled receptor activity; P:G protein-coupled receptor signaling pathway; C:integral component of membrane
ref|XP_026467328.1|	5-hydroxytryptamine receptor 2A	F:GO:0004930; P:GO:0007186; C:GO:0016021	F:G protein-coupled receptor activity; P:G protein-coupled receptor signaling pathway; C:integral component of membrane			Coil (COILS); IPR000276 (PRINTS); IPR000276 (PFAM); G3DSA:1.20.1070.10 (GENE3D); G3DSA:1.20.120.10 (GENE3D); PTHR24247 (PANTHER); PTHR24247:SF222 (PANTHER); NON_CYTOPLASMIC_DOMAIN (PHOBIUS); CYTOPLASMIC_DOMAIN (PHOBIUS); CYTOPLASMIC_DOMAIN (PHOBIUS); TRANSMEMBRANE (PHOBIUS); TRANSMEMBRANE (PHOBIUS); IPR017452 (PROSITE_PROFILES); SSF81321 (SUPERFAMILY); TMhelix (TMHMM); TMhelix (TMHMM)	F:GO:0004930; P:GO:0007186; C:GO:0016021	F:G protein-coupled receptor activity; P:G protein-coupled receptor signaling pathway; C:integral component of membrane
ref|XP_026467329.1|	5-hydroxytryptamine receptor 2A-like	F:GO:0004993; C:GO:0005887; P:GO:0007626; P:GO:0007631; P:GO:0098664	F:G protein-coupled serotonin receptor activity; C:integral component of plasma membrane; P:locomotory behavior; P:feeding behavior; P:G protein-coupled serotonin receptor signaling pathway			Coil (COILS); IPR000276 (PRINTS); IPR000276 (PFAM); G3DSA:1.20.120.10 (GENE3D); G3DSA:1.20.1070.10 (GENE3D); PTHR24247 (PANTHER); PTHR24247:SF228 (PANTHER); TRANSMEMBRANE (PHOBIUS); CYTOPLASMIC_DOMAIN (PHOBIUS); TRANSMEMBRANE (PHOBIUS); NON_CYTOPLASMIC_DOMAIN (PHOBIUS); CYTOPLASMIC_DOMAIN (PHOBIUS); IPR017452 (PROSITE_PROFILES); SSF81321 (SUPERFAMILY); TMhelix (TMHMM); TMhelix (TMHMM)	F:GO:0004930; P:GO:0007186; C:GO:0016021	F:G protein-coupled receptor activity; P:G protein-coupled receptor signaling pathway; C:integral component of membrane
ref|XP_026466576.1|	ribosomal LP1	F:GO:0003735; C:GO:0005840; P:GO:0006414; F:GO:0030295	F:structural constituent of ribosome; C:ribosome; P:translational elongation; F:protein kinase activator activity			IPR038716 (G3DSA:1.10.10.GENE3D); PF00428 (PFAM); PTHR45696 (PANTHER); IPR027534 (HAMAP)	F:GO:0003735; C:GO:0005840; P:GO:0006414	F:structural constituent of ribosome; C:ribosome; P:translational elongation
ref|XP_026467096.1|	28S ribosomal mitochondrial	F:GO:0003735; C:GO:0005840; P:GO:0006412	F:structural constituent of ribosome; C:ribosome; P:translation			IPR001209 (PFAM); G3DSA:4.10.830.10 (GENE3D); PTHR19836:SF19 (PANTHER); IPR001209 (PANTHER); SSF57716 (SUPERFAMILY)	F:GO:0003735; C:GO:0005840; P:GO:0006412	F:structural constituent of ribosome; C:ribosome; P:translation
ref|XP_026467330.1|	transport and Golgi organization 2 isoform X2					IPR008551 (PFAM); IPR008551 (PANTHER); PTHR17985:SF8 (PANTHER)	no GO terms	no GO terms
ref|XP_026467331.1|	O-glucosyltransferase rumi homolog	C:GO:0005783; P:GO:0018242; F:GO:0035251	C:endoplasmic reticulum; P:protein O-linked glycosylation via serine; F:UDP-glucosyltransferase activity			IPR006598 (SMART); IPR006598 (PFAM); PTHR12203:SF56 (PANTHER); PTHR12203 (PANTHER)	no GO terms	no GO terms
ref|XP_026467332.1|	5-hydroxytryptamine receptor 2A-like	F:GO:0004930; P:GO:0007186; C:GO:0016021	F:G protein-coupled receptor activity; P:G protein-coupled receptor signaling pathway; C:integral component of membrane			Coil (COILS); IPR000276 (PRINTS); IPR000276 (PFAM); G3DSA:1.20.120.10 (GENE3D); G3DSA:1.20.1070.10 (GENE3D); PTHR24247 (PANTHER); PTHR24247:SF228 (PANTHER); TRANSMEMBRANE (PHOBIUS); CYTOPLASMIC_DOMAIN (PHOBIUS); TRANSMEMBRANE (PHOBIUS); NON_CYTOPLASMIC_DOMAIN (PHOBIUS); CYTOPLASMIC_DOMAIN (PHOBIUS); IPR017452 (PROSITE_PROFILES); SSF81321 (SUPERFAMILY); TMhelix (TMHMM); TMhelix (TMHMM)	F:GO:0004930; P:GO:0007186; C:GO:0016021	F:G protein-coupled receptor activity; P:G protein-coupled receptor signaling pathway; C:integral component of membrane
ref|XP_026468029.1|	60S acidic ribosomal P1	F:GO:0003735; C:GO:0005840; P:GO:0006414	F:structural constituent of ribosome; C:ribosome; P:translational elongation			IPR038716 (G3DSA:1.10.10.GENE3D); PTHR45696 (PANTHER); PTHR45696:SF1 (PANTHER)	no GO terms	no GO terms
ref|XP_026468028.1|	28S ribosomal mitochondrial	F:GO:0003735; C:GO:0005840; P:GO:0006412	F:structural constituent of ribosome; C:ribosome; P:translation			IPR001209 (PFAM); G3DSA:4.10.830.10 (GENE3D); PTHR19836:SF19 (PANTHER); IPR001209 (PANTHER); SSF57716 (SUPERFAMILY)	F:GO:0003735; C:GO:0005840; P:GO:0006412	F:structural constituent of ribosome; C:ribosome; P:translation
ref|XP_026468024.1|	transport and Golgi organization 2 isoform X2					IPR008551 (PFAM); PTHR17985:SF8 (PANTHER); IPR008551 (PANTHER)	no GO terms	no GO terms
ref|XP_026468025.1|	transport and Golgi organization 2 isoform X2	C:GO:0005794; P:GO:0007030; P:GO:0009306	C:Golgi apparatus; P:Golgi organization; P:protein secretion			IPR008551 (PFAM); PTHR17985:SF8 (PANTHER); IPR008551 (PANTHER)	no GO terms	no GO terms
ref|XP_026468026.1|	transport and Golgi organization 2 isoform X2					IPR008551 (PFAM); PTHR17985:SF8 (PANTHER); IPR008551 (PANTHER)	no GO terms	no GO terms
ref|XP_026468027.1|	transport and Golgi organization 2 isoform X2					IPR008551 (PFAM); PTHR17985:SF8 (PANTHER); IPR008551 (PANTHER)	no GO terms	no GO terms
ref|XP_026468023.1|	O-glucosyltransferase rumi homolog	C:GO:0005783; P:GO:0018242; F:GO:0035251	C:endoplasmic reticulum; P:protein O-linked glycosylation via serine; F:UDP-glucosyltransferase activity			IPR006598 (SMART); IPR006598 (PFAM); PTHR12203 (PANTHER); PTHR12203:SF56 (PANTHER)	no GO terms	no GO terms
ref|XP_026467333.1|	O-glucosyltransferase rumi homolog	C:GO:0005783; P:GO:0018242; F:GO:0035251	C:endoplasmic reticulum; P:protein O-linked glycosylation via serine; F:UDP-glucosyltransferase activity			IPR006598 (SMART); IPR006598 (PFAM); PTHR12203 (PANTHER); PTHR12203:SF56 (PANTHER)	no GO terms	no GO terms
ref|XP_026467334.1|	---NA---					NON_CYTOPLASMIC_DOMAIN (PHOBIUS); NON_CYTOPLASMIC_DOMAIN (PHOBIUS); TRANSMEMBRANE (PHOBIUS); TRANSMEMBRANE (PHOBIUS); TRANSMEMBRANE (PHOBIUS); CYTOPLASMIC_DOMAIN (PHOBIUS); TRANSMEMBRANE (PHOBIUS); TRANSMEMBRANE (PHOBIUS); CYTOPLASMIC_DOMAIN (PHOBIUS); CYTOPLASMIC_DOMAIN (PHOBIUS); NON_CYTOPLASMIC_DOMAIN (PHOBIUS); TRANSMEMBRANE (PHOBIUS); NON_CYTOPLASMIC_DOMAIN (PHOBIUS); CYTOPLASMIC_DOMAIN (PHO…	no GO terms	no GO terms
ref|XP_026467335.1|	WASH complex subunit 2-like	C:GO:0071203	C:WASH complex			IPR029341 (PFAM)	no GO terms	no GO terms
ref|XP_026467336.1|	AGAP007831- partial	C:GO:0000242; P:GO:0007098; C:GO:0016020; C:GO:0016021	C:pericentriolar material; P:centrosome cycle; C:membrane; C:integral component of membrane			TRANSMEMBRANE (PHOBIUS); CYTOPLASMIC_DOMAIN (PHOBIUS); NON_CYTOPLASMIC_DOMAIN (PHOBIUS); CYTOPLASMIC_DOMAIN (PHOBIUS); NON_CYTOPLASMIC_DOMAIN (PHOBIUS); TRANSMEMBRANE (PHOBIUS); TRANSMEMBRANE (PHOBIUS); TMhelix (TMHMM); TMhelix (TMHMM); TMhelix (TMHMM)	no GO terms	no GO terms
ref|XP_026467337.1|	ras GTPase-activating 3	F:GO:0005096; C:GO:0016021; P:GO:0035556; P:GO:0043547	F:GTPase activator activity; C:integral component of membrane; P:intracellular signal transduction; P:positive regulation of GTPase activity			IPR000008 (PFAM); IPR035892 (G3DSA:2.60.40.GENE3D); PTHR10194:SF21 (PANTHER); IPR039360 (PANTHER); SSF49562 (SUPERFAMILY)	no GO terms	no GO terms
ref|XP_026467338.1|	WASH complex subunit 2 isoform X1	C:GO:0071203	C:WASH complex			PTHR21669 (PANTHER); PTHR21669:SF1 (PANTHER)	no GO terms	no GO terms
ref|XP_026467340.1|	AGAP007831- partial	C:GO:0016020; C:GO:0016021	C:membrane; C:integral component of membrane			TRANSMEMBRANE (PHOBIUS); SIGNAL_PEPTIDE_H_REGION (PHOBIUS); NON_CYTOPLASMIC_DOMAIN (PHOBIUS); TRANSMEMBRANE (PHOBIUS); SIGNAL_PEPTIDE_C_REGION (PHOBIUS); SIGNAL_PEPTIDE (PHOBIUS); TRANSMEMBRANE (PHOBIUS); SIGNAL_PEPTIDE_N_REGION (PHOBIUS); NON_CYTOPLASMIC_DOMAIN (PHOBIUS); CYTOPLASMIC_DOMAIN (PHOBIUS); CYTOPLASMIC_DOMAIN (PHOBIUS); TMhelix (TMHMM); TMhelix (TMHMM); TMhelix (TMHMM); TMhelix (TMHMM)	no GO terms	no GO terms
ref|XP_026467158.1|	glycogen [starch] synthase	F:GO:0004373; P:GO:0005978	F:glycogen (starch) synthase activity; P:glycogen biosynthetic process	EC:2.4.1.11	Glycogen(starch) synthase	IPR008631 (PFAM); G3DSA:3.40.50.2000 (GENE3D); G3DSA:1.20.20.30 (GENE3D); G3DSA:3.40.50.2000 (GENE3D); IPR008631 (PANTHER); SSF53756 (SUPERFAMILY); SSF53756 (SUPERFAMILY)	F:GO:0004373; P:GO:0005978	F:glycogen (starch) synthase activity; P:glycogen biosynthetic process
ref|XP_026468091.1|	glycogen [starch] synthase	F:GO:0004373; P:GO:0005978	F:glycogen (starch) synthase activity; P:glycogen biosynthetic process	EC:2.4.1.11	Glycogen(starch) synthase	IPR008631 (PFAM); G3DSA:3.40.50.2000 (GENE3D); G3DSA:1.20.20.30 (GENE3D); G3DSA:3.40.50.2000 (GENE3D); IPR008631 (PANTHER); SSF53756 (SUPERFAMILY); SSF53756 (SUPERFAMILY)	F:GO:0004373; P:GO:0005978	F:glycogen (starch) synthase activity; P:glycogen biosynthetic process
ref|XP_026467343.1|	CASC1-like isoform X1					IPR022110 (PFAM); IPR023247 (PANTHER)	no GO terms	no GO terms
ref|XP_026467011.1|	lipoyltransferase mitochondrial	C:GO:0005739; P:GO:0009249; F:GO:0016415; F:GO:0033819	C:mitochondrion; P:protein lipoylation; F:octanoyltransferase activity; F:lipoyl(octanoyl) transferase activity	EC:2.3.1.181	Lipoyl(octanoyl) transferase	IPR000544 (PIRSF); IPR004143 (PFAM); G3DSA:3.30.930.10 (GENE3D); IPR000544 (TIGRFAM); PTHR10993 (PANTHER); PTHR10993:SF7 (PANTHER); NON_CYTOPLASMIC_DOMAIN (PHOBIUS); SIGNAL_PEPTIDE_N_REGION (PHOBIUS); SIGNAL_PEPTIDE_C_REGION (PHOBIUS); SIGNAL_PEPTIDE_H_REGION (PHOBIUS); SIGNAL_PEPTIDE (PHOBIUS); PD006086 (PRODOM); IPR004143 (PROSITE_PROFILES); IPR000544 (HAMAP); SSF55681 (SUPERFAMILY)	P:GO:0006464; P:GO:0009249; F:GO:0033819	P:cellular protein modification process; P:protein lipoylation; F:lipoyl(octanoyl) transferase activity
ref|XP_026467012.1|	lipoyltransferase mitochondrial	C:GO:0005739; P:GO:0009249; F:GO:0016415; F:GO:0033819	C:mitochondrion; P:protein lipoylation; F:octanoyltransferase activity; F:lipoyl(octanoyl) transferase activity	EC:2.3.1.181	Lipoyl(octanoyl) transferase	IPR000544 (PIRSF); IPR004143 (PFAM); G3DSA:3.30.930.10 (GENE3D); IPR000544 (TIGRFAM); PTHR10993 (PANTHER); PTHR10993:SF7 (PANTHER); NON_CYTOPLASMIC_DOMAIN (PHOBIUS); SIGNAL_PEPTIDE_N_REGION (PHOBIUS); SIGNAL_PEPTIDE_C_REGION (PHOBIUS); SIGNAL_PEPTIDE_H_REGION (PHOBIUS); SIGNAL_PEPTIDE (PHOBIUS); PD006086 (PRODOM); IPR004143 (PROSITE_PROFILES); IPR000544 (HAMAP); SSF55681 (SUPERFAMILY)	P:GO:0006464; P:GO:0009249; F:GO:0033819	P:cellular protein modification process; P:protein lipoylation; F:lipoyl(octanoyl) transferase activity
ref|XP_026467010.1|	8-oxo-dGDP phosphatase NUDT18	F:GO:0016787	F:hydrolase activity			IPR000086 (PFAM); G3DSA:3.90.79.10 (GENE3D); PTHR22769 (PANTHER); IPR000086 (PROSITE_PROFILES); IPR015797 (SUPERFAMILY)	F:GO:0016787	F:hydrolase activity
ref|XP_026467345.1|	axonemal 84 kDa -like					IPR023247 (PANTHER)	no GO terms	no GO terms
ref|XP_026467346.1|	axonemal 84 kDa isoform X1					IPR023247 (PANTHER)	no GO terms	no GO terms
ref|XP_026467347.1|	lipoyltransferase mitochondrial	C:GO:0005739; P:GO:0009249; F:GO:0016415; F:GO:0033819	C:mitochondrion; P:protein lipoylation; F:octanoyltransferase activity; F:lipoyl(octanoyl) transferase activity	EC:2.3.1.181	Lipoyl(octanoyl) transferase	IPR000544 (TIGRFAM); G3DSA:3.30.930.10 (GENE3D); IPR000544 (PIRSF); IPR004143 (PFAM); PTHR10993 (PANTHER); PTHR10993:SF7 (PANTHER); SIGNAL_PEPTIDE_N_REGION (PHOBIUS); SIGNAL_PEPTIDE_C_REGION (PHOBIUS); SIGNAL_PEPTIDE_H_REGION (PHOBIUS); NON_CYTOPLASMIC_DOMAIN (PHOBIUS); SIGNAL_PEPTIDE (PHOBIUS); PD006086 (PRODOM); IPR004143 (PROSITE_PROFILES); IPR000544 (HAMAP); SSF55681 (SUPERFAMILY)	P:GO:0006464; P:GO:0009249; F:GO:0033819	P:cellular protein modification process; P:protein lipoylation; F:lipoyl(octanoyl) transferase activity
ref|XP_026467349.1|	ras-like GTP-binding	F:GO:0003924; F:GO:0005525; C:GO:0005886; C:GO:0005938; P:GO:0007015; P:GO:0007163; P:GO:0007266; P:GO:0008360; F:GO:0019901; P:GO:0032956; C:GO:0042995	F:GTPase activity; F:GTP binding; C:plasma membrane; C:cell cortex; P:actin filament organization; P:establishment or maintenance of cell polarity; P:Rho protein signal transduction; P:regulation of cell shape; F:protein kinase binding; P:regulation of actin cytoskeleton organization; C:cell projection			PR00449 (PRINTS); SM00176 (SMART); SM00173 (SMART); SM00174 (SMART); SM00175 (SMART); IPR001806 (PFAM); IPR005225 (TIGRFAM); G3DSA:3.40.50.300 (GENE3D); PTHR24072:SF305 (PANTHER); PTHR24072 (PANTHER); IPR003578 (PROSITE_PROFILES); IPR027417 (SUPERFAMILY)	F:GO:0003924; F:GO:0005525; P:GO:0007264	F:GTPase activity; F:GTP binding; P:small GTPase mediated signal transduction
ref|XP_026467350.1|	lipoyltransferase mitochondrial	C:GO:0005739; P:GO:0009249; F:GO:0016415; F:GO:0033819	C:mitochondrion; P:protein lipoylation; F:octanoyltransferase activity; F:lipoyl(octanoyl) transferase activity	EC:2.3.1.181	Lipoyl(octanoyl) transferase	IPR000544 (PIRSF); G3DSA:3.30.930.10 (GENE3D); IPR000544 (TIGRFAM); IPR004143 (PFAM); PTHR10993:SF7 (PANTHER); PTHR10993 (PANTHER); SIGNAL_PEPTIDE_N_REGION (PHOBIUS); SIGNAL_PEPTIDE_C_REGION (PHOBIUS); SIGNAL_PEPTIDE_H_REGION (PHOBIUS); NON_CYTOPLASMIC_DOMAIN (PHOBIUS); SIGNAL_PEPTIDE (PHOBIUS); PD006086 (PRODOM); IPR004143 (PROSITE_PROFILES); IPR000544 (HAMAP); SSF55681 (SUPERFAMILY)	P:GO:0006464; P:GO:0009249; F:GO:0033819	P:cellular protein modification process; P:protein lipoylation; F:lipoyl(octanoyl) transferase activity
ref|XP_026466939.1|	8-oxo-dGDP phosphatase NUDT18	F:GO:0016787	F:hydrolase activity			IPR000086 (PFAM); G3DSA:3.90.79.10 (GENE3D); PTHR22769 (PANTHER); IPR000086 (PROSITE_PROFILES); IPR015797 (SUPERFAMILY)	F:GO:0016787	F:hydrolase activity
ref|XP_026467351.1|	ras-like GTP-binding	F:GO:0003924; F:GO:0005525; C:GO:0005886; C:GO:0005938; P:GO:0007015; P:GO:0007163; P:GO:0007266; P:GO:0008360; F:GO:0019901; P:GO:0032956; C:GO:0042995	F:GTPase activity; F:GTP binding; C:plasma membrane; C:cell cortex; P:actin filament organization; P:establishment or maintenance of cell polarity; P:Rho protein signal transduction; P:regulation of cell shape; F:protein kinase binding; P:regulation of actin cytoskeleton organization; C:cell projection			PR00449 (PRINTS); SM00175 (SMART); SM00173 (SMART); SM00174 (SMART); IPR001806 (PFAM); IPR005225 (TIGRFAM); G3DSA:3.40.50.300 (GENE3D); PTHR24072 (PANTHER); PTHR24072:SF305 (PANTHER); IPR003578 (PROSITE_PROFILES); IPR027417 (SUPERFAMILY)	F:GO:0003924; F:GO:0005525; P:GO:0007264	F:GTPase activity; F:GTP binding; P:small GTPase mediated signal transduction
ref|XP_026466918.1|	8-oxo-dGDP phosphatase NUDT18	F:GO:0016787	F:hydrolase activity			IPR000086 (PFAM); G3DSA:3.90.79.10 (GENE3D); PTHR22769 (PANTHER); IPR000086 (PROSITE_PROFILES); IPR015797 (SUPERFAMILY)	F:GO:0016787	F:hydrolase activity
ref|XP_026467352.1|	ras-like GTP-binding	F:GO:0003924; F:GO:0005525; C:GO:0005886; C:GO:0005938; P:GO:0007015; P:GO:0007163; P:GO:0007266; P:GO:0008360; F:GO:0019901; P:GO:0032956; C:GO:0042995	F:GTPase activity; F:GTP binding; C:plasma membrane; C:cell cortex; P:actin filament organization; P:establishment or maintenance of cell polarity; P:Rho protein signal transduction; P:regulation of cell shape; F:protein kinase binding; P:regulation of actin cytoskeleton organization; C:cell projection			PR00449 (PRINTS); SM00175 (SMART); SM00174 (SMART); SM00173 (SMART); SM00176 (SMART); IPR001806 (PFAM); IPR005225 (TIGRFAM); G3DSA:3.40.50.300 (GENE3D); PTHR24072:SF305 (PANTHER); PTHR24072 (PANTHER); IPR003578 (PROSITE_PROFILES); IPR027417 (SUPERFAMILY)	F:GO:0003924; F:GO:0005525; P:GO:0007264	F:GTPase activity; F:GTP binding; P:small GTPase mediated signal transduction
ref|XP_026466139.1|	extended synaptotagmin-2 isoform X1	F:GO:0005509; F:GO:0005544; P:GO:0006869; F:GO:0008429; C:GO:0016021; F:GO:0031210; C:GO:0031227; C:GO:0031234; F:GO:0035091; P:GO:0061817	F:calcium ion binding; F:calcium-dependent phospholipid binding; P:lipid transport; F:phosphatidylethanolamine binding; C:integral component of membrane; F:phosphatidylcholine binding; C:intrinsic component of endoplasmic reticulum membrane; C:extrinsic component of cytoplasmic side of plasma membrane; F:phosphatidylinositol binding; P:endoplasmic reticulum-plasma membrane tethering			IPR000008 (SMART); IPR035892 (G3DSA:2.60.40.GENE3D); IPR035892 (G3DSA:2.60.40.GENE3D); IPR039010 (PFAM); IPR035892 (G3DSA:2.60.40.GENE3D); IPR000008 (PFAM); PTHR45761:SF1 (PANTHER); PTHR45761 (PANTHER); TRANSMEMBRANE (PHOBIUS); NON_CYTOPLASMIC_DOMAIN (PHOBIUS); CYTOPLASMIC_DOMAIN (PHOBIUS); IPR000008 (PROSITE_PROFILES); IPR000008 (PROSITE_PROFILES); IPR031468 (PROSITE_PROFILES); IPR000008 (PROSIT…	F:GO:0008289	F:lipid binding
ref|XP_026466138.1|	extended synaptotagmin-2 isoform X1	F:GO:0005509; F:GO:0005544; P:GO:0006869; F:GO:0008429; C:GO:0016021; F:GO:0031210; C:GO:0031227; C:GO:0031234; F:GO:0035091; P:GO:0061817	F:calcium ion binding; F:calcium-dependent phospholipid binding; P:lipid transport; F:phosphatidylethanolamine binding; C:integral component of membrane; F:phosphatidylcholine binding; C:intrinsic component of endoplasmic reticulum membrane; C:extrinsic component of cytoplasmic side of plasma membrane; F:phosphatidylinositol binding; P:endoplasmic reticulum-plasma membrane tethering			IPR000008 (SMART); IPR035892 (G3DSA:2.60.40.GENE3D); IPR000008 (PFAM); IPR039010 (PFAM); IPR035892 (G3DSA:2.60.40.GENE3D); IPR035892 (G3DSA:2.60.40.GENE3D); PTHR45761 (PANTHER); PTHR45761:SF1 (PANTHER); NON_CYTOPLASMIC_DOMAIN (PHOBIUS); TRANSMEMBRANE (PHOBIUS); CYTOPLASMIC_DOMAIN (PHOBIUS); IPR000008 (PROSITE_PROFILES); IPR000008 (PROSITE_PROFILES); IPR000008 (PROSITE_PROFILES); IPR031468 (PROSIT…	F:GO:0008289	F:lipid binding
ref|XP_026467355.1|	rhodopsin	F:GO:0004930; P:GO:0007186; P:GO:0007601; P:GO:0007602; F:GO:0009881; C:GO:0016021; P:GO:0018298	F:G protein-coupled receptor activity; P:G protein-coupled receptor signaling pathway; P:visual perception; P:phototransduction; F:photoreceptor activity; C:integral component of membrane; P:protein-chromophore linkage			IPR001391 (PRINTS); IPR001760 (PRINTS); IPR000276 (PRINTS); IPR000276 (PFAM); G3DSA:1.20.1070.10 (GENE3D); PTHR24240:SF130 (PANTHER); PTHR24240 (PANTHER); NON_CYTOPLASMIC_DOMAIN (PHOBIUS); TRANSMEMBRANE (PHOBIUS); CYTOPLASMIC_DOMAIN (PHOBIUS); TRANSMEMBRANE (PHOBIUS); TRANSMEMBRANE (PHOBIUS); NON_CYTOPLASMIC_DOMAIN (PHOBIUS); NON_CYTOPLASMIC_DOMAIN (PHOBIUS); CYTOPLASMIC_DOMAIN (PHOBIUS); TRANSME…	F:GO:0004930; P:GO:0007186; P:GO:0007601; P:GO:0007602; C:GO:0016021	F:G protein-coupled receptor activity; P:G protein-coupled receptor signaling pathway; P:visual perception; P:phototransduction; C:integral component of membrane
ref|XP_026466845.1|	AP-3 complex subunit delta	C:GO:0005794; P:GO:0006886; P:GO:0016192; C:GO:0030123	C:Golgi apparatus; P:intracellular protein transport; P:vesicle-mediated transport; C:AP-3 adaptor complex			SM01354 (SMART); PF06375 (PFAM); IPR002553 (PFAM); IPR011989 (G3DSA:1.25.10.GENE3D); IPR017105 (PANTHER); TRANSMEMBRANE (PHOBIUS); CYTOPLASMIC_DOMAIN (PHOBIUS); NON_CYTOPLASMIC_DOMAIN (PHOBIUS); TRANSMEMBRANE (PHOBIUS); CYTOPLASMIC_DOMAIN (PHOBIUS); TRANSMEMBRANE (PHOBIUS); NON_CYTOPLASMIC_DOMAIN (PHOBIUS); IPR016024 (SUPERFAMILY)	P:GO:0006886; P:GO:0015031; P:GO:0016192; C:GO:0030117; C:GO:0030123	P:intracellular protein transport; P:protein transport; P:vesicle-mediated transport; C:membrane coat; C:AP-3 adaptor complex
ref|XP_026466846.1|	myotubularin-related 2 isoform X1	F:GO:0004725; P:GO:0035335	F:protein tyrosine phosphatase activity; P:peptidyl-tyrosine dephosphorylation	EC:3.1.3.48	Protein-tyrosine-phosphatase	Coil (COILS); IPR004182 (SMART); IPR003595 (SMART); IPR011993 (G3DSA:2.30.29.GENE3D); IPR004182 (PFAM); IPR010569 (PFAM); IPR030564 (PANTHER); PTHR10807:SF42 (PANTHER); IPR010569 (PROSITE_PROFILES); IPR029021 (SUPERFAMILY); SSF50729 (SUPERFAMILY)	no GO terms	no GO terms
ref|XP_026466849.1|	ATP synthase subunit mitochondrial	C:GO:0000276; F:GO:0005525; P:GO:0015986; F:GO:0046933; P:GO:0099132	C:mitochondrial proton-transporting ATP synthase complex, coupling factor F(o); F:GTP binding; P:ATP synthesis coupled proton transport; F:proton-transporting ATP synthase activity, rotational mechanism; P:ATP hydrolysis coupled cation transmembrane transport			Coil (COILS); IPR008386 (PFAM); IPR008386 (PANTHER); NON_CYTOPLASMIC_DOMAIN (PHOBIUS); CYTOPLASMIC_DOMAIN (PHOBIUS); TRANSMEMBRANE (PHOBIUS)	C:GO:0000276; F:GO:0015078; P:GO:0015986	C:mitochondrial proton-transporting ATP synthase complex, coupling factor F(o); F:proton transmembrane transporter activity; P:ATP synthesis coupled proton transport
ref|XP_026466848.1|	MICOS complex subunit MIC27 isoform X2	P:GO:0042407; C:GO:0061617	P:cristae formation; C:MICOS complex			IPR019166 (PFAM); IPR033182 (PANTHER); PTHR14564:SF4 (PANTHER); NON_CYTOPLASMIC_DOMAIN (PHOBIUS); CYTOPLASMIC_DOMAIN (PHOBIUS); TRANSMEMBRANE (PHOBIUS)	P:GO:0042407; C:GO:0061617	P:cristae formation; C:MICOS complex
ref|XP_026467356.1|	probable multidrug resistance-associated lethal(2)03659 isoform X1	F:GO:0005524; C:GO:0016021; F:GO:0042626; P:GO:0055085	F:ATP binding; C:integral component of membrane; F:ATPase activity, coupled to transmembrane movement of substances; P:transmembrane transport			IPR003593 (SMART); G3DSA:3.40.50.300 (GENE3D); IPR011527 (PFAM); G3DSA:3.40.50.300 (GENE3D); IPR036640 (G3DSA:1.20.1560.GENE3D); IPR003439 (PFAM); PTHR24223:SF360 (PANTHER); PTHR24223 (PANTHER); TRANSMEMBRANE (PHOBIUS); TRANSMEMBRANE (PHOBIUS); NON_CYTOPLASMIC_DOMAIN (PHOBIUS); NON_CYTOPLASMIC_DOMAIN (PHOBIUS); NON_CYTOPLASMIC_DOMAIN (PHOBIUS); CYTOPLASMIC_DOMAIN (PHOBIUS); NON_CYTOPLASMIC_DOMAIN…	F:GO:0005524; C:GO:0016021; F:GO:0016887; F:GO:0042626; P:GO:0055085	F:ATP binding; C:integral component of membrane; F:ATPase activity; F:ATPase activity, coupled to transmembrane movement of substances; P:transmembrane transport
ref|XP_026467358.1|	NAD(P) mitochondrial-like	C:GO:0005739; P:GO:0006740; F:GO:0008746; C:GO:0016021; F:GO:0050661; F:GO:0051287; P:GO:1902600	C:mitochondrion; P:NADPH regeneration; F:NAD(P)+ transhydrogenase activity; C:integral component of membrane; F:NADP binding; F:NAD binding; P:proton transmembrane transport	EC:1.6.1.1	NAD(P)(+) transhydrogenase (Si-specific)	IPR024605 (PFAM); IPR034300 (PFAM); G3DSA:3.40.50.720 (GENE3D); PTHR10160 (PANTHER); PTHR10160:SF30 (PANTHER); CYTOPLASMIC_DOMAIN (PHOBIUS); TRANSMEMBRANE (PHOBIUS); TRANSMEMBRANE (PHOBIUS); NON_CYTOPLASMIC_DOMAIN (PHOBIUS); NON_CYTOPLASMIC_DOMAIN (PHOBIUS); CYTOPLASMIC_DOMAIN (PHOBIUS); CYTOPLASMIC_DOMAIN (PHOBIUS); NON_CYTOPLASMIC_DOMAIN (PHOBIUS); TRANSMEMBRANE (PHOBIUS); NON_CYTOPLASMIC_DOMAI…	no GO terms	no GO terms
ref|XP_026466847.1|	extended synaptotagmin-2 isoform X1	P:GO:0006869; F:GO:0008289; C:GO:0016021; P:GO:0061817	P:lipid transport; F:lipid binding; C:integral component of membrane; P:endoplasmic reticulum-plasma membrane tethering			IPR000008 (SMART); IPR035892 (G3DSA:2.60.40.GENE3D); IPR000008 (PFAM); IPR039010 (PFAM); PTHR45761 (PANTHER); PTHR45761:SF1 (PANTHER); TRANSMEMBRANE (PHOBIUS); NON_CYTOPLASMIC_DOMAIN (PHOBIUS); CYTOPLASMIC_DOMAIN (PHOBIUS); IPR000008 (PROSITE_PROFILES); IPR031468 (PROSITE_PROFILES); SSF49562 (SUPERFAMILY); TMhelix (TMHMM)	F:GO:0008289	F:lipid binding
ref|XP_026468057.1|	rhodopsin	F:GO:0004930; P:GO:0007186; P:GO:0007601; P:GO:0007602; F:GO:0009881; C:GO:0016021; P:GO:0018298	F:G protein-coupled receptor activity; P:G protein-coupled receptor signaling pathway; P:visual perception; P:phototransduction; F:photoreceptor activity; C:integral component of membrane; P:protein-chromophore linkage			IPR001391 (PRINTS); IPR001760 (PRINTS); IPR000276 (PRINTS); IPR000276 (PFAM); G3DSA:1.20.1070.10 (GENE3D); PTHR24240:SF130 (PANTHER); PTHR24240 (PANTHER); NON_CYTOPLASMIC_DOMAIN (PHOBIUS); TRANSMEMBRANE (PHOBIUS); CYTOPLASMIC_DOMAIN (PHOBIUS); TRANSMEMBRANE (PHOBIUS); TRANSMEMBRANE (PHOBIUS); NON_CYTOPLASMIC_DOMAIN (PHOBIUS); NON_CYTOPLASMIC_DOMAIN (PHOBIUS); CYTOPLASMIC_DOMAIN (PHOBIUS); TRANSME…	F:GO:0004930; P:GO:0007186; P:GO:0007601; P:GO:0007602; C:GO:0016021	F:G protein-coupled receptor activity; P:G protein-coupled receptor signaling pathway; P:visual perception; P:phototransduction; C:integral component of membrane
ref|XP_026468084.1|	AP-3 complex subunit delta	F:GO:0004122; C:GO:0005794; P:GO:0006535; P:GO:0006886; P:GO:0016192; P:GO:0019343; C:GO:0030123	F:cystathionine beta-synthase activity; C:Golgi apparatus; P:cysteine biosynthetic process from serine; P:intracellular protein transport; P:vesicle-mediated transport; P:cysteine biosynthetic process via cystathionine; C:AP-3 adaptor complex	EC:4.2.1.22	Cystathionine beta-synthase	SM01354 (SMART); IPR011989 (G3DSA:1.25.10.GENE3D); PF06375 (PFAM); IPR017105 (PIRSF); IPR002553 (PFAM); IPR017105 (PANTHER); IPR016024 (SUPERFAMILY)	P:GO:0006886; P:GO:0015031; P:GO:0016192; C:GO:0030117; C:GO:0030123	P:intracellular protein transport; P:protein transport; P:vesicle-mediated transport; C:membrane coat; C:AP-3 adaptor complex
ref|XP_026466565.1|	NAD(P) mitochondrial	F:GO:0004497; F:GO:0005506; C:GO:0005739; P:GO:0006740; F:GO:0008746; C:GO:0016021; F:GO:0016705; F:GO:0020037; F:GO:0050661; F:GO:0051287; P:GO:1902600	F:monooxygenase activity; F:iron ion binding; C:mitochondrion; P:NADPH regeneration; F:NAD(P)+ transhydrogenase activity; C:integral component of membrane; F:oxidoreductase activity, acting on paired donors, with incorporation or reduction of molecular oxygen; F:heme binding; F:NADP binding; F:NAD binding; P:proton transmembrane transport	EC:1.6.1.1	NAD(P)(+) transhydrogenase (Si-specific)	IPR007698 (SMART); IPR007886 (SMART); IPR024605 (PFAM); G3DSA:3.40.50.720 (GENE3D); IPR034300 (PFAM); IPR026255 (TIGRFAM); G3DSA:3.40.50.1220 (GENE3D); IPR007886 (PFAM); IPR007698 (PFAM); G3DSA:3.40.50.720 (GENE3D); PTHR10160:SF22 (PANTHER); PTHR10160 (PANTHER); TRANSMEMBRANE (PHOBIUS); NON_CYTOPLASMIC_DOMAIN (PHOBIUS); TRANSMEMBRANE (PHOBIUS); CYTOPLASMIC_DOMAIN (PHOBIUS); CYTOPLASMIC_DOMAIN (PH…	F:GO:0008746; P:GO:0055114; P:GO:1902600	F:NAD(P)+ transhydrogenase activity; P:oxidation-reduction process; P:proton transmembrane transport
ref|XP_026467359.1|	probable multidrug resistance-associated lethal(2)03659 isoform X1	F:GO:0005524; C:GO:0016021; F:GO:0042626; P:GO:0055085	F:ATP binding; C:integral component of membrane; F:ATPase activity, coupled to transmembrane movement of substances; P:transmembrane transport			IPR003593 (SMART); IPR036640 (G3DSA:1.20.1560.GENE3D); IPR011527 (PFAM); G3DSA:3.40.50.300 (GENE3D); IPR003439 (PFAM); G3DSA:3.40.50.300 (GENE3D); PTHR24223:SF360 (PANTHER); PTHR24223 (PANTHER); TRANSMEMBRANE (PHOBIUS); TRANSMEMBRANE (PHOBIUS); NON_CYTOPLASMIC_DOMAIN (PHOBIUS); NON_CYTOPLASMIC_DOMAIN (PHOBIUS); NON_CYTOPLASMIC_DOMAIN (PHOBIUS); CYTOPLASMIC_DOMAIN (PHOBIUS); NON_CYTOPLASMIC_DOMAIN…	F:GO:0005524; C:GO:0016021; F:GO:0016887; F:GO:0042626; P:GO:0055085	F:ATP binding; C:integral component of membrane; F:ATPase activity; F:ATPase activity, coupled to transmembrane movement of substances; P:transmembrane transport
ref|XP_026468134.1|	MICOS complex subunit MIC27 isoform X2	P:GO:0042407; C:GO:0061617	P:cristae formation; C:MICOS complex			IPR019166 (PFAM); IPR033182 (PANTHER); PTHR14564:SF4 (PANTHER); NON_CYTOPLASMIC_DOMAIN (PHOBIUS); CYTOPLASMIC_DOMAIN (PHOBIUS); TRANSMEMBRANE (PHOBIUS)	P:GO:0042407; C:GO:0061617	P:cristae formation; C:MICOS complex
ref|XP_026468135.1|	ATP synthase subunit mitochondrial	C:GO:0000276; F:GO:0005525; P:GO:0015986; F:GO:0046933; P:GO:0099132	C:mitochondrial proton-transporting ATP synthase complex, coupling factor F(o); F:GTP binding; P:ATP synthesis coupled proton transport; F:proton-transporting ATP synthase activity, rotational mechanism; P:ATP hydrolysis coupled cation transmembrane transport			Coil (COILS); IPR008386 (PFAM); IPR008386 (PANTHER); NON_CYTOPLASMIC_DOMAIN (PHOBIUS); CYTOPLASMIC_DOMAIN (PHOBIUS); TRANSMEMBRANE (PHOBIUS)	C:GO:0000276; F:GO:0015078; P:GO:0015986	C:mitochondrial proton-transporting ATP synthase complex, coupling factor F(o); F:proton transmembrane transporter activity; P:ATP synthesis coupled proton transport
ref|XP_026466856.1|	myotubularin-related 2 isoform X1	F:GO:0004725; P:GO:0035335	F:protein tyrosine phosphatase activity; P:peptidyl-tyrosine dephosphorylation	EC:3.1.3.48	Protein-tyrosine-phosphatase	Coil (COILS); IPR004182 (SMART); IPR003595 (SMART); IPR011993 (G3DSA:2.30.29.GENE3D); IPR004182 (PFAM); IPR010569 (PFAM); IPR030564 (PANTHER); PTHR10807:SF42 (PANTHER); IPR010569 (PROSITE_PROFILES); IPR029021 (SUPERFAMILY); SSF50729 (SUPERFAMILY)	no GO terms	no GO terms
ref|XP_026466857.1|	calumenin	F:GO:0005509; C:GO:0005783	F:calcium ion binding; C:endoplasmic reticulum			IPR002048 (SMART); IPR002048 (PFAM); G3DSA:1.10.238.10 (GENE3D); G3DSA:1.10.238.10 (GENE3D); IPR027239 (PTHR10827:PANTHER); PTHR10827 (PANTHER); SIGNAL_PEPTIDE_C_REGION (PHOBIUS); SIGNAL_PEPTIDE_H_REGION (PHOBIUS); SIGNAL_PEPTIDE (PHOBIUS); NON_CYTOPLASMIC_DOMAIN (PHOBIUS); SIGNAL_PEPTIDE_N_REGION (PHOBIUS); IPR002048 (PROSITE_PROFILES); IPR002048 (PROSITE_PROFILES); IPR002048 (PROSITE_PROFILES);…	F:GO:0005509	F:calcium ion binding
ref|XP_026467360.1|	Tetratricopeptide repeat 35-B	F:GO:0003676	F:nucleic acid binding			no IPS match	no IPS match	no IPS match
ref|XP_026467361.1|	myotubularin-related 2 isoform X1	F:GO:0004725; P:GO:0035335	F:protein tyrosine phosphatase activity; P:peptidyl-tyrosine dephosphorylation	EC:3.1.3.48	Protein-tyrosine-phosphatase	IPR010569 (PFAM); IPR030564 (PANTHER); PTHR10807:SF42 (PANTHER); IPR010569 (PROSITE_PROFILES); IPR029021 (SUPERFAMILY)	no GO terms	no GO terms
ref|XP_026467362.1|	myotubularin-related 2 isoform X2	F:GO:0004725; P:GO:0035335	F:protein tyrosine phosphatase activity; P:peptidyl-tyrosine dephosphorylation	EC:3.1.3.48	Protein-tyrosine-phosphatase	IPR004182 (SMART); IPR004182 (PFAM); IPR011993 (G3DSA:2.30.29.GENE3D); PTHR10807:SF42 (PANTHER); IPR030564 (PANTHER); SSF50729 (SUPERFAMILY)	no GO terms	no GO terms
ref|XP_026466858.1|	calumenin	F:GO:0005509; C:GO:0005783	F:calcium ion binding; C:endoplasmic reticulum			IPR002048 (SMART); G3DSA:1.10.238.10 (GENE3D); G3DSA:1.10.238.10 (GENE3D); IPR002048 (PFAM); G3DSA:1.10.238.10 (GENE3D); IPR027239 (PTHR10827:PANTHER); PTHR10827 (PANTHER); SIGNAL_PEPTIDE_C_REGION (PHOBIUS); SIGNAL_PEPTIDE_H_REGION (PHOBIUS); SIGNAL_PEPTIDE (PHOBIUS); NON_CYTOPLASMIC_DOMAIN (PHOBIUS); SIGNAL_PEPTIDE_N_REGION (PHOBIUS); IPR002048 (PROSITE_PROFILES); IPR002048 (PROSITE_PROFILES); I…	F:GO:0005509	F:calcium ion binding
ref|XP_026466859.1|	calumenin	F:GO:0005509; C:GO:0005783	F:calcium ion binding; C:endoplasmic reticulum			IPR002048 (SMART); G3DSA:1.10.238.10 (GENE3D); G3DSA:1.10.238.10 (GENE3D); G3DSA:1.10.238.10 (GENE3D); IPR002048 (PFAM); IPR027239 (PTHR10827:PANTHER); PTHR10827 (PANTHER); SIGNAL_PEPTIDE_C_REGION (PHOBIUS); SIGNAL_PEPTIDE_H_REGION (PHOBIUS); SIGNAL_PEPTIDE (PHOBIUS); NON_CYTOPLASMIC_DOMAIN (PHOBIUS); SIGNAL_PEPTIDE_N_REGION (PHOBIUS); IPR002048 (PROSITE_PROFILES); IPR002048 (PROSITE_PROFILES); I…	F:GO:0005509	F:calcium ion binding
ref|XP_026466860.1|	calumenin	F:GO:0005509; C:GO:0005783	F:calcium ion binding; C:endoplasmic reticulum			IPR002048 (SMART); G3DSA:1.10.238.10 (GENE3D); G3DSA:1.10.238.10 (GENE3D); G3DSA:1.10.238.10 (GENE3D); IPR002048 (PFAM); IPR027239 (PTHR10827:PANTHER); PTHR10827 (PANTHER); SIGNAL_PEPTIDE_C_REGION (PHOBIUS); SIGNAL_PEPTIDE_H_REGION (PHOBIUS); SIGNAL_PEPTIDE (PHOBIUS); NON_CYTOPLASMIC_DOMAIN (PHOBIUS); SIGNAL_PEPTIDE_N_REGION (PHOBIUS); IPR002048 (PROSITE_PROFILES); IPR002048 (PROSITE_PROFILES); I…	F:GO:0005509	F:calcium ion binding
ref|XP_026467363.1|	zinc finger	F:GO:0003676	F:nucleic acid binding			no IPS match	no IPS match	no IPS match
ref|XP_026467367.1|	kinase C-binding 1-like isoform X2	F:GO:0005515	F:protein binding			IPR001487 (PRINTS); IPR001487 (SMART); IPR000313 (SMART); IPR001487 (PFAM); IPR036427 (G3DSA:1.20.920.GENE3D); G3DSA:2.30.30.140 (GENE3D); G3DSA:3.30.60.180 (GENE3D); IPR000313 (PFAM); PTHR46453 (PANTHER); PTHR46453:SF3 (PANTHER); IPR000313 (PROSITE_PROFILES); IPR002893 (PROSITE_PROFILES); IPR001487 (PROSITE_PROFILES); SSF63748 (SUPERFAMILY); IPR036427 (SUPERFAMILY); SSF144232 (SUPERFAMILY)	F:GO:0005515	F:protein binding
ref|XP_026466582.1|	ATP-dependent RNA helicase DDX3X	F:GO:0003676; F:GO:0005524; F:GO:0016787	F:nucleic acid binding; F:ATP binding; F:hydrolase activity			IPR001650 (SMART); IPR014001 (SMART); G3DSA:3.40.50.300 (GENE3D); IPR001650 (PFAM); G3DSA:3.40.50.300 (GENE3D); IPR011545 (PFAM); PTHR24031:SF584 (PANTHER); PTHR24031 (PANTHER); IPR014014 (PROSITE_PROFILES); IPR014001 (PROSITE_PROFILES); IPR001650 (PROSITE_PROFILES); IPR027417 (SUPERFAMILY)	F:GO:0003676; F:GO:0005524	F:nucleic acid binding; F:ATP binding
ref|XP_026466747.1|	SERAC1 isoform X1	C:GO:0016020; C:GO:0016021	C:membrane; C:integral component of membrane			IPR011989 (G3DSA:1.25.10.GENE3D); NON_CYTOPLASMIC_DOMAIN (PHOBIUS); TRANSMEMBRANE (PHOBIUS); CYTOPLASMIC_DOMAIN (PHOBIUS); IPR016024 (SUPERFAMILY); IPR029058 (SUPERFAMILY)	no GO terms	no GO terms
ref|XP_026466999.1|	cyclin-C	P:GO:0000079; F:GO:0016538; C:GO:0016592; P:GO:0045944	P:regulation of cyclin-dependent protein serine/threonine kinase activity; F:cyclin-dependent protein serine/threonine kinase regulator activity; C:mediator complex; P:positive regulation of transcription by RNA polymerase II			IPR013763 (SMART); G3DSA:1.10.472.10 (GENE3D); G3DSA:1.10.472.10 (GENE3D); IPR006671 (PFAM); PIRSF028758 (PIRSF); IPR031658 (PFAM); IPR028367 (PTHR10026:PANTHER); PTHR10026 (PANTHER); IPR036915 (SUPERFAMILY); IPR036915 (SUPERFAMILY)	F:GO:0016538; C:GO:0016592	F:cyclin-dependent protein serine/threonine kinase regulator activity; C:mediator complex
ref|XP_026466954.1|	kinase C-binding 1 isoform X3	F:GO:0005515	F:protein binding			IPR001487 (PRINTS); IPR001487 (SMART); IPR000313 (SMART); IPR001965 (SMART); IPR036427 (G3DSA:1.20.920.GENE3D); IPR000313 (PFAM); IPR013083 (G3DSA:3.30.40.GENE3D); G3DSA:2.30.30.140 (GENE3D); IPR001487 (PFAM); G3DSA:3.30.60.180 (GENE3D); PTHR46453:SF3 (PANTHER); PTHR46453 (PANTHER); IPR002893 (PROSITE_PROFILES); IPR001487 (PROSITE_PROFILES); IPR019787 (PROSITE_PROFILES); IPR000313 (PROSITE_PROFIL…	F:GO:0005515	F:protein binding
ref|XP_026466953.1|	kinase C-binding 1 isoform X3	F:GO:0005515	F:protein binding			IPR001487 (PRINTS); IPR000313 (SMART); IPR001487 (SMART); IPR001965 (SMART); IPR001487 (PFAM); G3DSA:2.30.30.140 (GENE3D); IPR013083 (G3DSA:3.30.40.GENE3D); IPR036427 (G3DSA:1.20.920.GENE3D); IPR000313 (PFAM); G3DSA:3.30.60.180 (GENE3D); PTHR46453 (PANTHER); PTHR46453:SF3 (PANTHER); IPR001487 (PROSITE_PROFILES); IPR019787 (PROSITE_PROFILES); IPR000313 (PROSITE_PROFILES); IPR002893 (PROSITE_PROFIL…	F:GO:0005515	F:protein binding
ref|XP_026466509.1|	---NA---					CYTOPLASMIC_DOMAIN (PHOBIUS); TRANSMEMBRANE (PHOBIUS); NON_CYTOPLASMIC_DOMAIN (PHOBIUS); TRANSMEMBRANE (PHOBIUS); TRANSMEMBRANE (PHOBIUS); CYTOPLASMIC_DOMAIN (PHOBIUS); CYTOPLASMIC_DOMAIN (PHOBIUS); NON_CYTOPLASMIC_DOMAIN (PHOBIUS); TRANSMEMBRANE (PHOBIUS); NON_CYTOPLASMIC_DOMAIN (PHOBIUS); NON_CYTOPLASMIC_DOMAIN (PHOBIUS); TRANSMEMBRANE (PHOBIUS); CYTOPLASMIC_DOMAIN (PHOBIUS); TRANSMEMBRANE (PHO…	no GO terms	no GO terms
ref|XP_026467369.1|	SERAC1 isoform X1	C:GO:0016020; C:GO:0016021	C:membrane; C:integral component of membrane			IPR011989 (G3DSA:1.25.10.GENE3D); IPR016024 (SUPERFAMILY); IPR029058 (SUPERFAMILY)	no GO terms	no GO terms
ref|XP_026467006.1|	cyclin-C	P:GO:0000079; F:GO:0016538; C:GO:0016592; P:GO:0045944	P:regulation of cyclin-dependent protein serine/threonine kinase activity; F:cyclin-dependent protein serine/threonine kinase regulator activity; C:mediator complex; P:positive regulation of transcription by RNA polymerase II			IPR013763 (SMART); G3DSA:1.10.472.10 (GENE3D); G3DSA:1.10.472.10 (GENE3D); IPR006671 (PFAM); PIRSF028758 (PIRSF); IPR031658 (PFAM); IPR028367 (PTHR10026:PANTHER); PTHR10026 (PANTHER); IPR036915 (SUPERFAMILY); IPR036915 (SUPERFAMILY)	F:GO:0016538; C:GO:0016592	F:cyclin-dependent protein serine/threonine kinase regulator activity; C:mediator complex
ref|XP_026467038.1|	60S acidic ribosomal P0	C:GO:0005840; P:GO:0042254	C:ribosome; P:ribosome biogenesis			IPR030670 (PIRSF); IPR040637 (PFAM); PF00428 (PFAM); IPR001790 (PFAM); G3DSA:3.90.105.20 (GENE3D); PTHR45699 (PANTHER); PTHR45699:SF2 (PANTHER); SSF160369 (SUPERFAMILY)	P:GO:0042254	P:ribosome biogenesis
ref|XP_026467373.1|	SERAC1 isoform X1	C:GO:0016020; C:GO:0016021	C:membrane; C:integral component of membrane			IPR011989 (G3DSA:1.25.10.GENE3D); IPR016024 (SUPERFAMILY); IPR029058 (SUPERFAMILY)	no GO terms	no GO terms
ref|XP_026467041.1|	cyclin-C	P:GO:0000079; F:GO:0016538; C:GO:0016592; P:GO:0045944	P:regulation of cyclin-dependent protein serine/threonine kinase activity; F:cyclin-dependent protein serine/threonine kinase regulator activity; C:mediator complex; P:positive regulation of transcription by RNA polymerase II			IPR013763 (SMART); G3DSA:1.10.472.10 (GENE3D); G3DSA:1.10.472.10 (GENE3D); IPR006671 (PFAM); PIRSF028758 (PIRSF); IPR031658 (PFAM); IPR028367 (PTHR10026:PANTHER); PTHR10026 (PANTHER); IPR036915 (SUPERFAMILY); IPR036915 (SUPERFAMILY)	F:GO:0016538; C:GO:0016592	F:cyclin-dependent protein serine/threonine kinase regulator activity; C:mediator complex
ref|XP_026467037.1|	60S acidic ribosomal P0	C:GO:0005840; P:GO:0042254	C:ribosome; P:ribosome biogenesis			PF00428 (PFAM); IPR001790 (PFAM); IPR030670 (PIRSF); G3DSA:3.90.105.20 (GENE3D); IPR040637 (PFAM); PTHR45699:SF3 (PANTHER); PTHR45699 (PANTHER); SSF160369 (SUPERFAMILY)	P:GO:0042254	P:ribosome biogenesis
ref|XP_026467377.1|	cyclic nucleotide-gated channel rod photoreceptor subunit alpha-like	F:GO:0005222; F:GO:0005223; C:GO:0016021; F:GO:0030553; P:GO:0098655	F:intracellular cAMP-activated cation channel activity; F:intracellular cGMP-activated cation channel activity; C:integral component of membrane; F:cGMP binding; P:cation transmembrane transport			IPR005821 (PFAM); G3DSA:1.10.287.70 (GENE3D); PTHR45638:SF4 (PANTHER); PTHR45638 (PANTHER); NON_CYTOPLASMIC_DOMAIN (PHOBIUS); TRANSMEMBRANE (PHOBIUS); TRANSMEMBRANE (PHOBIUS); CYTOPLASMIC_DOMAIN (PHOBIUS); CYTOPLASMIC_DOMAIN (PHOBIUS); TRANSMEMBRANE (PHOBIUS); TRANSMEMBRANE (PHOBIUS); CYTOPLASMIC_DOMAIN (PHOBIUS); NON_CYTOPLASMIC_DOMAIN (PHOBIUS); TRANSMEMBRANE (PHOBIUS); NON_CYTOPLASMIC_DOMAIN (…	F:GO:0005216; P:GO:0006811; C:GO:0016020; P:GO:0055085	F:ion channel activity; P:ion transport; C:membrane; P:transmembrane transport
ref|XP_026467378.1|	cyclic nucleotide-gated cation channel alpha-3	F:GO:0005222; F:GO:0005223; F:GO:0005249; P:GO:0006813; C:GO:0016021; F:GO:0030553; P:GO:0098655	F:intracellular cAMP-activated cation channel activity; F:intracellular cGMP-activated cation channel activity; F:voltage-gated potassium channel activity; P:potassium ion transport; C:integral component of membrane; F:cGMP binding; P:cation transmembrane transport			Coil (COILS); IPR003938 (PRINTS); IPR000595 (SMART); IPR005821 (PFAM); IPR014710 (G3DSA:2.60.120.GENE3D); G3DSA:1.10.287.630 (GENE3D); IPR000595 (PFAM); G3DSA:1.10.287.70 (GENE3D); PTHR45638:SF4 (PANTHER); PTHR45638 (PANTHER); NON_CYTOPLASMIC_DOMAIN (PHOBIUS); TRANSMEMBRANE (PHOBIUS); CYTOPLASMIC_DOMAIN (PHOBIUS); CYTOPLASMIC_DOMAIN (PHOBIUS); CYTOPLASMIC_DOMAIN (PHOBIUS); NON_CYTOPLASMIC_DOMAIN …	F:GO:0005216; F:GO:0005249; P:GO:0006811; P:GO:0006813; C:GO:0016020; P:GO:0055085	F:ion channel activity; F:voltage-gated potassium channel activity; P:ion transport; P:potassium ion transport; C:membrane; P:transmembrane transport
ref|XP_026467379.1|	filamin-C isoform X1	F:GO:0005515	F:protein binding			IPR001298 (SMART); IPR001715 (SMART); IPR036872 (G3DSA:1.10.418.GENE3D); IPR036872 (G3DSA:1.10.418.GENE3D); IPR001715 (PFAM); IPR017868 (PFAM); IPR013783 (G3DSA:2.60.40.GENE3D); IPR013783 (G3DSA:2.60.40.GENE3D); PTHR38537 (PANTHER); IPR001715 (PROSITE_PROFILES); IPR017868 (PROSITE_PROFILES); IPR017868 (PROSITE_PROFILES); IPR001715 (PROSITE_PROFILES); IPR017868 (PROSITE_PROFILES); IPR014756 (SUPER…	F:GO:0005515	F:protein binding
ref|XP_026467380.1|	CG3655- partial	C:GO:0016021	C:integral component of membrane			IPR008166 (PFAM); PTHR21461 (PANTHER); PTHR21461:SF0 (PANTHER); TRANSMEMBRANE (PHOBIUS); NON_CYTOPLASMIC_DOMAIN (PHOBIUS); CYTOPLASMIC_DOMAIN (PHOBIUS); TMhelix (TMHMM)	no GO terms	no GO terms
ref|XP_026467382.1|	CG3655- partial	C:GO:0016020	C:membrane			IPR008166 (PFAM); PTHR21461:SF0 (PANTHER); PTHR21461 (PANTHER); TRANSMEMBRANE (PHOBIUS); NON_CYTOPLASMIC_DOMAIN (PHOBIUS); CYTOPLASMIC_DOMAIN (PHOBIUS); TMhelix (TMHMM)	no GO terms	no GO terms
ref|XP_026467383.1|	filamin-C isoform X2	F:GO:0003779; P:GO:0009612; P:GO:0048104; P:GO:0072499	F:actin binding; P:response to mechanical stimulus; P:establishment of body hair or bristle planar orientation; P:photoreceptor cell axon guidance			IPR001298 (SMART); IPR001715 (SMART); IPR036872 (G3DSA:1.10.418.GENE3D); IPR013783 (G3DSA:2.60.40.GENE3D); IPR013783 (G3DSA:2.60.40.GENE3D); IPR013783 (G3DSA:2.60.40.GENE3D); IPR013783 (G3DSA:2.60.40.GENE3D); IPR013783 (G3DSA:2.60.40.GENE3D); IPR017868 (PFAM); IPR036872 (G3DSA:1.10.418.GENE3D); IPR013783 (G3DSA:2.60.40.GENE3D); IPR013783 (G3DSA:2.60.40.GENE3D); IPR001715 (PFAM); IPR013783 (G3DSA:…	F:GO:0005515	F:protein binding
ref|XP_026468060.1|	NF-kappa-B inhibitor-interacting Ras	F:GO:0003924; F:GO:0005525	F:GTPase activity; F:GTP binding			IPR001806 (PFAM); G3DSA:3.40.50.300 (GENE3D); PTHR46152 (PANTHER); PTHR46152:SF3 (PANTHER); IPR027417 (SUPERFAMILY)	F:GO:0003924; F:GO:0005525	F:GTPase activity; F:GTP binding
ref|XP_026467385.1|	filamin-A isoform X4	F:GO:0003779; P:GO:0009612; P:GO:0048104; P:GO:0072499	F:actin binding; P:response to mechanical stimulus; P:establishment of body hair or bristle planar orientation; P:photoreceptor cell axon guidance			no IPS match	no IPS match	no IPS match
ref|XP_026466979.1|	NF-kappa-B inhibitor-interacting Ras	F:GO:0003924; F:GO:0005525; P:GO:0007165; C:GO:0016020	F:GTPase activity; F:GTP binding; P:signal transduction; C:membrane			SM00173 (SMART); IPR005225 (TIGRFAM); IPR001806 (PFAM); G3DSA:3.40.50.300 (GENE3D); PTHR46152:SF3 (PANTHER); PTHR46152 (PANTHER); PS51419 (PROSITE_PROFILES); IPR027417 (SUPERFAMILY)	F:GO:0003924; F:GO:0005525	F:GTPase activity; F:GTP binding
ref|XP_026467389.1|	uncharacterized protein LOC113370934					IPR001111 (PFAM)	no GO terms	no GO terms
ref|XP_026467390.1|	uncharacterized protein LOC113370935	F:GO:0003676; P:GO:0015074	F:nucleic acid binding; P:DNA integration			Coil (COILS); IPR041588 (PFAM); IPR008042 (PFAM); IPR036397 (G3DSA:3.30.420.GENE3D); PTHR22955 (PANTHER); PTHR22955:SF60 (PANTHER); CYTOPLASMIC_DOMAIN (PHOBIUS); TRANSMEMBRANE (PHOBIUS); NON_CYTOPLASMIC_DOMAIN (PHOBIUS); NON_CYTOPLASMIC_DOMAIN (PHOBIUS); TRANSMEMBRANE (PHOBIUS); IPR001584 (PROSITE_PROFILES); IPR012337 (SUPERFAMILY); SSF56672 (SUPERFAMILY)	F:GO:0003676; P:GO:0015074	F:nucleic acid binding; P:DNA integration
ref|XP_026467392.1|	transmembrane and TPR repeat-containing CG4050-like	F:GO:0005515; C:GO:0016021	F:protein binding; C:integral component of membrane			IPR019734 (SMART); IPR011990 (G3DSA:1.25.40.GENE3D); IPR011990 (G3DSA:1.25.40.GENE3D); PF13432 (PFAM); IPR011990 (G3DSA:1.25.40.GENE3D); IPR013618 (PFAM); PTHR44395:SF1 (PANTHER); PTHR44395 (PANTHER); NON_CYTOPLASMIC_DOMAIN (PHOBIUS); CYTOPLASMIC_DOMAIN (PHOBIUS); TRANSMEMBRANE (PHOBIUS); CYTOPLASMIC_DOMAIN (PHOBIUS); CYTOPLASMIC_DOMAIN (PHOBIUS); TRANSMEMBRANE (PHOBIUS); NON_CYTOPLASMIC_DOMAIN (…	F:GO:0005515	F:protein binding
ref|XP_026467393.1|	LIRP-like	F:GO:0005179; C:GO:0005576	F:hormone activity; C:extracellular region			IPR022352 (PRINTS); IPR016179 (SMART); G3DSA:1.10.100.10 (GENE3D); IPR016179 (PFAM); IPR040228 (PANTHER); SIGNAL_PEPTIDE_N_REGION (PHOBIUS); SIGNAL_PEPTIDE_H_REGION (PHOBIUS); SIGNAL_PEPTIDE_C_REGION (PHOBIUS); NON_CYTOPLASMIC_DOMAIN (PHOBIUS); SIGNAL_PEPTIDE (PHOBIUS); SignalP-noTM (SIGNALP_EUK); SignalP-noTM (SIGNALP_EUK); SignalP-TM (SIGNALP_GRAM_POSITIVE); IPR036438 (SUPERFAMILY)	F:GO:0005179; C:GO:0005576	F:hormone activity; C:extracellular region
ref|XP_026467394.1|	transmembrane and TPR repeat-containing CG4050-like	C:GO:0016021; F:GO:0042802	C:integral component of membrane; F:identical protein binding			IPR019734 (SMART); IPR011990 (G3DSA:1.25.40.GENE3D); IPR011990 (G3DSA:1.25.40.GENE3D); PF13432 (PFAM); IPR011990 (G3DSA:1.25.40.GENE3D); PTHR44395 (PANTHER); PTHR44395:SF1 (PANTHER); TRANSMEMBRANE (PHOBIUS); CYTOPLASMIC_DOMAIN (PHOBIUS); NON_CYTOPLASMIC_DOMAIN (PHOBIUS); TRANSMEMBRANE (PHOBIUS); CYTOPLASMIC_DOMAIN (PHOBIUS); NON_CYTOPLASMIC_DOMAIN (PHOBIUS); TRANSMEMBRANE (PHOBIUS); IPR019734 (PR…	F:GO:0005515	F:protein binding
ref|XP_026467395.1|	---NA---					no IPS match	no IPS match	no IPS match
ref|XP_026467396.1|	LIRP-like	F:GO:0005179; C:GO:0005576	F:hormone activity; C:extracellular region			IPR022352 (PRINTS); IPR016179 (SMART); G3DSA:1.10.100.10 (GENE3D); IPR016179 (PFAM); IPR040228 (PANTHER); IPR036438 (SUPERFAMILY)	F:GO:0005179; C:GO:0005576	F:hormone activity; C:extracellular region
ref|XP_026467398.1|	AMN1 homolog	F:GO:0005515	F:protein binding			IPR006553 (SMART); IPR032675 (G3DSA:3.80.10.GENE3D); IPR001611 (PFAM); PTHR13318 (PANTHER); PTHR13318:SF50 (PANTHER); SSF52047 (SUPERFAMILY)	F:GO:0005515	F:protein binding
ref|XP_026467399.1|	AMN1 homolog	F:GO:0005515	F:protein binding			IPR006553 (SMART); IPR001611 (PFAM); IPR032675 (G3DSA:3.80.10.GENE3D); PTHR13382:SF6 (PANTHER); PTHR13382 (PANTHER); SSF52047 (SUPERFAMILY)	F:GO:0005515	F:protein binding
ref|XP_026467400.1|	MAK16 homolog A	C:GO:0005730; C:GO:0030687	C:nucleolus; C:preribosome, large subunit precursor			IPR006958 (PFAM); G3DSA:3.30.390.110 (GENE3D); IPR029004 (PFAM); IPR006958 (PIRSF); PTHR23405:SF4 (PANTHER); PTHR23405 (PANTHER)	no GO terms	no GO terms
ref|XP_026467401.1|	uncharacterized protein LOC113370948					IPR001111 (PFAM)	no GO terms	no GO terms
ref|XP_026467403.1|	---NA---					Coil (COILS)	no GO terms	no GO terms
ref|XP_026467404.1|	eye-specific diacylglycerol kinase isoform X1	F:GO:0003951; F:GO:0004143; F:GO:0005515; F:GO:0005524; P:GO:0007205; P:GO:0016310; P:GO:0035556	F:NAD+ kinase activity; F:diacylglycerol kinase activity; F:protein binding; F:ATP binding; P:protein kinase C-activating G protein-coupled receptor signaling pathway; P:phosphorylation; P:intracellular signal transduction	EC:2.7.1.23; EC:2.7.1.107	NAD(+) kinase; Diacylglycerol kinase (ATP)	IPR002110 (SMART); IPR002219 (SMART); IPR001206 (SMART); IPR000756 (SMART); G3DSA:2.60.200.40 (GENE3D); IPR001206 (PFAM); IPR036770 (G3DSA:1.25.40.GENE3D); IPR000756 (PFAM); IPR017438 (G3DSA:3.40.50.GENE3D); IPR020683 (PFAM); IPR002219 (PFAM); PTHR11255:SF93 (PANTHER); IPR037607 (PANTHER); IPR001206 (PROSITE_PROFILES); IPR002110 (PROSITE_PROFILES); IPR020683 (PROSITE_PROFILES); IPR002110 (PROSITE…	F:GO:0003951; F:GO:0004143; F:GO:0005515; P:GO:0007165; P:GO:0007205; F:GO:0016301; P:GO:0035556	F:NAD+ kinase activity; F:diacylglycerol kinase activity; F:protein binding; P:signal transduction; P:protein kinase C-activating G protein-coupled receptor signaling pathway; F:kinase activity; P:intracellular signal transduction
ref|XP_026467405.1|	nose resistant to fluoxetine 6-like	F:GO:0016747; P:GO:0032501	F:transferase activity, transferring acyl groups other than amino-acyl groups; P:multicellular organismal process			IPR002656 (PFAM); PTHR11161:SF4 (PANTHER); PTHR11161 (PANTHER); TRANSMEMBRANE (PHOBIUS); TRANSMEMBRANE (PHOBIUS); TRANSMEMBRANE (PHOBIUS); TRANSMEMBRANE (PHOBIUS); TRANSMEMBRANE (PHOBIUS); NON_CYTOPLASMIC_DOMAIN (PHOBIUS); TRANSMEMBRANE (PHOBIUS); CYTOPLASMIC_DOMAIN (PHOBIUS); TRANSMEMBRANE (PHOBIUS); TRANSMEMBRANE (PHOBIUS); NON_CYTOPLASMIC_DOMAIN (PHOBIUS); CYTOPLASMIC_DOMAIN (PHOBIUS); CYTOPLA…	F:GO:0016747	F:transferase activity, transferring acyl groups other than amino-acyl groups
ref|XP_026467406.1|	nose resistant to fluoxetine 6-like	F:GO:0016747; P:GO:0032501	F:transferase activity, transferring acyl groups other than amino-acyl groups; P:multicellular organismal process			IPR006621 (SMART); IPR002656 (PFAM); PTHR11161 (PANTHER); PTHR11161:SF4 (PANTHER); TRANSMEMBRANE (PHOBIUS); CYTOPLASMIC_DOMAIN (PHOBIUS); TRANSMEMBRANE (PHOBIUS); NON_CYTOPLASMIC_DOMAIN (PHOBIUS); NON_CYTOPLASMIC_DOMAIN (PHOBIUS); CYTOPLASMIC_DOMAIN (PHOBIUS); TRANSMEMBRANE (PHOBIUS); CYTOPLASMIC_DOMAIN (PHOBIUS); NON_CYTOPLASMIC_DOMAIN (PHOBIUS); CYTOPLASMIC_DOMAIN (PHOBIUS); TRANSMEMBRANE (PHOB…	F:GO:0016747	F:transferase activity, transferring acyl groups other than amino-acyl groups
ref|XP_026467407.1|	nose resistant to fluoxetine 6-like	C:GO:0016020	C:membrane			PTHR11161:SF59 (PANTHER); PTHR11161 (PANTHER); TRANSMEMBRANE (PHOBIUS); NON_CYTOPLASMIC_DOMAIN (PHOBIUS); CYTOPLASMIC_DOMAIN (PHOBIUS); CYTOPLASMIC_DOMAIN (PHOBIUS); TRANSMEMBRANE (PHOBIUS); NON_CYTOPLASMIC_DOMAIN (PHOBIUS); TRANSMEMBRANE (PHOBIUS); TMhelix (TMHMM); TMhelix (TMHMM); TMhelix (TMHMM)	no GO terms	no GO terms
ref|XP_026467409.1|	nose resistant to fluoxetine 6-like	F:GO:0016747	F:transferase activity, transferring acyl groups other than amino-acyl groups			IPR002656 (PFAM); PTHR11161 (PANTHER); TRANSMEMBRANE (PHOBIUS); TRANSMEMBRANE (PHOBIUS); NON_CYTOPLASMIC_DOMAIN (PHOBIUS); TRANSMEMBRANE (PHOBIUS); TRANSMEMBRANE (PHOBIUS); TRANSMEMBRANE (PHOBIUS); NON_CYTOPLASMIC_DOMAIN (PHOBIUS); TRANSMEMBRANE (PHOBIUS); CYTOPLASMIC_DOMAIN (PHOBIUS); TRANSMEMBRANE (PHOBIUS); NON_CYTOPLASMIC_DOMAIN (PHOBIUS); CYTOPLASMIC_DOMAIN (PHOBIUS); NON_CYTOPLASMIC_DOMAIN …	F:GO:0016747	F:transferase activity, transferring acyl groups other than amino-acyl groups
ref|XP_026466112.1|	phosphatidylinositol 4-phosphate 3-kinase C2 domain-containing subunit beta isoform X1	F:GO:0016301; F:GO:0035091; P:GO:0046854; P:GO:0048015	F:kinase activity; F:phosphatidylinositol binding; P:phosphatidylinositol phosphorylation; P:phosphatidylinositol-mediated signaling			Coil (COILS); IPR000008 (SMART); IPR000341 (SMART); IPR001263 (SMART); IPR000403 (SMART); IPR001683 (SMART); IPR002420 (SMART); IPR001683 (PFAM); IPR000341 (PFAM); IPR036940 (G3DSA:1.10.1070.GENE3D); IPR035892 (G3DSA:2.60.40.GENE3D); G3DSA:3.10.20.90 (GENE3D); IPR001263 (PFAM); IPR002420 (PFAM); IPR000008 (PFAM); G3DSA:3.30.1010.10 (GENE3D); G3DSA:1.25.40.70 (GENE3D); IPR000403 (PFAM); IPR035892 …	F:GO:0016301; F:GO:0035091; P:GO:0046854; P:GO:0048015	F:kinase activity; F:phosphatidylinositol binding; P:phosphatidylinositol phosphorylation; P:phosphatidylinositol-mediated signaling
ref|XP_026466109.1|	phosphatidylinositol 4-phosphate 3-kinase C2 domain-containing subunit beta isoform X1	F:GO:0016301; F:GO:0035091; P:GO:0046854; P:GO:0048015	F:kinase activity; F:phosphatidylinositol binding; P:phosphatidylinositol phosphorylation; P:phosphatidylinositol-mediated signaling			Coil (COILS); IPR000008 (SMART); IPR000341 (SMART); IPR001263 (SMART); IPR000403 (SMART); IPR001683 (SMART); IPR002420 (SMART); IPR001683 (PFAM); IPR036871 (G3DSA:3.30.1520.GENE3D); IPR000341 (PFAM); IPR000008 (PFAM); IPR036940 (G3DSA:1.10.1070.GENE3D); IPR035892 (G3DSA:2.60.40.GENE3D); G3DSA:3.10.20.90 (GENE3D); IPR001263 (PFAM); IPR002420 (PFAM); IPR000403 (PFAM); G3DSA:3.30.1010.10 (GENE3D); G…	F:GO:0016301; F:GO:0035091; P:GO:0046854; P:GO:0048015	F:kinase activity; F:phosphatidylinositol binding; P:phosphatidylinositol phosphorylation; P:phosphatidylinositol-mediated signaling
ref|XP_026466110.1|	phosphatidylinositol 4-phosphate 3-kinase C2 domain-containing subunit beta isoform X1	F:GO:0016301; F:GO:0035091; P:GO:0046854; P:GO:0048015	F:kinase activity; F:phosphatidylinositol binding; P:phosphatidylinositol phosphorylation; P:phosphatidylinositol-mediated signaling			Coil (COILS); IPR001263 (SMART); IPR000403 (SMART); IPR000341 (SMART); IPR000008 (SMART); IPR002420 (SMART); IPR001683 (SMART); IPR035892 (G3DSA:2.60.40.GENE3D); G3DSA:3.30.1010.10 (GENE3D); IPR036871 (G3DSA:3.30.1520.GENE3D); IPR000403 (PFAM); IPR036940 (G3DSA:1.10.1070.GENE3D); IPR000341 (PFAM); G3DSA:3.10.20.90 (GENE3D); IPR002420 (PFAM); IPR001683 (PFAM); IPR001263 (PFAM); IPR000008 (PFAM); I…	F:GO:0016301; F:GO:0035091; P:GO:0046854; P:GO:0048015	F:kinase activity; F:phosphatidylinositol binding; P:phosphatidylinositol phosphorylation; P:phosphatidylinositol-mediated signaling
ref|XP_026467414.1|	phosphatidylinositol 4-phosphate 3-kinase C2 domain-containing subunit beta isoform X1	P:GO:0016310; F:GO:0035091	P:phosphorylation; F:phosphatidylinositol binding			IPR000008 (SMART); IPR035892 (G3DSA:2.60.40.GENE3D); IPR000008 (PFAM); IPR036871 (G3DSA:3.30.1520.GENE3D); PTHR45716 (PANTHER); IPR000008 (PROSITE_PROFILES); SSF49562 (SUPERFAMILY); IPR036871 (SUPERFAMILY)	F:GO:0035091	F:phosphatidylinositol binding
ref|XP_026466794.1|	death domain-associated 6-like isoform X1	F:GO:0003714; C:GO:0005634	F:transcription corepressor activity; C:nucleus			G3DSA:1.20.58.2170 (GENE3D); PTHR12766 (PANTHER); IPR005012 (PTHR12766:PANTHER)	no GO terms	no GO terms
ref|XP_026467419.1|	death domain-associated 6-like	C:GO:0016020; C:GO:0016021	C:membrane; C:integral component of membrane			Coil (COILS); G3DSA:1.20.58.2170 (GENE3D); IPR038298 (G3DSA:1.10.8.GENE3D); IPR005012 (PTHR12766:PANTHER); PTHR12766 (PANTHER)	no GO terms	no GO terms
ref|XP_026466610.1|	innexin inx2	F:GO:0005243; C:GO:0005886; C:GO:0005921	F:gap junction channel activity; C:plasma membrane; C:gap junction			IPR000990 (PRINTS); IPR000990 (PFAM); PTHR11893:SF41 (PANTHER); IPR000990 (PANTHER); CYTOPLASMIC_DOMAIN (PHOBIUS); CYTOPLASMIC_DOMAIN (PHOBIUS); TRANSMEMBRANE (PHOBIUS); NON_CYTOPLASMIC_DOMAIN (PHOBIUS); NON_CYTOPLASMIC_DOMAIN (PHOBIUS); TRANSMEMBRANE (PHOBIUS); TRANSMEMBRANE (PHOBIUS); IPR000990 (PROSITE_PROFILES); TMhelix (TMHMM); TMhelix (TMHMM); TMhelix (TMHMM); TMhelix (TMHMM)	no GO terms	no GO terms
ref|XP_026466578.1|	methionyl-tRNA mitochondrial	F:GO:0004479; P:GO:0009058; P:GO:0071951	F:methionyl-tRNA formyltransferase activity; P:biosynthetic process; P:conversion of methionyl-tRNA to N-formyl-methionyl-tRNA	EC:2.1.2.9	Methionyl-tRNA formyltransferase	G3DSA:3.40.50.170 (GENE3D); IPR037022 (G3DSA:3.10.25.GENE3D); IPR005793 (PFAM); IPR005794 (TIGRFAM); IPR002376 (PFAM); PTHR11138:SF0 (PANTHER); PTHR11138 (PANTHER); IPR011034 (SUPERFAMILY); IPR036477 (SUPERFAMILY)	F:GO:0003824; F:GO:0004479; P:GO:0009058; F:GO:0016742; P:GO:0071951	F:catalytic activity; F:methionyl-tRNA formyltransferase activity; P:biosynthetic process; F:hydroxymethyl-, formyl- and related transferase activity; P:conversion of methionyl-tRNA to N-formyl-methionyl-tRNA
ref|XP_026467024.1|	60S ribosomal L35a	P:GO:0002181; F:GO:0003735; C:GO:0022625; P:GO:0042273	P:cytoplasmic translation; F:structural constituent of ribosome; C:cytosolic large ribosomal subunit; P:ribosomal large subunit biogenesis			IPR001780 (PFAM); IPR038661 (G3DSA:2.40.10.GENE3D); IPR001780 (PANTHER); IPR001780 (PRODOM); IPR001780 (HAMAP); IPR009000 (SUPERFAMILY)	F:GO:0003735; C:GO:0005840; P:GO:0006412	F:structural constituent of ribosome; C:ribosome; P:translation
ref|XP_026467025.1|	60S ribosomal L35a	P:GO:0002181; F:GO:0003735; C:GO:0022625; P:GO:0042273	P:cytoplasmic translation; F:structural constituent of ribosome; C:cytosolic large ribosomal subunit; P:ribosomal large subunit biogenesis			IPR001780 (PFAM); IPR038661 (G3DSA:2.40.10.GENE3D); IPR001780 (PANTHER); IPR001780 (PRODOM); IPR001780 (HAMAP); IPR009000 (SUPERFAMILY)	F:GO:0003735; C:GO:0005840; P:GO:0006412	F:structural constituent of ribosome; C:ribosome; P:translation
ref|XP_026467026.1|	60S ribosomal L35a	P:GO:0002181; F:GO:0003735; C:GO:0022625; P:GO:0042273	P:cytoplasmic translation; F:structural constituent of ribosome; C:cytosolic large ribosomal subunit; P:ribosomal large subunit biogenesis			IPR001780 (PFAM); IPR038661 (G3DSA:2.40.10.GENE3D); IPR001780 (PANTHER); IPR001780 (PRODOM); IPR001780 (HAMAP); IPR009000 (SUPERFAMILY)	F:GO:0003735; C:GO:0005840; P:GO:0006412	F:structural constituent of ribosome; C:ribosome; P:translation
ref|XP_026467421.1|	methionyl-tRNA mitochondrial	F:GO:0004479; P:GO:0009058; P:GO:0071951	F:methionyl-tRNA formyltransferase activity; P:biosynthetic process; P:conversion of methionyl-tRNA to N-formyl-methionyl-tRNA	EC:2.1.2.9	Methionyl-tRNA formyltransferase	IPR037022 (G3DSA:3.10.25.GENE3D); IPR002376 (PFAM); IPR005793 (PFAM); G3DSA:3.40.50.170 (GENE3D); IPR005794 (TIGRFAM); PTHR11138 (PANTHER); PTHR11138:SF0 (PANTHER); IPR011034 (SUPERFAMILY); IPR036477 (SUPERFAMILY)	F:GO:0003824; F:GO:0004479; P:GO:0009058; F:GO:0016742; P:GO:0071951	F:catalytic activity; F:methionyl-tRNA formyltransferase activity; P:biosynthetic process; F:hydroxymethyl-, formyl- and related transferase activity; P:conversion of methionyl-tRNA to N-formyl-methionyl-tRNA
ref|XP_026467021.1|	60S ribosomal L35a	P:GO:0002181; F:GO:0003735; C:GO:0022625; P:GO:0042273	P:cytoplasmic translation; F:structural constituent of ribosome; C:cytosolic large ribosomal subunit; P:ribosomal large subunit biogenesis			IPR001780 (PFAM); IPR038661 (G3DSA:2.40.10.GENE3D); IPR001780 (PANTHER); IPR001780 (PRODOM); IPR001780 (HAMAP); IPR009000 (SUPERFAMILY)	F:GO:0003735; C:GO:0005840; P:GO:0006412	F:structural constituent of ribosome; C:ribosome; P:translation
ref|XP_026467022.1|	60S ribosomal L35a	P:GO:0002181; F:GO:0003735; C:GO:0022625; P:GO:0042273	P:cytoplasmic translation; F:structural constituent of ribosome; C:cytosolic large ribosomal subunit; P:ribosomal large subunit biogenesis			IPR001780 (PFAM); IPR038661 (G3DSA:2.40.10.GENE3D); IPR001780 (PANTHER); IPR001780 (PRODOM); IPR001780 (HAMAP); IPR009000 (SUPERFAMILY)	F:GO:0003735; C:GO:0005840; P:GO:0006412	F:structural constituent of ribosome; C:ribosome; P:translation
ref|XP_026467023.1|	60S ribosomal L35a	P:GO:0002181; F:GO:0003735; C:GO:0022625; P:GO:0042273	P:cytoplasmic translation; F:structural constituent of ribosome; C:cytosolic large ribosomal subunit; P:ribosomal large subunit biogenesis			IPR001780 (PFAM); IPR038661 (G3DSA:2.40.10.GENE3D); IPR001780 (PANTHER); IPR001780 (PRODOM); IPR001780 (HAMAP); IPR009000 (SUPERFAMILY)	F:GO:0003735; C:GO:0005840; P:GO:0006412	F:structural constituent of ribosome; C:ribosome; P:translation
ref|XP_026466552.1|	lifeguard 4-like	C:GO:0016020	C:membrane			IPR006214 (PFAM); PTHR23291:SF50 (PANTHER); IPR006214 (PANTHER); CYTOPLASMIC_DOMAIN (PHOBIUS); NON_CYTOPLASMIC_DOMAIN (PHOBIUS); NON_CYTOPLASMIC_DOMAIN (PHOBIUS); TRANSMEMBRANE (PHOBIUS); TRANSMEMBRANE (PHOBIUS); CYTOPLASMIC_DOMAIN (PHOBIUS); TRANSMEMBRANE (PHOBIUS); TRANSMEMBRANE (PHOBIUS); NON_CYTOPLASMIC_DOMAIN (PHOBIUS); CYTOPLASMIC_DOMAIN (PHOBIUS); TRANSMEMBRANE (PHOBIUS); TRANSMEMBRANE (PH…	no GO terms	no GO terms
ref|XP_026466480.1|	E3 ubiquitin- ligase RNF181-like	F:GO:0016874	F:ligase activity			IPR001841 (SMART); IPR001841 (PFAM); IPR013083 (G3DSA:3.30.40.GENE3D); PTHR15710:SF15 (PANTHER); PTHR15710 (PANTHER); IPR001841 (PROSITE_PROFILES); SSF57850 (SUPERFAMILY)	no GO terms	no GO terms
ref|XP_026466481.1|	E3 ubiquitin- ligase RNF181-like	F:GO:0016874	F:ligase activity			IPR001841 (SMART); IPR001841 (PFAM); IPR013083 (G3DSA:3.30.40.GENE3D); PTHR15710:SF15 (PANTHER); PTHR15710 (PANTHER); IPR001841 (PROSITE_PROFILES); SSF57850 (SUPERFAMILY)	no GO terms	no GO terms
ref|XP_026466482.1|	E3 ubiquitin- ligase RNF181-like	F:GO:0016874	F:ligase activity			IPR001841 (SMART); IPR001841 (PFAM); IPR013083 (G3DSA:3.30.40.GENE3D); PTHR15710:SF15 (PANTHER); PTHR15710 (PANTHER); IPR001841 (PROSITE_PROFILES); SSF57850 (SUPERFAMILY)	no GO terms	no GO terms
ref|XP_026467423.1|	sodium channel Nach-like	F:GO:0005272; P:GO:0006814; C:GO:0016020	F:sodium channel activity; P:sodium ion transport; C:membrane			Coil (COILS); G3DSA:1.10.3590.10 (GENE3D); G3DSA:1.10.287.820 (GENE3D); G3DSA:1.10.287.770 (GENE3D); IPR001873 (PFAM); G3DSA:2.60.470.10 (GENE3D); PTHR11690:SF253 (PANTHER); IPR001873 (PANTHER); TRANSMEMBRANE (PHOBIUS); CYTOPLASMIC_DOMAIN (PHOBIUS); TRANSMEMBRANE (PHOBIUS); NON_CYTOPLASMIC_DOMAIN (PHOBIUS); CYTOPLASMIC_DOMAIN (PHOBIUS); NON_CYTOPLASMIC_DOMAIN (PHOBIUS); TRANSMEMBRANE (PHOBIUS); P…	F:GO:0005272; P:GO:0006814; C:GO:0016020	F:sodium channel activity; P:sodium ion transport; C:membrane
ref|XP_026467425.1|	lifeguard 4-like	C:GO:0016020	C:membrane			IPR006214 (PFAM); PTHR23291:SF50 (PANTHER); IPR006214 (PANTHER); CYTOPLASMIC_DOMAIN (PHOBIUS); NON_CYTOPLASMIC_DOMAIN (PHOBIUS); NON_CYTOPLASMIC_DOMAIN (PHOBIUS); TRANSMEMBRANE (PHOBIUS); TRANSMEMBRANE (PHOBIUS); CYTOPLASMIC_DOMAIN (PHOBIUS); TRANSMEMBRANE (PHOBIUS); TRANSMEMBRANE (PHOBIUS); NON_CYTOPLASMIC_DOMAIN (PHOBIUS); CYTOPLASMIC_DOMAIN (PHOBIUS); TRANSMEMBRANE (PHOBIUS); TRANSMEMBRANE (PH…	no GO terms	no GO terms
ref|XP_026466483.1|	E3 ubiquitin- ligase RNF181-like	F:GO:0016874	F:ligase activity			IPR001841 (SMART); IPR001841 (PFAM); IPR013083 (G3DSA:3.30.40.GENE3D); PTHR15710:SF15 (PANTHER); PTHR15710 (PANTHER); IPR001841 (PROSITE_PROFILES); SSF57850 (SUPERFAMILY)	no GO terms	no GO terms
ref|XP_026466484.1|	E3 ubiquitin- ligase RNF181-like	F:GO:0016874	F:ligase activity			IPR001841 (SMART); IPR001841 (PFAM); IPR013083 (G3DSA:3.30.40.GENE3D); PTHR15710:SF15 (PANTHER); PTHR15710 (PANTHER); IPR001841 (PROSITE_PROFILES); SSF57850 (SUPERFAMILY)	no GO terms	no GO terms
ref|XP_026467426.1|	sodium channel Nach-like	F:GO:0005272; P:GO:0006814; C:GO:0016020	F:sodium channel activity; P:sodium ion transport; C:membrane			IPR001873 (PRINTS); G3DSA:1.10.287.820 (GENE3D); IPR001873 (PFAM); G3DSA:2.60.470.10 (GENE3D); G3DSA:1.10.3590.10 (GENE3D); G3DSA:1.10.287.770 (GENE3D); PTHR11690:SF253 (PANTHER); IPR001873 (PANTHER); CYTOPLASMIC_DOMAIN (PHOBIUS); NON_CYTOPLASMIC_DOMAIN (PHOBIUS); TRANSMEMBRANE (PHOBIUS); CYTOPLASMIC_DOMAIN (PHOBIUS); TRANSMEMBRANE (PHOBIUS); TMhelix (TMHMM)	F:GO:0005272; P:GO:0006814; C:GO:0016020	F:sodium channel activity; P:sodium ion transport; C:membrane
ref|XP_026467433.1|	DNA-binding RFX5-like	F:GO:0003677; F:GO:0003700; P:GO:0006355	F:DNA binding; F:DNA-binding transcription factor activity; P:regulation of transcription, DNA-templated			IPR036388 (G3DSA:1.10.10.GENE3D); IPR003150 (PFAM); IPR039779 (PANTHER); PTHR12619:SF21 (PANTHER); IPR003150 (PROSITE_PROFILES); IPR036390 (SUPERFAMILY)	F:GO:0003677; F:GO:0003700; P:GO:0006355	F:DNA binding; F:DNA-binding transcription factor activity; P:regulation of transcription, DNA-templated
ref|XP_026466350.1|	DNA-binding RFX5-like	F:GO:0003677; F:GO:0003700; P:GO:0006355	F:DNA binding; F:DNA-binding transcription factor activity; P:regulation of transcription, DNA-templated			Coil (COILS); IPR036388 (G3DSA:1.10.10.GENE3D); IPR003150 (PFAM); IPR039779 (PANTHER); PTHR12619:SF21 (PANTHER); IPR003150 (PROSITE_PROFILES); IPR036390 (SUPERFAMILY)	F:GO:0003677; F:GO:0003700; P:GO:0006355	F:DNA binding; F:DNA-binding transcription factor activity; P:regulation of transcription, DNA-templated
ref|XP_026467434.1|	sodium channel Nach-like	F:GO:0005272; P:GO:0006814; C:GO:0016020	F:sodium channel activity; P:sodium ion transport; C:membrane			G3DSA:1.10.287.820 (GENE3D); IPR001873 (PFAM); PTHR11690:SF184 (PANTHER); IPR001873 (PANTHER)	F:GO:0005272; P:GO:0006814; C:GO:0016020	F:sodium channel activity; P:sodium ion transport; C:membrane
ref|XP_026467436.1|	coiled-coil domain-containing 142					IPR026700 (PFAM); IPR026700 (PANTHER); NON_CYTOPLASMIC_DOMAIN (PHOBIUS); TRANSMEMBRANE (PHOBIUS); CYTOPLASMIC_DOMAIN (PHOBIUS)	no GO terms	no GO terms
ref|XP_026467437.1|	sodium channel Nach-like	F:GO:0005272; P:GO:0006814; C:GO:0016020	F:sodium channel activity; P:sodium ion transport; C:membrane			IPR001873 (PFAM); G3DSA:1.10.287.770 (GENE3D); G3DSA:2.60.470.10 (GENE3D); G3DSA:1.10.287.820 (GENE3D); G3DSA:1.10.3590.10 (GENE3D); PTHR11690:SF184 (PANTHER); IPR001873 (PANTHER)	F:GO:0005272; P:GO:0006814; C:GO:0016020	F:sodium channel activity; P:sodium ion transport; C:membrane
ref|XP_026467101.1|	DNA-binding RFX7	F:GO:0003677; F:GO:0003700; P:GO:0006355	F:DNA binding; F:DNA-binding transcription factor activity; P:regulation of transcription, DNA-templated			no IPS match	no IPS match	no IPS match
ref|XP_026467438.1|	DNA-binding RFX5-like	F:GO:0000978; F:GO:0003700; C:GO:0005634; P:GO:0006357	F:RNA polymerase II proximal promoter sequence-specific DNA binding; F:DNA-binding transcription factor activity; C:nucleus; P:regulation of transcription by RNA polymerase II			Coil (COILS); IPR036388 (G3DSA:1.10.10.GENE3D); IPR003150 (PFAM); IPR039779 (PANTHER); PTHR12619:SF21 (PANTHER); IPR003150 (PROSITE_PROFILES); IPR036390 (SUPERFAMILY)	F:GO:0003677; F:GO:0003700; P:GO:0006355	F:DNA binding; F:DNA-binding transcription factor activity; P:regulation of transcription, DNA-templated
ref|XP_026467439.1|	PR domain zinc finger 1	F:GO:0003676	F:nucleic acid binding			Coil (COILS); PTHR14196 (PANTHER); PTHR14196:SF10 (PANTHER)	no GO terms	no GO terms
ref|XP_026467440.1|	PR domain zinc finger 1	F:GO:0003676	F:nucleic acid binding			Coil (COILS); IPR013087 (SMART); IPR013087 (PFAM); G3DSA:3.30.160.60 (GENE3D); G3DSA:3.30.160.60 (GENE3D); PTHR14196:SF10 (PANTHER); PTHR14196 (PANTHER); IPR013087 (PROSITE_PROFILES); IPR013087 (PROSITE_PROFILES); IPR036236 (SUPERFAMILY)	F:GO:0003676	F:nucleic acid binding
ref|XP_026467441.1|	coiled-coil domain-containing 142					IPR026700 (PFAM); IPR026700 (PANTHER); TRANSMEMBRANE (PHOBIUS); NON_CYTOPLASMIC_DOMAIN (PHOBIUS); CYTOPLASMIC_DOMAIN (PHOBIUS)	no GO terms	no GO terms
ref|XP_026466299.1|	dnaJ homolog subfamily C member 3	F:GO:0005515; C:GO:0005737	F:protein binding; C:cytoplasm			IPR001623 (PRINTS); IPR019734 (SMART); IPR001623 (SMART); IPR011990 (G3DSA:1.25.40.GENE3D); IPR036869 (G3DSA:1.10.287.GENE3D); PF13432 (PFAM); IPR019734 (PFAM); IPR001623 (PFAM); PF14559 (PFAM); PTHR44140 (PANTHER); PTHR44140:SF3 (PANTHER); IPR019734 (PROSITE_PROFILES); IPR001623 (PROSITE_PROFILES); IPR019734 (PROSITE_PROFILES); IPR019734 (PROSITE_PROFILES); IPR013026 (PROSITE_PROFILES); IPR01302…	F:GO:0005515	F:protein binding
ref|XP_026466298.1|	dnaJ homolog subfamily C member 3	F:GO:0005515; C:GO:0005737	F:protein binding; C:cytoplasm			IPR001623 (PRINTS); IPR019734 (SMART); IPR001623 (SMART); PF13432 (PFAM); PF14559 (PFAM); IPR001623 (PFAM); IPR036869 (G3DSA:1.10.287.GENE3D); IPR011990 (G3DSA:1.25.40.GENE3D); IPR019734 (PFAM); PTHR44140 (PANTHER); PTHR44140:SF3 (PANTHER); IPR013026 (PROSITE_PROFILES); IPR019734 (PROSITE_PROFILES); IPR013026 (PROSITE_PROFILES); IPR019734 (PROSITE_PROFILES); IPR019734 (PROSITE_PROFILES); IPR00162…	F:GO:0005515	F:protein binding
ref|XP_026466297.1|	dnaJ homolog subfamily C member 3	F:GO:0005515; C:GO:0005737	F:protein binding; C:cytoplasm			IPR001623 (PRINTS); IPR019734 (SMART); IPR001623 (SMART); IPR019734 (PFAM); IPR036869 (G3DSA:1.10.287.GENE3D); IPR011990 (G3DSA:1.25.40.GENE3D); IPR001623 (PFAM); PF14559 (PFAM); PF13432 (PFAM); PTHR44140 (PANTHER); PTHR44140:SF3 (PANTHER); IPR019734 (PROSITE_PROFILES); IPR019734 (PROSITE_PROFILES); IPR001623 (PROSITE_PROFILES); IPR019734 (PROSITE_PROFILES); IPR013026 (PROSITE_PROFILES); IPR01302…	F:GO:0005515	F:protein binding
ref|XP_026466193.1|	dnaJ homolog subfamily C member 3	F:GO:0005515; C:GO:0005737	F:protein binding; C:cytoplasm			IPR019734 (SMART); PF13432 (PFAM); IPR011990 (G3DSA:1.25.40.GENE3D); PF14559 (PFAM); PTHR44140 (PANTHER); PTHR44140:SF1 (PANTHER); IPR019734 (PROSITE_PROFILES); IPR019734 (PROSITE_PROFILES); IPR013026 (PROSITE_PROFILES); IPR019734 (PROSITE_PROFILES); IPR019734 (PROSITE_PROFILES); SignalP-noTM (SIGNALP_EUK); IPR011990 (SUPERFAMILY); IPR011990 (SUPERFAMILY)	F:GO:0005515	F:protein binding
ref|XP_026467442.1|	extracellular sulfatase SULF-1 homolog isoform X1	C:GO:0005615; P:GO:0008045; F:GO:0008449; P:GO:0016201; P:GO:0030202; P:GO:0042059; P:GO:0045879; P:GO:0045880; P:GO:0048100; P:GO:0048190; P:GO:0090090	C:extracellular space; P:motor neuron axon guidance; F:N-acetylglucosamine-6-sulfatase activity; P:synaptic target inhibition; P:heparin metabolic process; P:negative regulation of epidermal growth factor receptor signaling pathway; P:negative regulation of smoothened signaling pathway; P:positive regulation of smoothened signaling pathway; P:wing disc anterior/posterior pattern formation; P:wing…	EC:3.1.6.14	N-acetylglucosamine-6-sulfatase	IPR000917 (PFAM); IPR012251 (PIRSF); IPR017850 (G3DSA:3.40.720.GENE3D); PTHR43108:SF1 (PANTHER); PTHR43108 (PANTHER); SIGNAL_PEPTIDE_C_REGION (PHOBIUS); SIGNAL_PEPTIDE_N_REGION (PHOBIUS); SIGNAL_PEPTIDE_H_REGION (PHOBIUS); NON_CYTOPLASMIC_DOMAIN (PHOBIUS); SIGNAL_PEPTIDE (PHOBIUS); SignalP-noTM (SIGNALP_EUK); SignalP-TM (SIGNALP_GRAM_POSITIVE); IPR017850 (SUPERFAMILY)	F:GO:0003824; F:GO:0008449; F:GO:0008484; P:GO:0030203	F:catalytic activity; F:N-acetylglucosamine-6-sulfatase activity; F:sulfuric ester hydrolase activity; P:glycosaminoglycan metabolic process
ref|XP_026466502.1|	extracellular sulfatase SULF-1 homolog	F:GO:0005539; C:GO:0005615; C:GO:0005783; C:GO:0005795; P:GO:0008045; F:GO:0008449; C:GO:0009986; P:GO:0015015; C:GO:0016021; P:GO:0016201; P:GO:0030202; P:GO:0042059; P:GO:0045879; P:GO:0045880; F:GO:0046872; P:GO:0048100; P:GO:0048190; P:GO:0090090	F:glycosaminoglycan binding; C:extracellular space; C:endoplasmic reticulum; C:Golgi stack; P:motor neuron axon guidance; F:N-acetylglucosamine-6-sulfatase activity; C:cell surface; P:heparan sulfate proteoglycan biosynthetic process, enzymatic modification; C:integral component of membrane; P:synaptic target inhibition; P:heparin metabolic process; P:negative regulation of epidermal growth facto…	EC:3.1.6.14	N-acetylglucosamine-6-sulfatase	IPR000917 (PFAM); IPR017850 (G3DSA:3.40.720.GENE3D); PTHR43108 (PANTHER); PTHR43108:SF1 (PANTHER); SIGNAL_PEPTIDE_H_REGION (PHOBIUS); SIGNAL_PEPTIDE_C_REGION (PHOBIUS); SIGNAL_PEPTIDE (PHOBIUS); NON_CYTOPLASMIC_DOMAIN (PHOBIUS); SIGNAL_PEPTIDE_N_REGION (PHOBIUS); SignalP-noTM (SIGNALP_EUK); SignalP-TM (SIGNALP_GRAM_POSITIVE); IPR017850 (SUPERFAMILY)	F:GO:0003824; F:GO:0008484	F:catalytic activity; F:sulfuric ester hydrolase activity
ref|XP_026467444.1|	enhancer of rudimentary homolog	P:GO:0006221; P:GO:0007049; P:GO:0045747	P:pyrimidine nucleotide biosynthetic process; P:cell cycle; P:positive regulation of Notch signaling pathway			IPR000781 (PFAM); IPR035912 (G3DSA:3.30.2260.GENE3D); IPR000781 (PIRSF); PTHR12373:SF9 (PANTHER); IPR000781 (PANTHER); IPR000781 (PRODOM); IPR035912 (SUPERFAMILY)	P:GO:0006221; P:GO:0045747	P:pyrimidine nucleotide biosynthetic process; P:positive regulation of Notch signaling pathway
ref|XP_026467445.1|	enhancer of rudimentary homolog	P:GO:0006221; P:GO:0007049; P:GO:0045747	P:pyrimidine nucleotide biosynthetic process; P:cell cycle; P:positive regulation of Notch signaling pathway			IPR000781 (PFAM); IPR035912 (G3DSA:3.30.2260.GENE3D); IPR000781 (PIRSF); PTHR12373:SF9 (PANTHER); IPR000781 (PANTHER); IPR000781 (PRODOM); IPR035912 (SUPERFAMILY)	P:GO:0006221; P:GO:0045747	P:pyrimidine nucleotide biosynthetic process; P:positive regulation of Notch signaling pathway
ref|XP_026466276.1|	Nucleoporin Nup37	F:GO:0005515; C:GO:0031080	F:protein binding; C:nuclear pore outer ring			IPR001680 (SMART); IPR001680 (PFAM); IPR015943 (G3DSA:2.130.10.GENE3D); IPR037626 (PANTHER); IPR017986 (PROSITE_PROFILES); IPR001680 (PROSITE_PROFILES); IPR036322 (SUPERFAMILY)	F:GO:0005515; C:GO:0031080	F:protein binding; C:nuclear pore outer ring
ref|XP_026466394.1|	transcription initiation factor TFIID subunit 6 isoform X1	C:GO:0000124; C:GO:0005669; P:GO:0006357; P:GO:0006367; C:GO:0046695; F:GO:0046982	C:SAGA complex; C:transcription factor TFIID complex; P:regulation of transcription by RNA polymerase II; P:transcription initiation from RNA polymerase II promoter; C:SLIK (SAGA-like) complex; F:protein heterodimerization activity			IPR004823 (SMART); IPR004823 (PFAM); IPR009072 (G3DSA:1.10.20.GENE3D); IPR011442 (PFAM); G3DSA:1.25.40.770 (GENE3D); PTHR10221:SF12 (PANTHER); IPR037796 (PANTHER); IPR016024 (SUPERFAMILY); IPR009072 (SUPERFAMILY)	C:GO:0000124; C:GO:0005669; P:GO:0006352; P:GO:0006357; P:GO:0006367; C:GO:0046695; F:GO:0046982	C:SAGA complex; C:transcription factor TFIID complex; P:DNA-templated transcription, initiation; P:regulation of transcription by RNA polymerase II; P:transcription initiation from RNA polymerase II promoter; C:SLIK (SAGA-like) complex; F:protein heterodimerization activity
ref|XP_026467448.1|	uncharacterized protein LOC113371007	C:GO:0016020; C:GO:0016021	C:membrane; C:integral component of membrane			PTHR13627 (PANTHER); PTHR13627:SF30 (PANTHER); SIGNAL_PEPTIDE_N_REGION (PHOBIUS); SIGNAL_PEPTIDE_H_REGION (PHOBIUS); SIGNAL_PEPTIDE (PHOBIUS); SIGNAL_PEPTIDE_C_REGION (PHOBIUS); NON_CYTOPLASMIC_DOMAIN (PHOBIUS); TMhelix (TMHMM)	no GO terms	no GO terms
ref|XP_026466513.1|	rab 3	F:GO:0003924; F:GO:0005525; P:GO:0006886; P:GO:0032482	F:GTPase activity; F:GTP binding; P:intracellular protein transport; P:Rab protein signal transduction			Coil (COILS); PR00449 (PRINTS); SM00175 (SMART); SM00173 (SMART); SM00174 (SMART); IPR001806 (PFAM); G3DSA:3.40.50.300 (GENE3D); PTHR24073:SF964 (PANTHER); PTHR24073 (PANTHER); PS51419 (PROSITE_PROFILES); IPR027417 (SUPERFAMILY)	F:GO:0003924; F:GO:0005525	F:GTPase activity; F:GTP binding
ref|XP_026466511.1|	transcription initiation factor TFIID subunit 6 isoform X1	C:GO:0000124; C:GO:0005669; P:GO:0006357; P:GO:0006367; C:GO:0046695; F:GO:0046982	C:SAGA complex; C:transcription factor TFIID complex; P:regulation of transcription by RNA polymerase II; P:transcription initiation from RNA polymerase II promoter; C:SLIK (SAGA-like) complex; F:protein heterodimerization activity			IPR004823 (SMART); IPR004823 (PFAM); IPR009072 (G3DSA:1.10.20.GENE3D); IPR011442 (PFAM); G3DSA:1.25.40.770 (GENE3D); PTHR10221:SF12 (PANTHER); IPR037796 (PANTHER); IPR016024 (SUPERFAMILY); IPR009072 (SUPERFAMILY)	C:GO:0000124; C:GO:0005669; P:GO:0006352; P:GO:0006357; P:GO:0006367; C:GO:0046695; F:GO:0046982	C:SAGA complex; C:transcription factor TFIID complex; P:DNA-templated transcription, initiation; P:regulation of transcription by RNA polymerase II; P:transcription initiation from RNA polymerase II promoter; C:SLIK (SAGA-like) complex; F:protein heterodimerization activity
ref|XP_026467146.1|	Nucleoporin Nup37	F:GO:0005515; C:GO:0031080	F:protein binding; C:nuclear pore outer ring			IPR001680 (SMART); IPR001680 (PFAM); IPR015943 (G3DSA:2.130.10.GENE3D); IPR037626 (PANTHER); IPR017986 (PROSITE_PROFILES); IPR001680 (PROSITE_PROFILES); IPR036322 (SUPERFAMILY)	F:GO:0005515; C:GO:0031080	F:protein binding; C:nuclear pore outer ring
ref|XP_026467098.1|	rab 3	F:GO:0003924; F:GO:0005525; P:GO:0006886; P:GO:0032482	F:GTPase activity; F:GTP binding; P:intracellular protein transport; P:Rab protein signal transduction			Coil (COILS); PR00449 (PRINTS); SM00175 (SMART); SM00173 (SMART); SM00174 (SMART); IPR001806 (PFAM); G3DSA:3.40.50.300 (GENE3D); PTHR24073:SF964 (PANTHER); PTHR24073 (PANTHER); PS51419 (PROSITE_PROFILES); IPR027417 (SUPERFAMILY)	F:GO:0003924; F:GO:0005525	F:GTPase activity; F:GTP binding
ref|XP_026467449.1|	uncharacterized protein LOC113371011	C:GO:0016020; C:GO:0016021	C:membrane; C:integral component of membrane			PTHR13627:SF30 (PANTHER); PTHR13627 (PANTHER)	no GO terms	no GO terms
ref|XP_026467007.1|	activating signal cointegrator 1 complex subunit 2	F:GO:0005515	F:protein binding			IPR003892 (SMART); G3DSA:1.10.8.10 (GENE3D); PTHR21494 (PANTHER); PTHR21494:SF0 (PANTHER); IPR003892 (PROSITE_PROFILES); IPR009060 (SUPERFAMILY)	F:GO:0005515	F:protein binding
ref|XP_026467453.1|	activating signal cointegrator 1 complex subunit 2	F:GO:0005515	F:protein binding			IPR003892 (SMART); G3DSA:1.10.8.10 (GENE3D); PTHR21494:SF0 (PANTHER); PTHR21494 (PANTHER); IPR003892 (PROSITE_PROFILES); IPR009060 (SUPERFAMILY)	F:GO:0005515	F:protein binding
ref|XP_026467454.1|	activating signal cointegrator 1 complex subunit 2	F:GO:0005515	F:protein binding			IPR003892 (SMART); G3DSA:1.10.8.10 (GENE3D); PTHR21494:SF0 (PANTHER); PTHR21494 (PANTHER); IPR003892 (PROSITE_PROFILES); IPR009060 (SUPERFAMILY)	F:GO:0005515	F:protein binding
ref|XP_026467922.1|	multidrug resistance-associated 4-like	F:GO:0005524; C:GO:0016021; F:GO:0042626; P:GO:0055085	F:ATP binding; C:integral component of membrane; F:ATPase activity, coupled to transmembrane movement of substances; P:transmembrane transport			Coil (COILS); IPR003593 (SMART); IPR036640 (G3DSA:1.20.1560.GENE3D); G3DSA:3.40.50.300 (GENE3D); G3DSA:3.40.50.300 (GENE3D); IPR011527 (PFAM); IPR003439 (PFAM); PTHR24223:SF360 (PANTHER); PTHR24223 (PANTHER); TRANSMEMBRANE (PHOBIUS); TRANSMEMBRANE (PHOBIUS); TRANSMEMBRANE (PHOBIUS); CYTOPLASMIC_DOMAIN (PHOBIUS); NON_CYTOPLASMIC_DOMAIN (PHOBIUS); TRANSMEMBRANE (PHOBIUS); CYTOPLASMIC_DOMAIN (PHOBIU…	F:GO:0005524; C:GO:0016021; F:GO:0016887; F:GO:0042626; P:GO:0055085	F:ATP binding; C:integral component of membrane; F:ATPase activity; F:ATPase activity, coupled to transmembrane movement of substances; P:transmembrane transport
ref|XP_026467455.1|	multidrug resistance-associated 4-like	F:GO:0005524; C:GO:0016021	F:ATP binding; C:integral component of membrane			PTHR24223:SF334 (PANTHER); PTHR24223 (PANTHER); TRANSMEMBRANE (PHOBIUS); TRANSMEMBRANE (PHOBIUS); CYTOPLASMIC_DOMAIN (PHOBIUS); NON_CYTOPLASMIC_DOMAIN (PHOBIUS); CYTOPLASMIC_DOMAIN (PHOBIUS); NON_CYTOPLASMIC_DOMAIN (PHOBIUS); TRANSMEMBRANE (PHOBIUS); IPR036640 (SUPERFAMILY); TMhelix (TMHMM)	F:GO:0005524; C:GO:0016021	F:ATP binding; C:integral component of membrane
ref|XP_026467456.1|	multidrug resistance-associated 4-like	F:GO:0005524; C:GO:0016021; F:GO:0042626; P:GO:0055085	F:ATP binding; C:integral component of membrane; F:ATPase activity, coupled to transmembrane movement of substances; P:transmembrane transport			IPR003593 (SMART); IPR036640 (G3DSA:1.20.1560.GENE3D); G3DSA:3.40.50.300 (GENE3D); IPR003439 (PFAM); IPR011527 (PFAM); G3DSA:3.40.50.300 (GENE3D); IPR036640 (G3DSA:1.20.1560.GENE3D); PTHR24223 (PANTHER); PTHR24223:SF360 (PANTHER); PTHR24223 (PANTHER); PTHR24223:SF360 (PANTHER); TRANSMEMBRANE (PHOBIUS); CYTOPLASMIC_DOMAIN (PHOBIUS); TRANSMEMBRANE (PHOBIUS); TRANSMEMBRANE (PHOBIUS); TRANSMEMBRANE (…	F:GO:0005524; C:GO:0016021; F:GO:0016887; F:GO:0042626; P:GO:0055085	F:ATP binding; C:integral component of membrane; F:ATPase activity; F:ATPase activity, coupled to transmembrane movement of substances; P:transmembrane transport
ref|XP_026467457.1|	probable multidrug resistance-associated lethal(2)03659	F:GO:0005524; F:GO:0008559; C:GO:0016021; P:GO:0042908; P:GO:0055085	F:ATP binding; F:xenobiotic transmembrane transporting ATPase activity; C:integral component of membrane; P:xenobiotic transport; P:transmembrane transport	EC:3.6.3.44	Xenobiotic-transporting ATPase	G3DSA:3.40.50.300 (GENE3D); IPR030244 (PTHR24223:PANTHER); PTHR24223 (PANTHER); TRANSMEMBRANE (PHOBIUS); NON_CYTOPLASMIC_DOMAIN (PHOBIUS); CYTOPLASMIC_DOMAIN (PHOBIUS); IPR027417 (SUPERFAMILY)	F:GO:0008559; C:GO:0016021; P:GO:0042908	F:xenobiotic transmembrane transporting ATPase activity; C:integral component of membrane; P:xenobiotic transport
ref|XP_026467458.1|	multidrug resistance-associated 4	F:GO:0005524; C:GO:0016021; F:GO:0042626; P:GO:0055085	F:ATP binding; C:integral component of membrane; F:ATPase activity, coupled to transmembrane movement of substances; P:transmembrane transport			IPR003593 (SMART); IPR036640 (G3DSA:1.20.1560.GENE3D); IPR003439 (PFAM); IPR036640 (G3DSA:1.20.1560.GENE3D); G3DSA:3.40.50.300 (GENE3D); IPR011527 (PFAM); G3DSA:3.40.50.300 (GENE3D); PTHR24223:SF334 (PANTHER); PTHR24223 (PANTHER); NON_CYTOPLASMIC_DOMAIN (PHOBIUS); TRANSMEMBRANE (PHOBIUS); CYTOPLASMIC_DOMAIN (PHOBIUS); TRANSMEMBRANE (PHOBIUS); TRANSMEMBRANE (PHOBIUS); CYTOPLASMIC_DOMAIN (PHOBIUS);…	F:GO:0005524; C:GO:0016021; F:GO:0016887; F:GO:0042626; P:GO:0055085	F:ATP binding; C:integral component of membrane; F:ATPase activity; F:ATPase activity, coupled to transmembrane movement of substances; P:transmembrane transport
ref|XP_026467460.1|	centrosomal of 295 kDa					no IPS match	no IPS match	no IPS match
ref|XP_026467461.1|	multidrug resistance-associated 4	F:GO:0005524; C:GO:0016021; F:GO:0042626; P:GO:0055085	F:ATP binding; C:integral component of membrane; F:ATPase activity, coupled to transmembrane movement of substances; P:transmembrane transport			Coil (COILS); IPR003593 (SMART); IPR036640 (G3DSA:1.20.1560.GENE3D); IPR011527 (PFAM); G3DSA:3.40.50.300 (GENE3D); G3DSA:3.40.50.300 (GENE3D); IPR003439 (PFAM); IPR036640 (G3DSA:1.20.1560.GENE3D); PTHR24223:SF334 (PANTHER); PTHR24223 (PANTHER); NON_CYTOPLASMIC_DOMAIN (PHOBIUS); TRANSMEMBRANE (PHOBIUS); CYTOPLASMIC_DOMAIN (PHOBIUS); TRANSMEMBRANE (PHOBIUS); TRANSMEMBRANE (PHOBIUS); CYTOPLASMIC_DOM…	F:GO:0005524; C:GO:0016021; F:GO:0016887; F:GO:0042626; P:GO:0055085	F:ATP binding; C:integral component of membrane; F:ATPase activity; F:ATPase activity, coupled to transmembrane movement of substances; P:transmembrane transport
ref|XP_026467924.1|	centrosomal of 295 kDa					no IPS match	no IPS match	no IPS match
ref|XP_026467462.1|	Flattop					Coil (COILS); IPR038797 (PANTHER)	no GO terms	no GO terms
ref|XP_026467463.1|	multidrug resistance-associated 4	F:GO:0005524; C:GO:0016021; F:GO:0042626; P:GO:0055085	F:ATP binding; C:integral component of membrane; F:ATPase activity, coupled to transmembrane movement of substances; P:transmembrane transport			IPR003593 (SMART); IPR003439 (PFAM); G3DSA:3.40.50.300 (GENE3D); IPR036640 (G3DSA:1.20.1560.GENE3D); G3DSA:3.40.50.300 (GENE3D); IPR011527 (PFAM); PTHR24223:SF334 (PANTHER); PTHR24223 (PANTHER); TRANSMEMBRANE (PHOBIUS); TRANSMEMBRANE (PHOBIUS); TRANSMEMBRANE (PHOBIUS); CYTOPLASMIC_DOMAIN (PHOBIUS); TRANSMEMBRANE (PHOBIUS); TRANSMEMBRANE (PHOBIUS); CYTOPLASMIC_DOMAIN (PHOBIUS); TRANSMEMBRANE (PHOB…	F:GO:0005524; C:GO:0016021; F:GO:0016887; F:GO:0042626; P:GO:0055085	F:ATP binding; C:integral component of membrane; F:ATPase activity; F:ATPase activity, coupled to transmembrane movement of substances; P:transmembrane transport
ref|XP_026467464.1|	uncharacterized protein LOC113371028					Coil (COILS); Coil (COILS)	no GO terms	no GO terms
ref|XP_026467925.1|	arrestin domain-containing 17					IPR011022 (SMART); IPR011022 (PFAM); IPR014752 (G3DSA:2.60.40.GENE3D); IPR011021 (PFAM); IPR014752 (G3DSA:2.60.40.GENE3D); PTHR11188 (PANTHER); PTHR11188:SF143 (PANTHER); IPR014756 (SUPERFAMILY); IPR014756 (SUPERFAMILY)	no GO terms	no GO terms
ref|XP_026467001.1|	E3 SUMO- ligase PIAS3 isoform X2	F:GO:0008270	F:zinc ion binding			IPR036361 (G3DSA:1.10.720.GENE3D); IPR023321 (PFAM); IPR038654 (G3DSA:2.60.120.GENE3D); IPR004181 (PFAM); IPR013083 (G3DSA:3.30.40.GENE3D); PTHR10782 (PANTHER); PTHR10782:SF72 (PANTHER); IPR004181 (PROSITE_PROFILES); IPR023321 (PROSITE_PROFILES); IPR036361 (SUPERFAMILY)	F:GO:0008270	F:zinc ion binding
ref|XP_026466768.1|	Flattop homolog					no IPS match	no IPS match	no IPS match
ref|XP_026467465.1|	uncharacterized protein LOC113371031	C:GO:0005813	C:centrosome			Coil (COILS); Coil (COILS)	no GO terms	no GO terms
ref|XP_026466766.1|	arrestin domain-containing 17					IPR011022 (SMART); IPR011022 (PFAM); IPR014752 (G3DSA:2.60.40.GENE3D); IPR011021 (PFAM); IPR014752 (G3DSA:2.60.40.GENE3D); PTHR11188 (PANTHER); PTHR11188:SF143 (PANTHER); IPR014756 (SUPERFAMILY); IPR014756 (SUPERFAMILY)	no GO terms	no GO terms
ref|XP_026466767.1|	arrestin domain-containing 17					IPR011022 (SMART); IPR011022 (PFAM); IPR014752 (G3DSA:2.60.40.GENE3D); IPR011021 (PFAM); IPR014752 (G3DSA:2.60.40.GENE3D); PTHR11188 (PANTHER); PTHR11188:SF143 (PANTHER); IPR014756 (SUPERFAMILY); IPR014756 (SUPERFAMILY)	no GO terms	no GO terms
ref|XP_026467055.1|	E3 SUMO- ligase PIAS3 isoform X2	F:GO:0008270	F:zinc ion binding			IPR036361 (G3DSA:1.10.720.GENE3D); IPR013083 (G3DSA:3.30.40.GENE3D); IPR023321 (PFAM); IPR038654 (G3DSA:2.60.120.GENE3D); IPR004181 (PFAM); PTHR10782:SF72 (PANTHER); PTHR10782 (PANTHER); IPR004181 (PROSITE_PROFILES); IPR023321 (PROSITE_PROFILES); IPR036361 (SUPERFAMILY)	F:GO:0008270	F:zinc ion binding
ref|XP_026466958.1|	E3 SUMO- ligase PIAS3 isoform X2	F:GO:0008270	F:zinc ion binding			IPR036361 (G3DSA:1.10.720.GENE3D); IPR023321 (PFAM); IPR038654 (G3DSA:2.60.120.GENE3D); IPR004181 (PFAM); IPR013083 (G3DSA:3.30.40.GENE3D); PTHR10782 (PANTHER); PTHR10782:SF72 (PANTHER); IPR004181 (PROSITE_PROFILES); IPR023321 (PROSITE_PROFILES); IPR036361 (SUPERFAMILY)	F:GO:0008270	F:zinc ion binding
ref|XP_026466872.1|	PDZ and LIM domain Zasp-like	F:GO:0005515	F:protein binding			IPR001478 (SMART); IPR001781 (SMART); IPR006643 (SMART); G3DSA:2.10.110.10 (GENE3D); G3DSA:2.10.110.10 (GENE3D); IPR001478 (PFAM); G3DSA:2.30.42.10 (GENE3D); IPR001781 (PFAM); G3DSA:2.10.110.10 (GENE3D); IPR031847 (PFAM); PTHR24214:SF38 (PANTHER); PTHR24214 (PANTHER); IPR001781 (PROSITE_PROFILES); IPR001478 (PROSITE_PROFILES); IPR001781 (PROSITE_PROFILES); IPR001781 (PROSITE_PROFILES); IPR001781 …	F:GO:0005515	F:protein binding
ref|XP_026466579.1|	PDZ and LIM domain Zasp isoform X3	F:GO:0005515	F:protein binding			IPR001781 (SMART); IPR001478 (SMART); IPR006643 (SMART); IPR001781 (PFAM); G3DSA:2.30.42.10 (GENE3D); IPR031847 (PFAM); IPR041489 (PFAM); G3DSA:2.10.110.10 (GENE3D); PTHR24214 (PANTHER); PTHR24214:SF38 (PANTHER); IPR001781 (PROSITE_PROFILES); IPR001478 (PROSITE_PROFILES); SSF57716 (SUPERFAMILY); SSF57716 (SUPERFAMILY); IPR036034 (SUPERFAMILY)	F:GO:0005515	F:protein binding
ref|XP_026466580.1|	NADH-ubiquinone oxidoreductase 49 kDa subunit	F:GO:0016651; F:GO:0048038; F:GO:0051287; P:GO:0055114	F:oxidoreductase activity, acting on NAD(P)H; F:quinone binding; F:NAD binding; P:oxidation-reduction process			IPR001135 (PFAM); IPR038290 (G3DSA:1.10.645.GENE3D); PTHR11993 (PANTHER); PTHR11993:SF24 (PANTHER); IPR029014 (SUPERFAMILY)	F:GO:0016651; F:GO:0048038; F:GO:0051287; P:GO:0055114	F:oxidoreductase activity, acting on NAD(P)H; F:quinone binding; F:NAD binding; P:oxidation-reduction process
ref|XP_026466873.1|	40S ribosomal S8	F:GO:0003735; C:GO:0005840; P:GO:0006412	F:structural constituent of ribosome; C:ribosome; P:translation			IPR022309 (PFAM); G3DSA:1.10.168.20 (GENE3D); G3DSA:2.40.10.450 (GENE3D); IPR001047 (TIGRFAM); IPR001047 (PANTHER); PTHR10394:SF12 (PANTHER)	F:GO:0003735; C:GO:0005840; P:GO:0006412	F:structural constituent of ribosome; C:ribosome; P:translation
ref|XP_026467466.1|	uncharacterized serine-rich	C:GO:0005615	C:extracellular space			G3DSA:3.30.497.10 (GENE3D); IPR023796 (PFAM); G3DSA:2.30.39.10 (GENE3D); PTHR11461:SF130 (PANTHER); IPR000215 (PANTHER); IPR036186 (SUPERFAMILY)	C:GO:0005615	C:extracellular space
ref|XP_026467468.1|	serine protease inhibitor 34 precursor	C:GO:0005615	C:extracellular space			IPR023796 (SMART); IPR023796 (PFAM); G3DSA:3.30.497.10 (GENE3D); G3DSA:3.30.497.10 (GENE3D); G3DSA:2.30.39.10 (GENE3D); PTHR11461:SF130 (PANTHER); IPR000215 (PANTHER); NON_CYTOPLASMIC_DOMAIN (PHOBIUS); SIGNAL_PEPTIDE (PHOBIUS); SIGNAL_PEPTIDE_N_REGION (PHOBIUS); SIGNAL_PEPTIDE_H_REGION (PHOBIUS); SIGNAL_PEPTIDE_C_REGION (PHOBIUS); SignalP-noTM (SIGNALP_EUK); IPR036186 (SUPERFAMILY); IPR036186 (SU…	C:GO:0005615	C:extracellular space
ref|XP_026468069.1|	40S ribosomal S8	F:GO:0003735; C:GO:0005840; P:GO:0006412	F:structural constituent of ribosome; C:ribosome; P:translation			IPR022309 (PFAM); IPR001047 (TIGRFAM); G3DSA:1.10.168.20 (GENE3D); G3DSA:2.40.10.450 (GENE3D); IPR001047 (PANTHER); PTHR10394:SF12 (PANTHER); CYTOPLASMIC_DOMAIN (PHOBIUS); NON_CYTOPLASMIC_DOMAIN (PHOBIUS); TRANSMEMBRANE (PHOBIUS)	F:GO:0003735; C:GO:0005840; P:GO:0006412	F:structural constituent of ribosome; C:ribosome; P:translation
ref|XP_026466246.1|	NADH-ubiquinone oxidoreductase 49 kDa subunit	F:GO:0016651; F:GO:0048038; F:GO:0051287; P:GO:0055114	F:oxidoreductase activity, acting on NAD(P)H; F:quinone binding; F:NAD binding; P:oxidation-reduction process			IPR038290 (G3DSA:1.10.645.GENE3D); IPR022885 (TIGRFAM); IPR001135 (PFAM); PTHR11993 (PANTHER); PTHR11993:SF24 (PANTHER); IPR022885 (HAMAP); IPR029014 (SUPERFAMILY)	F:GO:0016651; F:GO:0048038; F:GO:0051287; P:GO:0055114	F:oxidoreductase activity, acting on NAD(P)H; F:quinone binding; F:NAD binding; P:oxidation-reduction process
ref|XP_026467060.1|	uncharacterized protein C1orf198 homolog					IPR031600 (PFAM); PTHR34394 (PANTHER)	no GO terms	no GO terms
ref|XP_026466538.1|	lachesin	C:GO:0016021	C:integral component of membrane			IPR003599 (SMART); IPR003598 (SMART); IPR013106 (SMART); IPR013098 (PFAM); PIRSF000615 (PIRSF); PF13927 (PFAM); IPR013783 (G3DSA:2.60.40.GENE3D); IPR013783 (G3DSA:2.60.40.GENE3D); IPR013106 (PFAM); IPR013783 (G3DSA:2.60.40.GENE3D); PTHR12231 (PANTHER); PTHR12231:SF220 (PANTHER); SIGNAL_PEPTIDE_C_REGION (PHOBIUS); SIGNAL_PEPTIDE_H_REGION (PHOBIUS); CYTOPLASMIC_DOMAIN (PHOBIUS); SIGNAL_PEPTIDE_N_RE…	no GO terms	no GO terms
ref|XP_026467471.1|	ADP-ribosylation factor 4	F:GO:0005525; P:GO:0016192; C:GO:0044464	F:GTP binding; P:vesicle-mediated transport; C:cell part			IPR006689 (PRINTS); SM00178 (SMART); SM00177 (SMART); G3DSA:3.40.50.300 (GENE3D); IPR006689 (PFAM); PTHR11711:SF330 (PANTHER); PTHR11711 (PANTHER); PS51417 (PROSITE_PROFILES); IPR027417 (SUPERFAMILY)	F:GO:0005525	F:GTP binding
ref|XP_026467472.1|	brain-specific homeobox -like	F:GO:0000978; F:GO:0003700; C:GO:0005634; P:GO:0006357	F:RNA polymerase II proximal promoter sequence-specific DNA binding; F:DNA-binding transcription factor activity; C:nucleus; P:regulation of transcription by RNA polymerase II			IPR000047 (PRINTS); IPR020479 (PRINTS); IPR001356 (SMART); IPR001356 (PFAM); G3DSA:1.10.10.60 (GENE3D); PTHR24327 (PANTHER); PTHR24327:SF41 (PANTHER); IPR001356 (PROSITE_PROFILES); IPR009057 (SUPERFAMILY)	F:GO:0003677	F:DNA binding
ref|XP_026467201.1|	ADP-ribosylation factor 4	F:GO:0005525; P:GO:0016192; C:GO:0044464	F:GTP binding; P:vesicle-mediated transport; C:cell part			IPR006689 (PRINTS); SM00178 (SMART); SM00177 (SMART); G3DSA:3.40.50.300 (GENE3D); IPR006689 (PFAM); PTHR11711:SF330 (PANTHER); PTHR11711 (PANTHER); PS51417 (PROSITE_PROFILES); IPR027417 (SUPERFAMILY)	F:GO:0005525	F:GTP binding
ref|XP_026466917.1|	lachesin	C:GO:0016021	C:integral component of membrane			IPR003599 (SMART); IPR003598 (SMART); IPR013106 (SMART); IPR013783 (G3DSA:2.60.40.GENE3D); PIRSF000615 (PIRSF); IPR013098 (PFAM); IPR013106 (PFAM); IPR013783 (G3DSA:2.60.40.GENE3D); IPR013783 (G3DSA:2.60.40.GENE3D); PF13927 (PFAM); PTHR12231 (PANTHER); PTHR12231:SF220 (PANTHER); SIGNAL_PEPTIDE_C_REGION (PHOBIUS); SIGNAL_PEPTIDE_H_REGION (PHOBIUS); SIGNAL_PEPTIDE (PHOBIUS); NON_CYTOPLASMIC_DOMAIN …	no GO terms	no GO terms
ref|XP_026467203.1|	LOW QUALITY PROTEIN: uncharacterized protein C1orf198 homolog					IPR031600 (PFAM)	no GO terms	no GO terms
ref|XP_026467476.1|	brain-specific homeobox -like	F:GO:0000978; F:GO:0003700; C:GO:0005634; P:GO:0006357	F:RNA polymerase II proximal promoter sequence-specific DNA binding; F:DNA-binding transcription factor activity; C:nucleus; P:regulation of transcription by RNA polymerase II			IPR000047 (PRINTS); IPR020479 (PRINTS); IPR001356 (SMART); IPR001356 (PFAM); G3DSA:1.10.10.60 (GENE3D); PTHR24327:SF41 (PANTHER); PTHR24327 (PANTHER); IPR001356 (PROSITE_PROFILES); IPR009057 (SUPERFAMILY)	F:GO:0003677	F:DNA binding
ref|XP_026467480.1|	uncharacterized protein LOC113371047					IPR040676 (PFAM); PTHR22955:SF60 (PANTHER); PTHR22955 (PANTHER)	no GO terms	no GO terms
ref|XP_026467481.1|	uncharacterized protein LOC113371048	F:GO:0003676; P:GO:0015074	F:nucleic acid binding; P:DNA integration			Coil (COILS); IPR008042 (PFAM); IPR041588 (PFAM); IPR036397 (G3DSA:3.30.420.GENE3D); G3DSA:3.10.10.10 (GENE3D); G3DSA:3.30.70.270 (GENE3D); PTHR22955:SF60 (PANTHER); PTHR22955 (PANTHER); TRANSMEMBRANE (PHOBIUS); CYTOPLASMIC_DOMAIN (PHOBIUS); NON_CYTOPLASMIC_DOMAIN (PHOBIUS); NON_CYTOPLASMIC_DOMAIN (PHOBIUS); TRANSMEMBRANE (PHOBIUS); IPR001584 (PROSITE_PROFILES); IPR012337 (SUPERFAMILY); SSF56672 …	F:GO:0003676; P:GO:0015074	F:nucleic acid binding; P:DNA integration
ref|XP_026467482.1|	uncharacterized protein LOC113371049	F:GO:0003676; P:GO:0015074	F:nucleic acid binding; P:DNA integration			Coil (COILS); IPR008042 (PFAM); IPR001584 (PFAM); IPR040676 (PFAM); IPR036397 (G3DSA:3.30.420.GENE3D); IPR041588 (PFAM); PTHR22955 (PANTHER); PTHR22955:SF60 (PANTHER); NON_CYTOPLASMIC_DOMAIN (PHOBIUS); TRANSMEMBRANE (PHOBIUS); TRANSMEMBRANE (PHOBIUS); NON_CYTOPLASMIC_DOMAIN (PHOBIUS); CYTOPLASMIC_DOMAIN (PHOBIUS); IPR001584 (PROSITE_PROFILES); SSF56672 (SUPERFAMILY); IPR012337 (SUPERFAMILY)	F:GO:0003676; P:GO:0015074	F:nucleic acid binding; P:DNA integration
ref|XP_026466389.1|	LOW QUALITY PROTEIN: uncharacterized protein KIAA0930 homolog					IPR019141 (PFAM); IPR019141 (PTHR21477:PANTHER); IPR019141 (PTHR21477:PANTHER); PTHR21477 (PANTHER); PTHR21477 (PANTHER)	no GO terms	no GO terms
ref|XP_026467483.1|	AAEL002438- partial	F:GO:0003676; C:GO:0005886; C:GO:0031225; P:GO:0032222; F:GO:0034235; P:GO:0045187; P:GO:1903818	F:nucleic acid binding; C:plasma membrane; C:anchored component of membrane; P:regulation of synaptic transmission, cholinergic; F:GPI anchor binding; P:regulation of circadian sleep/wake cycle, sleep; P:positive regulation of voltage-gated potassium channel activity			IPR031424 (PFAM); PTHR33562 (PANTHER); NON_CYTOPLASMIC_DOMAIN (PHOBIUS); TRANSMEMBRANE (PHOBIUS); CYTOPLASMIC_DOMAIN (PHOBIUS)	P:GO:0030431; P:GO:0032222; F:GO:0034235; P:GO:1903818	P:sleep; P:regulation of synaptic transmission, cholinergic; F:GPI anchor binding; P:positive regulation of voltage-gated potassium channel activity
ref|XP_026466388.1|	uncharacterized protein KIAA0930 homolog isoform X2					IPR019141 (PFAM); IPR019141 (PTHR21477:PANTHER); PTHR21477 (PANTHER)	no GO terms	no GO terms
ref|XP_026466387.1|	uncharacterized protein LOC113369969 isoform X1					IPR019141 (PFAM); PTHR21477 (PANTHER); IPR019141 (PTHR21477:PANTHER)	no GO terms	no GO terms
ref|XP_026467484.1|	AAEL002438- partial	F:GO:0003676; C:GO:0005886; C:GO:0016021; C:GO:0031225; P:GO:0032222; F:GO:0034235; P:GO:0045187; P:GO:1903818	F:nucleic acid binding; C:plasma membrane; C:integral component of membrane; C:anchored component of membrane; P:regulation of synaptic transmission, cholinergic; F:GPI anchor binding; P:regulation of circadian sleep/wake cycle, sleep; P:positive regulation of voltage-gated potassium channel activity			IPR031424 (PFAM); PTHR33562 (PANTHER); NON_CYTOPLASMIC_DOMAIN (PHOBIUS); TRANSMEMBRANE (PHOBIUS); CYTOPLASMIC_DOMAIN (PHOBIUS)	P:GO:0030431; P:GO:0032222; F:GO:0034235; P:GO:1903818	P:sleep; P:regulation of synaptic transmission, cholinergic; F:GPI anchor binding; P:positive regulation of voltage-gated potassium channel activity
ref|XP_026466156.1|	UDP-glucuronic acid decarboxylase 1	C:GO:0005737; C:GO:0016021; F:GO:0048040; F:GO:0070403	C:cytoplasm; C:integral component of membrane; F:UDP-glucuronate decarboxylase activity; F:NAD+ binding	EC:4.1.1.35	UDP-glucuronate decarboxylase	Coil (COILS); IPR016040 (PFAM); G3DSA:3.40.50.720 (GENE3D); PTHR43078 (PANTHER); PTHR43078:SF6 (PANTHER); NON_CYTOPLASMIC_DOMAIN (PHOBIUS); SIGNAL_PEPTIDE_H_REGION (PHOBIUS); SIGNAL_PEPTIDE (PHOBIUS); SIGNAL_PEPTIDE_N_REGION (PHOBIUS); SIGNAL_PEPTIDE_C_REGION (PHOBIUS); IPR036291 (SUPERFAMILY); TMhelix (TMHMM)	no GO terms	no GO terms
ref|XP_026466157.1|	UDP-glucuronic acid decarboxylase 1	C:GO:0005737; C:GO:0016021; F:GO:0048040; F:GO:0070403	C:cytoplasm; C:integral component of membrane; F:UDP-glucuronate decarboxylase activity; F:NAD+ binding	EC:4.1.1.35	UDP-glucuronate decarboxylase	Coil (COILS); IPR016040 (PFAM); G3DSA:3.40.50.720 (GENE3D); PTHR43078:SF6 (PANTHER); PTHR43078 (PANTHER); NON_CYTOPLASMIC_DOMAIN (PHOBIUS); SIGNAL_PEPTIDE_H_REGION (PHOBIUS); SIGNAL_PEPTIDE_C_REGION (PHOBIUS); SIGNAL_PEPTIDE_N_REGION (PHOBIUS); SIGNAL_PEPTIDE (PHOBIUS); SignalP-TM (SIGNALP_GRAM_POSITIVE); IPR036291 (SUPERFAMILY)	no GO terms	no GO terms
ref|XP_026466897.1|	UDP-glucuronic acid decarboxylase 1	C:GO:0016021	C:integral component of membrane			Coil (COILS); G3DSA:3.90.25.10 (GENE3D); IPR016040 (PFAM); G3DSA:3.40.50.720 (GENE3D); PTHR43078 (PANTHER); PTHR43078:SF6 (PANTHER); SIGNAL_PEPTIDE_H_REGION (PHOBIUS); SIGNAL_PEPTIDE (PHOBIUS); SIGNAL_PEPTIDE_C_REGION (PHOBIUS); NON_CYTOPLASMIC_DOMAIN (PHOBIUS); SIGNAL_PEPTIDE_N_REGION (PHOBIUS); IPR036291 (SUPERFAMILY); TMhelix (TMHMM)	no GO terms	no GO terms
ref|XP_026466895.1|	UDP-glucuronic acid decarboxylase 1	C:GO:0005737; C:GO:0016021; F:GO:0048040; F:GO:0070403	C:cytoplasm; C:integral component of membrane; F:UDP-glucuronate decarboxylase activity; F:NAD+ binding	EC:4.1.1.35	UDP-glucuronate decarboxylase	Coil (COILS); IPR016040 (PFAM); G3DSA:3.40.50.720 (GENE3D); PTHR43078:SF6 (PANTHER); PTHR43078 (PANTHER); NON_CYTOPLASMIC_DOMAIN (PHOBIUS); SIGNAL_PEPTIDE_H_REGION (PHOBIUS); SIGNAL_PEPTIDE_C_REGION (PHOBIUS); SIGNAL_PEPTIDE_N_REGION (PHOBIUS); SIGNAL_PEPTIDE (PHOBIUS); SignalP-TM (SIGNALP_GRAM_POSITIVE); IPR036291 (SUPERFAMILY)	no GO terms	no GO terms
ref|XP_026466894.1|	UDP-glucuronic acid decarboxylase 1	C:GO:0005737; C:GO:0016021; F:GO:0048040; F:GO:0070403	C:cytoplasm; C:integral component of membrane; F:UDP-glucuronate decarboxylase activity; F:NAD+ binding	EC:4.1.1.35	UDP-glucuronate decarboxylase	Coil (COILS); IPR016040 (PFAM); G3DSA:3.40.50.720 (GENE3D); PTHR43078 (PANTHER); PTHR43078:SF6 (PANTHER); NON_CYTOPLASMIC_DOMAIN (PHOBIUS); SIGNAL_PEPTIDE_H_REGION (PHOBIUS); SIGNAL_PEPTIDE (PHOBIUS); SIGNAL_PEPTIDE_N_REGION (PHOBIUS); SIGNAL_PEPTIDE_C_REGION (PHOBIUS); IPR036291 (SUPERFAMILY); TMhelix (TMHMM)	no GO terms	no GO terms
ref|XP_026467491.1|	AAEL002438- partial	F:GO:0003676; C:GO:0005886; C:GO:0016021; C:GO:0031225; P:GO:0032222; F:GO:0034235; P:GO:0045187; P:GO:1903818	F:nucleic acid binding; C:plasma membrane; C:integral component of membrane; C:anchored component of membrane; P:regulation of synaptic transmission, cholinergic; F:GPI anchor binding; P:regulation of circadian sleep/wake cycle, sleep; P:positive regulation of voltage-gated potassium channel activity			IPR031424 (PFAM); PTHR33562 (PANTHER); CYTOPLASMIC_DOMAIN (PHOBIUS); TRANSMEMBRANE (PHOBIUS); NON_CYTOPLASMIC_DOMAIN (PHOBIUS)	P:GO:0030431; P:GO:0032222; F:GO:0034235; P:GO:1903818	P:sleep; P:regulation of synaptic transmission, cholinergic; F:GPI anchor binding; P:positive regulation of voltage-gated potassium channel activity
ref|XP_026466360.1|	uncharacterized protein KIAA0930 homolog					IPR019141 (PFAM); IPR019141 (PTHR21477:PANTHER); PTHR21477 (PANTHER)	no GO terms	no GO terms
ref|XP_026467493.1|	low-density lipo receptor-related 6	F:GO:0005515	F:protein binding			IPR002172 (PRINTS); IPR000742 (SMART); IPR002172 (SMART); IPR000033 (SMART); IPR000033 (PFAM); IPR011042 (G3DSA:2.120.10.GENE3D); IPR036055 (G3DSA:4.10.400.GENE3D); IPR036055 (G3DSA:4.10.400.GENE3D); IPR002172 (PFAM); IPR036055 (G3DSA:4.10.400.GENE3D); PF14670 (PFAM); IPR011042 (G3DSA:2.120.10.GENE3D); IPR011042 (G3DSA:2.120.10.GENE3D); IPR011042 (G3DSA:2.120.10.GENE3D); PTHR46513 (PANTHER); PTHR…	F:GO:0005515	F:protein binding
ref|XP_026467494.1|	uncharacterized protein LOC113371061					no IPS match	no IPS match	no IPS match
ref|XP_026466102.1|	N(4)-(Beta-N-acetylglucosaminyl)-L-asparaginase-like	C:GO:0016020; F:GO:0016787	C:membrane; F:hydrolase activity			G3DSA:3.60.20.30 (GENE3D); IPR000246 (PFAM); PTHR10188:SF6 (PANTHER); IPR000246 (PANTHER); SIGNAL_PEPTIDE (PHOBIUS); SIGNAL_PEPTIDE_N_REGION (PHOBIUS); SIGNAL_PEPTIDE_C_REGION (PHOBIUS); SIGNAL_PEPTIDE_H_REGION (PHOBIUS); NON_CYTOPLASMIC_DOMAIN (PHOBIUS); SignalP-noTM (SIGNALP_EUK); IPR029055 (SUPERFAMILY)	F:GO:0016787	F:hydrolase activity
ref|XP_026466103.1|	probable 39S ribosomal mitochondrial	F:GO:0003735; C:GO:0005762; P:GO:0032543	F:structural constituent of ribosome; C:mitochondrial large ribosomal subunit; P:mitochondrial translation			IPR013025 (PFAM); IPR012677 (G3DSA:3.30.70.GENE3D); PTHR12059 (PANTHER); PTHR12059:SF5 (PANTHER); IPR012678 (SUPERFAMILY)	F:GO:0003735; C:GO:0005840; P:GO:0006412	F:structural constituent of ribosome; C:ribosome; P:translation
ref|XP_026466104.1|	cytochrome b-c1 complex subunit 8-like	C:GO:0005750; P:GO:0006122; F:GO:0008121; C:GO:0016021; F:GO:0048039	C:mitochondrial respiratory chain complex III; P:mitochondrial electron transport, ubiquinol to cytochrome c; F:ubiquinol-cytochrome-c reductase activity; C:integral component of membrane; F:ubiquinone binding	EC:1.10.2.2	Quinol--cytochrome-c reductase	IPR036642 (G3DSA:1.20.5.GENE3D); IPR004205 (PFAM); IPR004205 (PANTHER); TRANSMEMBRANE (PHOBIUS); NON_CYTOPLASMIC_DOMAIN (PHOBIUS); CYTOPLASMIC_DOMAIN (PHOBIUS); IPR004205 (PRODOM); IPR036642 (SUPERFAMILY)	F:GO:0008121	F:ubiquinol-cytochrome-c reductase activity
ref|XP_026466105.1|	cytochrome b-c1 complex subunit 8-like	C:GO:0005750; P:GO:0006122; F:GO:0008121; C:GO:0016021; F:GO:0048039	C:mitochondrial respiratory chain complex III; P:mitochondrial electron transport, ubiquinol to cytochrome c; F:ubiquinol-cytochrome-c reductase activity; C:integral component of membrane; F:ubiquinone binding	EC:1.10.2.2	Quinol--cytochrome-c reductase	IPR036642 (G3DSA:1.20.5.GENE3D); IPR004205 (PFAM); IPR004205 (PANTHER); TRANSMEMBRANE (PHOBIUS); NON_CYTOPLASMIC_DOMAIN (PHOBIUS); CYTOPLASMIC_DOMAIN (PHOBIUS); IPR004205 (PRODOM); IPR036642 (SUPERFAMILY)	F:GO:0008121	F:ubiquinol-cytochrome-c reductase activity
ref|XP_026466106.1|	cytochrome b-c1 complex subunit 8-like	C:GO:0005750; P:GO:0006122; F:GO:0008121; C:GO:0016021; F:GO:0048039	C:mitochondrial respiratory chain complex III; P:mitochondrial electron transport, ubiquinol to cytochrome c; F:ubiquinol-cytochrome-c reductase activity; C:integral component of membrane; F:ubiquinone binding	EC:1.10.2.2	Quinol--cytochrome-c reductase	IPR036642 (G3DSA:1.20.5.GENE3D); IPR004205 (PFAM); IPR004205 (PANTHER); TRANSMEMBRANE (PHOBIUS); NON_CYTOPLASMIC_DOMAIN (PHOBIUS); CYTOPLASMIC_DOMAIN (PHOBIUS); IPR004205 (PRODOM); IPR036642 (SUPERFAMILY)	F:GO:0008121	F:ubiquinol-cytochrome-c reductase activity
ref|XP_026466107.1|	cytochrome b-c1 complex subunit 8-like	C:GO:0005750; P:GO:0006122; F:GO:0008121; C:GO:0016021; F:GO:0048039	C:mitochondrial respiratory chain complex III; P:mitochondrial electron transport, ubiquinol to cytochrome c; F:ubiquinol-cytochrome-c reductase activity; C:integral component of membrane; F:ubiquinone binding	EC:1.10.2.2	Quinol--cytochrome-c reductase	IPR036642 (G3DSA:1.20.5.GENE3D); IPR004205 (PFAM); IPR004205 (PANTHER); TRANSMEMBRANE (PHOBIUS); NON_CYTOPLASMIC_DOMAIN (PHOBIUS); CYTOPLASMIC_DOMAIN (PHOBIUS); IPR004205 (PRODOM); IPR036642 (SUPERFAMILY)	F:GO:0008121	F:ubiquinol-cytochrome-c reductase activity
ref|XP_026466108.1|	cytochrome b-c1 complex subunit 8-like	C:GO:0005750; P:GO:0006122; F:GO:0008121; C:GO:0016021; F:GO:0048039	C:mitochondrial respiratory chain complex III; P:mitochondrial electron transport, ubiquinol to cytochrome c; F:ubiquinol-cytochrome-c reductase activity; C:integral component of membrane; F:ubiquinone binding	EC:1.10.2.2	Quinol--cytochrome-c reductase	IPR036642 (G3DSA:1.20.5.GENE3D); IPR004205 (PFAM); IPR004205 (PANTHER); TRANSMEMBRANE (PHOBIUS); NON_CYTOPLASMIC_DOMAIN (PHOBIUS); CYTOPLASMIC_DOMAIN (PHOBIUS); IPR004205 (PRODOM); IPR036642 (SUPERFAMILY)	F:GO:0008121	F:ubiquinol-cytochrome-c reductase activity
ref|XP_026466524.1|	97 kDa heat shock isoform X1	F:GO:0005524	F:ATP binding			Coil (COILS); IPR013126 (PRINTS); G3DSA:3.30.420.40 (GENE3D); IPR013126 (PFAM); G3DSA:3.30.420.40 (GENE3D); IPR029048 (G3DSA:1.20.1270.GENE3D); IPR029047 (G3DSA:2.60.34.GENE3D); G3DSA:3.30.30.30 (GENE3D); G3DSA:3.90.640.10 (GENE3D); PTHR45639:SF6 (PANTHER); PTHR45639 (PANTHER); IPR029048 (SUPERFAMILY); SSF53067 (SUPERFAMILY); IPR029047 (SUPERFAMILY); SSF53067 (SUPERFAMILY); IPR029048 (SUPERFAMILY)	no GO terms	no GO terms
ref|XP_026466525.1|	97 kDa heat shock isoform X2	F:GO:0005524	F:ATP binding			Coil (COILS); IPR013126 (PRINTS); G3DSA:3.30.30.30 (GENE3D); IPR029048 (G3DSA:1.20.1270.GENE3D); G3DSA:3.30.420.40 (GENE3D); G3DSA:3.90.640.10 (GENE3D); G3DSA:3.30.420.40 (GENE3D); IPR013126 (PFAM); IPR029047 (G3DSA:2.60.34.GENE3D); PTHR45639:SF6 (PANTHER); PTHR45639 (PANTHER); IPR029048 (SUPERFAMILY); SSF53067 (SUPERFAMILY); IPR029047 (SUPERFAMILY); IPR029048 (SUPERFAMILY); SSF53067 (SUPERFAMILY)	no GO terms	no GO terms
ref|XP_026467100.1|	ER membrane complex subunit 10	C:GO:0016021	C:integral component of membrane			PTHR21397 (PANTHER); IPR029615 (PTHR21397:PANTHER); SIGNAL_PEPTIDE_H_REGION (PHOBIUS); TRANSMEMBRANE (PHOBIUS); CYTOPLASMIC_DOMAIN (PHOBIUS); NON_CYTOPLASMIC_DOMAIN (PHOBIUS); SIGNAL_PEPTIDE_N_REGION (PHOBIUS); SIGNAL_PEPTIDE_C_REGION (PHOBIUS); SIGNAL_PEPTIDE (PHOBIUS); SignalP-noTM (SIGNALP_EUK); TMhelix (TMHMM); TMhelix (TMHMM)	no GO terms	no GO terms
ref|XP_026466391.1|	ER degradation-enhancing alpha-mannosidase 2	F:GO:0004571; F:GO:0005509; P:GO:0008152; C:GO:0016021; F:GO:0016491	F:mannosyl-oligosaccharide 1,2-alpha-mannosidase activity; F:calcium ion binding; P:metabolic process; C:integral component of membrane; F:oxidoreductase activity	EC:3.2.1.113	Mannosyl-oligosaccharide 1,2-alpha-mannosidase	IPR001382 (PRINTS); IPR012341 (G3DSA:1.50.10.GENE3D); IPR001382 (PFAM); PTHR45679:SF6 (PANTHER); PTHR45679 (PANTHER); SIGNAL_PEPTIDE_C_REGION (PHOBIUS); NON_CYTOPLASMIC_DOMAIN (PHOBIUS); SIGNAL_PEPTIDE (PHOBIUS); SIGNAL_PEPTIDE_N_REGION (PHOBIUS); SIGNAL_PEPTIDE_H_REGION (PHOBIUS); SignalP-noTM (SIGNALP_EUK); IPR036026 (SUPERFAMILY)	F:GO:0003824; F:GO:0004571; F:GO:0005509; C:GO:0016020	F:catalytic activity; F:mannosyl-oligosaccharide 1,2-alpha-mannosidase activity; F:calcium ion binding; C:membrane
ref|XP_026467032.1|	nuclear pore complex Nup50	C:GO:0005643; P:GO:0046907	C:nuclear pore; P:intracellular transport			IPR000156 (SMART); IPR011993 (G3DSA:2.30.29.GENE3D); IPR015007 (PFAM); IPR000156 (PFAM); PTHR23138:SF141 (PANTHER); PTHR23138 (PANTHER); SSF50729 (SUPERFAMILY)	C:GO:0005643; P:GO:0046907	C:nuclear pore; P:intracellular transport
ref|XP_026467496.1|	variant-silencing SET domain-containing -like					Coil (COILS); IPR013083 (G3DSA:3.30.40.GENE3D); IPR011011 (SUPERFAMILY)	no GO terms	no GO terms
ref|XP_026467497.1|	zinc finger 76-like	F:GO:0003676	F:nucleic acid binding			IPR013087 (SMART); G3DSA:3.30.160.60 (GENE3D); G3DSA:3.30.160.60 (GENE3D); G3DSA:3.30.160.60 (GENE3D); G3DSA:3.30.160.60 (GENE3D); G3DSA:3.30.160.60 (GENE3D); G3DSA:3.30.160.60 (GENE3D); IPR013087 (PFAM); PTHR24393 (PANTHER); PTHR24393:SF75 (PANTHER); IPR013087 (PROSITE_PROFILES); IPR013087 (PROSITE_PROFILES); IPR013087 (PROSITE_PROFILES); IPR013087 (PROSITE_PROFILES); IPR013087 (PROSITE_PROFILES…	F:GO:0003676	F:nucleic acid binding
ref|XP_026467499.1|	ionotropic receptor 93a	F:GO:0004970; P:GO:0006811; P:GO:0035249; C:GO:0045211; P:GO:0050804; F:GO:1904315	F:ionotropic glutamate receptor activity; P:ion transport; P:synaptic transmission, glutamatergic; C:postsynaptic membrane; P:modulation of chemical synaptic transmission; F:transmitter-gated ion channel activity involved in regulation of postsynaptic membrane potential			IPR001508 (PRINTS); IPR001320 (PFAM); G3DSA:3.40.190.10 (GENE3D); G3DSA:1.10.287.70 (GENE3D); IPR001638 (PFAM); G3DSA:3.40.190.10 (GENE3D); PTHR18966 (PANTHER); PTHR18966:SF363 (PANTHER); NON_CYTOPLASMIC_DOMAIN (PHOBIUS); CYTOPLASMIC_DOMAIN (PHOBIUS); TRANSMEMBRANE (PHOBIUS); NON_CYTOPLASMIC_DOMAIN (PHOBIUS); TRANSMEMBRANE (PHOBIUS); CYTOPLASMIC_DOMAIN (PHOBIUS); TRANSMEMBRANE (PHOBIUS); SSF53850…	F:GO:0004970; F:GO:0005216; P:GO:0006811; C:GO:0016020; F:GO:0038023	F:ionotropic glutamate receptor activity; F:ion channel activity; P:ion transport; C:membrane; F:signaling receptor activity
ref|XP_026466095.1|	low-density lipo receptor-related 6	F:GO:0005515; C:GO:0016020	F:protein binding; C:membrane			IPR002172 (PRINTS); IPR002172 (SMART); IPR000033 (SMART); IPR000742 (SMART); IPR011042 (G3DSA:2.120.10.GENE3D); IPR000033 (PFAM); IPR036055 (G3DSA:4.10.400.GENE3D); IPR036055 (G3DSA:4.10.400.GENE3D); IPR002172 (PFAM); IPR011042 (G3DSA:2.120.10.GENE3D); IPR011042 (G3DSA:2.120.10.GENE3D); IPR011042 (G3DSA:2.120.10.GENE3D); IPR036055 (G3DSA:4.10.400.GENE3D); PF14670 (PFAM); PTHR46513 (PANTHER); PTHR…	F:GO:0005515	F:protein binding
ref|XP_026467903.1|	uncharacterized protein LOC113371494					no IPS match	no IPS match	no IPS match
ref|XP_026466346.1|	N(4)-(Beta-N-acetylglucosaminyl)-L-asparaginase-like	C:GO:0016020; F:GO:0016787	C:membrane; F:hydrolase activity			G3DSA:3.60.20.30 (GENE3D); IPR000246 (PFAM); PTHR10188:SF6 (PANTHER); IPR000246 (PANTHER); SIGNAL_PEPTIDE (PHOBIUS); SIGNAL_PEPTIDE_N_REGION (PHOBIUS); SIGNAL_PEPTIDE_C_REGION (PHOBIUS); SIGNAL_PEPTIDE_H_REGION (PHOBIUS); NON_CYTOPLASMIC_DOMAIN (PHOBIUS); SignalP-noTM (SIGNALP_EUK); IPR029055 (SUPERFAMILY)	F:GO:0016787	F:hydrolase activity
ref|XP_026466347.1|	probable 39S ribosomal mitochondrial	F:GO:0003735; C:GO:0005762; P:GO:0032543	F:structural constituent of ribosome; C:mitochondrial large ribosomal subunit; P:mitochondrial translation			IPR013025 (PFAM); IPR012677 (G3DSA:3.30.70.GENE3D); PTHR12059 (PANTHER); PTHR12059:SF5 (PANTHER); IPR012678 (SUPERFAMILY)	F:GO:0003735; C:GO:0005840; P:GO:0006412	F:structural constituent of ribosome; C:ribosome; P:translation
ref|XP_026467091.1|	cytochrome b-c1 complex subunit 8-like	C:GO:0005750; P:GO:0006122; F:GO:0008121; C:GO:0016021; F:GO:0048039	C:mitochondrial respiratory chain complex III; P:mitochondrial electron transport, ubiquinol to cytochrome c; F:ubiquinol-cytochrome-c reductase activity; C:integral component of membrane; F:ubiquinone binding	EC:1.10.2.2	Quinol--cytochrome-c reductase	IPR036642 (G3DSA:1.20.5.GENE3D); IPR004205 (PFAM); IPR004205 (PANTHER); TRANSMEMBRANE (PHOBIUS); NON_CYTOPLASMIC_DOMAIN (PHOBIUS); CYTOPLASMIC_DOMAIN (PHOBIUS); IPR004205 (PRODOM); IPR036642 (SUPERFAMILY)	F:GO:0008121	F:ubiquinol-cytochrome-c reductase activity
ref|XP_026467092.1|	cytochrome b-c1 complex subunit 8-like	C:GO:0005750; P:GO:0006122; F:GO:0008121; C:GO:0016021; F:GO:0048039	C:mitochondrial respiratory chain complex III; P:mitochondrial electron transport, ubiquinol to cytochrome c; F:ubiquinol-cytochrome-c reductase activity; C:integral component of membrane; F:ubiquinone binding	EC:1.10.2.2	Quinol--cytochrome-c reductase	IPR036642 (G3DSA:1.20.5.GENE3D); IPR004205 (PFAM); IPR004205 (PANTHER); TRANSMEMBRANE (PHOBIUS); NON_CYTOPLASMIC_DOMAIN (PHOBIUS); CYTOPLASMIC_DOMAIN (PHOBIUS); IPR004205 (PRODOM); IPR036642 (SUPERFAMILY)	F:GO:0008121	F:ubiquinol-cytochrome-c reductase activity
ref|XP_026467093.1|	cytochrome b-c1 complex subunit 8-like	C:GO:0005750; P:GO:0006122; F:GO:0008121; C:GO:0016021; F:GO:0048039	C:mitochondrial respiratory chain complex III; P:mitochondrial electron transport, ubiquinol to cytochrome c; F:ubiquinol-cytochrome-c reductase activity; C:integral component of membrane; F:ubiquinone binding	EC:1.10.2.2	Quinol--cytochrome-c reductase	IPR036642 (G3DSA:1.20.5.GENE3D); IPR004205 (PFAM); IPR004205 (PANTHER); TRANSMEMBRANE (PHOBIUS); NON_CYTOPLASMIC_DOMAIN (PHOBIUS); CYTOPLASMIC_DOMAIN (PHOBIUS); IPR004205 (PRODOM); IPR036642 (SUPERFAMILY)	F:GO:0008121	F:ubiquinol-cytochrome-c reductase activity
ref|XP_026467094.1|	cytochrome b-c1 complex subunit 8-like	C:GO:0005750; P:GO:0006122; F:GO:0008121; C:GO:0016021; F:GO:0048039	C:mitochondrial respiratory chain complex III; P:mitochondrial electron transport, ubiquinol to cytochrome c; F:ubiquinol-cytochrome-c reductase activity; C:integral component of membrane; F:ubiquinone binding	EC:1.10.2.2	Quinol--cytochrome-c reductase	IPR036642 (G3DSA:1.20.5.GENE3D); IPR004205 (PFAM); IPR004205 (PANTHER); TRANSMEMBRANE (PHOBIUS); NON_CYTOPLASMIC_DOMAIN (PHOBIUS); CYTOPLASMIC_DOMAIN (PHOBIUS); IPR004205 (PRODOM); IPR036642 (SUPERFAMILY)	F:GO:0008121	F:ubiquinol-cytochrome-c reductase activity
ref|XP_026466536.1|	97 kDa heat shock isoform X1	F:GO:0005524	F:ATP binding			Coil (COILS); IPR013126 (PRINTS); G3DSA:3.30.30.30 (GENE3D); IPR013126 (PFAM); IPR029048 (G3DSA:1.20.1270.GENE3D); IPR029047 (G3DSA:2.60.34.GENE3D); G3DSA:3.90.640.10 (GENE3D); G3DSA:3.30.420.40 (GENE3D); G3DSA:3.30.420.40 (GENE3D); PTHR45639:SF6 (PANTHER); PTHR45639 (PANTHER); IPR029048 (SUPERFAMILY); SSF53067 (SUPERFAMILY); IPR029047 (SUPERFAMILY); SSF53067 (SUPERFAMILY); IPR029048 (SUPERFAMILY)	no GO terms	no GO terms
ref|XP_026466537.1|	97 kDa heat shock isoform X2	F:GO:0005524	F:ATP binding			Coil (COILS); IPR013126 (PRINTS); IPR029048 (G3DSA:1.20.1270.GENE3D); IPR013126 (PFAM); G3DSA:3.30.420.40 (GENE3D); IPR029047 (G3DSA:2.60.34.GENE3D); G3DSA:3.90.640.10 (GENE3D); G3DSA:3.30.420.40 (GENE3D); G3DSA:3.30.30.30 (GENE3D); PTHR45639:SF6 (PANTHER); PTHR45639 (PANTHER); IPR029048 (SUPERFAMILY); SSF53067 (SUPERFAMILY); IPR029047 (SUPERFAMILY); SSF53067 (SUPERFAMILY); IPR029048 (SUPERFAMILY)	no GO terms	no GO terms
ref|XP_026467185.1|	ER membrane complex subunit 10	C:GO:0016021	C:integral component of membrane			IPR029615 (PTHR21397:PANTHER); PTHR21397 (PANTHER); SIGNAL_PEPTIDE_H_REGION (PHOBIUS); TRANSMEMBRANE (PHOBIUS); CYTOPLASMIC_DOMAIN (PHOBIUS); NON_CYTOPLASMIC_DOMAIN (PHOBIUS); SIGNAL_PEPTIDE_N_REGION (PHOBIUS); SIGNAL_PEPTIDE_C_REGION (PHOBIUS); SIGNAL_PEPTIDE (PHOBIUS); SignalP-noTM (SIGNALP_EUK); TMhelix (TMHMM)	no GO terms	no GO terms
ref|XP_026466514.1|	ER degradation-enhancing alpha-mannosidase 2	F:GO:0004571; F:GO:0005509; P:GO:0008152; C:GO:0016021; F:GO:0016491	F:mannosyl-oligosaccharide 1,2-alpha-mannosidase activity; F:calcium ion binding; P:metabolic process; C:integral component of membrane; F:oxidoreductase activity	EC:3.2.1.113	Mannosyl-oligosaccharide 1,2-alpha-mannosidase	IPR001382 (PRINTS); IPR012341 (G3DSA:1.50.10.GENE3D); IPR001382 (PFAM); PTHR45679 (PANTHER); PTHR45679:SF6 (PANTHER); SIGNAL_PEPTIDE_C_REGION (PHOBIUS); NON_CYTOPLASMIC_DOMAIN (PHOBIUS); SIGNAL_PEPTIDE (PHOBIUS); SIGNAL_PEPTIDE_N_REGION (PHOBIUS); SIGNAL_PEPTIDE_H_REGION (PHOBIUS); SignalP-noTM (SIGNALP_EUK); IPR036026 (SUPERFAMILY)	F:GO:0003824; F:GO:0004571; F:GO:0005509; C:GO:0016020	F:catalytic activity; F:mannosyl-oligosaccharide 1,2-alpha-mannosidase activity; F:calcium ion binding; C:membrane
ref|XP_026466956.1|	nuclear pore complex Nup50	C:GO:0005643; P:GO:0046907	C:nuclear pore; P:intracellular transport			IPR000156 (SMART); IPR011993 (G3DSA:2.30.29.GENE3D); IPR015007 (PFAM); IPR000156 (PFAM); PTHR23138 (PANTHER); PTHR23138:SF141 (PANTHER); SSF50729 (SUPERFAMILY)	C:GO:0005643; P:GO:0046907	C:nuclear pore; P:intracellular transport
ref|XP_026467500.1|	variant-silencing SET domain-containing -like					Coil (COILS); Coil (COILS); IPR013083 (G3DSA:3.30.40.GENE3D); IPR011011 (SUPERFAMILY)	no GO terms	no GO terms
ref|XP_026467140.1|	zinc finger 76-like	F:GO:0003676	F:nucleic acid binding			IPR013087 (SMART); G3DSA:3.30.160.60 (GENE3D); IPR013087 (PFAM); G3DSA:3.30.160.60 (GENE3D); G3DSA:3.30.160.60 (GENE3D); G3DSA:3.30.160.60 (GENE3D); G3DSA:3.30.160.60 (GENE3D); PTHR24390:SF72 (PANTHER); PTHR24390 (PANTHER); IPR013087 (PROSITE_PROFILES); IPR013087 (PROSITE_PROFILES); IPR013087 (PROSITE_PROFILES); IPR013087 (PROSITE_PROFILES); IPR013087 (PROSITE_PROFILES); IPR013087 (PROSITE_PROFIL…	F:GO:0003676	F:nucleic acid binding
ref|XP_026467141.1|	zinc finger 76-like	F:GO:0003676	F:nucleic acid binding			IPR013087 (SMART); G3DSA:3.30.160.60 (GENE3D); IPR013087 (PFAM); G3DSA:3.30.160.60 (GENE3D); G3DSA:3.30.160.60 (GENE3D); G3DSA:3.30.160.60 (GENE3D); G3DSA:3.30.160.60 (GENE3D); PTHR24390:SF72 (PANTHER); PTHR24390 (PANTHER); IPR013087 (PROSITE_PROFILES); IPR013087 (PROSITE_PROFILES); IPR013087 (PROSITE_PROFILES); IPR013087 (PROSITE_PROFILES); IPR013087 (PROSITE_PROFILES); IPR013087 (PROSITE_PROFIL…	F:GO:0003676	F:nucleic acid binding
ref|XP_026467501.1|	ionotropic receptor 93a	F:GO:0004970; P:GO:0006811; C:GO:0016020	F:ionotropic glutamate receptor activity; P:ion transport; C:membrane			IPR001508 (PRINTS); G3DSA:3.40.190.10 (GENE3D); G3DSA:3.40.190.10 (GENE3D); G3DSA:1.10.287.70 (GENE3D); IPR001638 (PFAM); IPR001320 (PFAM); PTHR18966:SF363 (PANTHER); PTHR18966 (PANTHER); CYTOPLASMIC_DOMAIN (PHOBIUS); NON_CYTOPLASMIC_DOMAIN (PHOBIUS); TRANSMEMBRANE (PHOBIUS); SIGNAL_PEPTIDE_C_REGION (PHOBIUS); SIGNAL_PEPTIDE_N_REGION (PHOBIUS); SIGNAL_PEPTIDE (PHOBIUS); TRANSMEMBRANE (PHOBIUS); S…	F:GO:0004970; F:GO:0005216; P:GO:0006811; C:GO:0016020; F:GO:0038023	F:ionotropic glutamate receptor activity; F:ion channel activity; P:ion transport; C:membrane; F:signaling receptor activity
ref|XP_026467028.1|	zinc finger 76-like	F:GO:0003676	F:nucleic acid binding			IPR013087 (SMART); IPR013087 (PFAM); G3DSA:3.30.160.60 (GENE3D); G3DSA:3.30.160.60 (GENE3D); G3DSA:3.30.160.60 (GENE3D); G3DSA:3.30.160.60 (GENE3D); G3DSA:3.30.160.60 (GENE3D); G3DSA:3.30.160.60 (GENE3D); PTHR24393 (PANTHER); PTHR24393:SF75 (PANTHER); IPR013087 (PROSITE_PROFILES); IPR013087 (PROSITE_PROFILES); IPR013087 (PROSITE_PROFILES); IPR013087 (PROSITE_PROFILES); IPR013087 (PROSITE_PROFILES…	F:GO:0003676	F:nucleic acid binding
ref|XP_026467029.1|	zinc finger 76-like	F:GO:0003676	F:nucleic acid binding			IPR013087 (SMART); IPR013087 (PFAM); G3DSA:3.30.160.60 (GENE3D); G3DSA:3.30.160.60 (GENE3D); G3DSA:3.30.160.60 (GENE3D); G3DSA:3.30.160.60 (GENE3D); G3DSA:3.30.160.60 (GENE3D); G3DSA:3.30.160.60 (GENE3D); PTHR24393 (PANTHER); PTHR24393:SF75 (PANTHER); IPR013087 (PROSITE_PROFILES); IPR013087 (PROSITE_PROFILES); IPR013087 (PROSITE_PROFILES); IPR013087 (PROSITE_PROFILES); IPR013087 (PROSITE_PROFILES…	F:GO:0003676	F:nucleic acid binding
ref|XP_026467502.1|	ionotropic receptor 93a	F:GO:0004970; P:GO:0006811; C:GO:0016020	F:ionotropic glutamate receptor activity; P:ion transport; C:membrane			IPR001508 (PRINTS); G3DSA:3.40.190.10 (GENE3D); IPR001320 (PFAM); G3DSA:1.10.287.70 (GENE3D); G3DSA:3.40.190.10 (GENE3D); IPR001638 (PFAM); PTHR18966:SF363 (PANTHER); PTHR18966 (PANTHER); CYTOPLASMIC_DOMAIN (PHOBIUS); NON_CYTOPLASMIC_DOMAIN (PHOBIUS); TRANSMEMBRANE (PHOBIUS); TRANSMEMBRANE (PHOBIUS); SIGNAL_PEPTIDE_C_REGION (PHOBIUS); SIGNAL_PEPTIDE_N_REGION (PHOBIUS); SIGNAL_PEPTIDE (PHOBIUS); S…	F:GO:0004970; F:GO:0005216; P:GO:0006811; C:GO:0016020; F:GO:0038023	F:ionotropic glutamate receptor activity; F:ion channel activity; P:ion transport; C:membrane; F:signaling receptor activity
ref|XP_026466517.1|	zinc transporter 9	F:GO:0008324; C:GO:0016021; P:GO:0098655	F:cation transmembrane transporter activity; C:integral component of membrane; P:cation transmembrane transport			IPR002524 (PFAM); IPR002524 (TIGRFAM); IPR037129 (G3DSA:3.90.530.GENE3D); IPR027469 (G3DSA:1.20.1510.GENE3D); IPR040177 (PANTHER); CYTOPLASMIC_DOMAIN (PHOBIUS); CYTOPLASMIC_DOMAIN (PHOBIUS); NON_CYTOPLASMIC_DOMAIN (PHOBIUS); NON_CYTOPLASMIC_DOMAIN (PHOBIUS); TRANSMEMBRANE (PHOBIUS); TRANSMEMBRANE (PHOBIUS); CYTOPLASMIC_DOMAIN (PHOBIUS); TRANSMEMBRANE (PHOBIUS); TRANSMEMBRANE (PHOBIUS); TRANSMEMBR…	P:GO:0006812; F:GO:0008324; C:GO:0016021; P:GO:0055085	P:cation transport; F:cation transmembrane transporter activity; C:integral component of membrane; P:transmembrane transport
ref|XP_026467033.1|	nuclear distribution nudE-like 1-B isoform X1	P:GO:2000574	P:regulation of microtubule motor activity			Coil (COILS); Coil (COILS); IPR006964 (PFAM); IPR033494 (PANTHER)	P:GO:2000574	P:regulation of microtubule motor activity
ref|XP_026467034.1|	elongation of very long chain fatty acids 4-like	P:GO:0006633; C:GO:0016021; F:GO:0102336; F:GO:0102337; F:GO:0102338; F:GO:0102756	P:fatty acid biosynthetic process; C:integral component of membrane; F:3-oxo-arachidoyl-CoA synthase activity; F:3-oxo-cerotoyl-CoA synthase activity; F:3-oxo-lignoceronyl-CoA synthase activity; F:very-long-chain 3-ketoacyl-CoA synthase activity	EC:2.3.1.199	Very-long-chain 3-oxoacyl-CoA synthase	IPR002076 (PFAM); PTHR11157:SF12 (PANTHER); IPR002076 (PANTHER); NON_CYTOPLASMIC_DOMAIN (PHOBIUS); CYTOPLASMIC_DOMAIN (PHOBIUS); TRANSMEMBRANE (PHOBIUS); NON_CYTOPLASMIC_DOMAIN (PHOBIUS); CYTOPLASMIC_DOMAIN (PHOBIUS); TRANSMEMBRANE (PHOBIUS); TRANSMEMBRANE (PHOBIUS); CYTOPLASMIC_DOMAIN (PHOBIUS); TRANSMEMBRANE (PHOBIUS); NON_CYTOPLASMIC_DOMAIN (PHOBIUS); NON_CYTOPLASMIC_DOMAIN (PHOBIUS); TRANSMEM…	C:GO:0016021	C:integral component of membrane
ref|XP_026467504.1|	arylsulfatase B	F:GO:0008484	F:sulfuric ester hydrolase activity			IPR017850 (G3DSA:3.40.720.GENE3D); IPR000917 (PFAM); PTHR10342 (PANTHER); SIGNAL_PEPTIDE_N_REGION (PHOBIUS); SIGNAL_PEPTIDE_H_REGION (PHOBIUS); NON_CYTOPLASMIC_DOMAIN (PHOBIUS); SIGNAL_PEPTIDE_C_REGION (PHOBIUS); SIGNAL_PEPTIDE (PHOBIUS); IPR017850 (SUPERFAMILY)	F:GO:0003824; F:GO:0008484	F:catalytic activity; F:sulfuric ester hydrolase activity
ref|XP_026467505.1|	arylsulfatase B	F:GO:0008484; C:GO:0016020	F:sulfuric ester hydrolase activity; C:membrane			IPR000917 (PFAM); IPR017850 (G3DSA:3.40.720.GENE3D); G3DSA:3.30.1120.10 (GENE3D); PTHR10342 (PANTHER); SIGNAL_PEPTIDE (PHOBIUS); SIGNAL_PEPTIDE_H_REGION (PHOBIUS); SIGNAL_PEPTIDE_C_REGION (PHOBIUS); NON_CYTOPLASMIC_DOMAIN (PHOBIUS); SIGNAL_PEPTIDE_N_REGION (PHOBIUS); SignalP-noTM (SIGNALP_EUK); IPR017850 (SUPERFAMILY)	F:GO:0003824; F:GO:0008484	F:catalytic activity; F:sulfuric ester hydrolase activity
ref|XP_026467506.1|	arylsulfatase B	F:GO:0008484; C:GO:0016020	F:sulfuric ester hydrolase activity; C:membrane			IPR000917 (PFAM); IPR017850 (G3DSA:3.40.720.GENE3D); G3DSA:3.30.1120.10 (GENE3D); PTHR10342 (PANTHER); NON_CYTOPLASMIC_DOMAIN (PHOBIUS); SIGNAL_PEPTIDE (PHOBIUS); SIGNAL_PEPTIDE_H_REGION (PHOBIUS); SIGNAL_PEPTIDE_N_REGION (PHOBIUS); SIGNAL_PEPTIDE_C_REGION (PHOBIUS); SignalP-noTM (SIGNALP_EUK); IPR017850 (SUPERFAMILY)	F:GO:0003824; F:GO:0008484	F:catalytic activity; F:sulfuric ester hydrolase activity
ref|XP_026467507.1|	arylsulfatase B-like	F:GO:0008484; C:GO:0016021	F:sulfuric ester hydrolase activity; C:integral component of membrane			IPR017850 (G3DSA:3.40.720.GENE3D); IPR000917 (PFAM); PTHR10342 (PANTHER); PTHR10342:SF269 (PANTHER); IPR017850 (SUPERFAMILY)	F:GO:0003824; F:GO:0008484	F:catalytic activity; F:sulfuric ester hydrolase activity
ref|XP_026467509.1|	matrix metallo ase-14-like	F:GO:0004222; P:GO:0006508; F:GO:0008270; C:GO:0031012	F:metalloendopeptidase activity; P:proteolysis; F:zinc ion binding; C:extracellular matrix	EC:3.4.24	Acting on peptide bonds (peptidases)	IPR021190 (PRINTS); IPR006026 (SMART); IPR018487 (SMART); IPR021190 (PIRSF); IPR002477 (PFAM); IPR036375 (G3DSA:2.110.10.GENE3D); IPR018487 (PFAM); IPR001818 (PFAM); IPR024079 (G3DSA:3.40.390.GENE3D); PTHR10201 (PANTHER); PTHR10201:SF238 (PANTHER); IPR018487 (PROSITE_PROFILES); IPR018487 (PROSITE_PROFILES); IPR018487 (PROSITE_PROFILES); IPR018487 (PROSITE_PROFILES); IPR036375 (SUPERFAMILY); SSF55…	F:GO:0004222; P:GO:0006508; F:GO:0008237; F:GO:0008270; C:GO:0031012	F:metalloendopeptidase activity; P:proteolysis; F:metallopeptidase activity; F:zinc ion binding; C:extracellular matrix
ref|XP_026466648.1|	matrix metallo ase-14-like	F:GO:0004222; P:GO:0006508; F:GO:0008270; C:GO:0016021; C:GO:0031012	F:metalloendopeptidase activity; P:proteolysis; F:zinc ion binding; C:integral component of membrane; C:extracellular matrix	EC:3.4.24	Acting on peptide bonds (peptidases)	IPR021190 (PRINTS); IPR018487 (SMART); IPR006026 (SMART); IPR036375 (G3DSA:2.110.10.GENE3D); IPR001818 (PFAM); IPR002477 (PFAM); IPR021190 (PIRSF); IPR024079 (G3DSA:3.40.390.GENE3D); IPR018487 (PFAM); PTHR10201:SF238 (PANTHER); PTHR10201 (PANTHER); SIGNAL_PEPTIDE_H_REGION (PHOBIUS); NON_CYTOPLASMIC_DOMAIN (PHOBIUS); SIGNAL_PEPTIDE_C_REGION (PHOBIUS); SIGNAL_PEPTIDE (PHOBIUS); SIGNAL_PEPTIDE_N_REG…	F:GO:0004222; P:GO:0006508; F:GO:0008237; F:GO:0008270; C:GO:0031012	F:metalloendopeptidase activity; P:proteolysis; F:metallopeptidase activity; F:zinc ion binding; C:extracellular matrix
ref|XP_026467510.1|	arylsulfatase B	F:GO:0008484	F:sulfuric ester hydrolase activity			IPR000917 (PFAM); IPR017850 (G3DSA:3.40.720.GENE3D); PTHR10342 (PANTHER); PTHR10342:SF269 (PANTHER); TRANSMEMBRANE (PHOBIUS); TRANSMEMBRANE (PHOBIUS); NON_CYTOPLASMIC_DOMAIN (PHOBIUS); TRANSMEMBRANE (PHOBIUS); NON_CYTOPLASMIC_DOMAIN (PHOBIUS); CYTOPLASMIC_DOMAIN (PHOBIUS); CYTOPLASMIC_DOMAIN (PHOBIUS); TRANSMEMBRANE (PHOBIUS); CYTOPLASMIC_DOMAIN (PHOBIUS); NON_CYTOPLASMIC_DOMAIN (PHOBIUS); TRANSM…	F:GO:0003824; F:GO:0008484	F:catalytic activity; F:sulfuric ester hydrolase activity
ref|XP_026467511.1|	arylsulfatase B	F:GO:0008484; C:GO:0016020	F:sulfuric ester hydrolase activity; C:membrane			IPR017850 (G3DSA:3.40.720.GENE3D); IPR000917 (PFAM); G3DSA:3.30.1120.10 (GENE3D); PTHR10342 (PANTHER); SIGNAL_PEPTIDE (PHOBIUS); SIGNAL_PEPTIDE_H_REGION (PHOBIUS); SIGNAL_PEPTIDE_C_REGION (PHOBIUS); NON_CYTOPLASMIC_DOMAIN (PHOBIUS); SIGNAL_PEPTIDE_N_REGION (PHOBIUS); SignalP-noTM (SIGNALP_EUK); IPR017850 (SUPERFAMILY)	F:GO:0003824; F:GO:0008484	F:catalytic activity; F:sulfuric ester hydrolase activity
ref|XP_026466930.1|	arylsulfatase B	F:GO:0008484	F:sulfuric ester hydrolase activity			IPR000917 (PFAM); PTHR10342 (PANTHER); PTHR10342:SF264 (PANTHER); IPR017850 (SUPERFAMILY)	F:GO:0003824; F:GO:0008484	F:catalytic activity; F:sulfuric ester hydrolase activity
ref|XP_026466902.1|	zinc transporter 9	F:GO:0008324; C:GO:0016021; P:GO:0098655	F:cation transmembrane transporter activity; C:integral component of membrane; P:cation transmembrane transport			IPR002524 (PFAM); IPR027469 (G3DSA:1.20.1510.GENE3D); IPR037129 (G3DSA:3.90.530.GENE3D); IPR040177 (PANTHER); TRANSMEMBRANE (PHOBIUS); TRANSMEMBRANE (PHOBIUS); NON_CYTOPLASMIC_DOMAIN (PHOBIUS); TRANSMEMBRANE (PHOBIUS); NON_CYTOPLASMIC_DOMAIN (PHOBIUS); CYTOPLASMIC_DOMAIN (PHOBIUS); CYTOPLASMIC_DOMAIN (PHOBIUS); CYTOPLASMIC_DOMAIN (PHOBIUS); CYTOPLASMIC_DOMAIN (PHOBIUS); TRANSMEMBRANE (PHOBIUS); N…	P:GO:0006812; F:GO:0008324; C:GO:0016021; P:GO:0055085	P:cation transport; F:cation transmembrane transporter activity; C:integral component of membrane; P:transmembrane transport
ref|XP_026467082.1|	nuclear distribution nudE-like 1-B isoform X1	P:GO:2000574	P:regulation of microtubule motor activity			Coil (COILS); Coil (COILS); IPR006964 (PFAM); IPR033494 (PANTHER)	P:GO:2000574	P:regulation of microtubule motor activity
ref|XP_026467512.1|	elongation of very long chain fatty acids 4-like	P:GO:0006633; C:GO:0016021; F:GO:0102336; F:GO:0102337; F:GO:0102338; F:GO:0102756	P:fatty acid biosynthetic process; C:integral component of membrane; F:3-oxo-arachidoyl-CoA synthase activity; F:3-oxo-cerotoyl-CoA synthase activity; F:3-oxo-lignoceronyl-CoA synthase activity; F:very-long-chain 3-ketoacyl-CoA synthase activity	EC:2.3.1.199	Very-long-chain 3-oxoacyl-CoA synthase	IPR002076 (PFAM); PTHR11157:SF12 (PANTHER); IPR002076 (PANTHER); NON_CYTOPLASMIC_DOMAIN (PHOBIUS); CYTOPLASMIC_DOMAIN (PHOBIUS); TRANSMEMBRANE (PHOBIUS); NON_CYTOPLASMIC_DOMAIN (PHOBIUS); CYTOPLASMIC_DOMAIN (PHOBIUS); TRANSMEMBRANE (PHOBIUS); TRANSMEMBRANE (PHOBIUS); CYTOPLASMIC_DOMAIN (PHOBIUS); TRANSMEMBRANE (PHOBIUS); NON_CYTOPLASMIC_DOMAIN (PHOBIUS); NON_CYTOPLASMIC_DOMAIN (PHOBIUS); TRANSMEM…	C:GO:0016021	C:integral component of membrane
ref|XP_026467513.1|	glycine receptor subunit alpha-4	F:GO:0004888; F:GO:0005230; F:GO:0005254; C:GO:0005887; P:GO:0007165; P:GO:0007268; P:GO:0042391; C:GO:0043005; C:GO:0045202; P:GO:0050877; P:GO:1902476	F:transmembrane signaling receptor activity; F:extracellular ligand-gated ion channel activity; F:chloride channel activity; C:integral component of plasma membrane; P:signal transduction; P:chemical synaptic transmission; P:regulation of membrane potential; C:neuron projection; C:synapse; P:nervous system process; P:chloride transmembrane transport			IPR006028 (PRINTS); IPR006201 (PRINTS); IPR006029 (PFAM); IPR006202 (PFAM); IPR036734 (G3DSA:2.70.170.GENE3D); IPR006201 (PANTHER); PTHR18945:SF802 (PANTHER); NON_CYTOPLASMIC_DOMAIN (PHOBIUS); TRANSMEMBRANE (PHOBIUS); NON_CYTOPLASMIC_DOMAIN (PHOBIUS); TRANSMEMBRANE (PHOBIUS); TRANSMEMBRANE (PHOBIUS); TRANSMEMBRANE (PHOBIUS); NON_CYTOPLASMIC_DOMAIN (PHOBIUS); CYTOPLASMIC_DOMAIN (PHOBIUS); CYTOPLAS…	F:GO:0004888; F:GO:0005216; F:GO:0005230; P:GO:0006811; C:GO:0016021; P:GO:0034220	F:transmembrane signaling receptor activity; F:ion channel activity; F:extracellular ligand-gated ion channel activity; P:ion transport; C:integral component of membrane; P:ion transmembrane transport
ref|XP_026467515.1|	inactive ubiquitin carboxyl-terminal hydrolase MINDY-4B isoform X2	P:GO:0006508; F:GO:0016807; F:GO:1990380	P:proteolysis; F:cysteine-type carboxypeptidase activity; F:Lys48-specific deubiquitinase activity	EC:3.4.18	Acting on peptide bonds (peptidases)	IPR025257 (SMART); IPR025257 (PFAM); IPR039785 (PANTHER); PTHR12473:SF4 (PANTHER)	no GO terms	no GO terms
ref|XP_026467516.1|	inactive ubiquitin carboxyl-terminal hydrolase MINDY-4B isoform X3					IPR025257 (PFAM)	no GO terms	no GO terms
ref|XP_026467517.1|	transcriptional regulator CRZ1	F:GO:0003676	F:nucleic acid binding			IPR013087 (SMART); G3DSA:3.30.160.60 (GENE3D); IPR013087 (PFAM); G3DSA:3.30.160.60 (GENE3D); PTHR24393:SF70 (PANTHER); PTHR24393 (PANTHER); IPR013087 (PROSITE_PROFILES); IPR013087 (PROSITE_PROFILES); IPR036236 (SUPERFAMILY)	F:GO:0003676	F:nucleic acid binding
ref|XP_026467518.1|	transcriptional regulator CRZ1	F:GO:0003676	F:nucleic acid binding			IPR013087 (SMART); G3DSA:3.30.160.60 (GENE3D); G3DSA:3.30.160.60 (GENE3D); IPR013087 (PFAM); PTHR24393:SF70 (PANTHER); PTHR24393 (PANTHER); IPR013087 (PROSITE_PROFILES); IPR013087 (PROSITE_PROFILES); IPR036236 (SUPERFAMILY)	F:GO:0003676	F:nucleic acid binding
ref|XP_026467519.1|	glycine receptor subunit alpha-4 isoform X2	F:GO:0004888; F:GO:0005230; C:GO:0005886; C:GO:0016021; P:GO:0034220	F:transmembrane signaling receptor activity; F:extracellular ligand-gated ion channel activity; C:plasma membrane; C:integral component of membrane; P:ion transmembrane transport			IPR036734 (G3DSA:2.70.170.GENE3D); IPR006202 (PFAM); IPR006201 (PANTHER); PTHR18945:SF802 (PANTHER); IPR036734 (SUPERFAMILY)	F:GO:0004888; F:GO:0005216; F:GO:0005230; P:GO:0006811; C:GO:0016021; P:GO:0034220	F:transmembrane signaling receptor activity; F:ion channel activity; F:extracellular ligand-gated ion channel activity; P:ion transport; C:integral component of membrane; P:ion transmembrane transport
ref|XP_026468090.1|	uncharacterized protein LOC113371658					NON_CYTOPLASMIC_DOMAIN (PHOBIUS); SIGNAL_PEPTIDE_C_REGION (PHOBIUS); SIGNAL_PEPTIDE (PHOBIUS); SIGNAL_PEPTIDE_H_REGION (PHOBIUS); SIGNAL_PEPTIDE_N_REGION (PHOBIUS); SignalP-noTM (SIGNALP_EUK); SignalP-TM (SIGNALP_GRAM_POSITIVE); SignalP-noTM (SIGNALP_EUK); TMhelix (TMHMM)	no GO terms	no GO terms
ref|XP_026467520.1|	zinc finger Elbow	F:GO:0003676	F:nucleic acid binding			G3DSA:3.30.160.60 (GENE3D); PTHR12522:SF4 (PANTHER); PTHR12522 (PANTHER); IPR013087 (PROSITE_PROFILES)	F:GO:0003676	F:nucleic acid binding
ref|XP_026466221.1|	uncharacterized protein LOC113369838					no IPS match	no IPS match	no IPS match
ref|XP_026466220.1|	uncharacterized protein LOC113369837					NON_CYTOPLASMIC_DOMAIN (PHOBIUS); SIGNAL_PEPTIDE_C_REGION (PHOBIUS); SIGNAL_PEPTIDE (PHOBIUS); SIGNAL_PEPTIDE_H_REGION (PHOBIUS); SIGNAL_PEPTIDE_N_REGION (PHOBIUS); SignalP-TM (SIGNALP_GRAM_POSITIVE); SignalP-noTM (SIGNALP_GRAM_NEGATIVE); SignalP-noTM (SIGNALP_GRAM_NEGATIVE); TMhelix (TMHMM)	no GO terms	no GO terms
ref|XP_026467521.1|	zinc finger Elbow	F:GO:0003676	F:nucleic acid binding			G3DSA:3.30.160.60 (GENE3D); PTHR12522 (PANTHER); PTHR12522:SF4 (PANTHER); IPR013087 (PROSITE_PROFILES)	F:GO:0003676	F:nucleic acid binding
ref|XP_026466244.1|	uncharacterized protein LOC113369852					NON_CYTOPLASMIC_DOMAIN (PHOBIUS); SIGNAL_PEPTIDE (PHOBIUS); SIGNAL_PEPTIDE_H_REGION (PHOBIUS); SIGNAL_PEPTIDE_C_REGION (PHOBIUS); SIGNAL_PEPTIDE_N_REGION (PHOBIUS); SignalP-noTM (SIGNALP_GRAM_NEGATIVE); SignalP-noTM (SIGNALP_GRAM_NEGATIVE); SignalP-TM (SIGNALP_GRAM_POSITIVE)	no GO terms	no GO terms
ref|XP_026466235.1|	uncharacterized protein LOC113369852					NON_CYTOPLASMIC_DOMAIN (PHOBIUS); SIGNAL_PEPTIDE (PHOBIUS); SIGNAL_PEPTIDE_H_REGION (PHOBIUS); SIGNAL_PEPTIDE_C_REGION (PHOBIUS); SIGNAL_PEPTIDE_N_REGION (PHOBIUS); SignalP-TM (SIGNALP_GRAM_POSITIVE); SignalP-noTM (SIGNALP_GRAM_NEGATIVE); SignalP-noTM (SIGNALP_GRAM_NEGATIVE)	no GO terms	no GO terms
ref|XP_026467526.1|	guanine nucleotide exchange	F:GO:0005085; P:GO:0007264	F:guanyl-nucleotide exchange factor activity; P:small GTPase mediated signal transduction			IPR001895 (SMART); IPR001895 (PFAM); PTHR23113:SF329 (PANTHER); IPR008937 (PANTHER); IPR001895 (PROSITE_PROFILES); IPR023578 (SUPERFAMILY)	F:GO:0005085; P:GO:0007264	F:guanyl-nucleotide exchange factor activity; P:small GTPase mediated signal transduction
ref|XP_026467530.1|	ZBED8-like					PTHR45935 (PANTHER); PTHR45935:SF4 (PANTHER)	no GO terms	no GO terms
ref|XP_026467532.1|	guanine nucleotide exchange	F:GO:0005085; P:GO:0007264	F:guanyl-nucleotide exchange factor activity; P:small GTPase mediated signal transduction			IPR001895 (SMART); IPR001895 (PFAM); IPR036964 (G3DSA:1.10.840.GENE3D); IPR008937 (PANTHER); PTHR23113:SF329 (PANTHER); IPR001895 (PROSITE_PROFILES); IPR023578 (SUPERFAMILY)	F:GO:0005085; P:GO:0007264	F:guanyl-nucleotide exchange factor activity; P:small GTPase mediated signal transduction
ref|XP_026466369.1|	opioid-binding cell adhesion molecule homolog					IPR003598 (SMART); IPR003599 (SMART); IPR013783 (G3DSA:2.60.40.GENE3D); IPR013783 (G3DSA:2.60.40.GENE3D); IPR013783 (G3DSA:2.60.40.GENE3D); PF13927 (PFAM); IPR013098 (PFAM); PIRSF000615 (PIRSF); PTHR12231 (PANTHER); PTHR12231:SF234 (PANTHER); SIGNAL_PEPTIDE_C_REGION (PHOBIUS); SIGNAL_PEPTIDE_H_REGION (PHOBIUS); SIGNAL_PEPTIDE (PHOBIUS); NON_CYTOPLASMIC_DOMAIN (PHOBIUS); SIGNAL_PEPTIDE_N_REGION (P…	no GO terms	no GO terms
ref|XP_026466370.1|	opioid-binding cell adhesion molecule homolog isoform X2					IPR013098 (PFAM); IPR013783 (G3DSA:2.60.40.GENE3D); PTHR12231 (PANTHER); PTHR12231:SF234 (PANTHER); IPR036179 (SUPERFAMILY)	no GO terms	no GO terms
ref|XP_026466371.1|	opioid-binding cell adhesion molecule homolog isoform X2					IPR013783 (G3DSA:2.60.40.GENE3D); IPR013098 (PFAM); PTHR12231:SF234 (PANTHER); PTHR12231 (PANTHER); IPR036179 (SUPERFAMILY)	no GO terms	no GO terms
ref|XP_026466658.1|	urea transporter 2-like	F:GO:0015204; C:GO:0016021; P:GO:0071918	F:urea transmembrane transporter activity; C:integral component of membrane; P:urea transmembrane transport			IPR029020 (G3DSA:1.10.3430.GENE3D); IPR004937 (PFAM); IPR004937 (PANTHER); PTHR10464:SF4 (PANTHER); TRANSMEMBRANE (PHOBIUS); CYTOPLASMIC_DOMAIN (PHOBIUS); TRANSMEMBRANE (PHOBIUS); TRANSMEMBRANE (PHOBIUS); TRANSMEMBRANE (PHOBIUS); NON_CYTOPLASMIC_DOMAIN (PHOBIUS); TRANSMEMBRANE (PHOBIUS); NON_CYTOPLASMIC_DOMAIN (PHOBIUS); TRANSMEMBRANE (PHOBIUS); CYTOPLASMIC_DOMAIN (PHOBIUS); TRANSMEMBRANE (PHOBIU…	F:GO:0015204; C:GO:0016021; P:GO:0071918	F:urea transmembrane transporter activity; C:integral component of membrane; P:urea transmembrane transport
ref|XP_026466219.1|	DNA replication licensing factor Mcm6	F:GO:0003677; F:GO:0005524; C:GO:0005634; P:GO:0006270; P:GO:0007049; P:GO:0007307; P:GO:0032508; C:GO:0042555; F:GO:0043138; F:GO:0046872; P:GO:0051301	F:DNA binding; F:ATP binding; C:nucleus; P:DNA replication initiation; P:cell cycle; P:eggshell chorion gene amplification; P:DNA duplex unwinding; C:MCM complex; F:3'-5' DNA helicase activity; F:metal ion binding; P:cell division			IPR001208 (PRINTS); IPR008049 (PRINTS); IPR031327 (SMART); G3DSA:2.20.28.10 (GENE3D); IPR041024 (PFAM); G3DSA:3.40.50.300 (GENE3D); IPR041562 (PFAM); G3DSA:2.40.50.140 (GENE3D); IPR001208 (PFAM); IPR027925 (PFAM); G3DSA:3.30.1640.10 (GENE3D); IPR033762 (PFAM); G3DSA:1.20.58.870 (GENE3D); IPR031327 (PANTHER); PTHR11630:SF73 (PANTHER); IPR001208 (PROSITE_PROFILES); IPR012340 (SUPERFAMILY); IPR02741…	F:GO:0003677; F:GO:0003678; F:GO:0005524; C:GO:0005634; P:GO:0006270; C:GO:0042555	F:DNA binding; F:DNA helicase activity; F:ATP binding; C:nucleus; P:DNA replication initiation; C:MCM complex
ref|XP_026467928.1|	DNA replication licensing factor Mcm6	F:GO:0003677; F:GO:0003678; F:GO:0005524; C:GO:0005634; P:GO:0006270; C:GO:0042555	F:DNA binding; F:DNA helicase activity; F:ATP binding; C:nucleus; P:DNA replication initiation; C:MCM complex			IPR008049 (PRINTS); G3DSA:3.30.1640.10 (GENE3D); G3DSA:2.40.50.140 (GENE3D); IPR027925 (PFAM); G3DSA:2.20.28.10 (GENE3D); IPR033762 (PFAM); PTHR11630:SF73 (PANTHER); IPR031327 (PANTHER); IPR012340 (SUPERFAMILY)	F:GO:0003677; F:GO:0003678; F:GO:0005524; C:GO:0005634; P:GO:0006270; C:GO:0042555	F:DNA binding; F:DNA helicase activity; F:ATP binding; C:nucleus; P:DNA replication initiation; C:MCM complex
ref|XP_026467539.1|	DNA replication licensing factor Mcm6	F:GO:0003677; F:GO:0003678; F:GO:0005524; C:GO:0005634; P:GO:0006270; C:GO:0042555	F:DNA binding; F:DNA helicase activity; F:ATP binding; C:nucleus; P:DNA replication initiation; C:MCM complex			IPR008049 (PRINTS); G3DSA:2.40.50.140 (GENE3D); G3DSA:3.30.1640.10 (GENE3D); IPR027925 (PFAM); G3DSA:2.20.28.10 (GENE3D); IPR033762 (PFAM); IPR031327 (PANTHER); PTHR11630:SF73 (PANTHER); IPR012340 (SUPERFAMILY)	F:GO:0003677; F:GO:0003678; F:GO:0005524; C:GO:0005634; P:GO:0006270; C:GO:0042555	F:DNA binding; F:DNA helicase activity; F:ATP binding; C:nucleus; P:DNA replication initiation; C:MCM complex
ref|XP_026467541.1|	DNA replication licensing factor Mcm6	F:GO:0003677; F:GO:0003678; F:GO:0005524; C:GO:0005634; P:GO:0006270; P:GO:0007049; P:GO:0032508; C:GO:0042555; F:GO:0046872; P:GO:0051301	F:DNA binding; F:DNA helicase activity; F:ATP binding; C:nucleus; P:DNA replication initiation; P:cell cycle; P:DNA duplex unwinding; C:MCM complex; F:metal ion binding; P:cell division			IPR001208 (PRINTS); IPR008049 (PRINTS); IPR031327 (SMART); IPR041024 (PFAM); G3DSA:1.20.58.870 (GENE3D); G3DSA:3.40.50.300 (GENE3D); IPR033762 (PFAM); G3DSA:3.30.1640.10 (GENE3D); IPR041562 (PFAM); G3DSA:2.40.50.140 (GENE3D); IPR027925 (PFAM); G3DSA:2.20.28.10 (GENE3D); IPR001208 (PFAM); PTHR11630:SF73 (PANTHER); IPR031327 (PANTHER); IPR001208 (PROSITE_PROFILES); IPR027417 (SUPERFAMILY); IPR01234…	F:GO:0003677; F:GO:0003678; F:GO:0005524; C:GO:0005634; P:GO:0006270; C:GO:0042555	F:DNA binding; F:DNA helicase activity; F:ATP binding; C:nucleus; P:DNA replication initiation; C:MCM complex
ref|XP_026467542.1|	urea transporter 2-like	F:GO:0015204; C:GO:0016021; P:GO:0071918	F:urea transmembrane transporter activity; C:integral component of membrane; P:urea transmembrane transport			IPR029020 (G3DSA:1.10.3430.GENE3D); IPR004937 (PFAM); PTHR10464:SF4 (PANTHER); IPR004937 (PANTHER); TRANSMEMBRANE (PHOBIUS); TRANSMEMBRANE (PHOBIUS); TRANSMEMBRANE (PHOBIUS); TRANSMEMBRANE (PHOBIUS); NON_CYTOPLASMIC_DOMAIN (PHOBIUS); NON_CYTOPLASMIC_DOMAIN (PHOBIUS); CYTOPLASMIC_DOMAIN (PHOBIUS); CYTOPLASMIC_DOMAIN (PHOBIUS); CYTOPLASMIC_DOMAIN (PHOBIUS); TMhelix (TMHMM); TMhelix (TMHMM); TMhelix…	F:GO:0015204; C:GO:0016021; P:GO:0071918	F:urea transmembrane transporter activity; C:integral component of membrane; P:urea transmembrane transport
ref|XP_026466435.1|	urea transporter 2-like	F:GO:0015204; C:GO:0016021; P:GO:0071918	F:urea transmembrane transporter activity; C:integral component of membrane; P:urea transmembrane transport			IPR004937 (PFAM); IPR029020 (G3DSA:1.10.3430.GENE3D); IPR004937 (PANTHER); PTHR10464:SF4 (PANTHER); TRANSMEMBRANE (PHOBIUS); CYTOPLASMIC_DOMAIN (PHOBIUS); TRANSMEMBRANE (PHOBIUS); TRANSMEMBRANE (PHOBIUS); TRANSMEMBRANE (PHOBIUS); NON_CYTOPLASMIC_DOMAIN (PHOBIUS); TRANSMEMBRANE (PHOBIUS); NON_CYTOPLASMIC_DOMAIN (PHOBIUS); TRANSMEMBRANE (PHOBIUS); CYTOPLASMIC_DOMAIN (PHOBIUS); TRANSMEMBRANE (PHOBIU…	F:GO:0015204; C:GO:0016021; P:GO:0071918	F:urea transmembrane transporter activity; C:integral component of membrane; P:urea transmembrane transport
ref|XP_026467546.1|	neuroligin- Y-linked-like	C:GO:0005887; P:GO:0007158; C:GO:0009986; F:GO:0038023; F:GO:0042043; C:GO:0045202; P:GO:0048488; P:GO:0050804; P:GO:0097104; P:GO:0097105	C:integral component of plasma membrane; P:neuron cell-cell adhesion; C:cell surface; F:signaling receptor activity; F:neurexin family protein binding; C:synapse; P:synaptic vesicle endocytosis; P:modulation of chemical synaptic transmission; P:postsynaptic membrane assembly; P:presynaptic membrane assembly			IPR029058 (G3DSA:3.40.50.GENE3D); IPR002018 (PFAM); PTHR43903 (PANTHER); PTHR43903:SF18 (PANTHER); IPR029058 (SUPERFAMILY)	no GO terms	no GO terms
ref|XP_026467548.1|	septum formation Maf	F:GO:0047429	F:nucleoside-triphosphate diphosphatase activity	EC:3.6.1.19	Acting on acid anhydrides	IPR003697 (PFAM); IPR003697 (PIRSF); IPR029001 (G3DSA:3.90.950.GENE3D); IPR003697 (TIGRFAM); PTHR43213:SF5 (PANTHER); IPR003697 (PANTHER); IPR029001 (SUPERFAMILY)	F:GO:0047429	F:nucleoside-triphosphate diphosphatase activity
ref|XP_026467549.1|	neuroligin- Y-linked-like	C:GO:0005887; P:GO:0007158; C:GO:0009986; F:GO:0038023; F:GO:0042043; C:GO:0045202; P:GO:0048488; P:GO:0050804; P:GO:0097104; P:GO:0097105	C:integral component of plasma membrane; P:neuron cell-cell adhesion; C:cell surface; F:signaling receptor activity; F:neurexin family protein binding; C:synapse; P:synaptic vesicle endocytosis; P:modulation of chemical synaptic transmission; P:postsynaptic membrane assembly; P:presynaptic membrane assembly			IPR002018 (PFAM); IPR029058 (G3DSA:3.40.50.GENE3D); PTHR43903:SF18 (PANTHER); PTHR43903 (PANTHER); NON_CYTOPLASMIC_DOMAIN (PHOBIUS); SIGNAL_PEPTIDE (PHOBIUS); SIGNAL_PEPTIDE_H_REGION (PHOBIUS); CYTOPLASMIC_DOMAIN (PHOBIUS); SIGNAL_PEPTIDE_C_REGION (PHOBIUS); TRANSMEMBRANE (PHOBIUS); SIGNAL_PEPTIDE_N_REGION (PHOBIUS); SignalP-noTM (SIGNALP_EUK); SignalP-noTM (SIGNALP_EUK); SignalP-TM (SIGNALP_GRAM…	no GO terms	no GO terms
ref|XP_026467551.1|	neuroligin- Y-linked-like	C:GO:0005887; P:GO:0007158; C:GO:0009986; F:GO:0038023; F:GO:0042043; C:GO:0045202; P:GO:0048488; P:GO:0050804; P:GO:0097104; P:GO:0097105	C:integral component of plasma membrane; P:neuron cell-cell adhesion; C:cell surface; F:signaling receptor activity; F:neurexin family protein binding; C:synapse; P:synaptic vesicle endocytosis; P:modulation of chemical synaptic transmission; P:postsynaptic membrane assembly; P:presynaptic membrane assembly			IPR029058 (G3DSA:3.40.50.GENE3D); IPR002018 (PFAM); PTHR43903:SF18 (PANTHER); PTHR43903 (PANTHER); NON_CYTOPLASMIC_DOMAIN (PHOBIUS); CYTOPLASMIC_DOMAIN (PHOBIUS); TRANSMEMBRANE (PHOBIUS); IPR029058 (SUPERFAMILY); TMhelix (TMHMM)	no GO terms	no GO terms
ref|XP_026467212.1|	neuroligin- Y-linked-like	P:GO:0007416; C:GO:0016021; C:GO:0044464; C:GO:0045202; P:GO:0071709	P:synapse assembly; C:integral component of membrane; C:cell part; C:synapse; P:membrane assembly			IPR002018 (PFAM); PTHR43903:SF16 (PANTHER); PTHR43903 (PANTHER); NON_CYTOPLASMIC_DOMAIN (PHOBIUS); CYTOPLASMIC_DOMAIN (PHOBIUS); TRANSMEMBRANE (PHOBIUS); IPR029058 (SUPERFAMILY); TMhelix (TMHMM)	no GO terms	no GO terms
ref|XP_026467552.1|	piggyBac transposable element-derived 4-like					IPR029526 (PFAM); IPR032718 (PFAM); PTHR46599 (PANTHER)	no GO terms	no GO terms
ref|XP_026467553.1|	piggyBac transposable element-derived 4-like					IPR029526 (PFAM); PTHR46599 (PANTHER)	no GO terms	no GO terms
ref|XP_026467559.1|	nose resistant to fluoxetine 6	F:GO:0016740; P:GO:0022600; P:GO:0030421; P:GO:0040003; P:GO:0048477	F:transferase activity; P:digestive system process; P:defecation; P:chitin-based cuticle development; P:oogenesis			IPR006621 (SMART); PTHR11161:SF4 (PANTHER); PTHR11161 (PANTHER); CYTOPLASMIC_DOMAIN (PHOBIUS); NON_CYTOPLASMIC_DOMAIN (PHOBIUS); TRANSMEMBRANE (PHOBIUS); TRANSMEMBRANE (PHOBIUS); CYTOPLASMIC_DOMAIN (PHOBIUS); TRANSMEMBRANE (PHOBIUS); TRANSMEMBRANE (PHOBIUS); TRANSMEMBRANE (PHOBIUS); CYTOPLASMIC_DOMAIN (PHOBIUS); TRANSMEMBRANE (PHOBIUS); TRANSMEMBRANE (PHOBIUS); TRANSMEMBRANE (PHOBIUS); TRANSMEMBR…	no GO terms	no GO terms
ref|XP_026468088.1|	zinc finger 665-like	F:GO:0003676	F:nucleic acid binding			IPR013087 (SMART); G3DSA:3.30.160.60 (GENE3D); G3DSA:3.30.160.60 (GENE3D); IPR013087 (PFAM); G3DSA:3.30.160.60 (GENE3D); G3DSA:3.30.160.60 (GENE3D); G3DSA:3.30.160.60 (GENE3D); G3DSA:3.30.160.60 (GENE3D); PF13912 (PFAM); PTHR24390:SF142 (PANTHER); PTHR24390 (PANTHER); IPR013087 (PROSITE_PROFILES); IPR013087 (PROSITE_PROFILES); IPR013087 (PROSITE_PROFILES); IPR013087 (PROSITE_PROFILES); IPR013087 …	F:GO:0003676	F:nucleic acid binding
ref|XP_026467560.1|	nose resistant to fluoxetine 6	F:GO:0016740; P:GO:0022600; P:GO:0030421; P:GO:0040003; P:GO:0048477	F:transferase activity; P:digestive system process; P:defecation; P:chitin-based cuticle development; P:oogenesis			IPR006621 (SMART); PTHR11161:SF4 (PANTHER); PTHR11161 (PANTHER); CYTOPLASMIC_DOMAIN (PHOBIUS); CYTOPLASMIC_DOMAIN (PHOBIUS); NON_CYTOPLASMIC_DOMAIN (PHOBIUS); TRANSMEMBRANE (PHOBIUS); CYTOPLASMIC_DOMAIN (PHOBIUS); TRANSMEMBRANE (PHOBIUS); TRANSMEMBRANE (PHOBIUS); NON_CYTOPLASMIC_DOMAIN (PHOBIUS); TRANSMEMBRANE (PHOBIUS); TRANSMEMBRANE (PHOBIUS); CYTOPLASMIC_DOMAIN (PHOBIUS); TRANSMEMBRANE (PHOBIU…	no GO terms	no GO terms
ref|XP_026467561.1|	zinc finger 658B- partial	F:GO:0003676; C:GO:0005634; F:GO:0008270	F:nucleic acid binding; C:nucleus; F:zinc ion binding			IPR012934 (SMART); IPR013087 (SMART); G3DSA:3.30.160.60 (GENE3D); PF13912 (PFAM); G3DSA:3.30.160.60 (GENE3D); G3DSA:3.30.160.60 (GENE3D); G3DSA:3.30.160.60 (GENE3D); G3DSA:3.30.160.60 (GENE3D); G3DSA:3.30.160.60 (GENE3D); G3DSA:3.30.160.60 (GENE3D); G3DSA:3.30.160.60 (GENE3D); IPR013087 (PFAM); IPR012934 (PFAM); G3DSA:3.30.160.60 (GENE3D); PTHR24381 (PANTHER); PTHR24381:SF285 (PANTHER); IPR013087…	F:GO:0003676; C:GO:0005634; F:GO:0008270	F:nucleic acid binding; C:nucleus; F:zinc ion binding
ref|XP_026467562.1|	peptidyl-prolyl cis-trans isomerase-like 1	P:GO:0000413; F:GO:0003755; C:GO:0005634; P:GO:0006457	P:protein peptidyl-prolyl isomerization; F:peptidyl-prolyl cis-trans isomerase activity; C:nucleus; P:protein folding	EC:5.2.1.8	Peptidylprolyl isomerase	IPR002130 (PRINTS); IPR029000 (G3DSA:2.40.100.GENE3D); IPR002130 (PFAM); PTHR45625 (PANTHER); PTHR45625:SF5 (PANTHER); IPR002130 (PROSITE_PROFILES); IPR029000 (SUPERFAMILY)	P:GO:0000413; F:GO:0003755	P:protein peptidyl-prolyl isomerization; F:peptidyl-prolyl cis-trans isomerase activity
ref|XP_026467565.1|	uncharacterized protein LOC113371135					Coil (COILS); SIGNAL_PEPTIDE (PHOBIUS); SIGNAL_PEPTIDE_N_REGION (PHOBIUS); NON_CYTOPLASMIC_DOMAIN (PHOBIUS); SIGNAL_PEPTIDE_C_REGION (PHOBIUS); SIGNAL_PEPTIDE_H_REGION (PHOBIUS); SignalP-noTM (SIGNALP_EUK)	no GO terms	no GO terms
ref|XP_026466443.1|	glutathione S-transferase 1-1	F:GO:0004364; F:GO:0005515; C:GO:0005737; P:GO:0006749	F:glutathione transferase activity; F:protein binding; C:cytoplasm; P:glutathione metabolic process	EC:2.5.1.18	Glutathione transferase	G3DSA:3.40.30.10 (GENE3D); IPR004046 (PFAM); G3DSA:1.20.1050.10 (GENE3D); IPR004045 (PFAM); PTHR43969 (PANTHER); PTHR43969:SF7 (PANTHER); IPR010987 (PROSITE_PROFILES); IPR004045 (PROSITE_PROFILES); IPR036249 (SUPERFAMILY); IPR036282 (SUPERFAMILY)	F:GO:0005515	F:protein binding
ref|XP_026467566.1|	uncharacterized protein LOC113371136					SIGNAL_PEPTIDE (PHOBIUS); SIGNAL_PEPTIDE_N_REGION (PHOBIUS); NON_CYTOPLASMIC_DOMAIN (PHOBIUS); SIGNAL_PEPTIDE_H_REGION (PHOBIUS); SIGNAL_PEPTIDE_C_REGION (PHOBIUS); SignalP-noTM (SIGNALP_EUK)	no GO terms	no GO terms
ref|XP_026467568.1|	glutathione S-transferase 1-1	F:GO:0004364; F:GO:0005515; C:GO:0005737; P:GO:0006749	F:glutathione transferase activity; F:protein binding; C:cytoplasm; P:glutathione metabolic process	EC:2.5.1.18	Glutathione transferase	IPR004046 (PFAM); G3DSA:3.40.30.10 (GENE3D); IPR004045 (PFAM); G3DSA:1.20.1050.10 (GENE3D); PTHR43969 (PANTHER); PTHR43969:SF7 (PANTHER); IPR010987 (PROSITE_PROFILES); IPR004045 (PROSITE_PROFILES); IPR036282 (SUPERFAMILY); IPR036249 (SUPERFAMILY)	F:GO:0005515	F:protein binding
ref|XP_026467570.1|	adenylate kinase 8	F:GO:0004252; F:GO:0005524; P:GO:0006139; P:GO:0006508; F:GO:0016301; P:GO:0016310; F:GO:0019205	F:serine-type endopeptidase activity; F:ATP binding; P:nucleobase-containing compound metabolic process; P:proteolysis; F:kinase activity; P:phosphorylation; F:nucleobase-containing compound kinase activity			G3DSA:3.40.50.300 (GENE3D); IPR027417 (SUPERFAMILY)	no GO terms	no GO terms
ref|XP_026467571.1|	adenylate kinase 8	F:GO:0004252; F:GO:0005524; P:GO:0006139; P:GO:0006508; F:GO:0016301; P:GO:0016310; F:GO:0019205	F:serine-type endopeptidase activity; F:ATP binding; P:nucleobase-containing compound metabolic process; P:proteolysis; F:kinase activity; P:phosphorylation; F:nucleobase-containing compound kinase activity			G3DSA:3.40.50.300 (GENE3D); IPR027417 (SUPERFAMILY)	no GO terms	no GO terms
ref|XP_026467572.1|	adenylate kinase 8	F:GO:0004252; F:GO:0005524; P:GO:0006139; P:GO:0006508; F:GO:0016301; P:GO:0016310; F:GO:0019205	F:serine-type endopeptidase activity; F:ATP binding; P:nucleobase-containing compound metabolic process; P:proteolysis; F:kinase activity; P:phosphorylation; F:nucleobase-containing compound kinase activity			G3DSA:3.40.50.300 (GENE3D); IPR027417 (SUPERFAMILY)	no GO terms	no GO terms
ref|XP_026467573.1|	uncharacterized protein LOC113371143	F:GO:0003676; P:GO:0015074	F:nucleic acid binding; P:DNA integration			IPR008737 (PFAM); IPR005312 (PFAM); G3DSA:3.10.10.10 (GENE3D); IPR021109 (G3DSA:2.40.70.GENE3D); IPR036397 (G3DSA:3.30.420.GENE3D); G3DSA:3.30.70.270 (GENE3D); IPR008042 (PFAM); IPR040676 (PFAM); IPR041588 (PFAM); PTHR22955:SF60 (PANTHER); PTHR22955 (PANTHER); IPR001584 (PROSITE_PROFILES); SSF56672 (SUPERFAMILY); IPR012337 (SUPERFAMILY)	F:GO:0003676; P:GO:0015074	F:nucleic acid binding; P:DNA integration
ref|XP_026466155.1|	epsin-2 isoform X1	P:GO:0006886; P:GO:0006897; C:GO:0030128	P:intracellular protein transport; P:endocytosis; C:clathrin coat of endocytic vesicle			Coil (COILS); IPR013809 (SMART); IPR013809 (PFAM); IPR008942 (G3DSA:1.25.40.GENE3D); PTHR12276:SF48 (PANTHER); PTHR12276 (PANTHER); IPR013809 (PROSITE_PROFILES); IPR002014 (PROSITE_PROFILES); IPR008942 (SUPERFAMILY)	P:GO:0006886	P:intracellular protein transport
ref|XP_026467574.1|	uncharacterized protein LOC113371144	C:GO:0016020; C:GO:0016021	C:membrane; C:integral component of membrane			IPR023393 (G3DSA:3.30.530.GENE3D); IPR019587 (PFAM); SIGNAL_PEPTIDE_N_REGION (PHOBIUS); SIGNAL_PEPTIDE_H_REGION (PHOBIUS); NON_CYTOPLASMIC_DOMAIN (PHOBIUS); SIGNAL_PEPTIDE_C_REGION (PHOBIUS); SIGNAL_PEPTIDE (PHOBIUS); SSF55961 (SUPERFAMILY); TMhelix (TMHMM)	no GO terms	no GO terms
ref|XP_026466630.1|	epsin-2 isoform X1	P:GO:0006897; C:GO:0030128	P:endocytosis; C:clathrin coat of endocytic vesicle			Coil (COILS); Coil (COILS); IPR013809 (SMART); IPR003903 (SMART); IPR013809 (PFAM); IPR008942 (G3DSA:1.25.40.GENE3D); IPR027319 (PTHR12276:PANTHER); PTHR12276 (PANTHER); IPR003903 (PROSITE_PROFILES); IPR013809 (PROSITE_PROFILES); IPR003903 (PROSITE_PROFILES); IPR008942 (SUPERFAMILY)	P:GO:0006897; C:GO:0030128	P:endocytosis; C:clathrin coat of endocytic vesicle
ref|XP_026466627.1|	epsin-2 isoform X1	P:GO:0006897; C:GO:0030128	P:endocytosis; C:clathrin coat of endocytic vesicle			Coil (COILS); Coil (COILS); IPR013809 (SMART); IPR003903 (SMART); IPR008942 (G3DSA:1.25.40.GENE3D); IPR013809 (PFAM); PTHR12276 (PANTHER); IPR027319 (PTHR12276:PANTHER); IPR003903 (PROSITE_PROFILES); IPR013809 (PROSITE_PROFILES); IPR003903 (PROSITE_PROFILES); IPR008942 (SUPERFAMILY)	P:GO:0006897; C:GO:0030128	P:endocytosis; C:clathrin coat of endocytic vesicle
ref|XP_026466628.1|	epsin-2 isoform X1	P:GO:0006897; C:GO:0030128	P:endocytosis; C:clathrin coat of endocytic vesicle			Coil (COILS); Coil (COILS); IPR013809 (SMART); IPR003903 (SMART); IPR008942 (G3DSA:1.25.40.GENE3D); IPR013809 (PFAM); PTHR12276 (PANTHER); IPR027319 (PTHR12276:PANTHER); IPR003903 (PROSITE_PROFILES); IPR013809 (PROSITE_PROFILES); IPR003903 (PROSITE_PROFILES); IPR008942 (SUPERFAMILY)	P:GO:0006897; C:GO:0030128	P:endocytosis; C:clathrin coat of endocytic vesicle
ref|XP_026466629.1|	epsin-2 isoform X1	P:GO:0006897; C:GO:0030128	P:endocytosis; C:clathrin coat of endocytic vesicle			Coil (COILS); Coil (COILS); IPR013809 (SMART); IPR003903 (SMART); IPR008942 (G3DSA:1.25.40.GENE3D); IPR013809 (PFAM); PTHR12276 (PANTHER); IPR027319 (PTHR12276:PANTHER); IPR003903 (PROSITE_PROFILES); IPR013809 (PROSITE_PROFILES); IPR003903 (PROSITE_PROFILES); IPR008942 (SUPERFAMILY)	P:GO:0006897; C:GO:0030128	P:endocytosis; C:clathrin coat of endocytic vesicle
ref|XP_026467575.1|	uncharacterized protein LOC113371144	C:GO:0016020; C:GO:0016021	C:membrane; C:integral component of membrane			IPR023393 (G3DSA:3.30.530.GENE3D); IPR019587 (PFAM); SIGNAL_PEPTIDE_N_REGION (PHOBIUS); SIGNAL_PEPTIDE_H_REGION (PHOBIUS); NON_CYTOPLASMIC_DOMAIN (PHOBIUS); SIGNAL_PEPTIDE_C_REGION (PHOBIUS); SIGNAL_PEPTIDE (PHOBIUS); SSF55961 (SUPERFAMILY); TMhelix (TMHMM)	no GO terms	no GO terms
ref|XP_026467576.1|	acetylcholine receptor subunit alpha-like isoform X2	F:GO:0004888; C:GO:0016021; F:GO:0022848; C:GO:0030054; P:GO:0034220; C:GO:0045211; P:GO:0060079	F:transmembrane signaling receptor activity; C:integral component of membrane; F:acetylcholine-gated cation-selective channel activity; C:cell junction; P:ion transmembrane transport; C:postsynaptic membrane; P:excitatory postsynaptic potential			IPR006201 (PRINTS); IPR002394 (PRINTS); IPR006201 (TIGRFAM); IPR006202 (PFAM); G3DSA:1.20.58.390 (GENE3D); IPR036734 (G3DSA:2.70.170.GENE3D); IPR006029 (PFAM); G3DSA:1.20.58.390 (GENE3D); IPR006201 (PANTHER); PTHR18945:SF531 (PANTHER); SIGNAL_PEPTIDE_N_REGION (PHOBIUS); CYTOPLASMIC_DOMAIN (PHOBIUS); TRANSMEMBRANE (PHOBIUS); SIGNAL_PEPTIDE (PHOBIUS); TRANSMEMBRANE (PHOBIUS); NON_CYTOPLASMIC_DOMAIN…	F:GO:0004888; F:GO:0005216; F:GO:0005230; P:GO:0006811; C:GO:0016021; F:GO:0022848; P:GO:0034220; C:GO:0045211	F:transmembrane signaling receptor activity; F:ion channel activity; F:extracellular ligand-gated ion channel activity; P:ion transport; C:integral component of membrane; F:acetylcholine-gated cation-selective channel activity; P:ion transmembrane transport; C:postsynaptic membrane
ref|XP_026467579.1|	piggyBac transposable element-derived 4-like					no IPS match	no IPS match	no IPS match
ref|XP_026467580.1|	type I cytoskeletal 9-like					no IPS match	no IPS match	no IPS match
ref|XP_026467581.1|	fatty acyl- reductase wat-like	P:GO:0006629; C:GO:0016021; P:GO:0055114; F:GO:0080019; F:GO:0102965	P:lipid metabolic process; C:integral component of membrane; P:oxidation-reduction process; F:fatty-acyl-CoA reductase (alcohol-forming) activity; F:alcohol-forming fatty acyl-CoA reductase activity	EC:1.2.1.84	Alcohol-forming fatty acyl-CoA reductase	IPR033640 (PFAM); G3DSA:3.40.50.720 (GENE3D); IPR013120 (PFAM); IPR026055 (PANTHER); PTHR11011:SF60 (PANTHER); NON_CYTOPLASMIC_DOMAIN (PHOBIUS); NON_CYTOPLASMIC_DOMAIN (PHOBIUS); TRANSMEMBRANE (PHOBIUS); CYTOPLASMIC_DOMAIN (PHOBIUS); TRANSMEMBRANE (PHOBIUS); IPR036291 (SUPERFAMILY); TMhelix (TMHMM); TMhelix (TMHMM)	F:GO:0080019	F:fatty-acyl-CoA reductase (alcohol-forming) activity
ref|XP_026468004.1|	cyclin-dependent kinase 12 isoform X1	F:GO:0004672; F:GO:0005524; P:GO:0006468	F:protein kinase activity; F:ATP binding; P:protein phosphorylation			Coil (COILS); IPR000719 (SMART); PF12330 (PFAM); G3DSA:1.10.510.10 (GENE3D); IPR000719 (PFAM); G3DSA:3.30.200.20 (GENE3D); PTHR24056:SF362 (PANTHER); PTHR24056 (PANTHER); IPR000719 (PROSITE_PROFILES); IPR011009 (SUPERFAMILY)	F:GO:0004672; F:GO:0005524; P:GO:0006468	F:protein kinase activity; F:ATP binding; P:protein phosphorylation
ref|XP_026468011.1|	formin CG32138 isoform X1	F:GO:0003779; F:GO:0017048; P:GO:0030036	F:actin binding; F:Rho GTPase binding; P:actin cytoskeleton organization			Coil (COILS); Coil (COILS); Coil (COILS); Coil (COILS); IPR015425 (SMART); IPR010473 (SMART); IPR010472 (SMART); IPR010473 (PFAM); G3DSA:1.20.58.2220 (GENE3D); IPR015425 (PFAM); IPR010472 (PFAM); PTHR45857 (PANTHER); PTHR45857:SF6 (PANTHER); IPR014768 (PROSITE_PROFILES); IPR014767 (PROSITE_PROFILES); IPR015425 (PROSITE_PROFILES); IPR016024 (SUPERFAMILY); SSF101447 (SUPERFAMILY)	F:GO:0003779; P:GO:0016043; F:GO:0017048; P:GO:0030036	F:actin binding; P:cellular component organization; F:Rho GTPase binding; P:actin cytoskeleton organization
ref|XP_026468009.1|	M-phase-specific PLK1-interacting	F:GO:0003674; C:GO:0005575; P:GO:0008150	F:molecular_function; C:cellular_component; P:biological_process			IPR028265 (PFAM)	no GO terms	no GO terms
ref|XP_026468007.1|	DNA endonuclease RBBP8-like	F:GO:0000014; F:GO:0000403; F:GO:0000406; P:GO:0000724; F:GO:0003684; F:GO:0003690; F:GO:0003697; P:GO:0006289; P:GO:0010792; C:GO:0035861; F:GO:0070336	F:single-stranded DNA endodeoxyribonuclease activity; F:Y-form DNA binding; F:double-strand/single-strand DNA junction binding; P:double-strand break repair via homologous recombination; F:damaged DNA binding; F:double-stranded DNA binding; F:single-stranded DNA binding; P:nucleotide-excision repair; P:DNA double-strand break processing involved in repair via single-strand annealing; C:site of do…			IPR013882 (PFAM); IPR033316 (PANTHER)	F:GO:0004519; P:GO:0006281	F:endonuclease activity; P:DNA repair
ref|XP_026468006.1|	4-hydroxyphenylpyruvate dioxygenase	C:GO:0000139; F:GO:0003779; F:GO:0003868; F:GO:0005543; C:GO:0005789; P:GO:0006572; P:GO:0006897; F:GO:0030276; F:GO:0046872; P:GO:0055114	C:Golgi membrane; F:actin binding; F:4-hydroxyphenylpyruvate dioxygenase activity; F:phospholipid binding; C:endoplasmic reticulum membrane; P:tyrosine catabolic process; P:endocytosis; F:clathrin binding; F:metal ion binding; P:oxidation-reduction process	EC:1.13.11.27	4-hydroxyphenylpyruvate dioxygenase	IPR029068 (G3DSA:3.10.180.GENE3D); IPR005956 (TIGRFAM); PF13669 (PFAM); IPR004360 (PFAM); IPR029068 (G3DSA:3.10.180.GENE3D); IPR005956 (PIRSF); PTHR11959:SF12 (PANTHER); IPR005956 (PANTHER); IPR037523 (PROSITE_PROFILES); IPR037523 (PROSITE_PROFILES); IPR029068 (SUPERFAMILY)	F:GO:0003868; P:GO:0009072; F:GO:0016701; P:GO:0055114	F:4-hydroxyphenylpyruvate dioxygenase activity; P:aromatic amino acid family metabolic process; F:oxidoreductase activity, acting on single donors with incorporation of molecular oxygen; P:oxidation-reduction process
ref|XP_026468010.1|	acetylcholine receptor subunit alpha-like	F:GO:0004888; C:GO:0016021; F:GO:0022848; C:GO:0030054; P:GO:0034220; C:GO:0045211; P:GO:0060079	F:transmembrane signaling receptor activity; C:integral component of membrane; F:acetylcholine-gated cation-selective channel activity; C:cell junction; P:ion transmembrane transport; C:postsynaptic membrane; P:excitatory postsynaptic potential			IPR006201 (PRINTS); IPR002394 (PRINTS); IPR036734 (G3DSA:2.70.170.GENE3D); IPR006202 (PFAM); PTHR18945:SF531 (PANTHER); IPR006201 (PANTHER); SIGNAL_PEPTIDE_N_REGION (PHOBIUS); SIGNAL_PEPTIDE_H_REGION (PHOBIUS); SIGNAL_PEPTIDE_C_REGION (PHOBIUS); NON_CYTOPLASMIC_DOMAIN (PHOBIUS); SIGNAL_PEPTIDE (PHOBIUS); PS51257 (PROSITE_PROFILES); SignalP-noTM (SIGNALP_EUK); IPR036734 (SUPERFAMILY)	F:GO:0004888; F:GO:0005216; F:GO:0005230; P:GO:0006811; C:GO:0016021; F:GO:0022848; P:GO:0034220; C:GO:0045211	F:transmembrane signaling receptor activity; F:ion channel activity; F:extracellular ligand-gated ion channel activity; P:ion transport; C:integral component of membrane; F:acetylcholine-gated cation-selective channel activity; P:ion transmembrane transport; C:postsynaptic membrane
ref|XP_026467583.1|	uncharacterized protein LOC113365335	F:GO:0003676; P:GO:0015074	F:nucleic acid binding; P:DNA integration			IPR041588 (PFAM); IPR040676 (PFAM); IPR036397 (G3DSA:3.30.420.GENE3D); PTHR22955 (PANTHER); TRANSMEMBRANE (PHOBIUS); CYTOPLASMIC_DOMAIN (PHOBIUS); NON_CYTOPLASMIC_DOMAIN (PHOBIUS); IPR001584 (PROSITE_PROFILES); IPR012337 (SUPERFAMILY)	F:GO:0003676; P:GO:0015074	F:nucleic acid binding; P:DNA integration
ref|XP_026468005.1|	puff-specific Bx42	P:GO:0000398; C:GO:0005681	P:mRNA splicing, via spliceosome; C:spliceosomal complex			Coil (COILS); IPR004015 (PFAM); PTHR12096:SF0 (PANTHER); IPR017862 (PANTHER)	P:GO:0000398; C:GO:0005681	P:mRNA splicing, via spliceosome; C:spliceosomal complex
ref|XP_026467590.1|	type I cytoskeletal 9-like					no IPS match	no IPS match	no IPS match
ref|XP_026466314.1|	puff-specific Bx42	P:GO:0000398; C:GO:0005681	P:mRNA splicing, via spliceosome; C:spliceosomal complex			Coil (COILS); IPR004015 (PFAM); PTHR12096:SF0 (PANTHER); IPR017862 (PANTHER)	P:GO:0000398; C:GO:0005681	P:mRNA splicing, via spliceosome; C:spliceosomal complex
ref|XP_026467003.1|	fatty acyl- reductase wat-like	P:GO:0006629; C:GO:0016021; P:GO:0055114; F:GO:0080019; F:GO:0102965	P:lipid metabolic process; C:integral component of membrane; P:oxidation-reduction process; F:fatty-acyl-CoA reductase (alcohol-forming) activity; F:alcohol-forming fatty acyl-CoA reductase activity	EC:1.2.1.84	Alcohol-forming fatty acyl-CoA reductase	G3DSA:3.40.50.720 (GENE3D); IPR013120 (PFAM); IPR033640 (PFAM); PTHR11011:SF60 (PANTHER); IPR026055 (PANTHER); TRANSMEMBRANE (PHOBIUS); NON_CYTOPLASMIC_DOMAIN (PHOBIUS); CYTOPLASMIC_DOMAIN (PHOBIUS); NON_CYTOPLASMIC_DOMAIN (PHOBIUS); TRANSMEMBRANE (PHOBIUS); IPR036291 (SUPERFAMILY); TMhelix (TMHMM); TMhelix (TMHMM)	F:GO:0080019	F:fatty-acyl-CoA reductase (alcohol-forming) activity
ref|XP_026468127.1|	cyclin-dependent kinase 12 isoform X1	F:GO:0004672; F:GO:0005524; P:GO:0006468	F:protein kinase activity; F:ATP binding; P:protein phosphorylation			Coil (COILS); IPR000719 (SMART); G3DSA:1.10.510.10 (GENE3D); G3DSA:3.30.200.20 (GENE3D); IPR000719 (PFAM); PF12330 (PFAM); PTHR24056 (PANTHER); PTHR24056:SF362 (PANTHER); IPR000719 (PROSITE_PROFILES); IPR011009 (SUPERFAMILY)	F:GO:0004672; F:GO:0005524; P:GO:0006468	F:protein kinase activity; F:ATP binding; P:protein phosphorylation
ref|XP_026468128.1|	formin CG32138	F:GO:0003779; F:GO:0017048; P:GO:0030036	F:actin binding; F:Rho GTPase binding; P:actin cytoskeleton organization			Coil (COILS); Coil (COILS); Coil (COILS); Coil (COILS); IPR015425 (SMART); IPR010473 (SMART); IPR010472 (SMART); IPR010472 (PFAM); IPR015425 (PFAM); IPR010473 (PFAM); G3DSA:1.20.58.2220 (GENE3D); PTHR45857:SF6 (PANTHER); PTHR45857 (PANTHER); IPR014768 (PROSITE_PROFILES); IPR014767 (PROSITE_PROFILES); IPR015425 (PROSITE_PROFILES); SSF101447 (SUPERFAMILY); IPR016024 (SUPERFAMILY)	F:GO:0003779; P:GO:0016043; F:GO:0017048; P:GO:0030036	F:actin binding; P:cellular component organization; F:Rho GTPase binding; P:actin cytoskeleton organization
ref|XP_026467592.1|	M-phase-specific PLK1-interacting	F:GO:0003674; C:GO:0005575; P:GO:0008150	F:molecular_function; C:cellular_component; P:biological_process			IPR028265 (PFAM)	no GO terms	no GO terms
ref|XP_026467593.1|	DNA endonuclease RBBP8-like	F:GO:0000014; F:GO:0000403; F:GO:0000406; P:GO:0000724; F:GO:0003684; F:GO:0003690; F:GO:0003697; P:GO:0006289; P:GO:0010792; C:GO:0035861; F:GO:0070336	F:single-stranded DNA endodeoxyribonuclease activity; F:Y-form DNA binding; F:double-strand/single-strand DNA junction binding; P:double-strand break repair via homologous recombination; F:damaged DNA binding; F:double-stranded DNA binding; F:single-stranded DNA binding; P:nucleotide-excision repair; P:DNA double-strand break processing involved in repair via single-strand annealing; C:site of do…			Coil (COILS); IPR033316 (PANTHER)	no GO terms	no GO terms
ref|XP_026466620.1|	4-hydroxyphenylpyruvate dioxygenase	C:GO:0000139; F:GO:0003779; F:GO:0003868; F:GO:0005543; C:GO:0005789; P:GO:0006572; P:GO:0006897; F:GO:0030276; F:GO:0046872; P:GO:0055114	C:Golgi membrane; F:actin binding; F:4-hydroxyphenylpyruvate dioxygenase activity; F:phospholipid binding; C:endoplasmic reticulum membrane; P:tyrosine catabolic process; P:endocytosis; F:clathrin binding; F:metal ion binding; P:oxidation-reduction process	EC:1.13.11.27	4-hydroxyphenylpyruvate dioxygenase	IPR005956 (TIGRFAM); PF13669 (PFAM); IPR029068 (G3DSA:3.10.180.GENE3D); IPR029068 (G3DSA:3.10.180.GENE3D); IPR005956 (PIRSF); IPR004360 (PFAM); IPR005956 (PANTHER); PTHR11959:SF12 (PANTHER); IPR037523 (PROSITE_PROFILES); IPR037523 (PROSITE_PROFILES); IPR029068 (SUPERFAMILY)	F:GO:0003868; P:GO:0009072; F:GO:0016701; P:GO:0055114	F:4-hydroxyphenylpyruvate dioxygenase activity; P:aromatic amino acid family metabolic process; F:oxidoreductase activity, acting on single donors with incorporation of molecular oxygen; P:oxidation-reduction process
ref|XP_026466621.1|	4-hydroxyphenylpyruvate dioxygenase	C:GO:0000139; F:GO:0003779; F:GO:0003868; F:GO:0005543; C:GO:0005789; P:GO:0006572; P:GO:0006897; F:GO:0030276; F:GO:0046872; P:GO:0055114	C:Golgi membrane; F:actin binding; F:4-hydroxyphenylpyruvate dioxygenase activity; F:phospholipid binding; C:endoplasmic reticulum membrane; P:tyrosine catabolic process; P:endocytosis; F:clathrin binding; F:metal ion binding; P:oxidation-reduction process	EC:1.13.11.27	4-hydroxyphenylpyruvate dioxygenase	IPR004360 (PFAM); IPR005956 (PIRSF); IPR029068 (G3DSA:3.10.180.GENE3D); PF13669 (PFAM); IPR029068 (G3DSA:3.10.180.GENE3D); IPR005956 (TIGRFAM); PTHR11959:SF12 (PANTHER); IPR005956 (PANTHER); IPR037523 (PROSITE_PROFILES); IPR037523 (PROSITE_PROFILES); IPR029068 (SUPERFAMILY)	F:GO:0003868; P:GO:0009072; F:GO:0016701; P:GO:0055114	F:4-hydroxyphenylpyruvate dioxygenase activity; P:aromatic amino acid family metabolic process; F:oxidoreductase activity, acting on single donors with incorporation of molecular oxygen; P:oxidation-reduction process
ref|XP_026466783.1|	manganese-transporting ATPase 13A1	F:GO:0005524; C:GO:0005623; P:GO:0006812; P:GO:0006874; C:GO:0016021; F:GO:0016887; F:GO:0046872	F:ATP binding; C:cell; P:cation transport; P:cellular calcium ion homeostasis; C:integral component of membrane; F:ATPase activity; F:metal ion binding	EC:3.6.1.3	Adenosinetriphosphatase	Coil (COILS); PR00119 (PRINTS); IPR001757 (TIGRFAM); PF00702 (PFAM); IPR006544 (TIGRFAM); IPR023214 (G3DSA:3.40.50.GENE3D); IPR023299 (G3DSA:3.40.1110.GENE3D); PF00122 (PFAM); G3DSA:2.70.150.10 (GENE3D); PTHR45630:SF7 (PANTHER); PTHR45630 (PANTHER); NON_CYTOPLASMIC_DOMAIN (PHOBIUS); CYTOPLASMIC_DOMAIN (PHOBIUS); CYTOPLASMIC_DOMAIN (PHOBIUS); TRANSMEMBRANE (PHOBIUS); CYTOPLASMIC_DOMAIN (PHOBIUS); …	F:GO:0000166; P:GO:0006812; C:GO:0016021; F:GO:0016887	F:nucleotide binding; P:cation transport; C:integral component of membrane; F:ATPase activity
ref|XP_026467594.1|	serine arginine-rich splicing factor 4-like	C:GO:0000786; F:GO:0003677; C:GO:0005634; P:GO:0006334	C:nucleosome; F:DNA binding; C:nucleus; P:nucleosome assembly			IPR005818 (PROSITE_PROFILES); IPR036390 (SUPERFAMILY)	C:GO:0000786; F:GO:0003677; C:GO:0005634; P:GO:0006334	C:nucleosome; F:DNA binding; C:nucleus; P:nucleosome assembly
ref|XP_026466916.1|	Hermansky-Pudlak syndrome 1 homolog					IPR026053 (PANTHER)	no GO terms	no GO terms
ref|XP_026467595.1|	Hermansky-Pudlak syndrome 1 homolog					TRANSMEMBRANE (PHOBIUS); CYTOPLASMIC_DOMAIN (PHOBIUS); NON_CYTOPLASMIC_DOMAIN (PHOBIUS); TMhelix (TMHMM)	no GO terms	no GO terms
ref|XP_026467596.1|	serine arginine repetitive matrix 2-like	C:GO:0000786; F:GO:0003677; C:GO:0005634; P:GO:0006334	C:nucleosome; F:DNA binding; C:nucleus; P:nucleosome assembly			IPR005818 (PROSITE_PROFILES); IPR036390 (SUPERFAMILY)	C:GO:0000786; F:GO:0003677; C:GO:0005634; P:GO:0006334	C:nucleosome; F:DNA binding; C:nucleus; P:nucleosome assembly
ref|XP_026466171.1|	cation-transporting ATPase partial	F:GO:0000166; C:GO:0016021	F:nucleotide binding; C:integral component of membrane			PR00119 (PRINTS); IPR023299 (G3DSA:3.40.1110.GENE3D); PF00122 (PFAM); G3DSA:2.70.150.10 (GENE3D); PTHR45630:SF7 (PANTHER); PTHR45630 (PANTHER); CYTOPLASMIC_DOMAIN (PHOBIUS); CYTOPLASMIC_DOMAIN (PHOBIUS); TRANSMEMBRANE (PHOBIUS); TRANSMEMBRANE (PHOBIUS); NON_CYTOPLASMIC_DOMAIN (PHOBIUS); TRANSMEMBRANE (PHOBIUS); CYTOPLASMIC_DOMAIN (PHOBIUS); TRANSMEMBRANE (PHOBIUS); NON_CYTOPLASMIC_DOMAIN (PHOBIUS…	F:GO:0000166	F:nucleotide binding
ref|XP_026467599.1|	sodium-coupled monocarboxylate transporter 1	C:GO:0016020; F:GO:0022857; P:GO:0055085	C:membrane; F:transmembrane transporter activity; P:transmembrane transport			IPR038377 (G3DSA:1.20.1730.GENE3D); IPR001734 (TIGRFAM); IPR001734 (PFAM); PTHR42985:SF20 (PANTHER); PTHR42985 (PANTHER); TRANSMEMBRANE (PHOBIUS); TRANSMEMBRANE (PHOBIUS); NON_CYTOPLASMIC_DOMAIN (PHOBIUS); CYTOPLASMIC_DOMAIN (PHOBIUS); CYTOPLASMIC_DOMAIN (PHOBIUS); NON_CYTOPLASMIC_DOMAIN (PHOBIUS); CYTOPLASMIC_DOMAIN (PHOBIUS); NON_CYTOPLASMIC_DOMAIN (PHOBIUS); NON_CYTOPLASMIC_DOMAIN (PHOBIUS); C…	C:GO:0016020; F:GO:0022857; P:GO:0055085	C:membrane; F:transmembrane transporter activity; P:transmembrane transport
ref|XP_026467600.1|	sodium-coupled monocarboxylate transporter 1	C:GO:0016020; F:GO:0022857; P:GO:0055085	C:membrane; F:transmembrane transporter activity; P:transmembrane transport			IPR001734 (PFAM); IPR001734 (TIGRFAM); IPR038377 (G3DSA:1.20.1730.GENE3D); PTHR42985 (PANTHER); PTHR42985:SF20 (PANTHER); TRANSMEMBRANE (PHOBIUS); CYTOPLASMIC_DOMAIN (PHOBIUS); NON_CYTOPLASMIC_DOMAIN (PHOBIUS); CYTOPLASMIC_DOMAIN (PHOBIUS); CYTOPLASMIC_DOMAIN (PHOBIUS); CYTOPLASMIC_DOMAIN (PHOBIUS); CYTOPLASMIC_DOMAIN (PHOBIUS); TRANSMEMBRANE (PHOBIUS); TRANSMEMBRANE (PHOBIUS); NON_CYTOPLASMIC_DO…	C:GO:0016020; F:GO:0022857; P:GO:0055085	C:membrane; F:transmembrane transporter activity; P:transmembrane transport
[truncated: 18,722 more rows]

## Sheet: B. Enriched in Duplications
GO Name	GO ID	GO Category	% seqs uniques	% seqs reference	enrichment	FDR	P-Value
[truncated: 11 more rows]

[truncated: 2 more sheets: C. Enriched in Non-duplications, D. Uniques by GO]
