# Supplementary material for: A chromosome-level assembly of the cat flea genome uncovers rampant gene duplication and genome size plasticity
Source: BMC Biol. 2020 Jun 19;18:70. doi: 10.1186/s12915-020-00802-7 (PMC7305587; doi:10.1186/s12915-020-00802-7)
Supplement: Supplementary file 5 — Additional file 5: Table S2. Pan-genomes across sequenced Holometabola. [file 12915_2020_802_MOESM5_ESM.xlsx]

## Sheet: A. C. felis alone (1)
OG	Annotation	Annotator ID	Ctenocephalides_felis
9513	uncharacterized protein LOC113371438	XP_026467849.1	21
12198	protein TRI1-like	XP_026471115.1	19
15061	uncharacterized protein LOC113374025	XP_026470057.1	4
15342	maternal protein pumilio-like	XP_026466682.1	1
15712	uncharacterized protein LOC113385856	XP_026479469.1	15
16057	uncharacterized protein LOC113383712	XP_026477747.1	10
16217	serine/threonine-protein kinase mig-15 isoform X4	XP_026466375.1	1
17533	uncharacterized protein LOC113376014	XP_026471731.1	7
20713	uncharacterized protein LOC113374087 isoform X5	XP_026470135.1	2
20758	uncharacterized protein LOC113391072	XP_026482830.1	9
20924	spindle and kinetochore-associated protein 1-like	XP_026470630.1	9
21159	reticulon-1-A-like isoform X2	XP_026463175.1	2
21294	afadin-like	XP_026465304.1	2
21643	LOW QUALITY PROTEIN: TLD domain-containing protein 2-like	XP_026467088.1	2
21654	serine/threonine-protein kinase N-like, partial	XP_026475432.1	2
21892	uncharacterized protein LOC113367572	XP_026464954.1	1
22263	uncharacterized protein LOC113383763 isoform X3	XP_026477808.1	1
22391	tudor domain-containing protein 7A-like	XP_026481498.1	4
22936	E3 SUMO-protein ligase PIAS1-like	XP_026467001.1	5
23258	uncharacterized protein LOC113367140	XP_026464555.1	5
23483	LOW QUALITY PROTEIN: ankyrin repeat domain-containing protein 17-like	XP_026471969.1	2
23503	E3 ubiquitin-protein ligase ZNF598-like	XP_026472809.1	1
23780	uncharacterized protein LOC113378531 isoform X4	XP_026474861.1	3
23792	uncharacterized protein LOC113383430	XP_026477482.1	3
23838	amyloid protein-binding protein 2-like isoform X2	XP_026481901.1	2
24131	AF4/FMR2 family member 4 isoform X5	XP_026473270.1	1
24148	uncharacterized protein LOC113375706	XP_026471436.1	7
24908	uncharacterized protein LOC113362999	XP_026461276.1	3
25053	protein-tyrosine kinase 6-like	XP_026480592.1	8
25408	uncharacterized protein LOC113367971 isoform X1	XP_026465323.1	1
25490	uncharacterized protein LOC113363752 isoform X1	XP_026462021.1	2
25820	uncharacterized protein LOC113383631	XP_026477666.1	1
25863	trithorax group protein osa isoform X4	XP_026475128.1	1
26090	large proline-rich protein bag6-B-like	XP_026482982.1	2
26160	uncharacterized protein LOC113378031 isoform X1	XP_026474317.1	1
26364	uncharacterized protein LOC113372326 isoform X2	XP_026468435.1	1
26376	nuclear receptor coactivator 3-like isoform X1	XP_026469402.1	1
26469	uncharacterized protein LOC113378067	XP_026474362.1	3
26630	proteasome subunit beta type-5	XP_026466547.1	1
26755	insulin receptor substrate 1-like	XP_026474437.1	3
26922	longitudinals lacking protein, isoforms H/M/V-like	XP_026470456.1	3
26944	stAR-related lipid transfer protein 13-like	XP_026471718.1	2
26975	death domain-associated protein 6-like	XP_026467419.1	4
27037	uncharacterized protein LOC113367543	XP_026464928.1	4
27183	arginine-glutamic acid dipeptide repeats protein isoform X5	XP_026472133.1	1
27220	sex determination protein fruitless-like isoform X1	XP_026472254.1	3
27554	GATA zinc finger domain-containing protein 14-like	XP_026468379.1	2
27575	inner centromere protein A-like isoform X3	XP_026476840.1	1
27641	uncharacterized protein LOC113388246	XP_026481433.1	5
27689	supervillin-like isoform X2	XP_026466874.1	2
27762	serine/arginine-rich splicing factor 6-like	XP_026472752.1	4
27803	serine/threonine-protein phosphatase 1 regulatory subunit 10-like	XP_026475147.1	2
27808	uncharacterized protein LOC113385108	XP_026478703.1	3
27990	protein NEDD1-like	XP_026463875.1	4
28087	uncharacterized protein LOC113385598	XP_026479232.1	6
28099	uncharacterized protein DDB_G0283357 isoform X2	XP_026478547.1	1
28196	WW domain-containing adapter protein with coiled-coil homolog	XP_026482259.1	3
28325	uncharacterized protein LOC113376608	XP_026472377.1	1
28399	nuclear distribution protein nudE-like 1-B isoform X2	XP_026469395.1	3
28456	LOW QUALITY PROTEIN: CCR4-NOT transcription complex subunit 4-like, partial	XP_026471712.1	2
28487	dual specificity protein kinase CLK2-like isoform X4	XP_026477364.1	1
28544	nucleolin 1-like isoform X2	XP_026473415.1	1
28732	uncharacterized protein LOC113391056	XP_026482816.1	5
28870	TATA-binding protein-associated factor 2N-like isoform X4	XP_026478754.1	1
28901	nuclear pore complex protein Nup214-like isoform X1	XP_026470713.1	5
29031	uncharacterized protein LOC113387603	XP_026480734.1	1
29185	uncharacterized protein LOC113377700 isoform X6	XP_026473888.1	1
29204	protein CREG1-like	XP_026479472.1	6
29344	titin isoform X4	XP_026475091.1	1
29548	LOW QUALITY PROTEIN: kinesin-like protein Klp98A	XP_026469918.1	6
29758	ankyrin repeat and sterile alpha motif domain-containing protein 1B-like	XP_026472862.1	1
30208	uncharacterized protein LOC113389236	XP_026482080.1	3
30258	transcription initiation factor TFIID subunit 3-like isoform X2	XP_026470335.1	2
30425	zinc finger protein 512B-like	XP_026469955.1	6
30575	biotin--protein ligase-like	XP_026476848.1	5
30659	ATPase family AAA domain-containing protein 2-like	XP_026477337.1	4
30961	uncharacterized protein LOC113386777 isoform X1	XP_026480314.1	1
31068	proline-rich protein 36-like isoform X1	XP_026471754.1	3
31081	dual specificity protein phosphatase 10-like isoform X4	XP_026477769.1	1
31190	coiled-coil domain-containing protein R3HCC1L-like isoform X1	XP_026473349.1	2
31294	tRNA pseudouridine synthase-like 1	XP_026461214.1	4
31341	uncharacterized protein LOC113386567	XP_026480128.1	2
31376	uncharacterized protein LOC113373289	XP_026469383.1	1
31573	testicular acid phosphatase homolog	XP_026481563.1	5
31597	uncharacterized protein LOC113375752	XP_026471483.1	2
31600	putative uncharacterized protein DDB_G0282133	XP_026477735.1	2
31628	uncharacterized protein LOC113372338 isoform X2	XP_026468451.1	2
31706	uncharacterized protein LOC113376634 isoform X1	XP_026472412.1	2
31733	uncharacterized protein LOC113376787 isoform X1	XP_026472628.1	2
31756	forkhead box protein F1-like	XP_026479644.1	3
31810	YTH domain-containing family protein 2-like isoform X1	XP_026466905.1	3
31811	uncharacterized protein LOC113378352	XP_026474673.1	4
31820	probable 28S rRNA (cytosine-C(5))-methyltransferase	XP_026470497.1	2
31949	LOW QUALITY PROTEIN: uncharacterized protein LOC113382972	XP_026477016.1	4
32013	probable E3 ubiquitin-protein ligase XERICO	XP_026481721.1	5
32068	probable protein phosphatase 2C 59	XP_026474166.1	2
32153	transcriptional regulator Kaiso-like	XP_026465237.1	1
32209	mediator of RNA polymerase II transcription subunit 12-like	XP_026481599.1	4
32235	putative uncharacterized protein DDB_G0282133 isoform X3	XP_026464094.1	2
32262	uncharacterized protein LOC113385177	XP_026478782.1	5
32304	protein lingerer isoform X1	XP_026465397.1	1
32305	delta(14)-sterol reductase-like	XP_026472976.1	2
32393	uncharacterized protein PB18E9.04c-like	XP_026482272.1	5
32409	brain protein I3-like	XP_026481875.1	2
32435	uncharacterized protein LOC113383259	XP_026477293.1	5
32521	uncharacterized protein LOC113373439	XP_026469519.1	5
32609	abscisic acid and environmental stress-inducible protein-like	XP_026471986.1	1
32653	PR domain zinc finger protein 1-like	XP_026461131.1	3
32738	uncharacterized protein LOC113374658	XP_026470419.1	3
32774	cytospin-A-like isoform X4	XP_026470333.1	2
32874	putative uncharacterized protein DDB_G0282133 isoform X1	XP_026461455.1	1
32910	pleckstrin homology domain-containing family G member 1-like	XP_026469420.1	1
33038	uncharacterized protein LOC113383152	XP_026477183.1	1
33182	restin homolog isoform X4	XP_026473800.1	1
33466	patronin-like	XP_026472192.1	3
33573	uncharacterized protein LOC113383815	XP_026477851.1	3
33772	arginine/serine-rich coiled-coil protein 2 isoform X1	XP_026472364.1	1
33916	KH domain-containing protein akap-1-like	XP_026479043.1	3
33933	glutamic acid-rich protein-like	XP_026465598.1	4
33968	kalirin-like isoform X4	XP_026473589.1	1
34089	death-associated protein kinase related-like	XP_026468250.1	4
34193	dentin sialophosphoprotein-like	XP_026472793.1	1
34194	heterogeneous nuclear ribonucleoprotein F-like isoform X2	XP_026481873.1	2
34285	uncharacterized protein LOC113377545	XP_026473684.1	1
34342	uncharacterized protein LOC113377363 isoform X1	XP_026473442.1	1
34491	shootin-1-like	XP_026475055.1	4
34496	zinc finger FYVE domain-containing protein 16 isoform X1	XP_026474868.1	1
34546	forkhead box protein G1-like	XP_026469057.1	4
34558	uncharacterized protein LOC113389300	XP_026482132.1	2
34648	uncharacterized protein LOC113382324	XP_026476553.1	4
34688	uncharacterized protein LOC113366092	XP_026463428.1	2
34721	uncharacterized protein DDB_G0284459-like isoform X3	XP_026478066.1	2
34764	uncharacterized protein LOC113378512 isoform X1	XP_026474836.1	1
34775	probable serine/threonine-protein kinase clkA	XP_026482565.1	1
34798	uncharacterized protein LOC113366526 isoform X2	XP_026463933.1	3
34927	rho GTPase-activating protein 21-B-like	XP_026463625.1	4
34928	probable DNA helicase MCM9	XP_026468484.1	1
34975	mushroom body large-type Kenyon cell-specific protein 1-like isoform X1	XP_026474460.1	1
34983	uncharacterized protein LOC113389393	XP_026482220.1	4
35130	translation initiation factor eIF-2B subunit delta isoform X2	XP_026472841.1	1
35232	uncharacterized transmembrane protein DDB_G0289901-like	XP_026463065.1	4
35270	uncharacterized protein LOC113386768	XP_026480304.1	2
35271	uncharacterized protein LOC113371658	XP_026468090.1	4
35436	protein pangolin, isoforms A/H/I/S-like	XP_026471776.1	2
35460	DNA-(apurinic or apyrimidinic site) lyase-like	XP_026478585.1	2
35578	nibrin-like	XP_026473830.1	2
35696	repetitive proline-rich cell wall protein 1-like	XP_026467754.1	3
35722	uncharacterized protein LOC113376993 isoform X4	XP_026472931.1	1
35770	protein ECT2-like	XP_026467886.1	3
35822	protein kinase C-binding protein 1-like	XP_026467368.1	3
35892	B-cell lymphoma/leukemia 11A-like	XP_026477917.1	3
35897	uncharacterized protein LOC113384426	XP_026477923.1	3
35914	metallophosphoesterase 1-like	XP_026469753.1	4
36074	uncharacterized protein LOC113363031	XP_026461307.1	4
36126	uncharacterized protein LOC113371028	XP_026467464.1	4
36175	uncharacterized protein LOC113383232	XP_026477267.1	2
36243	protein Shroom-like	XP_026475600.1	4
36313	zinc finger FYVE domain-containing protein 26-like	XP_026481310.1	4
36408	GATA zinc finger domain-containing protein 14-like	XP_026463892.1	3
36505	CLK4-associating serine/arginine rich protein	XP_026479303.1	3
36520	Krueppel-like factor luna isoform X1	XP_026468104.1	1
36528	protein rhomboid-like isoform X2	XP_026474412.1	1
36766	uncharacterized protein LOC113385205	XP_026478816.1	2
36784	rho guanine nucleotide exchange factor 7-like	XP_026464843.1	2
36807	golgin subfamily B member 1-like	XP_026480119.1	3
36841	chromatin modification-related protein MEAF6-like	XP_026481490.1	4
36851	uncharacterized protein LOC113389215 isoform X2	XP_026482062.1	3
36857	interaptin-like	XP_026482638.1	3
36915	uncharacterized protein LOC113377980 isoform X2	XP_026474246.1	1
36934	sarcoplasmic reticulum histidine-rich calcium-binding protein-like	XP_026461358.1	4
36939	DENN domain-containing protein 1A isoform X2	XP_026461657.1	1
36964	receptor-type tyrosine-protein phosphatase epsilon-like	XP_026477663.1	4
37011	glutamic acid-rich protein-like	XP_026479555.1	4
37045	adult-specific cuticular protein ACP-20-like	XP_026469840.1	4
37109	serrate RNA effector molecule homolog isoform X3	XP_026468817.1	1
37136	rho GTPase-activating protein 15-like isoform X2	XP_026473327.1	1
37178	protein abrupt-like	XP_026469630.1	4
37241	probable cytochrome P450 304a1	XP_026470624.1	3
37363	zinc finger CCCH domain-containing protein 10-like	XP_026465002.1	3
37370	eukaryotic translation initiation factor 4E-binding protein Mextli-like	XP_026463784.1	4
37392	uncharacterized protein LOC113389081	XP_026481925.1	2
37444	LOW QUALITY PROTEIN: adenylate cyclase type 8-like	XP_026467692.1	5
37497	uncharacterized protein LOC113376780	XP_026472619.1	4
37592	uncharacterized protein LOC113378117 isoform X1	XP_026474425.1	1
37598	uncharacterized protein LOC113367280	XP_026464685.1	3
37625	uncharacterized protein LOC113373785	XP_026469844.1	3
37627	zinc finger protein 19-like	XP_026461417.1	3
37667	uncharacterized protein LOC113383028	XP_026477065.1	4
37688	uncharacterized protein LOC113383209	XP_026477239.1	3
37707	uncharacterized protein LOC113375413	XP_026471135.1	3
37766	uncharacterized protein LOC113384430	XP_026477930.1	4
37816	uncharacterized protein LOC113376560 isoform X1	XP_026472305.1	1
37856	ataxin-2 homolog isoform X2	XP_026473446.1	1
37860	defensin-1-like	XP_026477942.1	3
37946	uncharacterized protein LOC113367665	XP_026465037.1	3
38030	zinc finger protein DZIP1L-like	XP_026466781.1	2
38038	general transcription factor 3C polypeptide 1-like	XP_026479179.1	4
38092	protein charybde-like	XP_026470540.1	2
38100	uncharacterized protein LOC113370505	XP_026466962.1	3
38136	uncharacterized protein LOC113378175 isoform X2	XP_026474484.1	2
38166	DNA-binding protein RFX5-like	XP_026467433.1	4
38206	uncharacterized protein LOC113370656 isoform X1	XP_026467136.1	2
38259	uncharacterized protein LOC113363961	XP_026462220.1	2
38282	protein jim lovell isoform X3	XP_026473644.1	1
38295	uncharacterized protein LOC113373583	XP_026469658.1	3
38305	uncharacterized protein LOC113391053	XP_026482814.1	3
38340	uncharacterized protein LOC113386080	XP_026479673.1	2
38341	transcription factor Sp4-like	XP_026474183.1	3
38348	uncharacterized protein LOC113383295 isoform X1	XP_026477341.1	1
38432	tetratricopeptide repeat protein 39C-like	XP_026468870.1	2
38437	kinetochore-associated protein 1-like	XP_026479902.1	4
38441	uncharacterized protein LOC113387583	XP_026480707.1	3
38547	protein suppressor of sable-like	XP_026479403.1	2
38598	bromodomain-containing protein 4-like isoform X1	XP_026468899.1	1
38645	uncharacterized protein LOC113363360	XP_026461638.1	3
38656	LOW QUALITY PROTEIN: cuticle protein 38-like	XP_026463292.1	4
38658	calcium homeostasis endoplasmic reticulum protein-like	XP_026483002.1	4
38664	uncharacterized protein LOC113363547 isoform X1	XP_026461823.1	2
38762	INO80 complex subunit C-like	XP_026464998.1	1
38776	uncharacterized protein LOC113383605	XP_026477643.1	4
38899	serine, glycine, tyrosine and glutamine-rich protein-like	XP_026468813.1	3
38906	fibronectin type III domain-containing protein 5-like	XP_026469603.1	1
38921	HORMA domain-containing protein 1-like	XP_026464567.1	2
38946	uncharacterized protein LOC113364051 isoform X2	XP_026462294.1	1
39056	uncharacterized protein LOC113389341 isoform X3	XP_026482168.1	2
39087	breast cancer type 2 susceptibility protein-like	XP_026463190.1	4
39138	intersectin-1 isoform X1	XP_026472158.1	1
39149	uncharacterized protein LOC113385421	XP_026479054.1	4
39180	serine/threonine-protein kinase WNK4-like	XP_026471861.1	4
39212	jerky protein homolog-like	XP_026479269.1	3
39233	aryl hydrocarbon receptor nuclear translocator-like protein 1 isoform X1	XP_026474734.1	1
39265	uncharacterized protein LOC113389323	XP_026482154.1	3
39359	uncharacterized protein LOC113377310 isoform X1	XP_026473363.1	1
39437	uncharacterized protein LOC113374650	XP_026470411.1	3
39477	colorectal mutant cancer protein-like	XP_026470882.1	3
39587	UPF0669 protein C6orf120 homolog isoform X1	XP_026477994.1	1
39598	putative uncharacterized protein DDB_G0282133 isoform X1	XP_026476936.1	2
39679	centrosomin-like isoform X2	XP_026473546.1	1
39684	uncharacterized protein LOC113374946	XP_026470689.1	3
39709	LOW QUALITY PROTEIN: zinc finger protein 1-like	XP_026471665.1	2
39749	uncharacterized protein LOC113388506	XP_026481666.1	2
39756	probable E3 ubiquitin-protein ligase HERC2	XP_026481648.1	3
39773	uncharacterized protein LOC113375772 isoform X2	XP_026471510.1	1
39800	uncharacterized protein LOC113372956 isoform X3	XP_026469086.1	1
39801	protein PRR14L-like	XP_026474329.1	1
39831	probable ATP-dependent helicase PF08_0048	XP_026479180.1	2
39835	zinc finger protein 556-like	XP_026479235.1	3
39837	protein lin-52 homolog	XP_026467197.1	3
39845	uncharacterized protein LOC113384928	XP_026478492.1	2
39862	putative uncharacterized protein DDB_G0282133	XP_026463807.1	2
39910	folylpolyglutamate synthase, mitochondrial-like isoform X2	XP_026478707.1	2
39938	E3 ubiquitin-protein ligase Siah2-like isoform X1	XP_026466943.1	1
39952	uncharacterized protein LOC113376749 isoform X2	XP_026472577.1	1
40034	uncharacterized protein LOC113378046 isoform X2	XP_026474342.1	1
40092	uncharacterized protein LOC113377201	XP_026473214.1	1
40134	calphotin-like	XP_026473820.1	3
40143	LIM/homeobox protein Lhx9-like	XP_026468515.1	3
40156	zinc finger BED domain-containing protein 1-like	XP_026481868.1	2
40166	little elongation complex subunit 2-like	XP_026479915.1	2
40168	LOW QUALITY PROTEIN: titin-like, partial	XP_026463313.1	3
40174	uncharacterized protein LOC113364054 isoform X2	XP_026462297.1	1
40181	LOW QUALITY PROTEIN: ubiquitin carboxyl-terminal hydrolase 30 homolog	XP_026478690.1	3
40299	golgin subfamily A member 4	XP_026481218.1	3
40315	uncharacterized protein LOC113387952 isoform X3	XP_026481119.1	1
40367	uncharacterized protein LOC113385972	XP_026479574.1	2
40395	uncharacterized protein LOC113363303	XP_026461583.1	1
40444	polyhomeotic-proximal chromatin protein-like isoform X1	XP_026463627.1	1
40467	achaete-scute complex protein T8-like	XP_026469853.1	3
40485	uncharacterized protein LOC113381060	XP_026475838.1	3
40495	transcriptional regulator ovo isoform X1	XP_026461427.1	1
40548	uncharacterized protein LOC113382910	XP_026476943.1	3
40559	uncharacterized protein LOC113383634	XP_026477670.1	3
40587	uncharacterized protein LOC113365803	XP_026463133.1	3
40615	E3 ubiquitin-protein ligase TRIP12 isoform X2	XP_026468056.1	1
40692	protein SERAC1-like	XP_026467373.1	3
40799	uncharacterized protein LOC113367382	XP_026464779.1	3
40890	titin-like	XP_026482162.1	3
40901	uncharacterized protein LOC113371011	XP_026467449.1	2
40912	vesicle-associated membrane protein 7-like	XP_026468663.1	3
40916	acidic leucine-rich nuclear phosphoprotein 32 family member A-like	XP_026462408.1	3
40944	GATA zinc finger domain-containing protein 14-like	XP_026480205.1	3
40989	myelin regulatory factor-like	XP_026477507.1	2
41018	jouberin-like	XP_026464884.1	3
41033	uncharacterized protein LOC113385492	XP_026479134.1	3
41145	uncharacterized protein LOC113388224	XP_026481408.1	3
41268	uncharacterized protein LOC113367973	XP_026465326.1	2
41320	dopamine N-acetyltransferase-like isoform X2	XP_026478743.1	1
41343	embryonic polarity protein dorsal-like	XP_026465450.1	1
41354	U3 small nucleolar ribonucleoprotein protein MPP10 isoform X2	XP_026474629.1	2
41379	uncharacterized protein LOC113376379	XP_026472071.1	3
41382	uncharacterized protein LOC113373806	XP_026469868.1	1
41419	protein sprint-like	XP_026482365.1	3
41424	TRAF3-interacting protein 1-like	XP_026479202.1	3
41430	uncharacterized protein LOC113381238	XP_026475989.1	2
41439	LOW QUALITY PROTEIN: KAT8 regulatory NSL complex subunit 3-like	XP_026480124.1	3
41495	NEDD4-binding protein 1-like	XP_026471287.1	3
41503	uncharacterized protein LOC113376309	XP_026471999.1	2
41505	focal adhesion kinase 1-like	XP_026467633.1	3
41539	protein krueppel-like	XP_026480801.1	2
41543	uncharacterized protein LOC113371160	XP_026467590.1	3
41564	sentrin-specific protease 1-like	XP_026469543.1	3
41596	uncharacterized protein LOC113391199	XP_026482936.1	2
41614	zinc finger protein 219-like	XP_026480785.1	3
41652	uncharacterized protein LOC113378489 isoform X1	XP_026474807.1	1
41663	uncharacterized protein LOC113383461	XP_026477511.1	3
41700	putative uncharacterized protein DDB_G0282133 isoform X2	XP_026462357.1	1
41715	uncharacterized protein LOC113375611	XP_026471327.1	1
41717	tyrosine-protein phosphatase non-receptor type 23-like	XP_026465008.1	3
41718	homeobox protein aristaless-like	XP_026469648.1	3
41737	protein slender lobes-like isoform X2	XP_026472985.1	2
41748	uncharacterized protein LOC113384502 isoform X1	XP_026478002.1	2
41789	putative general negative regulator of transcription C16C9.04c	XP_026471729.1	2
41830	zinc finger protein 675-like	XP_026467086.1	3
41841	LOW QUALITY PROTEIN: serine/threonine-protein kinase Smg1-like	XP_026481258.1	1
41843	cadherin-86C-like	XP_026479445.1	3
41857	uncharacterized protein LOC113376738	XP_026472562.1	3
41860	activating transcription factor 7-interacting protein 2-like	XP_026480625.1	2
41886	uncharacterized protein LOC113363192	XP_026461462.1	3
41895	uncharacterized protein LOC113368394	XP_026465723.1	1
41929	neurogenic protein mastermind-like	XP_026478317.1	2
41953	RNA exonuclease 3-like	XP_026476902.1	3
41955	uncharacterized protein LOC113387956 isoform X2	XP_026481124.1	2
41973	LOW QUALITY PROTEIN: MKL/myocardin-like protein 1	XP_026480800.1	1
41987	uncharacterized protein LOC113378328	XP_026474648.1	2
42055	uncharacterized protein LOC113388498	XP_026481661.1	2
42203	TP53-binding protein 1-like	XP_026464958.1	3
42231	uncharacterized protein LOC113374577	XP_026470347.1	2
42258	LOW QUALITY PROTEIN: electromotor neuron-associated protein 1-like	XP_026465247.1	3
42311	uncharacterized protein LOC113370244 isoform X1	XP_026466698.1	1
42352	uncharacterized protein LOC113370523 isoform X1	XP_026466982.1	1
42405	uncharacterized protein LOC113381412	XP_026476124.1	3
42468	amyloid beta A4 precursor protein-binding family B member 1-interacting protein isoform X1	XP_026465634.1	1
42488	semaphorin-5A-like	XP_026465231.1	3
42496	uncharacterized protein LOC113386238	XP_026479814.1	3
42534	serine/threonine-protein phosphatase 2A regulatory subunit B'' subunit beta-like	XP_026466989.1	3
42540	uncharacterized protein LOC113378096 isoform X2	XP_026474399.1	1
42592	PR domain zinc finger protein 10-like isoform X2	XP_026464214.1	1
42602	doublesex- and mab-3-related transcription factor 1-like	XP_026469487.1	3
42670	uncharacterized protein LOC113389779	XP_026482572.1	3
42691	uncharacterized protein LOC113385701	XP_026479325.1	3
42692	mucin-5AC-like	XP_026482008.1	3
42693	uncharacterized protein LOC113364088 isoform X2	XP_026462336.1	1
42705	phospholipase A1-like	XP_026463455.1	3
42757	uncharacterized protein LOC113387825	XP_026480990.1	2
42820	uncharacterized protein LOC113377928	XP_026474174.1	3
42825	homeobox protein 9-like	XP_026477541.1	3
42826	uncharacterized protein LOC113373026 isoform X1	XP_026469147.1	1
42827	zinc finger protein 346-like	XP_026464175.1	2
42841	brain-specific homeobox protein-like	XP_026467476.1	2
42846	uncharacterized protein LOC113386931	XP_026480475.1	3
42865	uncharacterized protein LOC113386116	XP_026479706.1	3
42927	uncharacterized protein LOC113391050	XP_026482811.1	3
42943	S phase cyclin A-associated protein in the endoplasmic reticulum	XP_026467772.1	3
42956	protein winged eye-like	XP_026472427.1	3
42977	uncharacterized protein LOC113366516 isoform X2	XP_026463922.1	2
42996	uncharacterized protein LOC113372229 isoform X1	XP_026468336.1	1
43025	glycosylphosphatidylinositol anchor attachment 1 protein-like isoform X2	XP_026466632.1	2
43031	zinc finger protein 714-like	XP_026464324.1	2
43189	protein CASC1-like	XP_026467343.1	3
43223	uncharacterized protein C19orf47	XP_026461679.1	3
43245	PIH1 domain-containing protein 2-like	XP_026466642.1	3
43256	uncharacterized protein LOC113385604	XP_026479241.1	1
43263	uncharacterized protein LOC113376291	XP_026471987.1	2
43305	uncharacterized protein LOC113377114	XP_026473102.1	1
43313	sarcolemmal membrane-associated protein isoform X2	XP_026468890.1	1
43372	uncharacterized protein LOC113372752	XP_026468880.1	3
43393	histone-lysine N-methyltransferase 2D-like	XP_026482914.1	3
43433	probable splicing factor, arginine/serine-rich 7 isoform X2	XP_026465740.1	1
43434	uncharacterized protein LOC113366853	XP_026464288.1	3
43435	serine/arginine-rich splicing factor 2-like	XP_026462079.1	3
43487	protein disks lost-like	XP_026469589.1	3
43505	uncharacterized protein LOC113380818	XP_026475681.1	1
43515	zinc finger CCCH domain-containing protein 13-like isoform X2	XP_026461587.1	1
43534	MATH and LRR domain-containing protein PFE0570w-like	XP_026470839.1	3
43537	ADP-ribosylation factor-like protein 13B	XP_026472081.1	2
43540	probable E3 ubiquitin-protein ligase RNF144A	XP_026480134.1	3
43583	uncharacterized protein LOC113382979	XP_026477022.1	2
43590	uncharacterized protein LOC113375700 isoform X3	XP_026471437.1	1
43652	serine/threonine-protein kinase plk-2-like	XP_026478945.1	3
43656	uncharacterized protein LOC113370602 isoform X3	XP_026467081.1	1
43669	activated Cdc42 kinase-like	XP_026465163.1	3
43676	uncharacterized protein LOC113386300	XP_026479874.1	3
43707	phosphatidylinositol 3-kinase 2-like	XP_026482119.1	3
43730	5-hydroxytryptamine receptor 2A-like	XP_026467332.1	3
43736	zinc finger protein GLIS1-like	XP_026472035.1	2
43745	uncharacterized protein LOC113386502	XP_026480067.1	3
43753	transcription factor mef2A-like	XP_026463216.1	2
43769	negative elongation factor A-like	XP_026481194.1	3
43796	uncharacterized protein LOC113365673 isoform X2	XP_026462973.1	1
43853	uncharacterized protein LOC113378144	XP_026474454.1	1
43889	serine/arginine repetitive matrix protein 1-like	XP_026471960.1	3
43890	sine oculis-binding protein homolog	XP_026471924.1	3
43927	nucleoporin GLE1-like	XP_026467076.1	3
43948	glutamic acid-rich protein-like	XP_026480244.1	3
43957	uncharacterized protein LOC113375183	XP_026470915.1	1
44026	uncharacterized protein LOC113385592	XP_026479227.1	2
44066	uncharacterized protein LOC113391244	XP_026482977.1	3
44076	tyrosine kinase receptor Cad96Ca-like	XP_026466643.1	2
44152	probable cyclin-dependent serine/threonine-protein kinase DDB_G0292550 isoform X1	XP_026469156.1	1
44153	GRB10-interacting GYF protein 2-like isoform X3	XP_026465499.1	1
44178	uncharacterized protein LOC113391184	XP_026482923.1	2
44186	cleavage stimulation factor subunit 2 tau variant-like	XP_026461233.1	3
44207	uncharacterized protein LOC113366707	XP_026464148.1	3
44292	homeotic protein labial-like	XP_026471788.1	3
44293	uncharacterized protein LOC113385836	XP_026479451.1	3
44299	rho guanine nucleotide exchange factor 26-like	XP_026464319.1	3
44311	uncharacterized protein LOC113377759 isoform X1	XP_026473962.1	1
44316	uncharacterized protein LOC113366776	XP_026464217.1	2
44343	circumsporozoite protein-like	XP_026477745.1	3
44360	circumsporozoite protein-like	XP_026477744.1	3
44367	uncharacterized protein LOC113372230	XP_026468340.1	1
44382	PHD finger protein 14-like	XP_026482146.1	3
44497	WD repeat-containing protein 47	XP_026461411.1	3
44513	high affinity cationic amino acid transporter 1-like	XP_026463471.1	2
44633	uncharacterized protein LOC113389809	XP_026482601.1	3
44659	uncharacterized protein LOC113389156 isoform X1	XP_026481995.1	1
44660	uncharacterized protein LOC113383004	XP_026477045.1	3
44706	TGF-beta-activated kinase 1 and MAP3K7-binding protein 2 isoform X2	XP_026473384.1	1
44739	uncharacterized protein LOC113370033	XP_026466469.1	2
44745	uncharacterized protein LOC113384988	XP_026478563.1	3
44799	centrosomal and chromosomal factor-like	XP_026469475.1	3
44842	LOW QUALITY PROTEIN: AP2-associated protein kinase 1-like	XP_026471756.1	2
44871	zinc finger SWIM domain-containing protein 8-like	XP_026480507.1	3
44888	zinc finger CCCH domain-containing protein 18-like	XP_026463712.1	2
44907	radial spoke head 10 homolog B-like	XP_026481321.1	3
44921	leucine-rich repeat-containing protein 59-like	XP_026475064.1	3
44929	formin-2	XP_026476244.1	3
44956	LOW QUALITY PROTEIN: protein claret segregational-like	XP_026482306.1	3
44996	keratin, type I cytoskeletal 10-like	XP_026477081.1	2
44997	uncharacterized protein LOC113366269 isoform X2	XP_026463635.1	1
45018	uncharacterized protein LOC113362996	XP_026461273.1	3
45028	uncharacterized protein LOC113386252	XP_026479828.1	3
45068	serine/arginine-rich splicing factor 4-like isoform X3	XP_026481037.1	1
45092	zinc finger MYND domain-containing protein 11-like	XP_026465195.1	3
45136	deoxynucleoside triphosphate triphosphohydrolase SAMHD1 isoform X1	XP_026468085.1	1
45226	uncharacterized protein LOC113375384	XP_026471106.1	2
45246	cuticle protein 6-like	XP_026479743.1	3
45247	flocculation protein FLO11	XP_026463272.1	3
45251	uncharacterized protein LOC113373368	XP_026469457.1	3
45292	dentin sialophosphoprotein-like	XP_026482804.1	3
45314	probable histone-lysine N-methyltransferase Mes-4 isoform X1	XP_026473473.1	1
45367	uncharacterized protein LOC113378077	XP_026474373.1	2
45435	uncharacterized protein LOC113371246	XP_026467666.1	3
45453	RISC-loading complex subunit tarbp2-like	XP_026464911.1	3
45464	peptidyl-prolyl cis-trans isomerase G-like	XP_026470395.1	3
45483	cuticle protein 16.5-like	XP_026479456.1	2
45485	ras-specific guanine nucleotide-releasing factor RalGPS1-like isoform X1	XP_026462316.1	2
45495	uncharacterized protein LOC113363619	XP_026461895.1	3
45508	DNA-binding protein D-ETS-4-like	XP_026464432.1	3
45511	glycine-rich protein 3-like isoform X2	XP_026474505.1	1
45515	flocculation protein FLO11-like	XP_026464593.1	3
45536	C-Maf-inducing protein-like	XP_026479871.1	3
45555	integrator complex subunit 1-like	XP_026461220.1	3
45574	sodium/bile acid cotransporter 7-B-like	XP_026470467.1	3
45579	LOW QUALITY PROTEIN: GTPase-activating protein and VPS9 domain-containing protein 1-like	XP_026481714.1	3
45588	E3 ubiquitin ligase PQT3-like	XP_026468823.1	2
45604	putative uncharacterized protein DDB_G0289963	XP_026470567.1	2
45620	LOW QUALITY PROTEIN: pecanex-like protein 1	XP_026479761.1	2
45675	uncharacterized protein LOC113386957	XP_026480503.1	3
45724	pre-mRNA-splicing regulator female-lethal(2)D isoform X1	XP_026472852.1	1
45731	suppressor of Mek1-like	XP_026465352.1	3
45767	zinc finger and BTB domain-containing protein 6-like	XP_026461216.1	2
45789	IQ motif and SEC7 domain-containing protein 1-like	XP_026475019.1	3
45830	ankycorbin-like	XP_026477862.1	3
45870	testis-specific zinc finger protein topi-like	XP_026481378.1	2
45925	non-structural maintenance of chromosomes element 3 homolog	XP_026465039.1	3
45953	interference hedgehog-like	XP_026479627.1	3
45959	receptor-type tyrosine-protein phosphatase kappa-like	XP_026482825.1	3
46069	obscurin-like	XP_026471072.1	1
46075	28S ribosomal protein S31, mitochondrial-like	XP_026481718.1	3
46090	polycomb protein Asx isoform X3	XP_026473568.1	1
46094	uncharacterized protein LOC113364229	XP_026462504.1	2
46112	LOW QUALITY PROTEIN: uncharacterized protein LOC113386568	XP_026480131.1	3
46114	salivary glue protein Sgs-4-like	XP_026471408.1	1
46124	nuclear polyadenylated RNA-binding protein NAB2-like	XP_026479569.1	3
46132	E3 ubiquitin-protein ligase HECW2-like isoform X2	XP_026462534.1	2
46211	uncharacterized protein LOC113376361	XP_026472052.1	3
46223	uncharacterized protein LOC113374062	XP_026470102.1	2
46292	REST corepressor-like isoform X2	XP_026476999.1	2
46295	protein SON-like	XP_026474471.1	1
46359	merozoite surface antigen 2-like	XP_026480218.1	3
46372	uncharacterized protein LOC113388587	XP_026481741.1	3
46444	uncharacterized protein LOC113375938	XP_026471659.1	3
46449	LOW QUALITY PROTEIN: probable protein phosphatase CG10417	XP_026470944.1	3
46453	uncharacterized protein LOC113389714	XP_026482514.1	2
46469	atrophin-1-like	XP_026481733.1	1
46609	protein PF14_0175-like	XP_026467306.1	2
46620	uncharacterized protein LOC113366605	XP_026464022.1	2
46643	maternal protein pumilio-like	XP_026466685.1	3
46715	protein FAM102A isoform X2	XP_026468611.1	2
46746	DNA ligase 1-like	XP_026481586.1	1
46835	probable basic-leucine zipper transcription factor J isoform X2	XP_026461676.1	1
46928	uncharacterized protein LOC113384971 isoform X2	XP_026478538.1	1
46961	myc protein-like	XP_026468483.1	2
47001	uncharacterized protein LOC113378248 isoform X2	XP_026474562.1	2
47016	uncharacterized protein LOC113389597	XP_026482402.1	2
47055	serine/threonine-protein kinase par-1-like isoform X2	XP_026463493.1	1
47072	uncharacterized protein LOC113378221	XP_026474538.1	3
47087	uncharacterized protein LOC113363925 isoform X2	XP_026462196.1	2
47114	protein pinocchio-like isoform X2	XP_026473249.1	2
47210	flocculation protein FLO11-like	XP_026478965.1	3
47416	uncharacterized protein LOC113377757	XP_026473959.1	1
47439	kinesin-related protein 3-like	XP_026481407.1	2
47455	G-box-binding factor-like	XP_026471845.1	2
47484	uncharacterized protein LOC113376975	XP_026472910.1	1
47488	protein suppressor of white apricot-like	XP_026475015.1	2
47491	protein NPAT-like isoform X2	XP_026477411.1	1
47494	uncharacterized protein LOC113372845	XP_026468966.1	2
47524	zinc finger protein 236-like	XP_026478069.1	2
47525	uncharacterized protein LOC113391092	XP_026482847.1	2
47564	uncharacterized protein LOC113373171	XP_026469274.1	2
47576	DEAD-box ATP-dependent RNA helicase 13	XP_026476870.1	1
47588	LOW QUALITY PROTEIN: autophagy-related protein 13 homolog	XP_026465430.1	2
47595	protein transport protein Sec31A-like	XP_026473337.1	2
47600	endonuclease III-like protein 1	XP_026477832.1	1
47641	uncharacterized protein LOC113382770	XP_026476788.1	2
47666	uncharacterized protein LOC113376920	XP_026472812.1	2
47734	zinc finger protein 608-like isoform X1	XP_026473430.1	1
47812	cellular nucleic acid-binding protein-like	XP_026470707.1	2
47873	uncharacterized protein DDB_G0286299-like	XP_026462947.1	1
47880	uncharacterized protein LOC113385442	XP_026479080.1	2
47884	RNMT-activating mRNA cap methyltransferase subunit-like	XP_026481109.1	2
47907	kanadaptin-like	XP_026462542.1	2
48022	uncharacterized protein LOC113383680	XP_026477715.1	2
48032	LOW QUALITY PROTEIN: PDZ and LIM domain protein Zasp-like	XP_026466872.1	2
48042	GATA zinc finger domain-containing protein 14-like	XP_026481670.1	2
48050	zinc finger CCCH domain-containing protein 13-like	XP_026474386.1	2
48055	uncharacterized protein LOC113363177 isoform X1	XP_026461440.1	1
48073	ERC protein 2-like	XP_026470222.1	2
48115	uncharacterized protein LOC113378588	XP_026474915.1	2
48125	bromodomain-containing protein DDB_G0280777-like	XP_026463387.1	2
48137	uncharacterized protein LOC113375387	XP_026471109.1	2
48198	histone RNA hairpin-binding protein isoform X1	XP_026474085.1	1
48213	collagen alpha-1(I) chain-like	XP_026469749.1	2
48321	heterogeneous nuclear ribonucleoprotein F-like	XP_026479530.1	2
48354	nuclear factor related to kappa-B-binding protein	XP_026481869.1	2
48357	SAP30-binding protein-like	XP_026462540.1	2
48359	uncharacterized protein LOC113366677	XP_026464112.1	2
48449	myosin-9-like	XP_026477212.1	2
48466	mucin-5AC-like	XP_026475017.1	2
48467	zinc finger protein 701-like	XP_026461778.1	2
48473	uncharacterized protein LOC113383450	XP_026477500.1	2
48493	neuropeptides capa receptor-like	XP_026471651.1	1
48520	uncharacterized protein LOC113387814 isoform X1	XP_026480976.1	1
48526	uncharacterized protein LOC113367749	XP_026465113.1	2
48527	uncharacterized protein LOC113369944	XP_026466355.1	1
48538	uncharacterized protein LOC113383086	XP_026477126.1	2
48564	WASH complex subunit 2-like	XP_026467338.1	2
48619	RE1-silencing transcription factor-like isoform X2	XP_026474394.1	1
48641	uncharacterized protein LOC113366568	XP_026463982.1	2
48671	uncharacterized protein LOC113383546	XP_026477588.1	2
48779	uncharacterized protein LOC113386077	XP_026479670.1	2
48786	uncharacterized protein LOC113373029	XP_026469159.1	1
48821	rab11 family-interacting protein 4-like isoform X1	XP_026474770.1	1
48828	transcription factor SPT20 homolog	XP_026467635.1	1
48833	uncharacterized protein LOC113377441	XP_026473547.1	2
48872	uncharacterized protein LOC113387750	XP_026480911.1	2
48888	PDF receptor-like	XP_026465205.1	1
48894	uncharacterized protein LOC113383687	XP_026477721.1	2
48899	uncharacterized protein LOC113384647	XP_026478177.1	2
48916	zinc finger and BTB domain-containing protein 14-like	XP_026480910.1	2
48934	uncharacterized protein LOC113365646	XP_026462941.1	2
48942	uncharacterized protein LOC113375138	XP_026470872.1	2
48954	uncharacterized protein LOC113370934	XP_026467389.1	2
49000	probable serine/threonine-protein kinase cdc7	XP_026465264.1	2
49026	dentin sialophosphoprotein-like	XP_026482484.1	2
49046	uncharacterized protein LOC113378558	XP_026474893.1	2
49092	uncharacterized protein LOC113366382	XP_026463767.1	2
49095	activated Cdc42 kinase-like	XP_026465162.1	2
49197	zinc finger protein 503-like	XP_026467521.1	2
49216	p21-activated protein kinase-interacting protein 1-like	XP_026480846.1	2
49241	nuclear receptor subfamily 2 group E member 1	XP_026470826.1	1
49243	helix-loop-helix protein delilah-like	XP_026481365.1	2
49255	uncharacterized protein LOC113386397	XP_026479963.1	2
49295	trichohyalin-like, partial	XP_026471491.1	2
49314	uncharacterized protein LOC113370391	XP_026466841.1	2
49341	myb-like protein D isoform X2	XP_026463853.1	3
49391	exonuclease 1-like	XP_026465033.1	2
49398	DNA repair and recombination protein RAD54-like	XP_026469720.1	2
49438	MAPK regulated corepressor interacting protein 2-like	XP_026463505.1	2
49467	uncharacterized protein LOC113368369	XP_026465700.1	1
49506	neurofilament heavy polypeptide-like	XP_026465605.1	2
49526	LOW QUALITY PROTEIN: mucin-2-like	XP_026471988.1	2
49527	uncharacterized protein CG5098-like	XP_026468938.1	1
49545	uncharacterized protein LOC113372288	XP_026468396.1	1
49657	disks large homolog 3-like	XP_026470898.1	2
49674	nuclear pore complex protein Nup153 isoform X1	XP_026474959.1	1
49716	uncharacterized protein LOC113373996	XP_026470040.1	1
49727	uncharacterized protein LOC113386791	XP_026480334.1	2
49738	thyrotropin-releasing hormone receptor	XP_026474077.1	2
49768	putative polypeptide N-acetylgalactosaminyltransferase 9	XP_026479958.1	2
49829	uncharacterized protein LOC113389365	XP_026482200.1	2
49836	uncharacterized protein LOC113385523	XP_026479161.1	2
49867	alpha-taxilin-like	XP_026474009.1	2
49932	uncharacterized protein LOC113367154	XP_026464568.1	2
49940	transport and Golgi organization protein 1-like	XP_026477700.1	2
49961	uncharacterized protein LOC113374012 isoform X2	XP_026470052.1	1
49962	uncharacterized protein LOC113373173	XP_026469276.1	2
49973	uncharacterized protein LOC113385726	XP_026479349.1	2
50007	uncharacterized protein LOC113373577	XP_026469652.1	2
50016	uncharacterized protein LOC113384071	XP_026477867.1	2
50038	protein shisa-5-like	XP_026474388.1	1
50042	uncharacterized protein LOC113383445	XP_026477495.1	2
50054	uncharacterized protein LOC113387692	XP_026480840.1	2
50086	uncharacterized protein LOC113378484 isoform X2	XP_026474805.1	1
50102	DNA topoisomerase 1-like	XP_026467659.1	2
50109	uncharacterized protein LOC113376979	XP_026472905.1	1
50150	uncharacterized protein CG4449-like	XP_026469593.1	2
50210	uncharacterized protein LOC113373653	XP_026469722.1	2
50267	homeobox protein DTH-1-like	XP_026461364.1	2
50353	lisH domain-containing protein C1711.05-like	XP_026474507.1	2
50377	single-minded homolog 1-like	XP_026481515.1	2
50434	myosin-M heavy chain-like	XP_026465249.1	2
50436	uncharacterized protein LOC113376514	XP_026472246.1	2
50455	neuroligin-1	XP_026471600.1	1
50487	cuticle protein 65-like	XP_026463290.1	2
50521	uncharacterized protein LOC113385361	XP_026478993.1	2
50537	uncharacterized protein LOC113371589	XP_026468007.1	2
50546	uncharacterized protein LOC113367202	XP_026464615.1	2
50549	zinc finger protein swm	XP_026470379.1	2
50580	circumsporozoite protein-like	XP_026467774.1	2
50582	zinc finger protein castor homolog 1-like	XP_026469453.1	2
50590	uncharacterized protein LOC113378461	XP_026474779.1	2
50604	T-box protein H15-like	XP_026465256.1	2
50613	POU domain, class 6, transcription factor 2-like	XP_026479739.1	2
50623	putative acid phosphatase 5	XP_026480770.1	2
50647	growth arrest-specific protein 1-like isoform X1	XP_026461993.1	1
50656	brain protein I3-like isoform X1	XP_026470118.1	1
50716	tripartite motif-containing protein 43B-like	XP_026463843.1	2
50724	uncharacterized protein LOC113386099	XP_026479690.1	2
50747	protein disulfide-isomerase A3-like	XP_026477481.1	2
50752	pheromone-processing carboxypeptidase KEX1-like	XP_026465529.1	2
50782	phosphoinositide 3-kinase regulatory subunit 4-like	XP_026479892.1	2
50802	LOW QUALITY PROTEIN: uncharacterized protein LOC113364301	XP_026462573.1	2
50813	cyclic AMP-responsive element-binding protein 5-like	XP_026473988.1	2
50814	zinc transporter 1-like	XP_026468217.1	2
50828	uncharacterized protein LOC113367315	XP_026464714.1	2
50830	LOW QUALITY PROTEIN: uncharacterized protein LOC113385524	XP_026479162.1	2
50884	uncharacterized protein LOC113371584 isoform X2	XP_026468003.1	1
50986	uncharacterized protein LOC113389103	XP_026481947.1	2
50993	uncharacterized protein LOC113385727	XP_026479350.1	2
51052	restin homolog	XP_026479646.1	2
51076	uncharacterized protein LOC113386089	XP_026479682.1	2
51108	zinc finger protein basonuclin-2-like	XP_026464717.1	1
51111	TOG array regulator of axonemal microtubules protein 2-like	XP_026471662.1	2
51150	uncharacterized protein LOC113378493	XP_026474815.1	2
51160	histone acetyltransferase KAT6A-like	XP_026465387.1	2
51174	uncharacterized protein LOC113366315	XP_026463689.1	1
51177	collagen alpha-1(I) chain-like	XP_026482304.1	1
51225	uncharacterized protein LOC113370871	XP_026467336.1	2
51228	transcription factor CP2-like protein 1 isoform X2	XP_026473946.1	1
51229	calmodulin-binding transcription activator 1-like	XP_026479671.1	2
51234	uncharacterized protein LOC113385229	XP_026478846.1	2
51268	uncharacterized protein LOC113367446	XP_026464839.1	2
51282	SUN domain-containing protein 2-like	XP_026468244.1	2
51296	potassium channel subfamily K member 18-like	XP_026481761.1	2
51304	uncharacterized protein LOC113363475	XP_026461762.1	1
51330	brain acid soluble protein 1-like	XP_026477346.1	1
51351	LOW QUALITY PROTEIN: nucleolar MIF4G domain-containing protein 1 homolog, partial	XP_026474579.1	2
51380	LOW QUALITY PROTEIN: MKI67 FHA domain-interacting nucleolar phosphoprotein-like	XP_026478722.1	2
51383	uncharacterized protein LOC113364096	XP_026462349.1	1
51426	TWiK family of potassium channels protein 7-like	XP_026474565.1	2
51503	uncharacterized protein LOC113386147	XP_026479732.1	2
51516	meiosis regulator and mRNA stability factor 1-like	XP_026472655.1	1
51524	iroquois-class homeodomain protein irx-5-like	XP_026461298.1	2
51537	uncharacterized protein LOC113386379	XP_026479947.1	1
51600	ubiquitin-associated domain-containing protein 1-like	XP_026479969.1	2
51606	mediator of RNA polymerase II transcription subunit 13-like	XP_026477203.1	2
51612	ATP-binding cassette sub-family C member Sur-like	XP_026479872.1	2
51640	uncharacterized protein LOC113383736 isoform X2	XP_026477776.1	1
51713	chromodomain Y-like protein	XP_026469051.1	2
51783	dual specificity protein kinase TTK-like	XP_026479032.1	2
51820	uncharacterized protein LOC113379122	XP_026475302.1	2
51878	arf-GAP domain and FG repeat-containing protein 1-like	XP_026462185.1	2
51911	proclotting enzyme-like	XP_026479532.1	2
51979	serum response factor-binding protein 1-like	XP_026463004.1	2
51980	uncharacterized protein LOC113371296	XP_026467713.1	2
52028	round spermatid basic protein 1-like protein	XP_026473410.1	1
52119	nucleoporin-like protein amo1	XP_026473582.1	1
52149	hybrid signal transduction histidine kinase D-like	XP_026480175.1	1
52163	serine/arginine repetitive matrix protein 1-like	XP_026470472.1	2
52186	uncharacterized protein LOC113388483	XP_026481643.1	2
52242	uncharacterized protein LOC113385103	XP_026478696.1	2
52251	uncharacterized protein LOC113365953	XP_026463283.1	2
52263	uncharacterized protein LOC113367088	XP_026464502.1	2
52299	uncharacterized protein LOC113362946	XP_026461224.1	2
52324	uncharacterized protein LOC113389326	XP_026482155.1	2
52337	ribosomal RNA-processing protein 8-like	XP_026469777.1	2
52378	uncharacterized protein LOC113385646	XP_026479277.1	2
52396	inactive peptidyl-prolyl cis-trans isomerase shutdown-like	XP_026468955.1	2
52441	protein SPT2 homolog	XP_026468291.1	2
52476	uncharacterized protein LOC113363191 isoform X1	XP_026461460.1	1
52491	uncharacterized protein DDB_G0280315-like	XP_026467592.1	2
52536	TSC22 domain family protein 2-like	XP_026476973.1	2
52545	inner nuclear membrane protein Man1-like	XP_026463340.1	2
52554	uncharacterized protein LOC113375934	XP_026471656.1	2
52586	uncharacterized protein LOC113367213	XP_026464627.1	1
52590	uncharacterized protein LOC113368197	XP_026465551.1	2
52629	uncharacterized protein LOC113367558	XP_026464941.1	2
52640	MICAL-like protein 1	XP_026476945.1	1
52649	centrosomal protein of 131 kDa-like	XP_026479683.1	2
52666	homeobox protein koza-like	XP_026479302.1	2
52687	uncharacterized protein LOC113389544	XP_026482352.1	2
52696	arginine/serine-rich protein PNISR isoform X2	XP_026480718.1	1
52802	LOW QUALITY PROTEIN: polycomb group protein Pc-like	XP_026461393.1	2
52805	uncharacterized protein LOC113383879	XP_026477855.1	1
52858	uncharacterized protein LOC113363080	XP_026461352.1	2
52901	LOW QUALITY PROTEIN: protein pygopus-like	XP_026480855.1	2
52921	origin recognition complex subunit 1 isoform X1	XP_026472407.1	1
52932	uncharacterized protein LOC113374906	XP_026470653.1	2
52986	sorting nexin-16-like	XP_026461745.1	2
53018	ovochymase-2-like	XP_026479891.1	2
53059	myristoylated alanine-rich C-kinase substrate-like	XP_026474646.1	2
53085	splicing factor, arginine/serine-rich 15-like	XP_026481557.1	2
53142	uncharacterized protein LOC113377049 isoform X2	XP_026473004.1	1
53153	E3 ubiquitin-protein ligase HUWE1-like	XP_026473409.1	2
53183	TOX high mobility group box family member 3-like isoform X2	XP_026473448.1	1
53223	small proline-rich protein 2H-like	XP_026470948.1	2
53230	uncharacterized protein LOC113367493	XP_026464881.1	2
53235	probable zinc transporter protein DDB_G0282067	XP_026480204.1	2
53248	roundabout homolog 2-like	XP_026467478.1	2
53304	uncharacterized protein LOC113363027	XP_026461303.1	2
53334	dr1-associated corepressor homolog	XP_026469976.1	2
53409	uncharacterized protein LOC113371135	XP_026467565.1	2
53417	uncharacterized protein LOC113368140	XP_026465494.1	2
53531	uncharacterized protein LOC113385494	XP_026479136.1	1
53545	39S ribosomal protein L52, mitochondrial-like	XP_026462165.1	1
53558	UPF0687 protein C20orf27 homolog	XP_026480161.1	2
53576	conserved oligomeric Golgi complex subunit 4-like	XP_026481521.1	2
53578	paired box protein Pax-6-like	XP_026480057.1	2
53611	PIN2/TERF1-interacting telomerase inhibitor 1-like	XP_026466530.1	2
53657	proline-rich extensin-like protein EPR1	XP_026469990.1	2
53675	protein PF14_0175-like	XP_026464791.1	2
53704	E3 ubiquitin-protein ligase Topors-like	XP_026476509.1	2
53756	LOW QUALITY PROTEIN: succinate dehydrogenase [ubiquinone] iron-sulfur subunit-like	XP_026476269.1	2
53759	metaxin-2-like	XP_026467254.1	2
53779	putative uncharacterized protein DDB_G0282499	XP_026479881.1	2
53789	phosphatidylinositol N-acetylglucosaminyltransferase subunit H-like isoform X2	XP_026462138.1	1
53821	uncharacterized protein LOC113370551 isoform X1	XP_026467018.1	1
53824	uncharacterized protein LOC113373281	XP_026469371.1	2
53839	putative uncharacterized protein DDB_G0282129	XP_026468960.1	1
53854	uncharacterized protein LOC113376967	XP_026472890.1	2
53969	protein dachsous-like	XP_026466769.1	2
53978	uncharacterized protein LOC113375983	XP_026471706.1	2
54113	uncharacterized protein LOC113373791	XP_026469850.1	1
54126	homeobox protein Mohawk-like	XP_026468991.1	2
54135	uncharacterized protein LOC113373145	XP_026469243.1	2
54193	uncharacterized protein LOC113375974	XP_026471697.1	1
54248	protein deltex-like	XP_026467648.1	2
54258	uncharacterized protein LOC113386917	XP_026480460.1	2
54317	uncharacterized protein LOC113383052	XP_026477091.1	2
54321	LOW QUALITY PROTEIN: MAP kinase-activating death domain protein-like	XP_026481577.1	2
54341	E3 SUMO-protein ligase RanBP2-like	XP_026466134.1	2
54359	zinc finger matrin-type protein CG9776 isoform X1	XP_026468951.1	1
54370	RING-H2 finger protein ATL34-like	XP_026467199.1	1
54372	uncharacterized protein LOC113382828 isoform X2	XP_026476853.1	1
54375	uncharacterized protein LOC113386535	XP_026480100.1	2
54434	uncharacterized protein LOC113370023	XP_026466453.1	2
54437	uncharacterized protein LOC113377606 isoform X1	XP_026473763.1	1
54438	DNA N6-methyl adenine demethylase-like	XP_026470999.1	2
54443	uncharacterized protein LOC113368262	XP_026465604.1	2
54459	uncharacterized protein LOC113364321, partial	XP_026462595.1	2
54462	choline/ethanolamine kinase isoform X2	XP_026475263.1	1
54512	uncharacterized protein LOC113373617	XP_026469689.1	2
54518	protein eiger	XP_026470323.1	1
54556	homeobox protein 4-like	XP_026465392.1	2
54627	uncharacterized protein LOC113387623	XP_026480758.1	1
54689	uncharacterized protein LOC113370552	XP_026467020.1	1
54756	uncharacterized protein LOC113383386	XP_026477443.1	1
54770	ATP-dependent RNA helicase DED1-like	XP_026474151.1	2
54795	uncharacterized protein LOC113375080	XP_026470813.1	2
54850	uncharacterized protein LOC113366289	XP_026463656.1	1
54856	protein giant-like	XP_026479352.1	2
54890	uncharacterized protein LOC113384391	XP_026477894.1	2
54925	uncharacterized protein LOC113366954	XP_026464380.1	2
54935	cell cycle protein kinase spo4-like	XP_026478730.1	1
55006	uncharacterized protein LOC113383423	XP_026477476.1	2
55010	leucine-rich repeat-containing protein 27-like	XP_026481201.1	2
55020	RNA-binding protein 47-like	XP_026475013.1	1
55033	nucleolin-like	XP_026480628.1	2
55042	transmembrane protein 17-like	XP_026469461.1	2
55046	uncharacterized protein LOC113367871	XP_026465233.1	2
55060	uncharacterized protein LOC113384791 isoform X1	XP_026478334.1	1
55098	uncharacterized protein LOC113378703	XP_026475048.1	2
55099	putative uncharacterized protein DDB_G0271606	XP_026470439.1	1
55148	protein shuttle craft-like	XP_026464628.1	2
55167	discoidin domain-containing receptor 2-like	XP_026464489.1	2
55171	dentin sialophosphoprotein-like isoform X1	XP_026470688.1	1
55208	S-phase kinase-associated protein 2-like	XP_026463782.1	2
55245	uncharacterized protein LOC113385620	XP_026479253.1	1
55279	titin homolog	XP_026470964.1	1
55299	uncharacterized protein LOC113373180	XP_026469282.1	2
55307	mucin-2-like	XP_026469892.1	2
55351	uncharacterized protein LOC113385967	XP_026479570.1	2
55362	rab11 family-interacting protein 1 isoform X1	XP_026465767.1	1
55428	type I inositol 3,4-bisphosphate 4-phosphatase-like	XP_026473478.1	2
55444	uncharacterized protein LOC113385558	XP_026479195.1	2
55496	protein aurora borealis isoform X1	XP_026478501.1	1
55532	reticulocyte-binding protein 2-like isoform X2	XP_026477973.1	1
55539	uncharacterized protein LOC113363060	XP_026461333.1	2
55559	uncharacterized protein LOC113373631	XP_026469701.1	2
55585	DNA polymerase epsilon subunit 4-like	XP_026474524.1	1
55619	phospholipase DDHD1-like isoform X1	XP_026466348.1	1
55726	protein windpipe-like	XP_026465350.1	2
55730	serine/threonine-protein kinase pakG	XP_026481509.1	2
55745	uncharacterized protein LOC113388541	XP_026481697.1	2
55783	testin-like	XP_026474464.1	2
55787	titin homolog, partial	XP_026471879.1	2
55804	uncharacterized protein LOC113363354	XP_026461631.1	2
55820	girdin-like	XP_026472995.1	2
55900	uncharacterized protein LOC113364099	XP_026462353.1	1
55905	arginine/serine-rich coiled-coil protein 2-like	XP_026481950.1	2
55938	uncharacterized protein LOC113371061	XP_026467494.1	2
55941	uncharacterized protein LOC113366669	XP_026464101.1	2
55972	serine/threonine-protein phosphatase 4 regulatory subunit 2-like	XP_026476854.1	2
56007	putative uncharacterized protein DDB_G0282133	XP_026470564.1	1
56018	pituitary homeobox homolog Ptx1	XP_026482079.1	1
56047	putative uncharacterized protein DDB_G0282133	XP_026477685.1	2
56050	dynein regulatory complex protein 9-like	XP_026476855.1	2
56060	ankyrin-1-like	XP_026468736.1	2
56078	uncharacterized protein LOC113378808 isoform X1	XP_026475198.1	1
56086	cytosolic carboxypeptidase 2-like	XP_026477201.1	1
56120	U11/U12 small nuclear ribonucleoprotein 35 kDa protein-like isoform X1	XP_026470831.1	1
56174	uncharacterized protein LOC113385209	XP_026478818.1	2
56185	protein kinase C, brain isozyme-like	XP_026471891.1	2
56193	transcription factor HES-1-A	XP_026478783.1	2
56244	uncharacterized protein LOC113385133	XP_026478728.1	1
56274	uncharacterized protein LOC113384969	XP_026478534.1	2
56286	E3 ubiquitin-protein ligase Topors	XP_026475059.1	1
56293	proteoglycan 4-like	XP_026470520.1	2
56318	uncharacterized protein LOC113363953	XP_026462215.1	1
56329	sentrin-specific protease 6-like	XP_026473578.1	2
56338	uncharacterized protein LOC113383215	XP_026477246.1	2
56364	uncharacterized protein LOC113389329	XP_026482157.1	2
56406	cytosolic endo-beta-N-acetylglucosaminidase 2	XP_026468776.1	1
56435	uncharacterized protein LOC113367739	XP_026465104.1	2
56456	uncharacterized protein LOC113378425	XP_026474739.1	2
56490	uncharacterized protein LOC113378194	XP_026474510.1	1
56503	solute carrier family 15 member 2-like, partial	XP_026475038.1	1
56507	segmentation protein Runt-like	XP_026470550.1	2
56519	uncharacterized protein LOC113366820	XP_026464259.1	2
56526	bromodomain adjacent to zinc finger domain protein 2B-like	XP_026471027.1	1
56543	uncharacterized protein LOC113371631	XP_026468065.1	2
56648	serine/threonine-protein kinase 40-like	XP_026474913.1	2
56720	tRNA methyltransferase 10 homolog A-like	XP_026461752.1	2
56753	dopamine receptor 4-like	XP_026481751.1	2
56799	uncharacterized protein LOC113384645	XP_026478175.1	1
56815	protein tramtrack, beta isoform-like	XP_026471666.1	2
56840	uncharacterized protein LOC113363531 isoform X2	XP_026461809.1	1
56863	uncharacterized protein LOC113370856	XP_026467322.1	2
56871	uncharacterized protein LOC113383533	XP_026477578.1	2
56896	basic salivary proline-rich protein 3-like isoform X2	XP_026466775.1	1
56897	voltage-dependent calcium channel subunit alpha-2/delta-3	XP_026465160.1	2
56903	uncharacterized protein LOC113388495	XP_026481655.1	1
56904	atrial natriuretic peptide receptor 1-like isoform X2	XP_026465471.1	1
56906	basic salivary proline-rich protein 1-like	XP_026468636.1	1
56910	uncharacterized protein LOC113378641 isoform X2	XP_026474984.1	1
56950	uncharacterized protein LOC113385595	XP_026479233.1	1
56956	uncharacterized protein LOC113385554	XP_026479190.1	2
56959	glutamic acid-rich protein-like	XP_026471896.1	2
56962	LOW QUALITY PROTEIN: tether containing UBX domain for GLUT4-like	XP_026463722.1	2
56981	uncharacterized protein LOC113383746	XP_026477787.1	2
56998	PAX-interacting protein 1-like	XP_026480856.1	2
57005	uncharacterized protein LOC113371698	XP_026468134.1	2
57012	LOW QUALITY PROTEIN: uncharacterized protein LOC113383023	XP_026477059.1	2
57036	nucleolar transcription factor 1-like isoform X2	XP_026480743.1	1
57041	protein RRP5 homolog	XP_026478939.1	2
57044	LOW QUALITY PROTEIN: ankyrin repeat and BTB/POZ domain-containing protein 2-like	XP_026479836.1	2
57051	uncharacterized protein LOC113389386 isoform X1	XP_026482215.1	1
57081	c-Myc-binding protein homolog	XP_026479571.1	2
57083	uncharacterized protein LOC113373595	XP_026469670.1	2
57088	SUN domain-containing protein 2-like	XP_026477207.1	2
57117	uncharacterized protein LOC113384741	XP_026478289.1	2
57123	uncharacterized protein LOC113378449	XP_026474768.1	1
57152	carboxyl-terminal PDZ ligand of neuronal nitric oxide synthase protein isoform X1	XP_026472992.1	1
57200	putative uncharacterized protein DDB_G0291812	XP_026473551.1	1
57214	uncharacterized protein LOC113385454	XP_026479092.1	2
57250	uncharacterized protein LOC113367663	XP_026465035.1	2
57252	uncharacterized protein LOC113383587	XP_026477626.1	2
57260	cyclin-dependent kinase-like 5	XP_026471205.1	2
57262	serpin B11-like	XP_026467466.1	2
57273	uncharacterized protein LOC113366025 isoform X2	XP_026463359.1	1
57276	extensin-like	XP_026465243.1	2
57292	uncharacterized protein LOC113378770	XP_026475151.1	2
57295	neuroligin-4, X-linked	XP_026467212.1	2
57314	vegetative cell wall protein gp1-like	XP_026471799.1	1
57315	protein FAM98B-like	XP_026464469.1	2
57333	uncharacterized protein LOC113376966	XP_026472888.1	1
57348	protein lozenge-like	XP_026470640.1	1
57369	uncharacterized protein LOC113363714	XP_026461981.1	1
57382	UPF0235 protein C15orf40 homolog	XP_026470002.1	2
57402	fibroblast growth factor receptor 4-like	XP_026466494.1	2
57414	uncharacterized protein LOC113366173 isoform X2	XP_026463524.1	1
57415	transcription elongation factor B polypeptide 3-like	XP_026463763.1	1
57443	uncharacterized protein LOC113368088 isoform X1	XP_026465437.1	1
57448	keratin, type I cytoskeletal 9-like	XP_026473809.1	1
57467	zinc finger protein 532-like	XP_026463025.1	2
57491	uncharacterized protein LOC113374745	XP_026470505.1	2
57553	thymocyte nuclear protein 1-like	XP_026469513.1	2
57591	transcription termination factor 2 isoform X1	XP_026472372.1	1
57595	titin homolog	XP_026471980.1	2
57608	PHD finger protein 23-like	XP_026472297.1	2
57613	protein distal antenna	XP_026476406.1	2
57620	protein Flattop homolog	XP_026467462.1	2
57645	uncharacterized protein LOC113383329	XP_026477388.1	1
57670	dendritic arbor reduction protein 1-like	XP_026476175.1	2
57705	protein FAM135A-like	XP_026477254.1	2
57742	leucine-rich repeat-containing protein 15-like	XP_026462405.1	2
57746	uncharacterized protein LOC113388449	XP_026481611.1	2
57811	uncharacterized protein LOC113372304	XP_026468412.1	1
57823	integumentary mucin C.1-like	XP_026468970.1	2
57833	polycomb group protein Psc-like	XP_026472000.1	2
57835	LOW QUALITY PROTEIN: papilin-like	XP_026479771.1	2
57894	polycomb protein PHO-like	XP_026476825.1	2
57945	uncharacterized protein LOC113373716	XP_026469778.1	2
57950	serine/arginine repetitive matrix protein 2-like	XP_026467596.1	2
57955	sin3 histone deacetylase corepressor complex component SDS3-like	XP_026481800.1	2
57958	uncharacterized protein LOC113365667	XP_026462970.1	2
57977	1-phosphatidylinositol 4,5-bisphosphate phosphodiesterase classes I and II-like	XP_026463390.1	2
57979	uncharacterized protein LOC113383568	XP_026477609.1	1
58044	tenascin-like	XP_026464381.1	2
58060	dentin sialophosphoprotein-like	XP_026464514.1	2
58068	structural maintenance of chromosomes protein 4-like	XP_026479395.1	2
58078	uncharacterized protein LOC113386952	XP_026480497.1	2
58123	E3 ubiquitin-protein ligase Siah1-like	XP_026467133.1	1
58149	ets DNA-binding protein pokkuri-like	XP_026473741.1	1
58150	uncharacterized protein LOC113373463	XP_026469544.1	2
58189	uncharacterized protein LOC113389547	XP_026482354.1	2
58207	uncharacterized protein LOC113386601	XP_026480157.1	2
58214	homeotic protein proboscipedia-like	XP_026471786.1	2
58238	uncharacterized protein LOC113373476	XP_026469556.1	2
58264	solute carrier family 2, facilitated glucose transporter member 10-like	XP_026461653.1	1
58290	box A-binding factor-like	XP_026470524.1	2
58353	coiled-coil domain-containing protein 34-like	XP_026470023.1	2
58371	protein Jumonji-like	XP_026461194.1	2
58375	uncharacterized protein LOC113378285	XP_026474596.1	2
58398	protein outspread isoform X2	XP_026474825.1	1
58416	LOW QUALITY PROTEIN: protein 4.1 homolog	XP_026477235.1	2
58450	probable G-protein coupled receptor 27	XP_026471319.1	1
58456	GTP-binding protein rhoC-like	XP_026481248.1	2
58488	serine/threonine-protein kinase SIK2-like	XP_026479718.1	2
58509	homeobox protein 2-like	XP_026472049.1	2
58525	regulator of nonsense transcripts 1-like	XP_026467525.1	2
58649	46 kDa FK506-binding nuclear protein-like	XP_026470185.1	2
58672	uncharacterized protein LOC113389214 isoform X2	XP_026482060.1	1
58705	zinc finger CCCH domain-containing protein 13-like	XP_026477517.1	2
58749	anaphase-promoting complex subunit 15 isoform X2	XP_026465507.1	1
58780	calpain-A-like	XP_026482301.1	2
58840	uncharacterized protein LOC113367601	XP_026464980.1	2
58851	uncharacterized protein LOC113389361	XP_026482198.1	2
58909	uncharacterized protein LOC113368335	XP_026465669.1	1
58918	uncharacterized protein LOC113377082	XP_026473055.1	1
58928	SWI/SNF-related matrix-associated actin-dependent regulator of chromatin subfamily E member 1-like	XP_026481556.1	2
58951	uncharacterized protein LOC113376587	XP_026472341.1	1
59010	sprouty-related, EVH1 domain-containing protein 1	XP_026469838.1	2
59017	uncharacterized protein LOC113389598	XP_026482403.1	2
59018	putative uncharacterized protein DDB_G0274535	XP_026467496.1	2
59045	homeobox protein goosecoid-like	XP_026479518.1	1
59050	protein mini spindles	XP_026480506.1	1
59088	sentrin-specific protease 1-like	XP_026469199.1	2
59122	homeobox protein Hox-A5a-like	XP_026471801.1	2
59140	U7 snRNA-associated Sm-like protein LSm11	XP_026464241.1	2
59142	cilia- and flagella-associated protein 44-like	XP_026479521.1	2
59148	uncharacterized protein LOC113372139	XP_026468246.1	1
59160	cGMP-dependent protein kinase, isozyme 1-like	XP_026478529.1	2
59162	uncharacterized protein LOC113389508	XP_026482321.1	1
59227	uncharacterized protein LOC113378506	XP_026474829.1	1
59235	homeobox protein Hox-C5a-like	XP_026479628.1	2
59237	arp2/3 complex-activating protein rickA-like isoform X1	XP_026473540.1	1
59267	tyrosine-protein phosphatase non-receptor type 14-like	XP_026464992.1	2
59279	LOW QUALITY PROTEIN: protein SMG5-like	XP_026479738.1	2
59293	uncharacterized protein LOC113389492	XP_026482305.1	2
59299	uncharacterized protein LOC113366358	XP_026463741.1	2
59312	kinetochore protein SLK19-like	XP_026464727.1	2
59334	E3 ubiquitin-protein ligase Topors-like	XP_026474169.1	1
59338	LOW QUALITY PROTEIN: mediator of RNA polymerase II transcription subunit 1-like	XP_026478805.1	2
59412	uncharacterized protein LOC113378290	XP_026474607.1	2
59422	uncharacterized protein LOC113378686	XP_026475027.1	2
59425	ecdysone-inducible protein E75-like	XP_026479496.1	2
59427	uncharacterized protein LOC113366994	XP_026464417.1	2
59434	probable ATP-dependent DNA helicase HFM1	XP_026479681.1	2
59442	uncharacterized protein LOC113375803	XP_026471534.1	2
59514	LOW QUALITY PROTEIN: dual specificity mitogen-activated protein kinase kinase 7-like	XP_026468157.1	2
59520	uncharacterized protein LOC113367223	XP_026464635.1	2
59586	STAGA complex 65 subunit gamma-like	XP_026461798.1	1
59604	uncharacterized protein LOC113367812	XP_026465176.1	2
59611	microtubule-associated protein tau-like	XP_026471813.1	2
59617	TBC1 domain family member 30-like	XP_026471931.1	1
59657	serine/threonine-protein kinase STE20-like isoform X1	XP_026473045.1	1
59683	E3 ubiquitin-protein ligase RNF34-like	XP_026477549.1	2
59686	ubiquinone biosynthesis monooxygenase COQ6, mitochondrial-like	XP_026477860.1	2
59744	LOW QUALITY PROTEIN: huntingtin	XP_026481351.1	2
59763	uncharacterized protein LOC113385679	XP_026479308.1	2
59770	putative uncharacterized protein DDB_G0279653	XP_026469945.1	2
59782	uncharacterized protein LOC113373134 isoform X1	XP_026469234.1	1
59784	G-box-binding factor-like	XP_026482912.1	1
59789	LOW QUALITY PROTEIN: F-actin-monooxygenase Mical-like	XP_026477508.1	1
59816	probable ATP-dependent RNA helicase ddx20	XP_026481077.1	2
59825	homeobox protein HMX3-like	XP_026466896.1	2
59846	uncharacterized protein LOC113385526	XP_026479165.1	2
59853	inaD-like protein	XP_026464255.1	1
59855	uncharacterized protein LOC113366355	XP_026463737.1	1
59860	hornerin-like	XP_026480215.1	2
59869	uncharacterized protein LOC113368254	XP_026465600.1	2
59920	ZZ-type zinc finger-containing protein 3-like	XP_026461208.1	2
59955	uncharacterized protein LOC113374903	XP_026470649.1	2
59966	uncharacterized protein LOC113385647	XP_026479278.1	2
59978	uncharacterized protein LOC113375125	XP_026470859.1	2
60024	integumentary mucin C.1-like isoform X2	XP_026461511.1	1
60037	uncharacterized protein LOC113388456	XP_026481618.1	2
60091	uncharacterized protein LOC113386807	XP_026480350.1	2
60101	ribosomal RNA processing protein 1 homolog	XP_026479436.1	2
60104	protein SMG8-like	XP_026465544.1	2
60133	uncharacterized protein LOC113376776 isoform X1	XP_026472616.1	1
60207	zinc finger protein 37-like	XP_026464004.1	2
60227	integumentary mucin A.1-like isoform X2	XP_026480956.1	1
60234	uncharacterized protein LOC113370900, partial	XP_026467360.1	2
60278	uncharacterized protein LOC113389050	XP_026481884.1	2
60327	putative uncharacterized protein DDB_G0290521	XP_026480064.1	2
60372	uncharacterized histidine-rich protein DDB_G0274557-like	XP_026477477.1	2
60393	uncharacterized threonine-rich GPI-anchored glycoprotein PJ4664.02-like	XP_026475172.1	1
60400	uncharacterized protein LOC113389432	XP_026482251.1	1
60444	long-chain-fatty-acid--CoA ligase 1-like	XP_026470485.1	2
60447	uncharacterized protein LOC113383196 isoform X2	XP_026477227.1	1
60490	uncharacterized protein LOC113377954	XP_026474207.1	2
60498	uncharacterized protein C2orf16 isoform X1	XP_026473347.1	1
60523	uncharacterized protein LOC113368125	XP_026465474.1	2
60586	uncharacterized protein LOC113378898	XP_026475291.1	2
60608	uncharacterized protein LOC113366904	XP_026464334.1	2
60683	male-specific lethal 1 homolog	XP_026463783.1	2
60713	paired box protein Pax-6-like	XP_026479593.1	1
60719	uncharacterized protein LOC113384888 isoform X2	XP_026478443.1	1
60734	uncharacterized protein LOC113366910	XP_026464341.1	2
60783	uncharacterized protein LOC113378050	XP_026474347.1	2
60862	LOW QUALITY PROTEIN: chromodomain-helicase-DNA-binding protein 7-like	XP_026468732.1	2
60864	uncharacterized protein LOC113373799	XP_026469859.1	2
60869	uncharacterized protein LOC113385746	XP_026479369.1	1
60940	BTB/POZ domain-containing protein 6-B-like	XP_026464439.1	2
60957	uncharacterized protein LOC113363559	XP_026461832.1	2
60993	probable ATP-dependent RNA helicase CG8611 isoform X1	XP_026478916.1	1
61023	SPARC-related modular calcium-binding protein 2-like	XP_026474227.1	2
61024	protein Skeletor, isoforms B/C isoform X2	XP_026472245.1	1
61073	transcription factor AP-4-like	XP_026463916.1	2
61083	myb-like protein D	XP_026471331.1	2
61084	uncharacterized protein LOC113372402 isoform X1	XP_026468508.1	1
61110	LOW QUALITY PROTEIN: transcription elongation regulator 1-like	XP_026470923.1	2
61116	uncharacterized protein LOC113383678	XP_026477713.1	2
61143	uncharacterized protein LOC113367549	XP_026464933.1	2
61149	protein SON-like	XP_026467626.1	2
61172	putative uncharacterized protein DDB_G0282133	XP_026480406.1	2
61234	uncharacterized protein PF11_0213-like	XP_026477605.1	2
61245	uncharacterized protein LOC113383059	XP_026477095.1	2
61300	uncharacterized protein LOC113369852	XP_026466235.1	2
61325	coiled-coil domain-containing protein 51-like isoform X2	XP_026475253.1	1
61338	coenzyme Q-binding protein COQ10 homolog B, mitochondrial	XP_026471384.1	1
61359	zinc finger and BTB domain-containing protein 24-like	XP_026470203.1	2
61362	thyroid receptor-interacting protein 11-like isoform X1	XP_026482036.1	1
61413	transferrin-like	XP_026471609.1	2
61470	protein maelstrom homolog	XP_026476988.1	1
61474	ras GTPase-activating protein-binding protein 2-like	XP_026474126.1	1
61490	mucin-5AC-like	XP_026480699.1	2
61506	uncharacterized protein LOC113367064	XP_026464479.1	2
61551	uncharacterized protein LOC113384724	XP_026478275.1	2
61629	uncharacterized protein LOC113376173	XP_026471877.1	1
61708	HIV Tat-specific factor 1 homolog	XP_026480164.1	1
61787	myosin-2-like	XP_026464596.1	1
61815	uncharacterized protein PF11_0213	XP_026469144.1	1
61937	uncharacterized protein LOC113371353	XP_026467766.1	1
62022	uncharacterized protein LOC113378818	XP_026475217.1	1
62034	omega-amidase NIT2-A-like	XP_026473683.1	1
62035	uncharacterized protein LOC113372384	XP_026468491.1	1
62105	uncharacterized protein LOC113375220	XP_026470949.1	1
62135	protein PFC0760c-like	XP_026480746.1	1
62202	uncharacterized protein LOC113381275	XP_026476019.1	1
62275	uncharacterized protein LOC113378742	XP_026475106.1	1
62363	uncharacterized protein LOC113389058 isoform X1	XP_026481891.1	1
62432	uncharacterized protein LOC113366980	XP_026464404.1	1
62453	putative uncharacterized protein DDB_G0281733	XP_026470532.1	1
62489	uncharacterized protein LOC113368171	XP_026465525.1	1
62617	serine/threonine kinase SAD-1-like, partial	XP_026477521.1	1
62680	LOW QUALITY PROTEIN: protein BCL9 homolog	XP_026473627.1	1
62702	uncharacterized protein LOC113375499	XP_026471215.1	1
62712	protein C19orf12 homolog	XP_026477675.1	1
62734	LOW QUALITY PROTEIN: BCL-6 corepressor-like protein 1	XP_026473626.1	1
62777	LOW QUALITY PROTEIN: uncharacterized protein LOC113376320	XP_026472015.1	1
62780	protein wings apart-like	XP_026472088.1	1
62790	collagen alpha-1(IV) chain-like	XP_026479821.1	1
62824	uncharacterized protein LOC113386696	XP_026480245.1	1
62862	uncharacterized protein LOC113385363	XP_026478995.1	1
62879	cysteine-rich motor neuron 1 protein-like	XP_026477464.1	1
63014	glutenin, high molecular weight subunit 12-like	XP_026479822.1	1
63154	glutamic acid-rich protein-like	XP_026464357.1	1
63191	RNA-binding protein 14-like	XP_026479455.1	1
63194	uncharacterized protein LOC113383096	XP_026477134.1	1
63243	replication stress response regulator SDE2	XP_026478162.1	1
63312	folliculin-interacting protein 2	XP_026471103.1	1
63383	uncharacterized protein LOC113372286	XP_026468398.1	1
63420	uncharacterized protein LOC113367920	XP_026465279.1	1
63425	uncharacterized protein LOC113373828	XP_026469886.1	1
63491	rho GTPase-activating protein 190-like, partial	XP_026471824.1	1
63577	uncharacterized protein LOC113373442	XP_026469522.1	1
63586	protein AF-10-like	XP_026463701.1	1
63713	uncharacterized protein LOC113367424	XP_026464818.1	1
63733	uncharacterized protein LOC113383741	XP_026477782.1	1
63801	uncharacterized protein LOC113378407	XP_026474719.1	1
63865	eyes absent homolog 2	XP_026477459.1	1
63866	uncharacterized protein LOC113370285	XP_026466743.1	1
63895	kinesin-related protein 4-like	XP_026477515.1	1
64053	uncharacterized protein LOC113364263	XP_026462535.1	1
64081	uncharacterized protein LOC113372606	XP_026468750.1	1
64112	stromelysin-1-like	XP_026469575.1	1
64153	titin-like	XP_026465130.1	1
64168	uncharacterized protein LOC113387049	XP_026480589.1	1
64188	uncharacterized protein LOC113363754	XP_026462024.1	1
64424	calcium release-activated calcium channel protein 1-like	XP_026464562.1	1
64449	uncharacterized protein LOC113373350	XP_026469443.1	1
64521	uncharacterized protein LOC113368322	XP_026465661.1	1
64571	LOW QUALITY PROTEIN: DNA polymerase zeta catalytic subunit	XP_026478196.1	1
64573	nuclear pore complex protein DDB_G0274915	XP_026463229.1	1
64680	uncharacterized protein LOC113376525	XP_026472260.1	1
64682	LOW QUALITY PROTEIN: centrosomal protein of 135 kDa-like	XP_026474834.1	1
64737	uncharacterized protein LOC113363769	XP_026462039.1	1
64888	uncharacterized protein LOC113382194	XP_026476512.1	1
64914	disks large-associated protein 5	XP_026472180.1	1
64927	period circadian protein-like	XP_026464740.1	1
64999	cohesin subunit SA-2-like	XP_026461244.1	1
65001	uncharacterized protein LOC113372460	XP_026468579.1	1
65034	NK-tumor recognition protein-like	XP_026479301.1	1
65104	uncharacterized protein LOC113386250	XP_026479825.1	1
65181	uncharacterized protein LOC113378299	XP_026474618.1	1
65195	hybrid signal transduction histidine kinase L-like	XP_026479382.1	1
65240	uncharacterized protein LOC113386422	XP_026479987.1	1
65250	uncharacterized protein LOC113367916	XP_026465275.1	1
65434	uncharacterized protein LOC113367116	XP_026464531.1	1
65437	uncharacterized protein LOC113370389	XP_026466843.1	1
65558	uncharacterized protein PF11_0213-like	XP_026471832.1	1
65591	uncharacterized protein LOC113388417	XP_026481580.1	1
65606	CTL-like protein 1	XP_026473766.1	1
65616	uncharacterized protein LOC113373790	XP_026469849.1	1
65634	phosphorylated adapter RNA export protein	XP_026474175.1	1
65686	uncharacterized protein LOC113364182	XP_026462451.1	1
65719	homeobox protein vnd-like	XP_026477581.1	1
65783	uncharacterized protein LOC113388698	XP_026481787.1	1
65811	keratin-associated protein 4-3-like	XP_026461250.1	1
65910	uncharacterized protein LOC113375855	XP_026471591.1	1
65925	protein PFC0760c-like	XP_026471012.1	1
65943	PEST proteolytic signal-containing nuclear protein-like	XP_026465321.1	1
66015	uncharacterized protein LOC113383167	XP_026477198.1	1
66199	uncharacterized protein LOC113375958	XP_026471679.1	1
66232	uncharacterized protein LOC113385632	XP_026479266.1	1
66274	uncharacterized protein LOC113368237	XP_026465586.1	1
66279	probable serine/threonine-protein kinase DDB_G0268078	XP_026481627.1	1
66294	LOW QUALITY PROTEIN: protein split ends	XP_026472538.1	1
66343	glutenin, high molecular weight subunit PW212-like	XP_026479767.1	1
66370	kinesin-like protein KIF18A	XP_026471271.1	1
66473	uncharacterized protein LOC113389821	XP_026482611.1	1
66488	uncharacterized protein LOC113376143	XP_026471850.1	1
66498	uncharacterized protein LOC113363701	XP_026461968.1	1
66674	uncharacterized protein LOC113367607	XP_026464985.1	1
66730	putative uncharacterized protein DDB_G0282133	XP_026482087.1	1
66784	ankyrin repeat domain-containing protein 12	XP_026471842.1	1
66834	uncharacterized protein LOC113375525	XP_026471242.1	1
66882	uncharacterized protein LOC113389330	XP_026482158.1	1
66904	uncharacterized protein LOC113373308	XP_026469404.1	1
66951	uncharacterized protein LOC113371414	XP_026467827.1	1
66989	LOW QUALITY PROTEIN: homeotic protein spalt-major-like	XP_026464829.1	1
67015	uncharacterized protein LOC113385902	XP_026479509.1	1
67026	uncharacterized protein LOC113389221	XP_026482067.1	1
67091	uncharacterized protein LOC113373673	XP_026469739.1	1
67143	LOW QUALITY PROTEIN: E3 ubiquitin-protein ligase highwire-like	XP_026474972.1	1
67190	uncharacterized protein LOC113367914	XP_026465272.1	1
67195	protein PAT1 homolog 1-like	XP_026478205.1	1
67228	uncharacterized protein LOC113363015	XP_026461291.1	1
67244	uncharacterized protein LOC113388598	XP_026481752.1	1
67250	uncharacterized protein LOC113383535	XP_026477579.1	1
67260	predicted GPI-anchored protein 58	XP_026471231.1	1
67324	apoptosis-stimulating of p53 protein 1	XP_026481818.1	1
67366	homeobox protein abdominal-A homolog	XP_026469062.1	1
67379	protein starmaker-like	XP_026479245.1	1
67393	uncharacterized protein LOC113375416	XP_026471138.1	1
67415	uncharacterized protein LOC113389603	XP_026482408.1	1
67457	uncharacterized protein LOC113367764	XP_026465129.1	1
67615	glutamate-rich protein 2	XP_026482377.1	1
67668	uncharacterized protein LOC113373831	XP_026469890.1	1
67819	collagen alpha-3(IV) chain-like	XP_026481753.1	1
67836	neural Wiskott-Aldrich syndrome protein-like	XP_026467077.1	1
67856	uncharacterized serine-rich protein C215.13	XP_026463195.1	1
67889	uncharacterized protein LOC113385334	XP_026478960.1	1
67930	uncharacterized protein LOC113366891	XP_026464322.1	1
67950	uncharacterized protein LOC113377431	XP_026473534.1	1
68157	zinc finger CCHC domain-containing protein 10-like	XP_026474355.1	1
68221	uncharacterized protein LOC113373093	XP_026469200.1	1
68236	uncharacterized protein LOC113371057	XP_026467490.1	1
68268	PAX-interacting protein 1	XP_026473932.1	1
68390	zinc finger protein 184-like	XP_026477219.1	1
68450	uncharacterized protein LOC113370782	XP_026467256.1	1
68501	LOW QUALITY PROTEIN: uncharacterized protein LOC113379204	XP_026475306.1	1
68516	uncharacterized protein LOC113371500	XP_026467912.1	1
68517	protein bric-a-brac 1	XP_026480784.1	1
68548	eukaryotic translation initiation factor 3 subunit A-like	XP_026471211.1	1
68799	uncharacterized protein LOC113374774	XP_026470528.1	1
68803	DNA-directed RNA polymerase I subunit RPA43	XP_026476895.1	1
68813	somatostatin receptor type 1-like	XP_026468887.1	1
68849	uncharacterized protein LOC113363761	XP_026462032.1	1
68868	periodic tryptophan protein 1 homolog	XP_026470934.1	1
69004	N66 matrix protein-like	XP_026480084.1	1
69155	uncharacterized protein LOC113374769	XP_026470523.1	1
69208	WAS/WASL-interacting protein family member 1-like	XP_026469663.1	1
69263	LOW QUALITY PROTEIN: protein enabled-like	XP_026476991.1	1
69284	uncharacterized protein LOC113387969	XP_026481164.1	1
69373	anamorsin homolog	XP_026464725.1	1
69388	uncharacterized protein LOC113387953	XP_026481120.1	1
69412	uncharacterized protein LOC113370472	XP_026466928.1	1
69455	protein FAM133-like	XP_026471563.1	1
69491	uncharacterized protein LOC113376881	XP_026472755.1	1
69493	nascent polypeptide-associated complex subunit alpha, muscle-specific form-like	XP_026474843.1	1
69512	uncharacterized protein LOC113370749	XP_026467224.1	1
69523	uncharacterized protein LOC113366805	XP_026464245.1	1
69559	uncharacterized protein LOC113377170	XP_026473179.1	1
69755	uncharacterized protein LOC113375306	XP_026471028.1	1
69776	glutamyl-tRNA(Gln) amidotransferase subunit C, mitochondrial	XP_026474125.1	1
69805	phosphatidate phosphatase LPIN1	XP_026471098.1	1
69879	uncharacterized protein LOC113384412	XP_026477908.1	1
69883	uncharacterized protein LOC113372798	XP_026468925.1	1
69898	uncharacterized protein LOC113373291	XP_026469384.1	1
69899	uncharacterized protein LOC113368173	XP_026465526.1	1
69940	uncharacterized protein LOC113372668	XP_026468806.1	1
69954	girdin-like	XP_026476738.1	1
69958	uncharacterized protein LOC113364185	XP_026462453.1	1
70007	metacaspase-1-like	XP_026479960.1	1
70046	uncharacterized protein LOC113374976	XP_026470715.1	1
70079	uncharacterized protein LOC113376250	XP_026471941.1	1
70104	uncharacterized protein LOC113373114	XP_026469221.1	1
70111	uncharacterized protein LOC113386603	XP_026480159.1	1
70114	lisH domain-containing protein C1711.05-like	XP_026475289.1	1
70145	uncharacterized protein LOC113388433	XP_026481595.1	1
70178	uncharacterized protein LOC113385649	XP_026479281.1	1
70181	uncharacterized protein LOC113382897	XP_026476932.1	1
70198	protein apterous-like	XP_026461327.1	1
70217	spindle pole body component 110-like	XP_026461577.1	1
70255	meiosis regulator and mRNA stability factor 1-like	XP_026461649.1	1
70276	uncharacterized protein LOC113365957	XP_026463286.1	1
70285	LOW QUALITY PROTEIN: titin homolog	XP_026463337.1	1
70315	uncharacterized protein LOC113376972	XP_026472896.1	1
70366	uncharacterized protein LOC113386965	XP_026480509.1	1
70367	glutamic acid-rich protein-like	XP_026465267.1	1
70379	LOW QUALITY PROTEIN: TATA-binding protein-associated factor 172	XP_026468511.1	1
70437	uncharacterized protein LOC113375363	XP_026471085.1	1
70440	uncharacterized protein LOC113366081	XP_026463420.1	1
70543	uncharacterized protein PF11_0213-like	XP_026471204.1	1
70799	myosin-VIIa-like	XP_026468439.1	1
70851	uncharacterized protein LOC113370761	XP_026467236.1	1
70853	histone-lysine N-methyltransferase 2D-like	XP_026464223.1	1
70881	cell wall protein DAN4-like	XP_026482322.1	1
70914	uncharacterized protein LOC113374651	XP_026470412.1	1
70927	histone-lysine N-methyltransferase trithorax-like	XP_026477084.1	1
70943	uncharacterized protein LOC113389457	XP_026482274.1	1
70956	putative uncharacterized protein DDB_G0282133	XP_026477618.1	1
70995	uncharacterized protein LOC113375701	XP_026471429.1	1
71030	uncharacterized protein LOC113373971	XP_026470017.1	1
71039	uncharacterized protein LOC113389196	XP_026482044.1	1
71384	zinc finger C2HC domain-containing protein 1A-like	XP_026474420.1	1
71468	homeobox protein SMOX-3-like	XP_026469817.1	1
71480	uncharacterized protein LOC113391333	XP_026483063.1	1
71527	uncharacterized protein LOC113384964	XP_026478528.1	1
71666	uncharacterized protein LOC113386664	XP_026480213.1	1
71683	contactin-like	XP_026472063.1	1
71833	LOW QUALITY PROTEIN: histone-lysine N-methyltransferase EHMT1	XP_026478054.1	1
71843	collagen alpha-1(III) chain-like	XP_026470745.1	1
71847	uncharacterized protein LOC113367883	XP_026465244.1	1
71849	uncharacterized protein LOC113367642	XP_026465016.1	1
71869	uncharacterized protein LOC113365937	XP_026463266.1	1
71884	methyltransferase-like protein 9	XP_026481262.1	1
71967	peroxisomal (S)-2-hydroxy-acid oxidase-like	XP_026466591.1	1
71974	basic-leucine zipper transcription factor A-like	XP_026474620.1	1
71983	uncharacterized protein LOC113375883	XP_026471615.1	1
71997	uncharacterized protein LOC113391065	XP_026482824.1	1
72014	uncharacterized protein LOC113383720	XP_026477754.1	1
72039	zinc finger Ran-binding domain-containing protein 2-like	XP_026469538.1	1
72053	uncharacterized protein LOC113376986	XP_026472918.1	1
72080	LIM domain-containing protein jub-like, partial	XP_026469215.1	1
72167	uncharacterized protein LOC113382981	XP_026477026.1	1
72271	corticosteroid 11-beta-dehydrogenase isozyme 1-like	XP_026468239.1	1
72280	dynein regulatory complex protein 1	XP_026461263.1	1
72404	nucleolin-like	XP_026479984.1	1
72427	glycine-rich protein-like	XP_026471420.1	1
72494	uncharacterized protein LOC113378545	XP_026474878.1	1
72500	venom allergen 5-like	XP_026474787.1	1
72511	uncharacterized protein LOC113372233	XP_026468343.1	1
72538	uncharacterized protein LOC113386249	XP_026479824.1	1
72540	histone-lysine N-methyltransferase, H3 lysine-79 specific-like	XP_026463508.1	1
72552	vegetative cell wall protein gp1-like	XP_026463419.1	1
72598	armadillo repeat-containing protein 2	XP_026480045.1	1
72616	uncharacterized protein LOC113388206	XP_026481392.1	1
72626	uncharacterized protein LOC113374649	XP_026470410.1	1
72653	uncharacterized protein LOC113378406	XP_026474718.1	1
72680	uncharacterized protein LOC113375360	XP_026471081.1	1
72712	transcription initiation factor TFIID subunit 5-like	XP_026470961.1	1
72724	MRN complex-interacting protein	XP_026467119.1	1
72769	zinc finger protein with KRAB and SCAN domains 7	XP_026482397.1	1
72776	uncharacterized protein LOC113367235	XP_026464647.1	1
72813	uncharacterized protein LOC113378805	XP_026475189.1	1
72829	homeobox protein Hox-C4a-like	XP_026481441.1	1
72848	breast carcinoma-amplified sequence 3 homolog	XP_026466433.1	1
72881	uncharacterized protein LOC113369857	XP_026466241.1	1
72902	uncharacterized protein LOC113391191	XP_026482930.1	1
72936	uncharacterized protein LOC113381582	XP_026476179.1	1
72942	uncharacterized protein LOC113378491	XP_026474812.1	1
73007	glycine-rich cell wall structural protein-like	XP_026471901.1	1
73008	uncharacterized protein LOC113376099	XP_026471811.1	1
73062	putative gustatory receptor 28a	XP_026469936.1	1
73066	uncharacterized protein LOC113363010	XP_026461285.1	1
73096	sperm flagellar protein 2-like	XP_026471230.1	1
73217	uncharacterized protein LOC113388361	XP_026481532.1	1
73220	glutamic acid-rich protein-like	XP_026482503.1	1
73290	uncharacterized protein LOC113363014	XP_026461289.1	1
73450	triadin-like	XP_026461334.1	1
73469	cytochrome P450 4C1-like	XP_026471356.1	1
73512	mucin-5AC-like	XP_026461354.1	1
73635	uncharacterized protein LOC113366958	XP_026464383.1	1
73714	uncharacterized protein LOC113368094	XP_026465443.1	1
73725	uncharacterized protein LOC113385565	XP_026479201.1	1
73741	GATA zinc finger domain-containing protein 14-like	XP_026467585.1	1
73755	uncharacterized protein LOC113367919	XP_026465278.1	1
73786	sex-lethal homolog	XP_026474661.1	1
73791	uncharacterized protein LOC113363008	XP_026461283.1	1
73811	BAG domain-containing protein Samui	XP_026473423.1	1
73816	uncharacterized protein LOC113378048	XP_026474345.1	1
73841	probable RNA methyltransferase bin3	XP_026473318.1	1
73844	extensin-like	XP_026482291.1	1
73924	uncharacterized protein LOC113375307	XP_026471030.1	1
74037	uncharacterized protein LOC113386423	XP_026479988.1	1
74047	A-kinase anchor protein 17A	XP_026469770.1	1
74066	uncharacterized protein LOC113364200	XP_026462472.1	1
74093	uncharacterized protein LOC113376893	XP_026472771.1	1
74099	stress response protein nst1-like	XP_026470518.1	1
74120	uncharacterized protein LOC113373336, partial	XP_026469430.1	1
74136	methyl-CpG-binding domain protein 4-like	XP_026462993.1	1
74202	uncharacterized protein LOC113384758	XP_026478302.1	1
74203	protein suppressor 2 of zeste-like	XP_026472001.1	1
74281	spatacsin-like	XP_026479603.1	1
74306	GATA-binding factor A-like	XP_026467320.1	1
74331	uncharacterized protein LOC113378349	XP_026474674.1	1
74392	uncharacterized protein LOC113367738	XP_026465103.1	1
74411	peroxidase-like	XP_026471993.1	1
74588	uncharacterized protein LOC113378353	XP_026474675.1	1
74612	F-box/LRR-repeat protein 6	XP_026462299.1	1
74677	trans-Golgi network integral membrane protein TGN38-like	XP_026471294.1	1
74687	protein unc-13 homolog 4B-like	XP_026481673.1	1
74696	uncharacterized protein LOC113386019	XP_026479616.1	1
74749	fibroin heavy chain-like	XP_026471683.1	1
74798	putative leucine-rich repeat-containing protein DDB_G0290503	XP_026479729.1	1
74820	T-box brain protein 1	XP_026471008.1	1
74864	serine protease inhibitor 1-like	XP_026479561.1	1
74956	uncharacterized protein LOC113389745	XP_026482541.1	1
75024	uncharacterized protein LOC113367750	XP_026465114.1	1
75033	LOW QUALITY PROTEIN: uncharacterized protein LOC113386586	XP_026480144.1	1
75085	potassium voltage-gated channel subfamily H member 1-like	XP_026477606.1	1
75095	nuclear receptor coactivator 5-like	XP_026473591.1	1
75098	uncharacterized protein LOC113375377	XP_026471099.1	1
75113	zonadhesin-like	XP_026480219.1	1
75126	peroxisomal membrane protein PEX13	XP_026466417.1	1
75305	uncharacterized protein MAL13P1.336-like	XP_026472067.1	1
75321	protein starmaker-like	XP_026479594.1	1
75335	uncharacterized protein LOC113388229	XP_026481413.1	1
75348	uncharacterized protein LOC113363685	XP_026461946.1	1
75375	uncharacterized protein LOC113382066	XP_026476412.1	1
75403	salivary antigen 1-like	XP_026465646.1	1
75404	uncharacterized protein LOC113385626	XP_026479258.1	1
75497	uncharacterized protein LOC113378429	XP_026474745.1	1
75511	uncharacterized protein LOC113374782	XP_026470534.1	1
75542	insulin-like growth factor-binding protein complex acid labile subunit	XP_026463123.1	1
75546	uncharacterized protein LOC113371056	XP_026467489.1	1
75603	odorant receptor Or2-like	XP_026464321.1	1
75643	uncharacterized protein LOC113389602	XP_026482407.1	1
75649	caprin homolog	XP_026473533.1	1
75763	RNA exonuclease 1 homolog	XP_026473223.1	1
75771	uncharacterized protein LOC113385818	XP_026479433.1	1
75779	serine/threonine-protein kinase PRP4 homolog	XP_026477602.1	1
75793	uncharacterized protein LOC113389179	XP_026482023.1	1
75794	protein dead ringer-like	XP_026470916.1	1
75818	mucin-12-like	XP_026482532.1	1
75820	midnolin homolog	XP_026480867.1	1
75871	LOW QUALITY PROTEIN: signal-induced proliferation-associated 1-like protein 1	XP_026463005.1	1
75902	acid-sensing ion channel 4-B-like	XP_026481525.1	1
75921	uncharacterized protein LOC113386569	XP_026480129.1	1
75927	adenylate cyclase, terminal-differentiation specific-like	XP_026471466.1	1
75954	uncharacterized protein LOC113375870	XP_026471603.1	1
75978	uncharacterized protein LOC113371102	XP_026467531.1	1
76044	la-related protein 1	XP_026467910.1	1
76080	uncharacterized protein LOC113376058	XP_026471772.1	1
76098	uncharacterized protein C6orf203 homolog	XP_026463527.1	1
76212	uncharacterized protein LOC113371389	XP_026467802.1	1
76237	uncharacterized protein LOC113375012	XP_026470751.1	1
76264	uncharacterized protein LOC113386596	XP_026480152.1	1
76275	LOW QUALITY PROTEIN: zinc finger CCCH domain-containing protein 14	XP_026477557.1	1
76290	uncharacterized protein LOC113364211	XP_026462484.1	1
76350	protein cramped	XP_026467949.1	1
76400	uncharacterized protein DDB_G0271670-like	XP_026467450.1	1
76403	protein PFC0760c-like	XP_026464335.1	1
76426	selenocysteine insertion sequence-binding protein 2	XP_026482263.1	1
76450	mediator of RNA polymerase II transcription subunit 2-like	XP_026461355.1	1
76583	uncharacterized protein LOC113366925	XP_026464353.1	1
76663	putative leucine-rich repeat-containing protein DDB_G0290503	XP_026471553.1	1
76742	uncharacterized protein LOC113367144	XP_026464558.1	1
76839	UBA-like domain-containing protein 2	XP_026464845.1	1
76855	uncharacterized protein LOC113365879	XP_026463204.1	1
76916	autophagy-related protein 9A-like, partial	XP_026481173.1	1
76930	uncharacterized protein LOC113383690	XP_026477725.1	1
76936	nesprin-1-like	XP_026463407.1	1
76961	uncharacterized protein LOC113367910	XP_026465269.1	1
76983	allergen Api m 6-like	XP_026480479.1	1
77008	atrophin-1-like	XP_026482309.1	1
77012	uncharacterized protein LOC113377458	XP_026473572.1	1
77083	uncharacterized protein LOC113388553	XP_026481708.1	1
77110	uncharacterized protein LOC113363599	XP_026461878.1	1
77147	centromere protein J	XP_026475004.1	1
77194	uncharacterized protein LOC113383688	XP_026477723.1	1
77197	uncharacterized protein LOC113388619	XP_026481768.1	1
77203	uncharacterized protein LOC113389725	XP_026482524.1	1
77218	uncharacterized protein LOC113384701	XP_026478240.1	1
77352	NADPH:adrenodoxin oxidoreductase, mitochondrial	XP_026462547.1	1
77356	uncharacterized protein LOC113387938	XP_026481105.1	1
77404	uncharacterized protein LOC113383286	XP_026477332.1	1
77453	uncharacterized protein LOC113367598	XP_026464976.1	1
77473	spindle assembly abnormal protein 6 homolog	XP_026467353.1	1
77533	zinc finger protein ush	XP_026469044.1	1
77542	ribosome biogenesis protein slx9	XP_026479994.1	1
77547	DNA polymerase delta subunit 3	XP_026470691.1	1
77563	uncharacterized protein LOC113376032	XP_026471747.1	1
77567	peroxidase-like, partial	XP_026473517.1	1
77593	uncharacterized protein LOC113367208	XP_026464623.1	1
77603	uncharacterized protein LOC113383608	XP_026477645.1	1
77613	prisilkin-39-like	XP_026471155.1	1
77628	uncharacterized protein LOC113382795	XP_026476811.1	1
77656	uncharacterized protein LOC113386890	XP_026480434.1	1
77695	uncharacterized protein LOC113376716	XP_026472522.1	1
77701	keratin-associated protein 16-1-like	XP_026481371.1	1
77744	uncharacterized protein LOC113366414	XP_026463796.1	1
77802	uncharacterized protein LOC113377180	XP_026473195.1	1
77909	juvenile hormone esterase-like	XP_026473833.1	1
77935	serine/arginine repetitive matrix protein 1-like	XP_026479735.1	1
77947	uncharacterized protein LOC113385652	XP_026479284.1	1
77977	uncharacterized protein LOC113375743	XP_026471473.1	1
77993	uncharacterized protein LOC113377026	XP_026472977.1	1
78092	uncharacterized protein LOC113385054	XP_026478641.1	1
78100	hyccin	XP_026478712.1	1
78158	chitin biosynthesis protein CHS5-like	XP_026481678.1	1
78184	eukaryotic translation initiation factor 4B-like	XP_026472602.1	1
78202	uncharacterized protein LOC113376998	XP_026472936.1	1
78214	uncharacterized protein LOC113385279	XP_026478908.1	1
78216	uncharacterized protein LOC113370760	XP_026467235.1	1
78238	gonadotropin-releasing hormone receptor-like	XP_026464200.1	1
78271	uncharacterized protein LOC113363819	XP_026462087.1	1
78299	metallothionein-3	XP_026480393.1	1
78321	uncharacterized protein LOC113375821	XP_026471554.1	1
78332	uncharacterized protein LOC113378302	XP_026474624.1	1
78337	uncharacterized protein LOC113386127	XP_026479714.1	1
78348	optineurin-like	XP_026470766.1	1
78384	uncharacterized protein LOC113378549	XP_026474882.1	1
78444	uncharacterized protein LOC113367984	XP_026465333.1	1
78482	uncharacterized protein LOC113371158	XP_026467587.1	1
78489	uncharacterized protein LOC113375317	XP_026471036.1	1
78496	uncharacterized protein LOC113384989	XP_026478564.1	1
78512	chromatin assembly factor 1 subunit A	XP_026465298.1	1
78548	filaggrin-2-like	XP_026473524.1	1
78575	uncharacterized protein LOC113383033	XP_026477070.1	1
78610	uncharacterized protein LOC113386615	XP_026480169.1	1
78674	uncharacterized protein LOC113367339	XP_026464734.1	1
78684	uncharacterized protein LOC113367789	XP_026465153.1	1
78787	uncharacterized protein LOC113377227	XP_026473252.1	1
78788	uncharacterized protein LOC113385847	XP_026479461.1	1
78804	uncharacterized protein LOC113376180	XP_026471883.1	1
78883	uncharacterized protein LOC113376338	XP_026472031.1	1
78922	uncharacterized protein LOC113378871	XP_026475288.1	1
78945	uncharacterized protein LOC113386056	XP_026479649.1	1
78982	proto-oncogene tyrosine-protein kinase ROS-like	XP_026471623.1	1
78994	elafin-like	XP_026469862.1	1
79035	uncharacterized protein LOC113377423	XP_026473526.1	1
79067	uncharacterized protein LOC113375333	XP_026471053.1	1
79068	uncharacterized protein LOC113375692	XP_026471418.1	1
79071	uncharacterized protein LOC113389483	XP_026482295.1	1
79094	uncharacterized protein LOC113388528	XP_026481685.1	1
79132	uncharacterized protein LOC113366827	XP_026464264.1	1
79153	uncharacterized protein LOC113375237	XP_026470966.1	1
79161	longitudinals lacking protein, isoforms A/B/D/L-like	XP_026481458.1	1
79169	LOW QUALITY PROTEIN: cyclin-T	XP_026477407.1	1
79186	uncharacterized protein LOC113389746	XP_026482542.1	1
79189	uncharacterized protein LOC113386454	XP_026480019.1	1
79191	uncharacterized protein LOC113367374	XP_026464770.1	1
79204	putative transcriptional regulator cudA	XP_026469248.1	1
79294	mucin-5B-like	XP_026478959.1	1
79317	protein Cep89 homolog	XP_026480618.1	1
79323	uncharacterized protein LOC113378639	XP_026474981.1	1
79330	aprataxin and PNK-like factor	XP_026479088.1	1
79349	uncharacterized protein LOC113379106	XP_026475301.1	1
79370	uncharacterized protein LOC113389650	XP_026482454.1	1
79383	uncharacterized protein LOC113378431	XP_026474750.1	1
79390	uncharacterized protein LOC113372490	XP_026468612.1	1
79409	cytochrome c oxidase subunit 6b-1-like	XP_026467447.1	1
79416	uncharacterized protein LOC113366374	XP_026463760.1	1
79435	LIM and SH3 domain protein F42H10.3-like	XP_026473238.1	1
79648	claspin-like	XP_026478399.1	1
79742	uncharacterized protein LOC113373106	XP_026469213.1	1
79860	uncharacterized protein LOC113373580	XP_026469656.1	1
79871	uncharacterized protein LOC113373766	XP_026469827.1	1
79927	LOW QUALITY PROTEIN: sentrin-specific protease 2-like	XP_026469535.1	1
80099	uncharacterized protein LOC113383442	XP_026477493.1	1
80216	coiled-coil domain-containing protein 96	XP_026481719.1	1
80256	glycine-rich cell wall structural protein 2-like	XP_026477866.1	1
80265	uncharacterized protein LOC113365986	XP_026463316.1	1
80275	probable serine/threonine-protein kinase clkA	XP_026480211.1	1
80283	protein naked cuticle homolog	XP_026471329.1	1
80291	protein enhancer of rudimentary-like	XP_026476761.1	1
80294	DNA ligase 1-like	XP_026463406.1	1
80308	uncharacterized protein P19A11.02c-like	XP_026480333.1	1
80344	uncharacterized protein LOC113377315	XP_026473369.1	1
80384	protein Malvolio-like	XP_026474855.1	1
80431	uncharacterized protein LOC113375773	XP_026471505.1	1
80438	guanine nucleotide-releasing factor 2	XP_026480839.1	1
80489	glycine-rich cell wall structural protein-like	XP_026469609.1	1
80491	uncharacterized protein LOC113374756	XP_026470515.1	1
80504	LOW QUALITY PROTEIN: cell division cycle and apoptosis regulator protein 1-like	XP_026478437.1	1
80619	glycine-rich cell wall structural protein-like	XP_026467529.1	1
80731	centrosome-associated protein CEP250-like	XP_026467268.1	1
80740	SH3 domain-containing kinase-binding protein 1	XP_026482029.1	1
80743	lithostathine-1-alpha-like	XP_026480299.1	1
80767	mucin-5AC-like	XP_026469888.1	1
80811	uncharacterized protein LOC113367709	XP_026465074.1	1
80825	claspin-like	XP_026478405.1	1
80851	LOW QUALITY PROTEIN: protein disabled	XP_026463855.1	1
80852	uncharacterized protein LOC113376133	XP_026471841.1	1
80874	neuropeptides capa receptor-like	XP_026471649.1	1
80897	carbonic anhydrase 1-like	XP_026469751.1	1
80898	uncharacterized protein LOC113367672	XP_026465042.1	1
81005	bromodomain adjacent to zinc finger domain protein 2B-like	XP_026473150.1	1
81130	uncharacterized protein LOC113378294	XP_026474610.1	1
81147	meiosis-specific nuclear structural protein 1-like	XP_026479943.1	1
81185	uncharacterized protein DDB_G0288805-like	XP_026481198.1	1
81197	kinesin-like protein Klp61F	XP_026476741.1	1
81243	uncharacterized protein LOC113376726	XP_026472542.1	1
81280	uncharacterized protein LOC113373454	XP_026469536.1	1
81314	activating transcription factor of chaperone	XP_026472432.1	1
81377	putative protein TPRXL	XP_026471007.1	1
81468	zinc finger protein chinmo	XP_026462543.1	1
81469	microtubule-associated protein 1B-like	XP_026461321.1	1
81484	TBC1 domain family member 9B-like	XP_026461249.1	1
81520	LOW QUALITY PROTEIN: regulator of nonsense transcripts 3A-like	XP_026482217.1	1
81563	unconventional myosin-XV	XP_026470812.1	1
81631	LOW QUALITY PROTEIN: integrator complex subunit 7-like	XP_026479225.1	1
81633	uncharacterized protein LOC113386599	XP_026480154.1	1
81734	uncharacterized protein LOC113373547	XP_026469623.1	1
81765	zinc finger CCHC domain-containing protein 9-like	XP_026473721.1	1
81772	uncharacterized protein LOC113366160	XP_026463510.1	1
81774	MOXD1 homolog 2-like	XP_026481390.1	1
81917	uncharacterized protein LOC113388554	XP_026481709.1	1
81975	BUB3-interacting and GLEBS motif-containing protein ZNF207-like	XP_026480798.1	1
82061	LOW QUALITY PROTEIN: titin	XP_026470642.1	1
82074	uncharacterized protein LOC113383804, partial	XP_026477839.1	1
82132	uncharacterized protein LOC113375501	XP_026471216.1	1
82191	calcineurin-binding protein cabin-1-like	XP_026477505.1	1
82239	uncharacterized protein LOC113367471	XP_026464863.1	1
82248	uncharacterized protein LOC113377450	XP_026473560.1	1
82253	cilia- and flagella-associated protein 91-like	XP_026471660.1	1
82283	pickpocket protein 11-like	XP_026466624.1	1
82310	uncharacterized protein LOC113367604	XP_026464983.1	1
82341	uncharacterized protein LOC113385143	XP_026478742.1	1
82371	uncharacterized protein LOC113383806	XP_026477842.1	1
82413	transcriptional repressor CTCF-like	XP_026476872.1	1
82448	uncharacterized protein LOC113375232	XP_026470962.1	1
82494	enhancer of polycomb homolog 1	XP_026465766.1	1
82556	uncharacterized protein LOC113377724	XP_026473919.1	1
82564	uncharacterized protein LOC113367394	XP_026464790.1	1
82602	probable cyclin-dependent serine/threonine-protein kinase DDB_G0292550	XP_026469866.1	1
82632	putative uncharacterized protein DDB_G0277255	XP_026467761.1	1
82646	uncharacterized protein LOC113367037, partial	XP_026464451.1	1
82649	DNA cross-link repair 1 protein-like	XP_026480984.1	1
82709	regulation of nuclear pre-mRNA domain-containing protein 2	XP_026463367.1	1
82717	LOW QUALITY PROTEIN: PHD finger protein rhinoceros	XP_026462485.1	1
82746	LOW QUALITY PROTEIN: DNA repair protein complementing XP-C cells homolog	XP_026464243.1	1
82757	uncharacterized protein LOC113383100	XP_026477138.1	1
82771	vegetative cell wall protein gp1-like	XP_026474842.1	1
82790	receptor-type tyrosine-protein phosphatase-like N	XP_026471087.1	1
82810	uncharacterized protein LOC113369987	XP_026466408.1	1
82903	probable protein disulfide-isomerase A4	XP_026467543.1	1
82918	uncharacterized protein LOC113374704	XP_026470463.1	1
82928	protein abnormal spindle	XP_026477758.1	1
82936	helicase domino	XP_026461301.1	1
82948	uncharacterized protein LOC113389755	XP_026482549.1	1
82980	fizzy-related protein homolog	XP_026467080.1	1
83014	uncharacterized protein LOC113363737	XP_026462006.1	1
83068	uncharacterized protein LOC113378267	XP_026474580.1	1
83110	gamma-tubulin complex component 6	XP_026478336.1	1
83126	uncharacterized protein LOC113366649	XP_026464077.1	1
83155	58 kDa phosphoprotein-like	XP_026470431.1	1
83183	uncharacterized protein LOC113367414	XP_026464809.1	1
83209	hornerin-like	XP_026471232.1	1
83248	LOW QUALITY PROTEIN: microtubule-associated protein futsch-like	XP_026465009.1	1
83259	transcription initiation factor TFIID subunit 1-like	XP_026476262.1	1
83273	uncharacterized protein DDB_G0283697-like	XP_026470804.1	1
83337	uncharacterized protein LOC113386951	XP_026480496.1	1
83347	superoxide dismutase [Cu-Zn]-like	XP_026469667.1	1
83461	transcriptional activator cubitus interruptus	XP_026471966.1	1
83597	uncharacterized protein LOC113382998	XP_026477042.1	1
83636	uncharacterized protein LOC113374171	XP_026470153.1	1
83642	forkhead box protein P1	XP_026472380.1	1
83658	uncharacterized protein LOC113371108	XP_026467538.1	1
83688	uncharacterized protein LOC113373472	XP_026469551.1	1
83723	uncharacterized protein LOC113381143	XP_026475908.1	1
83726	RNA-binding protein 7	XP_026464062.1	1
83733	clusterin-associated protein 1-like	XP_026481588.1	1
83852	protein FAM98B	XP_026476917.1	1
83858	uncharacterized protein LOC113371245	XP_026467665.1	1
83869	uncharacterized protein LOC113379492	XP_026475325.1	1
83885	leucine-rich repeat-containing protein 32-like	XP_026479585.1	1
83926	uncharacterized protein LOC113389270	XP_026482106.1	1
83969	neogenin-like	XP_026472002.1	1
84011	calmodulin-A-like	XP_026464914.1	1
84092	uncharacterized protein LOC113378390	XP_026474705.1	1
84093	uncharacterized protein LOC113373205	XP_026469298.1	1
84097	uncharacterized protein LOC113363889	XP_026462159.1	1
84098	uncharacterized protein LOC113363965	XP_026462223.1	1
84131	uncharacterized protein LOC113387912	XP_026481083.1	1
84193	myb-like protein Q	XP_026477074.1	1
84256	uncharacterized protein LOC113367660	XP_026465032.1	1
84283	uncharacterized protein LOC113362947	XP_026461225.1	1
84309	lachesin-like	XP_026467569.1	1
84313	protein OSCP1	XP_026471586.1	1
84366	uncharacterized protein LOC113384974	XP_026478543.1	1
84402	uncharacterized protein LOC113386487	XP_026480052.1	1
84439	WASH complex subunit 2-like	XP_026467339.1	1
84445	MATH and LRR domain-containing protein PFE0570w-like	XP_026464457.1	1
84498	zinc finger protein 83-like	XP_026481477.1	1
84565	discoidin domain-containing receptor 2-like	XP_026463867.1	1
84626	uncharacterized protein LOC113379813	XP_026475343.1	1
84649	uncharacterized protein LOC113375844	XP_026471578.1	1
84812	zinc finger protein PLAG1-like	XP_026468735.1	1
84863	cilia- and flagella-associated protein 206-like	XP_026470974.1	1
84932	uncharacterized protein LOC113384411	XP_026477907.1	1
84943	splicing factor, arginine/serine-rich 15	XP_026472657.1	1
84944	lisH domain-containing protein FOPNL	XP_026477456.1	1
84980	mucin-17-like	XP_026463432.1	1
85041	uncharacterized protein LOC113378480	XP_026474798.1	1
85113	uncharacterized protein LOC113378376	XP_026474695.1	1
85222	dual specificity protein phosphatase CDC14C-like	XP_026477492.1	1
85223	uncharacterized protein LOC113386465	XP_026480030.1	1
85270	NKAP family protein-like	XP_026481728.1	1
85316	uncharacterized protein LOC113383305	XP_026477355.1	1
85364	uncharacterized protein LOC113363905	XP_026462171.1	1
85374	uncharacterized protein LOC113364055	XP_026462298.1	1
85428	dystroglycan	XP_026473233.1	1
85470	uncharacterized protein LOC113378601	XP_026474932.1	1
85620	uncharacterized protein LOC113366924	XP_026464352.1	1
85652	zinc finger CCHC domain-containing protein 7	XP_026472707.1	1
85668	protein CASC3-like	XP_026466473.1	1
85718	uncharacterized protein LOC113389403	XP_026482225.1	1
85777	uncharacterized protein LOC113367071	XP_026464485.1	1
85778	probable cyclin-dependent serine/threonine-protein kinase DDB_G0292550	XP_026477823.1	1
85857	interaptin-like	XP_026464261.1	1
85899	uncharacterized protein LOC113389712	XP_026482512.1	1
85973	protein alan shepard-like	XP_026479493.1	1
85986	mucin-5AC	XP_026474856.1	1
86036	uncharacterized protein LOC113373551	XP_026469627.1	1
86048	uncharacterized protein LOC113365945	XP_026463275.1	1
86109	uncharacterized protein LOC113364258	XP_026462529.1	1
86122	uncharacterized protein LOC113372379	XP_026468486.1	1
86126	GATA zinc finger domain-containing protein 14-like	XP_026477150.1	1
86134	uncharacterized protein LOC113366197	XP_026463548.1	1
86142	uncharacterized protein LOC113381256	XP_026476006.1	1
86185	annexin B9-like	XP_026471404.1	1
86208	PDF receptor-like	XP_026475310.1	1
86263	vanin-like protein 2	XP_026462605.1	1
86376	uncharacterized protein LOC113378197	XP_026474513.1	1
86410	E3 ubiquitin-protein ligase RNF169-like	XP_026467558.1	1
86419	E3 ubiquitin-protein ligase highwire-like	XP_026474963.1	1
86471	succinate dehydrogenase cytochrome b560 subunit, mitochondrial-like	XP_026465051.1	1
86518	protein TFG-like	XP_026466357.1	1
86524	uncharacterized protein LOC113385940	XP_026479544.1	1
86530	LOW QUALITY PROTEIN: protein DEK	XP_026476883.1	1
86624	uncharacterized protein LOC113377457	XP_026473571.1	1
86653	uncharacterized protein LOC113378758	XP_026475134.1	1
86675	LOW QUALITY PROTEIN: probable Rho GTPase-activating protein CG5521	XP_026469002.1	1
86734	splicing regulatory glutamine/lysine-rich protein 1-like	XP_026470457.1	1
86770	glutamic acid-rich protein-like	XP_026464716.1	1
86792	pre-mRNA-splicing factor CWC21-like	XP_026477786.1	1
86826	uncharacterized protein LOC113388143	XP_026481331.1	1
86831	uncharacterized protein LOC113375024	XP_026470763.1	1
86879	zinc finger MYM-type protein 1-like	XP_026482104.1	1
87060	uncharacterized protein LOC113385531	XP_026479170.1	1
87068	uncharacterized protein LOC113386659	XP_026480209.1	1
87094	lysophosphatidylcholine acyltransferase	XP_026463128.1	1
87110	uncharacterized protein LOC113376327	XP_026472021.1	1
87125	peroxisomal membrane protein PEX14-like	XP_026482405.1	1
87193	uncharacterized protein LOC113378070	XP_026474367.1	1
87222	uncharacterized protein LOC113367457	XP_026464850.1	1
87234	uncharacterized protein LOC113367911	XP_026465270.1	1
87333	uncharacterized protein LOC113374824	XP_026470573.1	1
87357	LOW QUALITY PROTEIN: armadillo repeat-containing protein 8-like	XP_026480808.1	1
87413	uncharacterized protein LOC113382420	XP_026476572.1	1
87466	uncharacterized protein LOC113377655	XP_026473825.1	1
87564	low-density lipoprotein receptor-related protein 12-like	XP_026473288.1	1
87673	uncharacterized protein LOC113385962	XP_026479564.1	1
87725	uncharacterized protein LOC113388568	XP_026481723.1	1
87730	uncharacterized protein LOC113374848	XP_026470597.1	1
87774	remodeling and spacing factor 1-like	XP_026467536.1	1
87796	uncharacterized protein LOC113367322	XP_026464720.1	1
87818	uncharacterized protein LOC113374836	XP_026470585.1	1
87858	uncharacterized protein LOC113363849	XP_026462114.1	1
87875	uncharacterized protein LOC113371226	XP_026467649.1	1
87934	uncharacterized protein LOC113377361	XP_026473439.1	1
87953	GATA zinc finger domain-containing protein 14-like	XP_026474559.1	1
87961	LOW QUALITY PROTEIN: serine/threonine-protein kinase Warts-like	XP_026480047.1	1
87969	uncharacterized protein LOC113378505	XP_026474828.1	1
87972	uncharacterized protein LOC113387748	XP_026480909.1	1
88019	uncharacterized protein LOC113372319	XP_026468426.1	1
88068	uncharacterized protein LOC113384762	XP_026478306.1	1
88070	uncharacterized protein LOC113387616	XP_026480753.1	1
88128	uncharacterized protein LOC113375763	XP_026471496.1	1
88178	LOW QUALITY PROTEIN: uncharacterized protein PF11_0213-like	XP_026474933.1	1
88256	histone-lysine N-methyltransferase SETD1-like	XP_026473056.1	1
88377	acidic repeat-containing protein-like	XP_026469067.1	1
88401	coiled-coil domain-containing protein 61-like	XP_026464960.1	1
88441	uncharacterized protein LOC113372898	XP_026469020.1	1
88563	poly(U)-specific endoribonuclease homolog	XP_026469036.1	1
88712	zinc finger protein SNAI2	XP_026469950.1	1
88720	protein expanded	XP_026463448.1	1
88778	interferon-inducible double-stranded RNA-dependent protein kinase activator A homolog A-like	XP_026461877.1	1
88837	uncharacterized protein LOC113375190	XP_026470922.1	1
88846	LOW QUALITY PROTEIN: protein lava lamp-like	XP_026479156.1	1
88931	uncharacterized protein LOC113375551	XP_026471268.1	1
88950	uncharacterized protein LOC113366629	XP_026464050.1	1
88953	ankyrin repeat and SOCS box protein 2-like	XP_026464984.1	1
88990	uncharacterized protein LOC113389711	XP_026482510.1	1
89084	trichohyalin-like	XP_026471251.1	1
89115	coiled-coil domain-containing protein 173-like	XP_026471186.1	1
89126	BRCA2-interacting transcriptional repressor EMSY	XP_026469179.1	1
89127	uncharacterized protein LOC113371013	XP_026467452.1	1
89258	putative uncharacterized protein DDB_G0282133	XP_026479255.1	1
89269	uncharacterized protein LOC113365858	XP_026463186.1	1
89326	uncharacterized protein LOC113370713	XP_026467192.1	1
89356	uncharacterized protein LOC113375438	XP_026471161.1	1
89447	putative leucine-rich repeat-containing protein DDB_G0290503	XP_026478139.1	1
89509	serine/threonine-protein kinase VRK1	XP_026472546.1	1
89513	putative uncharacterized protein DDB_G0282133	XP_026471179.1	1
89523	LOW QUALITY PROTEIN: probable serine/threonine-protein kinase cdc7	XP_026467657.1	1
89567	uncharacterized protein LOC113367923	XP_026465280.1	1
89574	uncharacterized protein LOC113373822	XP_026469881.1	1
89576	uncharacterized protein LOC113385681	XP_026479310.1	1
89596	uncharacterized protein LOC113366908	XP_026464339.1	1
89620	uncharacterized protein LOC113367917	XP_026465276.1	1
89625	protein disulfide-isomerase A5-like	XP_026477571.1	1
89736	uncharacterized protein LOC113385183	XP_026478787.1	1
89781	dnaJ homolog subfamily B member 2-like	XP_026463624.1	1
89815	uncharacterized protein LOC113386417	XP_026479983.1	1
89829	dynein heavy chain 6, axonemal-like	XP_026474988.1	1
89876	uncharacterized protein LOC113375374	XP_026471096.1	1
89878	uncharacterized protein LOC113370264	XP_026466720.1	1
89905	hepatic triacylglycerol lipase-like	XP_026467391.1	1
89945	uncharacterized protein LOC113377990	XP_026474261.1	1
89947	uncharacterized protein LOC113385895	XP_026479504.1	1
90049	uncharacterized protein LOC113384607	XP_026478140.1	1
90090	uncharacterized protein LOC113378324	XP_026474643.1	1
90091	sorting nexin-25-like	XP_026468419.1	1
90158	uncharacterized protein LOC113391164	XP_026482907.1	1
90235	putative gustatory receptor 28b	XP_026466574.1	1
90252	uncharacterized protein LOC113374091	XP_026470144.1	1
90275	UPF0605 protein CG18335-like	XP_026476550.1	1
90290	muscle segmentation homeobox	XP_026461373.1	1
90355	uncharacterized protein LOC113389054	XP_026481889.1	1
90380	cGMP-specific 3',5'-cyclic phosphodiesterase-like	XP_026467287.1	1
90421	retinal homeobox protein Rx-B-like	XP_026480058.1	1
90424	uncharacterized protein LOC113372358	XP_026468466.1	1
90445	uncharacterized protein LOC113386802	XP_026480345.1	1
90454	spore coat protein SP87-like	XP_026469418.1	1
90514	molybdenum cofactor sulfurase 3	XP_026480133.1	1
90533	WW domain-binding protein 11	XP_026468622.1	1
90601	putative mediator of RNA polymerase II transcription subunit 26	XP_026471663.1	1
90670	centrosomal protein of 290 kDa-like	XP_026480203.1	1
90676	EH domain-binding protein 1	XP_026461591.1	1
90782	extensin-like, partial	XP_026466664.1	1
90801	uncharacterized protein LOC113389629	XP_026482433.1	1
90820	WEB family protein At5g16730, chloroplastic-like	XP_026474066.1	1
90861	uncharacterized protein LOC113377900	XP_026474135.1	1
90941	proteoglycan 4-like	XP_026471291.1	1
90943	uncharacterized protein LOC113374757	XP_026470513.1	1
90983	uncharacterized protein LOC113389070	XP_026481910.1	1
91008	uncharacterized protein LOC113371046	XP_026467479.1	1
91022	glycine-rich cell wall structural protein-like	XP_026464437.1	1
91054	uncharacterized protein LOC113370649	XP_026467132.1	1
91075	RNA-binding protein 48	XP_026464025.1	1
91134	uncharacterized protein LOC113370520	XP_026466980.1	1
91151	chromatin target of PRMT1 protein	XP_026474083.1	1
91179	N66 matrix protein-like	XP_026467577.1	1
91185	uncharacterized protein LOC113385650	XP_026479282.1	1
91242	mucin-22-like	XP_026479956.1	1
91248	uncharacterized protein LOC113365841	XP_026463171.1	1
91342	myosin-10-like	XP_026464972.1	1
91379	39S ribosomal protein L50, mitochondrial	XP_026477204.1	1
91513	uncharacterized protein LOC113375869	XP_026471602.1	1
91592	runt-related transcription factor 3-like	XP_026470552.1	1
91656	lebercilin-like protein	XP_026461236.1	1
91657	transcription initiation factor TFIID subunit 1-like	XP_026471669.1	1
91663	histone-lysine N-methyltransferase 2D	XP_026478091.1	1
91681	claspin	XP_026478769.1	1
91772	metacaspase-1-like	XP_026469684.1	1
91797	uncharacterized protein LOC113388633	XP_026481783.1	1
91806	peptide transporter family 1-like	XP_026482275.1	1
91903	GATA zinc finger domain-containing protein 14-like	XP_026479680.1	1
91908	patj homolog	XP_026464256.1	1
91972	uncharacterized protein LOC113365870	XP_026463196.1	1
92030	uncharacterized protein LOC113375236	XP_026470965.1	1
92130	neurotrophin 1	XP_026466645.1	1
92145	uncharacterized protein LOC113378338	XP_026474664.1	1
92279	uncharacterized protein LOC113377666	XP_026473840.1	1
92305	uncharacterized protein LOC113388003	XP_026481200.1	1
92326	mucin-5AC	XP_026466809.1	1
92329	asparagine-rich protein-like	XP_026467846.1	1
92571	uncharacterized protein LOC113386442	XP_026480007.1	1
92778	uncharacterized protein PFB0145c	XP_026479959.1	1
92820	dentin sialophosphoprotein-like	XP_026477194.1	1
92852	pre-rRNA-processing protein TSR2	XP_026480653.1	1
92858	extensin-like	XP_026464486.1	1
92881	myb-related protein B-like	XP_026469325.1	1
92936	uncharacterized protein LOC113383115	XP_026477151.1	1
92985	uncharacterized protein LOC113371232	XP_026467654.1	1
93001	uncharacterized protein C18orf19 homolog B	XP_026469216.1	1
93022	la-related protein 6B-like	XP_026464678.1	1
93037	probable cyclin-dependent serine/threonine-protein kinase DDB_G0292550	XP_026470417.1	1
93056	uncharacterized protein LOC113372989	XP_026469111.1	1
93087	meiotic coiled-coil protein 6-like	XP_026464781.1	1
93116	dual specificity protein phosphatase 15-like	XP_026464940.1	1
93152	uncharacterized protein LOC113375918	XP_026471642.1	1
93172	mucin-7-like	XP_026482094.1	1
93192	uncharacterized protein LOC113373494	XP_026469573.1	1
93282	uncharacterized protein LOC113375248	XP_026470977.1	1
93357	class E basic helix-loop-helix protein 23-like	XP_026469045.1	1
93374	uncharacterized protein LOC113376079	XP_026471790.1	1
93377	uncharacterized protein LOC113363553, partial	XP_026461829.1	1
93399	NAD-dependent protein deacetylase Sirt7	XP_026468545.1	1
93427	uncharacterized protein C7orf26 homolog	XP_026480684.1	1
93453	uncharacterized protein LOC113374992	XP_026470731.1	1
93462	nascent polypeptide-associated complex subunit alpha, muscle-specific form-like	XP_026480140.1	1
93486	uncharacterized protein LOC113383626	XP_026477662.1	1
93569	uncharacterized protein LOC113389777	XP_026482570.1	1
93579	uncharacterized protein LOC113375804	XP_026471535.1	1
93591	UPF0389 protein GA21628	XP_026479096.1	1
93713	LOW QUALITY PROTEIN: transcriptional regulator ATRX homolog	XP_026481541.1	1
93765	putative homeodomain transcription factor	XP_026478098.1	1
93906	LOW QUALITY PROTEIN: histone-lysine N-methyltransferase SETD2-like	XP_026470487.1	1
93938	interference hedgehog-like	XP_026479629.1	1
93966	LOW QUALITY PROTEIN: adhesion G protein-coupled receptor A3-like	XP_026464962.1	1
94073	nucleoprotein TPR-like	XP_026464874.1	1
94165	drebrin-like protein	XP_026474851.1	1
94176	uncharacterized protein LOC113375117	XP_026470852.1	1
94184	uncharacterized protein LOC113391231	XP_026482965.1	1
94212	methylenetetrahydrofolate reductase 1-like	XP_026464824.1	1
94251	uncharacterized protein LOC113373754, partial	XP_026469813.1	1
94263	putative uncharacterized protein DDB_G0282133	XP_026478697.1	1
94358	protein FAM92A	XP_026468809.1	1
94387	uncharacterized protein LOC113389818	XP_026482609.1	1
94390	uncharacterized protein LOC113367350	XP_026464746.1	1
94427	uncharacterized protein PFB0315w	XP_026464616.1	1
94457	mitochondrial carrier homolog 2-like	XP_026475036.1	1
94463	uncharacterized protein LOC113366168	XP_026463517.1	1
94483	U1 small nuclear ribonucleoprotein C-like	XP_026482297.1	1
94602	uncharacterized protein LOC113387815	XP_026480979.1	1
94630	uncharacterized protein LOC113367664	XP_026465036.1	1
94662	uncharacterized protein LOC113366112	XP_026463447.1	1
94839	vacuolar protein sorting-associated protein 72 homolog	XP_026469023.1	1
94862	putative uncharacterized protein DDB_G0277255	XP_026480063.1	1
94898	pro-resilin-like	XP_026482328.1	1
94923	cuticle protein 16.5-like	XP_026463296.1	1
94927	probable serine/threonine-protein kinase DDB_G0282963	XP_026479144.1	1
95073	uncharacterized protein LOC113391166	XP_026482909.1	1
95187	clathrin interactor 1	XP_026461506.1	1
95321	uncharacterized protein LOC113373501	XP_026469579.1	1
95379	uncharacterized protein LOC113384447	XP_026477945.1	1
95509	uncharacterized protein LOC113388002	XP_026481199.1	1
95510	uncharacterized protein LOC113377734	XP_026473929.1	1
95558	uncharacterized protein LOC113384089	XP_026477868.1	1
95561	bromodomain-containing protein 8	XP_026469473.1	1
95581	dentin sialophosphoprotein-like	XP_026479268.1	1
95607	SEC23-interacting protein-like	XP_026474910.1	1
95681	protein kinase C-binding protein NELL2-like	XP_026474655.1	1
95756	poly(ADP-ribose) glycohydrolase-like	XP_026476935.1	1
95788	transcriptional regulator MNL1-like	XP_026481455.1	1
95853	uncharacterized protein LOC113376110	XP_026471822.1	1
95891	interferon regulatory factor 2-binding protein-like B	XP_026482509.1	1
95895	alpha-2C adrenergic receptor-like	XP_026470897.1	1
95955	uncharacterized protein MAL13P1.304-like	XP_026464700.1	1
95963	cilia- and flagella-associated protein 157-like	XP_026464551.1	1
95976	dentin sialophosphoprotein-like	XP_026469856.1	1
96114	uncharacterized protein LOC113363811	XP_026462078.1	1
96125	uncharacterized protein LOC113375092	XP_026470825.1	1
96238	nucleolar protein 14 homolog	XP_026474680.1	1
96264	uncharacterized protein LOC113373021	XP_026469142.1	1
96348	uncharacterized protein LOC113373630	XP_026469699.1	1
96372	uncharacterized protein LOC113363822	XP_026462089.1	1
96426	mediator of RNA polymerase II transcription subunit 26	XP_026478956.1	1
96484	uncharacterized protein LOC113376210	XP_026471907.1	1
96489	uncharacterized protein LOC113385105	XP_026478702.1	1
96506	protein PXR1-like	XP_026479290.1	1
96512	cysteine-rich venom protein 1-like	XP_026479011.1	1
96534	uncharacterized protein LOC113370932	XP_026467387.1	1
96548	alkaline phosphatase 4-like	XP_026475154.1	1
96579	mRNA-binding protein PUF3-like	XP_026467775.1	1
96627	uncharacterized protein LOC113386389	XP_026479955.1	1
96632	uncharacterized protein LOC113367748	XP_026465112.1	1
96677	uncharacterized protein LOC113388409	XP_026481575.1	1
96690	PHD and RING finger domain-containing protein 1-like	XP_026472258.1	1
96726	uncharacterized protein LOC113367127	XP_026464542.1	1
96793	protamine-like protein	XP_026470459.1	1
96837	uncharacterized protein LOC113373095	XP_026469202.1	1
96863	uncharacterized protein LOC113387545	XP_026480662.1	1
96926	dystrobrevin alpha-like	XP_026467299.1	1
96967	mediator of RNA polymerase II transcription subunit 15-like	XP_026461294.1	1
96990	uncharacterized protein LOC113383330	XP_026477390.1	1
97115	uncharacterized protein LOC113363869	XP_026462139.1	1
97118	uncharacterized protein LOC113377497	XP_026473629.1	1
97208	uncharacterized protein LOC113375690	XP_026471416.1	1
97219	uncharacterized protein LOC113378314	XP_026474632.1	1
97248	centrosomal protein of 162 kDa	XP_026472240.1	1
97353	uncharacterized protein LOC113378189	XP_026474508.1	1
97407	LOW QUALITY PROTEIN: tight junction protein ZO-1	XP_026477123.1	1
97442	cleavage and polyadenylation specificity factor subunit 6-like	XP_026471967.1	1
97482	vicilin-like seed storage protein At2g18540	XP_026479140.1	1
97543	uncharacterized protein LOC113373750	XP_026469810.1	1
97594	uncharacterized protein LOC113376684	XP_026472480.1	1
97609	protein lozenge-like	XP_026471593.1	1
97617	protein hook homolog	XP_026471233.1	1
97685	uncharacterized protein LOC113375523	XP_026471240.1	1
97740	uncharacterized protein LOC113362904	XP_026461184.1	1
97774	cyclin N-terminal domain-containing protein 1-like	XP_026471633.1	1
97870	protein PXR1-like	XP_026470404.1	1
97875	cuticle protein 7-like	XP_026475930.1	1
97923	uncharacterized protein LOC113374701	XP_026470460.1	1
97926	uncharacterized protein LOC113389599	XP_026482404.1	1
97951	uncharacterized protein LOC113363859	XP_026462129.1	1
97995	uncharacterized protein LOC113387997	XP_026481192.1	1
98015	GRIP and coiled-coil domain-containing protein 2-like	XP_026470605.1	1
98123	uncharacterized protein LOC113383175	XP_026477209.1	1
98170	uncharacterized protein LOC113366033	XP_026463368.1	1
98207	CLIP domain-containing serine protease 2-like	XP_026477259.1	1
98237	yemanuclein	XP_026478824.1	1
98243	LOW QUALITY PROTEIN: protein furry-like	XP_026479640.1	1
98286	axoneme-associated protein mst101(2)-like	XP_026480756.1	1
98429	protein jim lovell-like	XP_026480367.1	1
98462	uncharacterized protein LOC113386611	XP_026480165.1	1
98526	uncharacterized protein LOC113378119	XP_026474428.1	1
98530	histidine-rich glycoprotein-like	XP_026461302.1	1
98547	myogenic factor 6	XP_026470470.1	1
98564	uncharacterized protein DDB_G0290685	XP_026467547.1	1
98643	uncharacterized protein LOC113389564	XP_026482370.1	1
98685	uncharacterized protein LOC113383681	XP_026477716.1	1
98735	uncharacterized protein LOC113388163	XP_026481353.1	1
98787	LOW QUALITY PROTEIN: huntingtin-like	XP_026481349.1	1
98828	anosmin-1	XP_026471900.1	1
98869	uncharacterized protein LOC113363872	XP_026462140.1	1
98874	myoneurin-like	XP_026461304.1	1
98917	uncharacterized protein LOC113366766	XP_026464205.1	1
98956	coleoptericin-like	XP_026466485.1	1
98993	late embryogenesis abundant protein B19.4-like	XP_026477140.1	1
99030	uncharacterized protein LOC113388403	XP_026481570.1	1
99034	inducible metalloproteinase inhibitor protein-like	XP_026477985.1	1
99068	uncharacterized protein LOC113386497	XP_026480062.1	1
99106	ALX homeobox protein 1-like	XP_026477539.1	1
99107	uncharacterized protein LOC113386371	XP_026479939.1	1
99207	uncharacterized protein LOC113388606	XP_026481754.1	1
99265	midnolin homolog	XP_026474671.1	1
99319	C-myc promoter-binding protein-like	XP_026462581.1	1
99433	uncharacterized protein LOC113363003	XP_026461279.1	1
99563	uncharacterized protein LOC113385407	XP_026479039.1	1
99577	uncharacterized protein LOC113386934	XP_026480478.1	1
99593	uncharacterized protein LOC113375290	XP_026471015.1	1
99616	uncharacterized protein LOC113389482	XP_026482298.1	1
99629	protein SDA1 homolog	XP_026479400.1	1
99739	uncharacterized protein LOC113385627	XP_026479259.1	1
99793	homeobox protein orthopedia-like	XP_026477537.1	1
99833	uncharacterized protein LOC113363033	XP_026461309.1	1
99845	putative uncharacterized protein DDB_G0282499	XP_026481755.1	1
99871	LOW QUALITY PROTEIN: protein melted	XP_026462329.1	1
99877	uncharacterized protein MAL13P1.304-like	XP_026473977.1	1
99942	uncharacterized protein LOC113375091	XP_026470824.1	1
100034	probable serine/threonine-protein kinase clkA	XP_026482911.1	1
100088	AF4/FMR2 family member 4-like	XP_026468290.1	1
100117	uncharacterized protein LOC113381027	XP_026475814.1	1
100156	uncharacterized protein LOC113388517	XP_026481675.1	1
100216	glycine-rich cell wall structural protein 1-like	XP_026473525.1	1
100237	putative sodium-coupled neutral amino acid transporter 10	XP_026469807.1	1
100267	uncharacterized protein LOC113386395	XP_026479961.1	1
100369	ice-structuring glycoprotein-like	XP_026467043.1	1
100467	uncharacterized protein LOC113386505	XP_026480069.1	1
100517	origin recognition complex subunit 4-like	XP_026469161.1	1
100526	uncharacterized protein LOC113386705	XP_026480251.1	1
100629	uncharacterized protein LOC113367918	XP_026465277.1	1
100631	ecdysone-induced protein 74EF	XP_026464240.1	1
100737	early nodulin-75-like	XP_026469013.1	1
100748	c-Myc-binding protein-like	XP_026477333.1	1
100827	uncharacterized protein LOC113378552	XP_026474888.1	1
[truncated: 56 more rows]

## Sheet: B. Antliophora (2)
OG	Annotation	Annotator ID	Drosophila_melanogaster	Anopheles_gambiae_str._PEST	Aedes_aegypti	Culex_quinquefasciatus	Ceratitis_capitata	Musca_domestica	Lucilia_cuprina	Stomoxys_calcitrans	Aedes_albopictus	Bactrocera_oleae	Rhagoletis_zephyria	Zeugodacus_cucurbitae	Lutzomyia_longipalpis_Jacobina	Phlebotomus_papatasi_Israel	Glossina_morsitans_Yale	Ctenocephalides_felis
2269	uncharacterized protein LOC5573031 isoform X1	XP_001654360.1	0	155	166	155	165	164	165	377	166	244	165	320	322	243	191	161
3380	gustatory receptor for sugar taste 61a	XP_001647881.2	469	472	458	449	507	364	439	373	449	484	928	395	403	463	0	453
3495	transmembrane protein 245 isoform X1	XP_021711690.1	865	887	892	838	897	975	1012	1006	822	898	528	824	776	637	798	832
3784	PREDICTED: cecropin-1-like	XP_014088265.1	63	0	0	0	63	64	63	64	0	73	63	63	0	0	64	778
4068	uncharacterized protein LOC5578048 isoform X2	XP_021707096.1	370	0	423	0	447	541	450	429	467	446	379	446	0	326	345	375
4426	dynein heavy chain 6, axonemal	XP_021708238.1	4842	3914	4298	4328	5175	3992	5106	3994	4287	4432	3297	5178	0	0	3871	3163
4884	leucine-rich repeat flightless-interacting protein 2 isoform X1	XP_021699699.1	396	377	562	359	352	701	402	405	564	400	616	400	393	419	398	391
5026	uncharacterized protein LOC5567193 isoform X2	XP_021707702.1	425	877	701	2324	451	484	489	492	711	449	457	431	1623	1040	461	856
5266	uncharacterized protein LOC5569559 isoform X1	XP_021695182.1	644	1274	1321	767	1346	723	712	1305	1377	699	867	707	0	1204	1224	1109
5377	uncharacterized protein LOC5579916	XP_001657896.1	0	585	632	593	0	0	0	0	613	0	0	0	0	0	0	663
5446	PREDICTED: dystrophin, isoform B-like, partial	XP_014098343.1	3598	0	0	0	2651	2873	2606	3650	0	2164	2337	3783	2044	1262	2372	718
5510	PREDICTED: uncharacterized protein LOC106615365	XP_014087025.1	0	0	0	0	3299	0	0	0	0	2578	687	819	0	0	0	615
5569	PREDICTED: lysosomal aspartic protease-like	XP_014103204.1	465	0	0	0	379	381	379	380	0	379	395	379	0	0	382	137
5591	uncharacterized protein LOC110676003	XP_021697930.1	0	452	549	0	0	0	0	0	541	0	0	0	0	0	0	627
5657	neurobeachin-like protein 1 isoform X1	XP_021704634.1	2712	1756	2785	1704	2567	2747	2679	2750	2761	1302	1873	2771	1721	1013	1675	1239
5670	PREDICTED: SH2B adapter protein 1 isoform X3	XP_014097723.1	728	0	0	0	678	636	584	855	0	591	659	692	0	0	575	622
5762	uncharacterized protein LOC5576943 isoform X10	XP_021696692.1	1734	839	2306	1499	0	0	0	0	3438	0	0	0	589	1638	0	971
5806	zinc finger protein 836 isoform X2	XP_021697297.1	521	0	758	656	0	0	0	0	770	0	0	0	0	0	0	772
6040	disco-interacting protein 2 isoform X8	XP_021710043.1	1767	1600	2727	1700	1704	1116	1114	1500	2801	1710	1739	1694	0	846	0	370
6077	F-BAR and double SH3 domains protein 2 isoform X1	XP_021697737.1	0	739	1034	713	982	1043	1009	790	1029	1002	778	1002	0	861	1033	1031
6113	protein rolling stone	XP_001654876.1	275	78	298	296	278	275	276	276	298	285	347	285	0	282	296	153
6170	uncharacterized protein LOC5576202 isoform X1	XP_021693715.1	0	1151	1000	922	1058	855	1005	1050	999	1021	1035	1027	906	0	987	719
6646	uncharacterized protein LOC5571100 isoform X1	XP_021710962.1	263	243	317	191	241	273	283	248	281	265	265	241	264	236	260	604
6654	PREDICTED: larval cuticle protein 8-like	XP_014094503.1	108	0	0	0	0	102	112	103	0	108	105	105	0	0	178	102
6667	tyrosine-protein phosphatase non-receptor type 4	XP_001663169.2	974	1046	1048	1075	977	980	987	834	1056	980	977	976	949	580	942	999
6779	PREDICTED: probable phospholipid hydroperoxide glutathione peroxidase isoform X1	XP_014094298.1	193	0	0	0	200	250	270	264	0	278	211	168	0	0	0	198
6790	zinc finger protein 791	XP_021703442.1	0	0	1181	671	0	0	0	975	4317	0	0	0	0	0	0	1293
6803	PREDICTED: uncharacterized protein LOC106614836	XP_014086230.1	229	0	0	0	186	176	174	0	0	153	197	200	0	0	0	1672
6821	huntingtin-interacting protein 1 isoform X3	XP_021708102.1	1124	1179	1216	1152	1067	1150	0	0	1241	1067	1068	1068	996	823	0	1219
6826	PREDICTED: teneurin-a isoform X1	XP_014086037.1	3004	0	0	0	3386	2185	1727	1960	0	3361	1773	2989	0	95	2207	203
6897	F-actin-uncapping protein LRRC16A isoform X8	XP_021699953.1	1296	1238	1056	0	1523	1468	1232	1474	680	1491	1126	1490	0	431	0	588
7125	protein phosphatase 1 regulatory subunit 12C isoform X6	XP_021696940.1	0	0	1475	604	0	0	0	0	1322	0	0	0	0	0	437	929
7206	TBC1 domain family member 5	XP_001658225.2	654	724	693	683	693	653	691	699	692	678	674	698	681	388	691	650
7232	vacuole membrane protein 1 isoform X1	XP_001658647.1	530	416	479	449	464	486	484	500	398	462	311	465	0	0	356	496
7290	PREDICTED: RNA-binding protein fusilli isoform X1	XP_014094136.1	526	0	0	0	1037	1056	797	1054	0	1024	711	1028	0	0	1201	706
7384	PREDICTED: protein roadkill isoform X4	XP_014103383.1	0	0	0	0	374	469	938	396	0	374	374	1072	0	0	92	433
7482	sushi, von Willebrand factor type A, EGF and pentraxin domain-containing protein 1	XP_021700723.1	1677	1666	1747	1663	1649	964	321	1164	1747	1653	1654	1648	1884	366	1787	968
7545	uncharacterized protein LOC110674111	XP_021693469.1	0	400	411	412	0	0	0	0	404	0	0	0	0	0	0	1103
7570	uncharacterized protein LOC5570833	XP_021702175.1	437	362	355	359	405	414	433	417	355	417	419	419	0	250	0	365
7588	PREDICTED: eye-specific diacylglycerol kinase	XP_014102507.1	1460	0	0	0	1410	912	977	1024	0	1408	0	1227	0	0	1379	507
7687	uncharacterized protein LOC5575049	XP_021704788.1	721	0	708	681	723	718	719	725	710	727	727	727	0	0	716	688
7701	nucleosome assembly protein 1-like 4	XP_001651087.1	370	409	395	394	369	385	364	388	0	366	366	366	0	379	368	359
7708	sodium/hydrogen exchanger 9B2 isoform X4	XP_021709116.1	584	260	498	276	767	537	566	791	562	636	522	796	137	153	556	454
7857	PREDICTED: epidermal growth factor receptor substrate 15-like 1 isoform X2	XP_014103195.1	792	0	0	0	1388	1435	1448	1456	0	1352	1273	1381	0	0	1247	871
7898	uncharacterized protein LOC5574884	XP_001661692.2	0	228	214	205	179	241	0	230	213	0	178	0	314	206	0	696
7906	PREDICTED: odorant receptor 1a-like	XP_014098069.1	392	0	0	0	389	412	403	412	0	388	401	389	0	0	446	440
7936	transcription factor grauzone-like isoform X4	XP_023292625.1	0	0	0	0	0	832	725	812	0	0	0	0	0	0	0	173
7964	|protein_coding|Scaffold119:155109:157548:1|gene:LLOJ001045	LLOJ001045-PA	0	0	0	0	0	0	0	0	0	0	0	0	296	0	0	779
7974	PREDICTED: LOW QUALITY PROTEIN: stromal interaction molecule homolog	XP_014100129.1	561	0	0	0	1051	947	783	596	0	567	1005	748	0	304	0	517
8162	PREDICTED: LIM domain and actin-binding protein 1 isoform X2	XP_014098334.1	0	0	0	0	605	0	587	0	0	773	791	786	0	0	712	1479
8256	venom allergen 5.02	XP_001662117.1	273	262	260	262	0	418	0	306	273	0	0	0	0	0	0	204
8269	probable maltase	XP_001649784.1	0	593	583	584	586	0	582	588	582	584	582	586	569	1804	0	501
8278	PREDICTED: uncharacterized protein LOC106622805	XP_014097584.1	453	0	0	0	415	459	444	436	0	260	316	414	0	0	434	403
8325	protein crossbronx homolog	XP_001654780.2	183	228	230	231	236	242	242	256	230	412	236	236	181	144	235	258
8386	AGAP000070-PA	XP_311085.5	836	918	0	228	881	884	873	878	0	875	874	944	348	174	875	504
8431	protein mahjong isoform X5	XP_021708374.1	1544	1418	1464	1443	1679	1616	1584	1595	1539	1610	1617	1618	658	0	1730	1480
8485	protein shisa-5 isoform X6	XP_023303442.1	0	0	0	0	0	148	148	174	0	0	0	0	0	0	0	531
8489	putative odorant receptor 83c	XP_001649200.2	0	393	389	400	0	0	0	0	389	0	0	0	0	0	348	1665
8541	segment polarity protein dishevelled isoform X1	XP_021709133.1	623	572	634	564	588	585	590	588	628	584	583	585	118	341	583	531
8560	PREDICTED: adult enhancer factor 1	XP_014085111.1	454	0	0	0	321	321	324	302	0	322	320	322	0	163	236	829
8588	PREDICTED: uncharacterized protein LOC106623594 isoform X2	XP_014098643.1	1469	0	0	0	1382	1557	1439	1477	0	1435	1485	1479	0	248	1409	292
8607	glycogen debranching enzyme isoform X2	XP_021709634.1	1546	1532	1528	784	1882	1676	1677	1535	1528	1873	1871	1881	2211	1188	0	1438
8637	myosin-2 heavy chain isoform X3	XP_021702066.1	0	0	1936	1878	0	0	0	0	1941	0	0	0	0	0	0	1874
8674	PI-PLC X domain-containing protein 1	XP_021696659.1	482	478	508	401	528	477	501	425	523	525	525	524	368	389	490	439
8731	PREDICTED: protein hunchback	XP_014090738.1	702	0	0	0	696	735	732	610	0	692	690	693	0	0	0	129
8737	PREDICTED: ensconsin, partial	XP_014099191.1	0	0	0	0	1339	0	0	0	0	1081	1260	1117	0	0	0	236
8747	organic cation transporter protein	XP_001649362.2	573	0	562	0	652	588	587	608	564	658	653	659	904	303	572	574
8790	PREDICTED: hybrid signal transduction histidine kinase M	XP_014089294.1	746	0	0	0	763	0	787	520	0	761	787	774	0	0	0	362
8814	PREDICTED: ubiquitin carboxyl-terminal hydrolase CYLD isoform X2	XP_014090574.1	551	0	0	0	1040	1016	862	977	0	873	1043	1037	0	0	1213	509
8818	putative sodium-coupled neutral amino acid transporter 11	XP_021696999.1	258	462	498	416	513	505	517	308	498	526	398	345	471	205	268	452
8885	probable G-protein coupled receptor No18	XP_021692998.1	586	497	543	289	733	744	653	785	533	711	445	505	516	0	561	464
8886	uncharacterized protein LOC5575624 isoform X3	XP_021699702.1	0	0	1408	0	0	0	0	0	1274	0	0	0	0	0	0	419
8967	beta-galactoside alpha-2,6-sialyltransferase 2	XP_021712144.1	474	397	406	400	496	386	508	513	412	411	500	493	265	244	0	415
9003	PREDICTED: syntaxin-4 isoform X1	XP_014094499.1	257	0	0	0	295	292	290	224	0	295	295	294	0	0	287	852
9084	PREDICTED: protein Skeletor, isoforms B/C isoform X3	XP_014088204.1	784	0	0	0	1436	776	1608	1589	0	774	1476	1412	0	0	1107	406
9198	transcription factor GAGA isoform X1	XP_021708536.1	0	481	487	621	0	0	0	0	487	0	0	0	0	0	0	368
9265	inositol-trisphosphate 3-kinase A isoform X1	XP_021701280.1	441	79	384	325	512	443	355	433	384	497	336	508	438	304	435	425
9289	blastoderm-specific protein 25D isoform X1	XP_021703932.1	0	0	1371	1154	0	1151	1113	1153	1372	0	0	0	0	0	0	1112
9381	uncharacterized protein LOC5575294	XP_001655660.2	311	324	318	314	291	299	300	299	318	293	293	292	292	0	297	306
9399	PREDICTED: uncharacterized protein LOC106623576	XP_014098622.1	299	0	0	0	286	302	268	268	0	306	285	288	268	0	316	294
9443	protein unc-79 homolog	XP_021706441.1	0	1269	2755	876	0	0	0	0	2844	0	0	0	1941	276	0	758
9545	uncharacterized protein LOC5572108 isoform X4	XP_021699024.1	0	0	76	0	0	0	0	0	846	0	0	0	0	0	0	162
9566	uncharacterized protein LOC5571216	XP_021695605.1	323	303	310	324	298	310	225	314	310	297	301	297	196	180	318	306
9581	Ca(2+)/calmodulin-responsive adenylate cyclase isoform X3	XP_012161127.1	0	0	0	0	2268	869	2272	2367	0	0	0	0	0	0	2394	142
9654	PREDICTED: LOW QUALITY PROTEIN: uncharacterized protein DDB_G0283357	XP_014097061.1	0	0	0	0	1804	0	0	0	0	1661	1726	1644	0	0	0	558
9655	protein stoned-A	XP_001660127.1	850	0	789	793	869	812	817	813	787	849	868	857	0	0	0	2069
9712	PREDICTED: beta-amyloid-like protein isoform X1	XP_019526820.1	0	871	0	168	0	0	0	809	829	0	0	0	0	0	0	814
9822	zinc finger protein Xfin-like	XP_021699409.1	0	0	1113	0	0	0	0	0	1376	0	0	0	0	0	0	632
9839	iron-sulfur protein NUBPL isoform X2	XP_021702662.1	293	300	266	284	294	293	293	270	300	295	295	295	285	288	312	424
9878	uncharacterized protein LOC110679207	XP_021709028.1	201	141	138	142	196	229	214	222	138	195	212	212	178	94	196	282
9903	uncharacterized protein LOC5574564 isoform X4	XP_021699008.1	0	0	1102	1026	0	0	0	0	1086	0	0	0	0	0	0	770
9921	serine/threonine-protein kinase NIM1	XP_021695401.1	570	483	241	552	403	383	453	454	589	456	449	449	360	208	450	468
10057	regulator of G-protein signaling 17 isoform X1	XP_021698373.1	271	237	240	159	314	297	297	215	240	309	313	306	0	119	296	282
10091	PREDICTED: LIM domain kinase 1 isoform X1	XP_014093101.1	1235	0	0	0	1574	1422	1419	1350	0	1601	1457	1438	0	0	1253	958
10092	grainy head, isoform O	NP_001246401.1	698	0	0	0	0	0	1068	0	0	0	0	0	323	52	971	91
10100	PREDICTED: rapamycin-insensitive companion of mTOR isoform X1	XP_014092242.1	1924	0	0	0	2217	0	0	0	0	2222	2114	2218	1948	1663	2207	495
10122	protein unzipped	XP_021706243.1	488	514	514	499	518	496	505	489	516	507	248	508	0	0	518	511
10160	AGAP009475-PA, partial	XP_001688271.1	0	43	0	0	971	0	0	0	0	457	597	910	0	136	0	782
10170	endoplasmic reticulum membrane-associated RNA degradation protein-like	XP_021700464.1	0	0	581	574	603	0	505	375	581	351	559	575	0	0	490	346
10217	proline-rich protein 2 isoform X2	XP_021698467.1	421	415	396	220	417	403	412	397	419	417	0	417	0	0	401	404
10270	PREDICTED: homeobox protein 13-like, partial	XP_014101407.1	0	0	0	0	3156	966	0	0	0	2094	2115	2479	0	0	593	126
10328	PREDICTED: uncharacterized protein LOC106615539 isoform X2	XP_014087272.1	204	0	0	0	227	215	227	210	0	226	211	226	0	0	0	96
10346	AGAP010436-PA	XP_311511.4	1307	1250	0	0	1272	1335	976	1294	0	1301	1312	1296	153	0	1251	132
10355	hu li tai shao|protein_coding|scf7180000651840:1448561:1466944:1|gene:GMOY009366	GMOY009366-PA	0	0	0	0	0	698	0	0	0	0	0	0	0	0	2053	762
10368	fas apoptotic inhibitory molecule 1	XP_021707982.1	228	213	242	221	222	221	221	221	248	222	222	222	209	144	226	189
10381	PREDICTED: N-acetyltransferase 6	XP_014099106.1	178	0	0	0	178	144	178	178	0	168	168	178	188	178	232	160
10389	trafficking protein particle complex subunit 11 isoform X2	XP_021696133.1	1320	1411	1369	1353	1335	1331	791	1328	1420	1330	1335	1336	1133	375	1254	1112
10401	protein phosphatase 1H	XP_001648484.2	651	600	582	585	656	662	646	670	583	641	675	675	744	568	470	515
10439	PREDICTED: protein UBASH3A homolog isoform X3	XP_014088173.1	0	0	0	0	764	0	0	0	0	765	585	739	0	0	746	1910
10461	uncharacterized protein LOC5572002	XP_021698976.1	1056	1075	1060	978	1121	1015	1031	1019	1061	1015	1074	1093	869	931	1016	742
10547	homeotic protein Sex combs reduced	XP_021694204.1	0	372	370	375	418	338	389	401	371	414	415	414	0	110	0	175
10568	PREDICTED: protein yellow	XP_014090596.1	463	0	0	0	592	494	484	467	0	531	519	529	0	0	462	90
10622	PREDICTED: uncharacterized protein LOC109404162	XP_019532541.1	0	0	0	360	0	0	0	0	434	0	0	0	0	0	214	362
10654	PREDICTED: uncharacterized protein LOC106624740, partial	XP_014099986.1	338	0	0	0	420	782	527	548	0	412	517	415	333	0	0	454
10706	uncharacterized protein LOC5571112 isoform X1	XP_021707049.1	0	707	977	785	0	0	0	0	989	0	0	0	0	0	0	483
10745	cuticle protein 7	XP_021704639.1	188	0	170	178	209	358	217	213	170	242	208	214	0	0	244	445
10800	uncharacterized protein LOC5568368	XP_021705628.1	0	0	586	0	0	0	0	0	579	0	0	0	0	0	0	968
10813	fibroblast growth factor receptor homolog 1 isoform X2	XP_021693078.1	0	934	999	1218	0	0	0	0	1008	0	0	0	665	0	0	979
10819	uncharacterized protein LOC5578882	XP_001664091.2	0	169	158	153	177	167	171	177	158	176	173	175	167	161	167	160
10834	PREDICTED: uncharacterized protein LOC106616207 isoform X1	XP_014088242.1	0	0	0	0	3638	0	0	0	0	3638	3684	3626	0	0	0	232
10858	PREDICTED: uncharacterized protein LOC106619934	XP_014093750.1	0	0	0	0	351	314	340	155	0	350	350	352	0	0	472	480
10907	nucleobindin-2	XP_021698487.1	569	627	592	578	573	572	553	549	591	534	586	582	0	526	541	570
10923	E3 UFM1-protein ligase 1 homolog	XP_001656941.2	782	784	777	785	774	790	787	784	788	775	777	775	778	564	766	770
10949	LOW QUALITY PROTEIN: multivesicular body subunit 12A	XP_001651512.1	0	297	300	0	354	355	357	352	303	347	256	351	296	0	389	315
10974	PREDICTED: protein dachsous-like, partial	XP_014098042.1	0	0	0	0	3848	1661	3193	1748	0	3151	2577	3794	626	662	3186	578
11036	integrator complex subunit 5	XP_021693425.1	994	1003	1015	878	1022	1001	1008	1014	1012	707	1021	1023	942	731	1429	966
11040	uncharacterized protein LOC5571071	XP_021709043.1	349	284	315	294	330	324	357	357	493	325	315	328	300	287	320	263
11065	DNA-binding protein RFXANK	XP_001657455.1	234	204	214	215	251	243	247	244	214	255	271	0	0	0	259	222
11092	uncharacterized protein LOC5572710	XP_001660530.2	0	0	609	595	696	637	607	635	623	664	700	666	0	0	0	198
11129	tetraspanin-3 isoform X2	XP_021697877.1	286	285	296	241	286	285	285	285	308	286	287	286	296	0	285	268
11184	protein PTHB1	XP_001659313.2	957	936	867	596	956	965	965	966	865	907	959	953	842	817	4883	308
11207	uncharacterized protein CG3556	XP_021706045.1	595	553	579	536	570	614	542	543	579	571	580	569	0	526	536	512
11299	arrestin domain-containing protein 3-like	XP_023292046.1	0	0	0	0	0	394	425	408	0	0	0	0	0	0	0	443
11334	tRNA pseudouridine synthase A, mitochondrial	XP_001658327.1	410	451	455	431	408	406	402	436	450	406	403	450	0	0	0	423
11343	phosphofurin acidic cluster sorting protein 2 isoform X2	XP_021708579.1	1175	989	931	904	0	606	0	0	986	0	0	0	1065	0	0	428
11393	uncharacterized protein LOC5575791	XP_001662213.2	0	197	184	187	0	0	0	0	222	0	0	0	0	0	0	3185
11402	AGAP010362-PA, partial	XP_559095.1	297	272	0	226	302	314	302	317	0	303	301	288	289	313	0	509
11544	uncharacterized protein LOC5578431 isoform X2	XP_021704727.1	439	437	351	432	443	442	431	435	431	446	443	445	0	0	345	909
11548	uncharacterized protein LOC110678439	XP_021707021.1	297	197	212	88	319	209	193	369	211	235	103	179	0	0	303	196
11578	protein ABHD16A isoform X2	XP_001655194.1	524	519	518	494	522	521	523	519	518	523	521	523	520	138	630	532
11579	beta-amyloid-like protein isoform X1	XP_021709741.1	0	0	825	649	0	0	731	0	0	0	0	0	739	0	0	826
11636	PREDICTED: odorant receptor 35a-like	XP_014103705.1	409	0	0	0	423	405	405	404	0	417	415	416	0	0	404	1265
11647	protein lingerer isoform X1	XP_023295239.1	0	0	0	0	0	1375	1420	1383	0	0	0	0	0	0	0	282
11653	pyridoxal-dependent decarboxylase domain-containing protein 1	XP_021704459.1	852	921	815	844	852	856	875	878	822	833	438	840	763	689	809	784
11676	PREDICTED: transcriptional adapter 2B isoform X2	XP_014092019.1	555	0	0	0	566	571	586	416	0	417	417	417	0	0	581	631
11701	PREDICTED: uncharacterized protein LOC106619055	XP_014092497.1	0	0	0	0	0	315	312	318	0	242	245	245	139	135	0	150
11720	PREDICTED: DNA repair protein XRCC2-like	XP_019557451.1	0	310	0	296	254	228	0	213	303	260	261	260	0	0	0	268
11729	trithorax group protein osa isoform X5	XP_021707720.1	0	0	2536	2310	0	0	0	0	2569	0	0	0	0	115	0	275
11764	contactin-2 isoform X2	XP_021700516.1	410	330	365	377	0	0	0	0	333	0	0	0	0	0	0	356
11819	AGAP010076-PA	XP_319234.3	397	388	0	317	389	396	393	395	0	361	389	389	0	198	429	407
11826	2-phosphoxylose phosphatase 1	XP_001663279.1	587	598	576	578	580	597	404	600	575	583	530	584	554	0	553	552
11872	AGAP000574-PA, partial	XP_310502.5	325	248	0	0	328	0	0	0	0	283	337	319	318	204	0	1293
11896	RUS1 family protein C16orf58 homolog	XP_001652155.2	417	417	417	417	417	417	418	417	417	417	417	417	363	438	417	414
11918	protein transport protein Sec24A	XP_001652901.1	1184	1320	1188	888	1263	1213	1224	1203	1207	1241	1239	1244	0	0	1106	381
11938	PREDICTED: nuclear pore complex protein Nup153-like isoform X2	XP_014102440.1	0	0	0	0	1917	0	0	0	0	1935	2219	1916	0	0	0	834
11959	uncharacterized protein LOC5577938	XP_021713399.1	332	306	311	169	312	316	314	317	311	312	312	315	286	124	284	473
11977	transmembrane protein 231	XP_001661482.2	343	332	328	329	331	320	322	295	330	325	331	325	421	308	322	329
11990	PREDICTED: transmembrane protein 256 homolog	XP_014101890.1	181	0	0	0	179	172	172	180	0	179	179	179	0	0	186	946
12057	|protein_coding|scf7180000651920:6845:15830:1|gene:GMOY009858	GMOY009858-PA	0	0	0	0	0	0	0	728	0	0	0	0	0	91	603	218
12059	PREDICTED: choline/ethanolamine kinase isoform X1	XP_014102714.1	415	0	0	0	442	479	480	512	0	465	488	447	0	0	555	503
12069	phospholipase A2 inhibitor	XP_021705057.1	425	402	390	389	436	435	430	428	391	429	443	433	396	397	427	390
12141	optomotor-blind protein isoform X1	XP_021704162.1	0	0	708	361	0	433	529	0	0	0	0	0	281	182	0	572
12209	uncharacterized protein LOC5573222	XP_001654438.2	295	222	279	276	290	292	292	291	279	304	290	291	261	0	359	288
12250	PREDICTED: protein lap4-like	XP_019564205.1	0	306	0	329	0	0	0	0	829	0	0	0	535	0	0	651
12255	PREDICTED: tyrosine-protein phosphatase non-receptor type 9 isoform X1	XP_014085935.1	827	0	0	0	746	766	0	0	0	754	737	761	0	0	584	379
12302	E3 ubiquitin-protein ligase UBR3	XP_021694802.1	0	641	2121	1421	0	2314	1458	2329	2117	0	0	0	0	1258	2333	1279
12306	PREDICTED: uncharacterized protein LOC106614312	XP_014085470.1	182	0	0	222	173	193	263	185	0	234	201	175	0	0	247	145
12338	GATOR complex protein NPRL2	XP_001657767.2	412	397	396	395	392	391	391	391	396	392	401	392	749	387	0	400
12410	PREDICTED: alpha-2 adrenergic receptor-like	XP_014085800.1	740	0	0	0	442	761	732	516	0	485	459	708	161	189	387	244
12415	ATP-dependent DNA helicase PIF1	XP_011493071.1	663	668	660	664	666	663	668	665	661	662	663	664	0	0	665	656
12428	uncharacterized protein LOC110677710	XP_021704546.1	0	679	698	1322	0	0	0	0	698	0	227	237	0	450	518	721
12452	uncharacterized protein LOC5563641	XP_001647895.2	192	193	193	195	209	201	208	203	193	209	210	209	187	122	204	181
12495	protein purity of essence	XP_021706331.1	0	0	5366	633	5400	5593	5555	5560	5353	5377	5390	5397	1739	1835	0	5335
12500	PREDICTED: uncharacterized protein LOC106624350 isoform X4	XP_014099544.1	0	0	0	0	1197	0	0	0	0	1053	834	1203	0	0	0	503
12594	dipeptidase 2	XP_001655617.2	451	443	442	442	512	458	455	458	444	507	505	507	312	0	454	451
12616	serine-arginine protein 55, partial	XP_023308882.1	0	0	0	0	0	0	99	0	0	0	0	0	220	96	0	1026
12643	transformer-2 protein homolog alpha isoform X1	XP_021697709.1	0	271	282	200	0	0	0	0	282	0	0	0	0	0	0	214
12688	matrix metalloproteinase-2	XP_001650998.2	0	100	172	127	601	143	146	0	165	516	604	644	0	0	113	98
12736	PREDICTED: cyclin-T isoform X1	XP_014092691.1	0	0	0	0	1174	0	0	0	0	1229	1221	1170	0	0	0	107
12737	CCAAT/enhancer-binding protein	XP_021705485.1	449	306	389	393	447	449	443	430	390	457	434	447	382	377	348	384
12886	uncharacterized protein LOC110681487	XP_021712968.1	0	0	197	0	0	0	0	0	197	0	0	0	0	0	0	171
12888	non-canonical poly(A) RNA polymerase protein Trf4-1 isoform X1	XP_021708022.1	0	0	901	191	0	0	0	0	854	0	0	0	0	0	0	470
12930	Rho GTPase activating protein at 71E|protein_coding|scf7180000648254:4269:50701:1|gene:GMOY004794	GMOY004794-PA	0	0	0	0	0	990	1196	638	0	0	0	0	0	0	777	216
13046	WW domain-binding protein 4	XP_001650420.1	338	359	363	346	340	372	341	342	363	339	340	339	0	184	370	339
13063	HMG box-containing protein 4	XP_001654490.2	418	0	386	399	451	463	475	442	393	451	452	451	359	355	433	377
13072	AGAP001549-PA	XP_321572.5	583	824	0	0	554	596	580	576	0	581	581	581	574	0	568	577
13107	LOW QUALITY PROTEIN: ras-like protein family member 10B	XP_021707475.1	192	192	334	201	390	266	142	146	342	356	365	342	241	159	146	214
13170	seipin	XP_001654714.2	370	328	347	336	369	351	357	362	340	369	295	369	0	154	356	338
13191	PREDICTED: putative 1-phosphatidylinositol 3-phosphate 5-kinase isoform X1	XP_014103024.1	1809	0	0	0	1804	1866	1865	1847	0	1819	1839	1812	1128	0	1794	1274
13207	serine protease inhibitor 28Dc isoform X2	XP_021701301.1	0	482	697	465	0	0	0	0	1171	0	0	0	0	0	0	522
13208	PREDICTED: mitochondrial cardiolipin hydrolase	XP_014103695.1	253	0	0	0	272	287	174	272	0	269	177	269	0	0	205	110
13226	uncharacterized protein LOC5576873	XP_001662971.1	235	224	218	223	317	242	253	252	216	256	258	262	0	215	254	121
13278	PREDICTED: uncharacterized protein LOC106618600	XP_014091873.1	663	0	0	0	595	577	572	582	0	583	234	585	0	0	187	1103
13309	neuropeptide CCHamide-2 receptor	XP_021708650.1	477	455	426	0	515	504	567	507	425	481	503	478	173	191	434	342
13371	AGAP002595-PA	XP_312343.4	320	320	0	0	318	319	317	318	0	318	317	317	0	0	319	313
13410	transcription intermediary factor 1-alpha isoform X1	XP_021707892.1	0	0	1135	1053	0	0	0	0	1611	0	0	0	0	0	0	584
13438	E3 ubiquitin-protein ligase RNF19B isoform X1	XP_021693523.1	0	800	828	857	0	0	0	0	836	0	0	0	0	217	0	620
13647	PREDICTED: serine/threonine-protein kinase ATM isoform X2	XP_014097139.1	2767	0	0	0	2781	2783	2782	2781	0	2643	1674	2782	0	0	0	106
13674	PREDICTED: EF-hand calcium-binding domain-containing protein 2-like isoform X1	XP_019554217.1	186	0	0	0	189	190	167	157	219	190	249	190	72	0	185	196
13836	PREDICTED: uncharacterized protein LOC106622199, partial	XP_014096772.1	237	0	0	0	406	247	230	218	0	285	345	382	0	0	0	578
13840	PREDICTED: anaphase-promoting complex subunit 13 isoform X1	XP_014103047.1	80	0	0	0	80	80	80	80	0	87	80	106	0	0	80	71
13888	PREDICTED: uncharacterized protein LOC106623078, partial	XP_014097939.1	472	0	0	0	437	437	315	388	0	405	313	437	0	0	442	416
13903	PREDICTED: uncharacterized protein LOC106620262	XP_014094190.1	0	0	0	0	715	0	0	0	0	701	707	690	0	0	595	270
13928	PREDICTED: NF-kappa-B inhibitor cactus-like	XP_014086402.1	0	0	0	0	487	0	0	0	0	485	489	494	0	0	0	397
13957	gametocyte-specific factor 1 homolog	XP_001653467.1	0	176	379	360	0	0	0	0	381	0	0	0	0	0	0	103
13984	protein dead ringer isoform X3	XP_021697343.1	0	955	987	511	0	0	0	0	926	0	0	0	0	68	0	406
13991	uncharacterized protein LOC5571743	XP_021695000.1	1123	1216	1156	1137	1144	1128	1113	1129	1156	1133	1141	1143	0	1135	0	1117
14003	PREDICTED: uncharacterized protein LOC109418090	XP_019547819.1	149	148	0	139	141	143	146	147	145	141	142	141	138	0	143	1627
14063	coiled-coil domain-containing protein 115	XP_001656747.2	155	0	156	128	159	161	158	160	156	158	155	158	0	0	155	157
14100	protein timeless isoform X7	XP_021703087.1	0	1263	1259	996	0	0	0	0	1286	0	0	0	0	0	0	346
14104	neurogenic locus notch homolog protein 1	XP_021695905.1	2979	1828	1975	0	3230	3830	3649	3812	2003	2811	2757	3223	0	0	2390	307
14200	low density lipoprotein receptor adapter protein 1-A	XP_001662631.1	0	300	292	249	0	301	296	306	294	0	0	0	0	0	282	278
14232	uncharacterized protein LOC5578497 isoform X2	XP_021704303.1	0	279	773	411	338	378	372	375	0	234	336	300	0	270	0	398
14247	PREDICTED: uncharacterized protein LOC106627756	XP_014103477.1	1078	0	0	0	1373	0	1349	1233	0	1361	1347	1364	0	0	0	891
14286	PREDICTED: protein HIRA homolog	XP_014102399.1	1047	0	0	0	973	1026	1021	1018	0	978	976	978	881	429	1004	906
14333	PREDICTED: 28S ribosomal protein S10, mitochondrial-like	XP_019528190.1	0	163	0	166	177	173	177	168	173	178	0	176	167	156	166	177
14459	uncharacterized protein LOC5578203	XP_001656845.2	295	228	288	281	299	292	296	291	286	163	298	301	263	268	0	1592
14471	WD repeat-containing protein 91	XP_001650856.2	324	332	329	321	333	322	322	315	323	318	318	313	0	717	298	316
14487	cyclin-L2	XP_001656083.2	560	0	592	567	536	503	523	511	585	534	529	534	471	159	491	500
14565	homeobox protein six1b isoform X2	XP_021704305.1	392	270	328	286	383	425	366	415	344	383	382	374	0	0	409	192
14582	PREDICTED: type I inositol 1,4,5-trisphosphate 5-phosphatase, partial	XP_014098227.1	699	0	0	0	485	691	761	432	0	213	0	473	0	0	683	629
14587	protein tramtrack, beta isoform isoform X1	XP_021706658.1	0	0	799	475	0	0	0	0	794	0	0	0	0	311	0	859
14602	PREDICTED: cyclin-J	XP_014100272.1	261	0	0	0	430	411	458	427	0	430	447	429	0	0	403	349
14648	PREDICTED: sodium-coupled monocarboxylate transporter 1	XP_014100938.1	683	0	0	0	711	697	683	694	0	704	714	699	679	115	704	375
14748	microtubule-associated protein futsch-like isoform X3	XP_021711794.1	0	0	1829	0	0	0	0	0	1877	0	0	0	0	0	0	1078
14767	PREDICTED: myelin expression factor 2 isoform X1	XP_014091116.1	214	0	0	0	624	609	614	599	0	621	629	620	550	172	649	3608
14781	PREDICTED: kelch domain-containing protein 10 homolog	XP_014103670.1	609	0	0	0	562	536	575	537	0	562	570	558	0	0	548	562
15045	PREDICTED: uncharacterized protein LOC106627716 isoform X3	XP_014103410.1	0	0	0	0	1429	547	1395	1373	0	885	1410	1421	0	100	0	622
15115	PREDICTED: octopamine receptor beta-3R	XP_014091613.1	445	0	0	0	1553	1673	1410	1599	0	1354	1288	1493	0	0	1438	140
15167	chromatin assembly factor 1 subunit B	XP_001664137.1	747	741	810	724	747	877	837	807	819	0	755	755	624	607	772	511
15215	PREDICTED: protein spitz	XP_014091303.1	217	0	0	0	213	194	195	194	0	208	206	211	0	0	191	1450
15272	protein lin-9 homolog	XP_021701011.1	0	578	660	631	0	0	0	0	652	0	0	0	629	0	0	565
15322	PREDICTED: probable salivary secreted peptide	XP_014102851.1	119	0	0	0	120	117	132	0	0	120	120	120	0	0	136	130
15339	AGAP011959-PA, partial	XP_320575.3	469	462	0	0	529	462	460	481	0	516	483	495	391	387	467	392
15417	glucosidase 2 subunit beta	XP_001662536.1	548	559	552	548	544	552	553	565	551	560	551	552	0	0	537	564
15515	PREDICTED: serine/arginine repetitive matrix protein 1-like, partial	XP_014101279.1	0	0	0	0	698	0	0	0	0	642	908	527	983	488	0	191
15526	PREDICTED: extracellular sulfatase SULF-1 homolog isoform X1	XP_014098294.1	0	0	0	0	1642	0	0	0	0	1663	1719	1655	0	186	0	398
15553	AGAP003944-PA	XP_318402.5	1853	1908	0	1576	0	0	0	0	0	0	0	0	0	0	0	1299
15577	homeotic protein antennapedia isoform X3	XP_021694199.1	0	140	302	361	0	0	0	0	325	0	0	0	0	0	0	187
15598	baculoviral IAP repeat-containing protein 5.2	XP_001648266.1	153	134	142	141	135	144	145	144	142	135	133	135	0	0	0	150
15623	PREDICTED: uncharacterized protein LOC106624795	XP_014100045.1	231	0	0	0	231	212	208	211	0	230	230	230	0	0	0	228
15658	odorant receptor 56a	XP_001661759.2	419	411	420	414	0	0	420	0	420	0	0	0	398	283	284	384
15765	PREDICTED: general odorant-binding protein 99a	XP_014090556.1	146	0	0	0	142	259	369	278	0	142	0	142	0	0	284	147
15821	potassium voltage-gated channel subfamily KQT member 2	XP_021705377.1	0	645	960	409	0	0	0	0	805	0	0	0	0	237	0	474
15824	tyrosine kinase receptor Cad96Ca	XP_021705360.1	0	706	732	0	0	0	0	0	705	0	0	0	696	428	0	852
15975	uncharacterized protein CG10915 isoform X2	XP_021708935.1	0	512	573	502	0	0	0	0	775	0	0	0	0	0	0	512
16163	PREDICTED: zinc finger CCCH domain-containing protein 18 isoform X1	XP_014091894.1	0	0	0	0	829	0	820	0	0	818	831	817	0	0	0	1211
16241	PREDICTED: serine/threonine-protein kinase 10 isoform X1	XP_014090803.1	0	0	0	0	0	0	0	0	0	1729	0	1764	0	0	0	1394
16497	|protein_coding|Scaffold17:321836:346997:1|gene:LLOJ002605	LLOJ002605-PA	0	0	0	0	0	0	0	0	0	0	0	0	702	88	0	1019
16575	protein CREG1 isoform X1	XP_001650872.2	0	0	307	261	208	0	0	0	284	204	213	205	0	262	0	207
16716	LOW QUALITY PROTEIN: fidgetin-like protein 1	XP_021700733.1	0	341	641	607	0	0	0	0	631	0	0	0	0	0	0	554
16720	PREDICTED: helicase POLQ-like	XP_014091348.1	1051	0	0	0	1127	1080	1096	1070	0	1136	1132	979	0	0	1118	1907
16772	suppressor of cytokine signaling 7 isoform X2	XP_021707731.1	0	204	260	0	0	0	0	0	489	0	0	0	0	0	0	258
16779	uncharacterized protein LOC5566753 isoform X1	XP_021706970.1	0	311	319	170	0	0	0	0	491	0	0	0	174	175	0	139
16796	AGAP012089-PA, partial	XP_320437.4	383	389	0	0	393	377	398	375	0	395	402	392	710	0	0	381
16943	PREDICTED: RCC1 domain-containing protein 1	XP_014085805.1	373	0	0	0	386	397	406	375	0	384	383	384	0	0	369	373
17085	AGAP009522-PA, partial	XP_310164.4	0	1415	0	0	1846	0	0	0	0	2327	1910	2314	1162	661	0	1125
17126	uncharacterized protein LOC5564953 isoform X2	XP_021697673.1	0	1061	1062	923	0	0	0	0	1063	0	0	0	749	0	0	853
17178	zinc metalloproteinase nas-4 isoform X3	XP_001657262.2	0	359	286	291	0	0	0	0	360	0	0	0	325	127	0	832
17279	uncharacterized protein LOC5572767	XP_021697644.1	0	0	908	890	0	0	0	0	912	0	0	0	837	0	0	939
17307	PREDICTED: protein FAM188B2	XP_014089273.1	193	0	0	0	427	409	417	410	0	419	470	422	0	0	421	223
17314	PREDICTED: uncharacterized protein LOC106614810	XP_014086198.1	137	0	0	0	129	131	130	133	0	129	129	129	0	0	470	135
17315	myoneurin	XP_021704552.1	0	0	738	494	598	0	0	0	757	0	608	555	0	0	0	586
17385	PR domain zinc finger protein 1 isoform X2	XP_021697778.1	0	1029	1033	1035	0	0	0	0	1035	0	0	0	0	712	0	916
17417	PREDICTED: uncharacterized protein LOC106625623, partial	XP_014100927.1	208	0	0	0	211	281	209	213	0	210	0	212	0	0	0	636
17425	contactin-2	XP_021700511.1	0	1322	1270	1056	0	0	0	0	1277	0	0	0	1006	0	0	236
17433	meckelin	XP_021707577.1	0	1042	1037	789	994	0	0	0	1203	946	991	953	928	760	0	899
17452	PREDICTED: DNA-binding protein D-ETS-6-like	XP_014090996.1	305	0	0	0	634	0	0	0	0	543	218	548	0	0	0	223
17485	PREDICTED: transmembrane protein C5orf28	XP_014094916.1	224	0	0	0	221	222	222	222	0	221	221	221	0	0	218	4084
17541	cell wall protein IFF6-like	XP_021711908.1	0	842	242	785	0	0	0	0	915	0	0	0	513	354	0	944
17551	uncharacterized protein LOC110675397 isoform X3	XP_021696012.1	0	0	2455	2003	0	0	0	0	2513	0	0	0	0	0	0	685
17612	ribosome biogenesis protein BMS1 homolog	XP_001663880.2	1159	0	1160	0	1171	0	1173	1169	0	1170	1175	1169	0	270	1158	1161
17621	PREDICTED: protein ovo-like, partial	XP_014101775.1	0	0	0	184	1093	0	0	0	0	1881	803	1090	0	0	0	402
17642	uncharacterized protein LOC5571130	XP_001659573.1	250	264	244	0	0	243	243	243	244	0	0	0	0	0	237	207
17669	PREDICTED: zinc finger protein 37-like isoform X1	XP_014091064.1	0	0	0	0	928	0	0	0	0	923	1012	914	0	0	0	716
17736	|protein_coding|scf7180000647898:6076:8264:1|gene:GMOY004035	GMOY004035-PA	0	0	0	0	0	0	0	423	0	0	0	0	0	91	95	836
17757	dual 3',5'-cyclic-AMP and -GMP phosphodiesterase 11	XP_021697832.1	0	934	834	821	0	0	0	0	946	0	0	0	707	799	0	786
17775	phosphoserine phosphatase isoform X1	XP_001652419.1	0	310	330	306	0	0	0	0	339	0	0	0	0	235	0	228
17821	mucin-12 isoform X1	XP_021704681.1	0	0	1706	1079	0	0	0	0	1703	0	0	0	0	0	0	995
17826	PREDICTED: golgin subfamily A member 2	XP_014085298.1	0	0	0	0	898	0	0	0	0	887	897	902	0	0	0	300
17878	formin-J isoform X4	XP_021707121.1	0	178	1686	896	0	0	0	0	2054	0	0	0	0	0	0	858
17912	PREDICTED: putative odorant-binding protein A10 isoform X2	XP_014087038.1	155	0	0	0	162	0	149	157	0	156	155	157	0	0	178	134
17927	PREDICTED: high mobility group protein DSP1	XP_019544683.1	393	457	0	372	0	0	0	0	194	0	0	0	149	208	0	387
17944	hybrid signal transduction histidine kinase A isoform X2	XP_021710994.1	0	0	813	226	0	0	0	0	862	0	0	0	0	0	0	145
17962	methyl-CpG-binding domain protein 2 isoform X3	XP_021710253.1	0	304	274	202	0	0	0	0	202	0	0	0	0	0	0	998
18079	serologically defined colon cancer antigen 8 homolog isoform X4	XP_021707344.1	0	0	728	704	0	0	0	0	1012	0	0	0	0	0	0	555
18136	uncharacterized protein LOC5570170	XP_001658975.1	0	0	549	0	0	0	0	0	550	0	0	0	0	0	0	433
18149	PREDICTED: uncharacterized protein LOC106614192	XP_014085269.1	1301	0	0	0	1275	1260	1265	1377	0	1288	1277	1279	0	0	1231	189
18187	PREDICTED: uncharacterized protein LOC106615635	XP_014087421.1	112	0	0	0	113	111	113	111	0	113	113	113	0	0	112	373
18203	PREDICTED: TATA element modulatory factor	XP_014091461.1	933	0	0	0	1079	888	1036	917	0	1094	1096	1091	0	0	1002	835
18281	PREDICTED: adult cuticle protein 1-like	XP_014086894.1	0	0	0	0	111	105	105	106	0	115	111	113	0	0	215	325
18320	zinc finger protein 665	XP_021704071.1	863	0	578	0	819	881	826	824	577	821	814	821	0	0	797	515
18333	uncharacterized protein LOC5565507	XP_001649836.2	0	0	155	166	0	0	0	0	162	0	0	0	158	151	0	151
18410	PREDICTED: cGMP-dependent protein kinase, isozyme 1-like, partial	XP_014101466.1	768	0	0	0	1476	931	1498	1557	0	941	1483	1467	0	0	0	392
18471	PREDICTED: enhancer of mRNA-decapping protein 4 homolog isoform X1	XP_014086522.1	0	0	0	0	1356	1399	1404	1364	0	1359	961	1355	0	0	1375	746
18514	LOW QUALITY PROTEIN: potassium channel subfamily T member 2	XP_023159340.1	0	0	0	0	1701	0	0	0	0	0	0	0	0	0	0	1726
18554	PREDICTED: WSCD family member CG9164	XP_014092992.1	317	0	0	0	0	318	315	0	0	321	0	0	329	161	0	319
18588	PREDICTED: ubiquinone biosynthesis protein COQ9, mitochondrial isoform X1	XP_014087532.1	326	0	0	0	362	357	335	358	0	350	0	347	0	0	0	259
18607	AGAP005245-PJ	XP_001688536.1	0	601	0	0	0	0	0	0	0	0	0	0	0	0	0	176
18679	PREDICTED: synaptic vesicular amine transporter	XP_014096513.1	602	0	0	0	648	683	647	679	0	641	383	642	0	305	536	468
18717	uncharacterized protein Dmel_CG4820	NP_001097748.1	587	0	0	0	0	438	430	433	0	0	425	0	0	0	422	340
18723	PREDICTED: CDK5RAP3-like protein isoform X1	XP_014097030.1	509	0	0	0	512	515	520	514	0	772	0	512	0	0	513	248
18728	PREDICTED: uncharacterized protein LOC106627441 isoform X5	XP_014103041.1	0	0	0	0	842	0	0	0	0	598	0	838	0	0	0	237
18773	PREDICTED: GATA-binding factor C	XP_014094286.1	699	0	0	0	0	737	710	483	0	700	0	0	152	0	364	126
18800	PREDICTED: uncharacterized protein LOC106614476	XP_014085719.1	245	0	0	0	247	237	247	232	0	247	249	244	195	179	245	195
18813	AGAP001498-PA	XP_321623.2	345	504	0	0	456	477	465	461	0	340	260	452	0	0	0	578
18823	PREDICTED: probable G-protein coupled receptor No18	XP_014096473.1	0	0	0	0	630	771	775	774	0	525	680	582	0	0	681	640
18843	PREDICTED: uncharacterized protein LOC101897407 isoform X4	XP_005183563.1	0	0	0	0	0	2396	0	0	0	0	0	0	0	0	0	1270
18925	PREDICTED: flap endonuclease GEN	XP_014093320.1	726	0	0	0	803	439	787	789	0	792	833	793	0	0	771	188
18978	PREDICTED: nuclear hormone receptor FTZ-F1 isoform X2	XP_014088530.1	0	0	0	0	0	733	421	232	0	753	1131	757	0	0	0	601
18988	PREDICTED: sorting nexin-29 isoform X2	XP_014090466.1	520	0	0	0	553	0	574	546	0	439	554	548	545	480	569	520
19037	PREDICTED: uncharacterized protein LOC101894461 isoform X2	XP_011295517.1	0	0	0	0	0	3479	0	3497	0	0	0	0	0	0	0	1735
19062	uncharacterized protein LOC5575608 isoform X1	XP_021699280.1	0	253	936	205	0	0	0	0	791	0	0	0	0	0	0	315
19110	PREDICTED: peptidoglycan-recognition protein LD isoform X2	XP_014100313.1	0	0	0	0	402	0	0	0	0	375	336	310	249	0	0	2008
19166	protein atonal homolog 8	XP_001659017.1	360	380	358	321	0	0	0	0	359	0	0	0	0	294	0	293
19186	PREDICTED: mediator of RNA polymerase II transcription subunit 9	XP_014100899.1	144	0	0	0	139	140	134	140	0	139	138	139	0	111	137	1078
19192	natterin-4 isoform X1	XP_021696850.1	0	146	235	145	0	0	0	0	228	0	0	0	204	0	0	144
19205	uncharacterized protein LOC5572204 isoform X1	XP_021698784.1	0	0	1622	682	0	0	0	0	1626	0	0	0	0	0	0	1419
19270	PREDICTED: uncharacterized protein LOC106623060	XP_014097906.1	566	0	0	0	578	565	0	548	0	583	581	585	0	0	419	173
19371	1-phosphatidylinositol 4,5-bisphosphate phosphodiesterase classes I and II isoform X1	XP_021702742.1	0	0	1449	1069	0	0	0	0	1456	0	0	0	146	356	0	439
19474	LIM/homeobox protein Lhx9	XP_021701489.1	0	271	370	338	0	0	0	0	373	0	0	0	148	292	0	426
19565	ras-specific guanine nucleotide-releasing factor 2 isoform X3	XP_021706458.1	0	1618	1521	1074	0	0	0	0	1592	0	0	0	0	0	0	438
19720	EF-hand calcium-binding domain-containing protein 2-like isoform X2	XP_021699536.1	0	217	161	0	0	0	0	0	193	0	0	0	159	0	0	167
19750	serine/threonine-protein kinase ATM isoform X1	XP_021700538.1	0	1128	3301	1315	0	0	0	0	2822	0	0	0	0	0	0	867
19756	F-box/LRR-repeat protein 13-like	XP_021712773.1	0	0	758	819	0	0	0	0	768	0	0	0	606	0	0	712
19900	PREDICTED: zinc finger protein 2-like	XP_014098257.1	587	0	0	0	667	719	700	684	0	651	676	674	0	0	675	290
19931	AGAP002339-PA	XP_312629.4	253	258	0	0	239	251	268	255	0	242	242	242	0	0	254	177
19943	PREDICTED: protein tyrosine phosphatase type IVA 1	XP_014086082.1	0	0	0	0	0	0	0	0	0	195	0	0	0	0	248	134
20110	anillin isoform X2	XP_021705091.1	0	1350	1247	1304	0	0	1252	0	1323	0	0	0	0	0	0	1190
20124	PREDICTED: LIM domain transcription factor LMO4.1 isoform X1	XP_019530097.1	0	420	0	278	0	0	0	0	299	0	0	0	0	126	0	141
20202	peptidoglycan-recognition protein LB isoform X1	XP_021709443.1	0	205	223	209	0	0	0	0	203	0	0	0	0	0	0	186
20308	PREDICTED: uncharacterized protein LOC106616458	XP_014088596.1	822	0	0	0	1113	0	0	1107	0	1091	842	1100	291	0	0	665
20311	neuropilin and tolloid-like, isoform B	NP_001285211.1	822	0	0	0	0	921	1177	1073	0	0	402	0	0	0	0	367
20421	serine/threonine-protein kinase fused	XP_001658684.2	0	750	793	790	0	0	0	0	793	0	0	0	729	446	0	861
20465	uncharacterized protein LOC5572585 isoform X1	XP_001654092.2	0	288	299	302	0	0	0	0	294	0	0	0	209	245	0	218
20499	PREDICTED: B9 domain-containing protein 2	XP_014096333.1	177	0	0	0	177	177	177	177	0	177	177	177	0	0	812	636
20512	|protein_coding|scf7180000651846:1451874:1454666:-1|gene:GMOY009504	GMOY009504-PA	0	0	0	0	0	674	672	634	0	0	0	0	0	0	661	478
20569	PREDICTED: hepatic leukemia factor-like isoform X1	XP_019563500.1	0	465	0	243	0	0	0	0	424	0	0	0	0	0	0	1870
20573	PREDICTED: serine/threonine-protein kinase ATR	XP_014102450.1	0	0	0	0	2701	2653	2634	1781	0	2708	2428	2706	0	0	2603	1740
20587	PREDICTED: protein trachealess isoform X2	XP_014093531.1	0	0	0	0	0	0	0	0	0	912	281	0	790	0	179	257
20604	uncharacterized protein LOC101448569 isoform X2	XP_012159371.1	0	0	0	0	1406	0	0	0	0	0	1755	0	0	0	0	937
20645	PREDICTED: protein UXT	XP_014097272.1	0	0	0	0	138	0	143	143	0	144	63	142	0	131	143	140
20700	cytochrome b5 isoform X1	XP_004520379.1	119	0	0	0	146	0	0	0	0	0	0	0	0	89	179	636
20740	PREDICTED: uncharacterized protein LOC106615852, partial	XP_014087698.1	0	0	0	0	293	0	0	0	0	306	983	359	0	0	0	130
20794	PREDICTED: uncharacterized protein LOC106627501	XP_014103115.1	0	0	0	0	466	477	471	458	0	465	469	462	0	0	454	411
20797	PREDICTED: putative uncharacterized protein DDB_G0271606	XP_014095481.1	697	0	0	0	627	0	0	0	0	705	653	574	0	0	0	129
20801	AGAP008390-PA	XP_001237881.1	110	113	0	0	114	167	159	154	0	114	114	114	0	0	171	116
20844	fas-associated death domain protein	XP_001654342.2	0	255	260	255	242	0	0	0	261	253	136	255	0	0	0	220
20860	integrin beta-nu isoform X2	XP_021701799.1	0	803	793	782	0	0	0	0	793	0	0	0	0	0	0	857
20970	inactivation-no-after-potential D protein isoform X5	XP_021700003.1	0	681	628	0	0	0	0	0	220	0	0	0	610	419	0	2653
20971	membrane-bound transcription factor site-1 protease isoform X1	XP_021705785.1	0	892	1360	1128	0	0	0	0	1375	0	0	0	1184	0	0	1069
21026	glypican-4	XP_021708361.1	0	741	741	732	0	0	0	0	751	0	0	0	597	479	0	690
21030	PREDICTED: uncharacterized protein LOC106617242	XP_014089792.1	462	0	0	0	472	472	424	466	0	478	460	481	0	0	452	319
21053	PREDICTED: presenilins-associated rhomboid-like protein, mitochondrial	XP_014095981.1	351	0	0	0	348	0	0	273	0	349	349	349	0	0	350	371
21071	AGAP011330-PA, partial	XP_001688178.1	391	112	0	0	0	434	0	393	0	0	0	0	0	0	0	1668
21157	PREDICTED: protein LTV1 homolog	XP_014092086.1	493	0	0	0	513	504	504	500	0	510	602	508	0	0	0	377
21167	bromodomain-containing protein DDB_G0270170	XP_021711621.1	0	476	757	134	0	0	0	0	750	0	0	0	477	0	0	537
21225	uncharacterized protein LOC110674097	XP_021693385.1	0	245	252	342	0	0	0	0	252	0	0	0	141	175	0	240
21244	PREDICTED: G patch domain and ankyrin repeat-containing protein 1 homolog	XP_014095715.1	336	0	0	0	336	346	342	348	0	344	344	344	0	0	342	319
21246	uncharacterized protein LOC110676393	XP_021699804.1	313	274	271	265	0	0	278	0	271	0	0	278	0	0	0	273
21300	uncharacterized protein LOC5576232	XP_001656010.2	0	471	1105	1107	0	0	0	0	1112	0	0	0	961	354	0	941
21410	ALK tyrosine kinase receptor	XP_021709459.1	0	1411	1725	1775	0	0	0	609	1739	0	0	0	0	0	0	1421
21458	PREDICTED: uncharacterized protein LOC109409283	XP_019538267.1	0	0	0	0	0	0	0	0	301	0	0	0	0	676	0	569
21484	PREDICTED: SOX domain-containing protein dichaete	XP_014091423.1	0	0	0	0	424	267	234	306	0	372	324	387	0	0	277	163
21581	|protein_coding|Scaffold244:97211:99112:-1|gene:LLOJ004114	LLOJ004114-PA	0	0	0	0	0	0	0	0	0	0	0	0	465	241	0	362
21586	conserved hypothetical protein	XP_001865289.1	0	0	0	448	0	0	0	0	0	0	0	0	0	0	0	186
21689	bypass of stop codon protein 1 isoform X1	XP_020713821.1	0	0	0	0	310	353	0	136	0	0	0	0	0	0	0	161
21702	integrator complex subunit 12	XP_021694321.1	0	0	404	344	0	0	0	0	354	0	0	0	0	0	0	233
21846	PREDICTED: unconventional myosin-XV	XP_014089712.1	0	0	0	0	3076	1423	0	669	0	3040	1116	3032	0	0	0	187
21866	zinc finger protein jing homolog isoform X1	XP_021704401.1	0	0	1627	0	0	0	0	0	1599	0	0	0	0	0	0	715
22018	serine/threonine-protein kinase stk11	XP_021693314.1	0	566	607	537	0	0	0	0	624	0	0	0	0	0	0	433
22041	serine/threonine-protein phosphatase 6 regulatory subunit 3	XP_023294748.1	0	0	0	0	0	985	919	982	0	0	0	0	0	0	0	685
22055	neurotrypsin	XP_001653721.2	0	1322	1161	1118	0	0	0	0	1160	0	0	0	0	0	0	236
22058	monocarboxylate transporter 8	XP_021702723.1	0	634	838	566	0	0	0	0	846	0	0	0	216	0	0	386
22077	HIV Tat-specific factor 1	XP_021699226.1	0	0	652	377	0	0	0	0	661	0	399	0	0	0	0	490
22081	uncharacterized protein LOC5579101 isoform X1	XP_021708703.1	0	0	616	592	0	0	0	0	604	0	0	0	0	0	0	2516
22121	PREDICTED: probable DNA double-strand break repair Rad50 ATPase	XP_014103553.1	614	0	0	0	624	620	624	619	0	622	621	623	0	0	615	311
22206	uncharacterized protein LOC5571095 isoform X2	XP_021709987.1	0	0	488	352	0	0	0	0	547	0	0	0	0	0	0	373
22316	linear ubiquitin E3 ligase, isoform K	NP_001260161.1	180	0	0	0	0	0	0	0	0	0	0	0	0	0	0	771
22319	PREDICTED: uncharacterized protein LOC106620534	XP_014094531.1	0	0	0	0	150	162	159	157	0	149	153	150	0	0	0	402
22332	uncharacterized protein LOC111682483	XP_023300217.1	0	0	0	0	0	271	273	265	0	0	0	0	0	0	0	616
22342	probable helicase with zinc finger domain	XP_021709050.1	0	0	2138	2054	0	0	0	0	2150	0	0	0	1762	1119	0	1773
22355	mitochondrial inner membrane protease subunit 1	XP_021693238.1	0	247	226	214	0	0	0	0	231	0	0	0	156	147	0	298
22423	homeobox protein invected	XP_021703202.1	0	94	619	352	0	0	0	0	611	0	0	0	0	86	0	156
22441	E3 ubiquitin-protein ligase RNF25	XP_001655338.2	0	399	410	365	0	0	0	0	483	0	0	0	0	331	0	362
22467	ATP synthase F0 subunit 8 (mitochondrion)	YP_009389263.1	0	0	53	0	0	0	0	0	0	0	0	0	0	0	0	372
22578	PREDICTED: protein cereblon homolog	XP_014089885.1	585	0	0	0	699	0	0	0	0	701	712	696	0	0	0	437
22729	uncharacterized protein Dmel_CG9813, isoform A	NP_731798.1	556	0	0	0	0	0	0	0	0	0	0	0	0	337	561	1021
22859	PREDICTED: uncharacterized protein LOC109432084	XP_019563927.1	0	673	0	673	0	0	0	0	694	0	0	0	0	0	0	592
22867	PREDICTED: glutactin	XP_014091425.1	0	0	0	0	680	1050	748	1048	0	678	686	688	0	0	829	1635
22878	uncharacterized protein LOC5568221	XP_001652153.1	0	0	193	191	0	202	188	191	203	0	0	0	0	0	0	211
22910	AGAP003674-PA	XP_313455.4	0	314	0	319	315	335	256	0	0	314	0	315	0	0	259	370
22919	uncharacterized protein Dmel_CG4151, isoform B	NP_001284895.1	182	0	0	0	0	172	0	172	0	0	0	0	0	0	0	1138
22973	protein NASP homolog	XP_021710814.1	0	0	407	411	0	0	0	0	410	0	0	0	0	0	0	389
23050	PREDICTED: uncharacterized protein LOC106617677	XP_014090517.1	77	0	0	0	78	78	77	78	0	78	78	78	0	0	0	80
23076	uncharacterized protein LOC5569487 isoform X2	XP_021711672.1	0	0	1057	0	0	0	0	0	1054	0	0	0	0	0	0	624
23081	gonadotropin-releasing hormone receptor isoform X2	XP_021705872.1	0	0	515	265	0	0	0	0	725	0	0	0	166	0	0	268
23088	cleavage and polyadenylation specificity factor subunit CG7185	XP_001655573.2	0	0	586	315	0	0	0	0	585	0	0	0	664	359	0	498
23263	|protein_coding|scf7180000648291:1153:34354:1|gene:GMOY004854	GMOY004854-PA	0	0	0	0	0	1937	1903	1738	0	0	233	0	0	213	1241	593
23358	PREDICTED: 5-hydroxytryptamine receptor 2A	XP_011291508.1	0	0	0	0	0	1136	0	1087	0	0	0	0	0	0	0	128
23361	PREDICTED: uncharacterized protein LOC106626082, partial	XP_014101361.1	0	0	0	0	554	0	0	0	0	305	891	488	0	0	345	609
23362	replication factor C subunit 1	XP_021704728.1	0	1053	1073	1042	1033	0	0	1042	1065	0	0	0	0	0	0	1059
23425	uncharacterized protein LOC5575710 isoform X1	XP_021699114.1	0	0	336	412	0	0	0	0	347	0	0	0	0	0	0	207
23440	heart- and neural crest derivatives-expressed protein 2	XP_001655209.2	0	0	296	177	0	0	0	0	277	0	0	0	231	152	0	256
23470	cyclic nucleotide-gated cation channel beta-3	XP_021705480.1	0	926	941	969	0	0	0	0	943	0	0	0	1056	941	0	779
23560	protein ovarian tumor locus isoform X2	XP_021707393.1	0	0	892	390	0	0	0	0	888	0	0	0	0	0	0	874
23599	headcase protein-like	XP_021710984.1	0	0	360	462	0	0	0	0	843	0	0	0	0	0	0	183
23631	|protein_coding|scf7180000648349:16050:16715:1|gene:GMOY004968	GMOY004968-PA	0	0	0	0	0	218	222	325	0	0	0	0	0	0	195	208
23660	PREDICTED: uncharacterized protein LOC106622201	XP_014096774.1	0	0	0	0	269	0	194	0	0	285	264	281	0	0	183	140
23662	PREDICTED: uncharacterized protein LOC106619784	XP_014093518.1	440	0	0	0	354	356	357	353	0	354	355	354	0	0	355	279
23707	furin-like protease 1	XP_021709692.1	0	1107	1135	0	0	0	0	0	1063	0	0	0	0	0	0	2342
23742	uncharacterized protein LOC5576714	XP_001656220.1	0	238	254	243	0	0	0	0	252	0	0	0	259	0	0	225
23935	|protein_coding|Scaffold301:90723:92468:-1|gene:PPAI005011	PPAI005011-PA	0	0	0	0	0	0	0	0	0	0	0	0	0	581	0	1214
23943	uncharacterized protein LOC5575101 isoform X2	XP_021705928.1	0	0	1916	511	0	0	0	0	1950	0	0	0	0	0	0	492
23946	|protein_coding|Scaffold668:24951:25404:1|gene:PPAI009929	PPAI009929-PA	0	0	0	0	0	0	0	0	0	0	0	0	0	116	0	1048
23958	bicaudal D	XP_001862559.1	0	0	0	766	0	0	0	0	0	0	750	0	326	576	0	855
23973	Werner Syndrome-like exonuclease	XP_021713401.1	0	292	310	302	0	0	0	0	309	0	0	0	0	0	0	267
24072	PIN2/TERF1-interacting telomerase inhibitor 1 isoform X2	XP_001657163.2	0	0	435	488	0	0	0	0	505	0	0	0	0	0	0	957
24109	AGAP009167-PA	XP_319930.4	0	1193	0	0	1613	0	0	0	0	1615	1609	1624	0	0	1612	1458
24395	PREDICTED: uncharacterized protein LOC106616308	XP_014088375.1	0	0	0	0	80	0	0	0	0	80	80	80	0	0	0	351
24444	|protein_coding|Scaffold3495:13124:14026:1|gene:PPAI005648	PPAI005648-PA	0	0	0	0	0	0	0	0	0	0	0	0	0	252	0	884
24629	uncharacterized protein LOC101449760	XP_004525786.2	0	0	0	0	442	393	449	380	0	0	0	0	367	427	0	703
24689	proline-, glutamic acid- and leucine-rich protein 1	XP_021693759.1	30	0	822	822	0	0	0	0	827	0	0	0	0	0	0	790
24701	PREDICTED: uncharacterized protein LOC106615617	XP_014087398.1	0	0	0	0	165	200	161	172	0	161	166	159	0	0	0	1402
24751	uncharacterized protein LOC110118229	XP_020715196.1	0	0	0	0	369	0	0	0	0	0	0	0	328	0	0	339
24776	flocculation protein FLO11 isoform X2	XP_021701611.1	0	0	476	378	0	0	0	0	588	0	0	0	0	0	0	529
24826	uncharacterized protein LOC110674179	XP_021693850.1	0	0	598	1010	0	0	0	0	741	0	0	0	0	0	0	839
24878	PREDICTED: uncharacterized protein LOC106624600	XP_014099823.1	293	0	0	0	263	264	260	0	0	263	263	263	0	0	265	1708
24941	|protein_coding|Scaffold1097:35891:47427:-1|gene:LLOJ000603	LLOJ000603-PA	0	0	0	0	0	0	0	0	0	0	0	0	347	0	0	333
25000	|protein_coding|scf7180000649287:4705:11356:1|gene:GMOY006738	GMOY006738-PA	0	0	0	0	0	673	604	435	0	0	0	0	0	0	569	140
25186	conserved hypothetical protein	XP_001846988.1	0	0	0	1269	0	0	0	0	0	0	0	0	1053	931	0	1246
25263	PREDICTED: kinesin-like protein Nod	XP_014086071.1	0	0	0	0	832	0	0	0	0	839	350	826	0	0	0	714
25295	PREDICTED: zinc finger Ran-binding domain-containing protein 2	XP_014096890.1	0	0	0	0	367	357	0	0	0	370	364	366	272	0	0	249
25345	PREDICTED: myosin-9-like	XP_014098411.1	0	0	0	0	202	0	0	0	0	194	189	194	0	0	0	974
25405	WD repeat-containing protein CG11141	XP_001648099.1	0	490	495	421	0	0	0	0	497	0	0	0	0	0	0	720
25501	PAB-dependent poly(A)-specific ribonuclease subunit PAN2	XP_021711453.1	0	0	1288	0	0	0	0	0	1289	0	0	0	702	87	0	1295
25545	|protein_coding|scf7180000652156:406120:417098:1|gene:GMOY010729	GMOY010729-PA	0	0	0	0	0	1448	1524	1294	0	0	0	0	0	0	1835	1015
25601	uncharacterized protein LOC110118930	XP_020717452.1	198	0	0	0	163	163	157	184	0	0	0	0	0	0	0	117
25610	doublesex, isoform B	NP_731198.1	427	0	0	0	0	0	0	0	0	0	0	0	171	184	0	430
25719	uncharacterized protein LOC110118157	XP_020714837.1	59	0	0	0	58	73	61	0	0	0	0	0	0	0	0	51
25742	uncharacterized protein LOC5572919	XP_001654254.1	0	575	640	630	0	0	0	0	638	0	0	0	0	0	0	393
25766	uncharacterized protein LOC5571061	XP_021710574.1	0	0	168	0	0	0	0	0	150	0	0	0	0	0	0	701
25847	protein smoothened	XP_001657927.2	0	0	1060	1063	0	0	0	0	1066	0	0	0	0	672	0	1076
26009	uncharacterized protein LOC5579889	XP_001657868.2	0	0	300	313	0	0	0	0	300	0	0	0	0	0	0	586
26048	uncharacterized protein Dmel_CG9422, isoform C	NP_610227.2	206	0	0	0	0	262	250	251	0	0	0	0	0	0	256	245
26059	neuropeptide SIFamide receptor	XP_021710720.1	0	862	464	570	0	0	0	0	486	0	0	0	479	0	0	171
26127	uncharacterized protein CG5098	XP_021698463.1	0	0	1120	0	0	0	0	0	1146	0	0	0	0	0	0	412
26254	|protein_coding|scf7180000648517:100236:104624:-1|gene:GMOY005291	GMOY005291-PA	0	0	0	0	0	1301	1398	1407	0	0	0	0	0	0	1352	1465
26294	PREDICTED: uncharacterized protein LOC106619604	XP_014093254.1	1100	0	0	0	0	1240	1238	1221	0	1181	0	0	0	0	1201	350
26391	homeotic protein empty spiracles	XP_001663802.2	0	0	424	0	0	0	0	0	431	0	161	0	122	78	0	354
26439	|protein_coding|Scaffold877:38447:39279:1|gene:LLOJ009483	LLOJ009483-PA	0	0	0	0	0	0	0	0	0	0	0	0	117	0	0	414
26464	PREDICTED: kinesin-related protein 6	XP_014094706.1	0	0	0	0	264	0	0	0	0	237	240	254	0	0	0	534
26660	AGAP010194-PA, partial	XP_319372.4	314	505	0	0	0	0	0	0	0	0	0	0	316	0	0	490
26712	decondensation factor 31, isoform B	NP_724350.1	183	0	0	0	0	176	171	179	0	0	0	0	0	0	174	854
26770	PREDICTED: uncharacterized protein LOC106624261, partial	XP_014099431.1	0	0	0	0	171	0	0	0	0	169	172	174	0	0	0	396
26829	PREDICTED: uncharacterized protein LOC106624370	XP_014099569.1	0	0	0	0	216	0	0	0	0	211	218	211	0	0	0	364
26830	uncharacterized protein PB18E9.04c	XP_001653389.1	0	0	585	583	0	0	0	0	582	0	0	0	509	502	0	493
26872	uncharacterized protein LOC101450619	XP_012159674.1	0	0	0	0	1069	0	0	0	0	0	315	914	0	0	0	1031
26878	apoptotic chromatin condensation inducer in the nucleus	XP_021702950.1	0	0	772	776	0	0	0	0	776	0	0	0	0	0	0	198
27138	zinc transporter Slc39a7-like	XP_023302334.1	0	0	0	0	0	215	274	0	0	0	0	0	0	0	0	136
27167	5'-3' exoribonuclease 1	XP_021709659.1	0	1705	1666	1609	0	0	0	0	1661	0	0	0	0	0	0	1671
27244	PREDICTED: uncharacterized protein LOC109401834, partial	XP_019529991.1	0	0	0	566	0	0	0	0	529	0	0	0	0	0	0	397
27291	negative cofactor 2alpha	NP_611601.2	341	0	0	0	0	403	476	417	0	0	0	0	0	327	0	301
27353	uncharacterized protein LOC5564408	XP_001648750.2	0	0	968	867	0	0	128	0	977	0	0	0	0	670	839	488
27365	PREDICTED: homeobox protein Nkx-2.4	XP_019561493.1	0	578	0	226	0	0	0	0	438	0	0	0	0	85	0	299
27405	PREDICTED: uncharacterized protein LOC109611783	XP_019890605.1	0	0	0	0	0	343	0	424	0	0	0	0	0	0	0	375
27486	clusterin-associated protein 1	XP_001648485.2	0	431	438	370	0	0	0	0	437	0	0	0	366	396	0	234
27574	transmembrane and TPR repeat-containing protein CG4341	XP_021695337.1	0	0	302	0	0	1012	1027	1007	0	0	0	0	0	0	0	289
27688	G patch domain-containing protein 4	XP_001655788.1	0	497	457	461	0	0	0	0	456	0	0	0	0	0	0	199
27711	AGAP000933-PA	XP_001238804.3	0	201	0	0	0	185	174	173	0	0	0	0	0	0	0	194
27770	AGAP011731-PA, partial	XP_001689289.1	0	133	0	0	0	0	0	0	0	1021	0	0	0	0	428	1155
28035	spermatogenesis-associated protein 5-like protein 1	XP_001651297.1	0	749	735	0	0	0	0	0	745	0	0	0	0	0	0	390
28077	|protein_coding|scf7180000641460:29674:35377:-1|gene:GMOY001490	GMOY001490-PA	0	0	0	0	0	599	0	675	0	0	0	0	0	0	236	312
28147	nuA4 complex subunit EAF3 homolog	XP_001655962.2	0	0	386	49	0	0	0	0	394	0	0	0	0	349	0	181
28177	uncharacterized protein LOC5564494	XP_021694318.1	0	610	633	0	0	0	0	0	589	0	0	0	0	0	0	325
28219	cep290, isoform B	NP_001261227.1	1978	0	0	0	0	0	0	0	0	0	0	0	1603	1972	2066	490
28353	AGAP013152-PA	XP_003437071.1	0	209	0	251	0	0	0	0	0	0	0	0	0	0	0	182
28419	|protein_coding|Scaffold192:13653:58952:1|gene:LLOJ003072	LLOJ003072-PA	0	0	0	0	0	0	0	0	0	0	0	0	1687	325	0	155
28444	AGAP000930-PA, partial	XP_309114.5	0	1112	0	0	0	0	0	0	0	0	0	0	0	0	0	4953
28474	wiskott-Aldrich syndrome protein family member 2	XP_001662630.2	0	0	624	630	0	0	0	0	623	0	0	0	0	0	0	641
28650	|protein_coding|Scaffold536:16899:20383:1|gene:LLOJ007134	LLOJ007134-PA	0	0	0	0	0	0	0	0	0	0	232	0	647	817	0	1200
28688	PREDICTED: polycomb group protein Pc	XP_014095273.1	0	0	0	0	420	0	0	0	0	410	417	411	0	0	412	714
28768	DNA-directed RNA polymerase III subunit RPC9 isoform X1	XP_021695488.1	0	140	130	166	0	0	0	0	128	0	0	0	0	0	0	130
28821	|protein_coding|scf7180000648792:140597:165666:1|gene:GMOY005911	GMOY005911-PA	0	0	0	0	0	793	1088	1098	0	0	0	0	0	415	1229	113
28948	uncharacterized protein LOC111681807	XP_023299473.1	0	0	0	0	0	0	556	963	0	0	0	0	0	0	0	435
28983	uncharacterized protein LOC5570131	XP_001653111.1	0	0	527	522	0	0	0	0	533	0	0	0	0	0	0	291
29152	PREDICTED: protein vestigial-like	XP_019549704.1	453	0	0	264	0	0	0	0	126	0	0	0	444	0	0	646
29156	mtf-1: metal response element-binding transcription factor-1|protein_coding|scf7180000640160:16166:26811:1|gene:GMOY000594	GMOY000594-PA	0	0	0	0	0	1038	1183	798	0	0	0	0	0	0	1035	250
29184	sina homologue	NP_648927.1	351	0	0	0	0	0	0	0	0	0	0	0	0	0	0	274
29211	uncharacterized protein LOC111685857	XP_023303907.1	0	0	0	0	0	0	347	0	0	0	0	0	0	0	0	209
29227	adenylate cyclase type 9	XP_001867833.1	0	0	0	1464	0	0	0	0	0	0	0	0	0	1303	0	1469
29231	Nuclear transcription factor Y subunit gamma|protein_coding|Scaffold1150:25915:27675:-1|gene:LLOJ000884	LLOJ000884-PA	0	0	0	0	0	0	0	0	0	0	113	0	335	240	0	284
29237	PREDICTED: 5-hydroxytryptamine receptor-like	XP_019933333.1	0	0	0	331	0	0	0	0	215	0	0	0	0	206	0	225
29258	uncharacterized protein LOC5576729	XP_001656237.1	0	220	233	250	0	0	0	0	233	0	0	0	0	0	0	1459
29449	RRP15-like protein isoform X2	XP_001649209.1	0	302	296	309	0	0	0	0	293	0	0	0	0	0	0	527
29450	|protein_coding|Scaffold255:54023:60602:-1|gene:LLOJ004288	LLOJ004288-PA	0	0	0	0	0	0	0	0	0	0	309	0	1202	0	0	807
29454	cyclic nucleotide-gated ion channel-like, isoform D	NP_001245690.1	1955	0	0	0	0	0	0	0	0	0	0	0	0	0	0	227
29501	pterin-4a-carbinolamine dehydratase|protein_coding|scf7180000648151:92608:93615:-1|gene:GMOY004581	GMOY004581-PA	0	0	0	0	0	174	179	0	0	0	0	0	0	0	191	142
29509	ribosomal protein S6 kinase delta-1	XP_021710073.1	0	831	754	680	0	0	0	0	761	0	0	0	0	0	0	763
29534	AGAP007688-PA	XP_308183.4	0	1074	0	0	0	0	0	0	0	0	185	0	0	926	0	1095
29607	protein commissureless 2 homolog	XP_021709750.1	0	0	309	303	0	0	0	0	320	0	0	0	0	0	0	223
29653	|protein_coding|Scaffold269:64404:66151:-1|gene:LLOJ004553	LLOJ004553-PA	0	0	0	0	0	0	0	0	0	0	0	0	572	587	0	621
29686	mucin-6 isoform X1	XP_021706307.1	0	0	1337	1075	0	0	0	0	1354	0	0	0	0	0	0	939
29718	tumor necrosis factor receptor superfamily member wengen	XP_021713061.1	0	304	367	723	0	0	0	0	377	0	0	0	0	0	0	2603
29749	N-alpha-acetyltransferase 38, NatC auxiliary subunit	XP_001659059.1	0	77	120	111	0	0	0	0	111	0	0	0	0	112	0	157
29819	uncharacterized protein LOC110676888	XP_021702136.1	0	172	170	131	0	0	0	0	169	0	0	0	125	0	0	170
29918	serine/threonine-protein kinase Nek5	XP_001662790.1	0	263	282	286	0	0	0	0	283	0	0	0	0	0	0	554
29945	polyphosphoinositide phosphatase	XP_023298260.1	0	0	0	0	0	869	878	873	0	0	1001	0	0	0	0	894
29960	PREDICTED: ataxin-3-like	XP_017488915.1	0	0	0	0	0	0	0	0	0	0	117	0	0	0	0	329
30059	PREDICTED: putative gustatory receptor 98b, partial	XP_014100587.1	0	0	0	0	0	177	0	413	0	306	0	468	0	0	0	107
30082	uncharacterized protein LOC5573579	XP_001654713.2	0	0	1263	1151	0	0	0	0	1285	0	0	0	632	1022	0	848
30244	PREDICTED: lebercilin	XP_014088784.1	0	0	0	0	585	0	0	0	0	580	582	583	0	0	0	551
30262	|protein_coding|Scaffold235:43383:44060:-1|gene:LLOJ003958	LLOJ003958-PA	0	0	0	0	0	0	0	0	0	0	0	0	182	122	0	250
30318	|protein_coding|Scaffold218:18953:23605:1|gene:LLOJ003685	LLOJ003685-PA	0	0	0	0	0	0	0	0	0	0	0	0	1043	1010	0	879
30389	mucin-5B	XP_021704231.1	0	0	945	904	0	0	0	0	951	0	0	0	0	0	0	286
30409	uncharacterized protein LOC5573200	XP_001660741.1	0	540	625	645	0	0	0	0	638	0	0	0	0	0	0	506
30445	AGAP008971-PA	XP_001238184.2	736	336	0	0	0	0	0	0	0	0	0	0	257	345	0	473
30522	transcription factor Sp4	XP_021706843.1	0	0	978	999	0	0	0	0	978	0	0	0	151	698	0	650
30610	PREDICTED: sterile alpha motif domain-containing protein 5-like	XP_019541652.1	0	1160	0	133	0	0	0	0	128	0	0	0	0	0	0	141
30855	PREDICTED: CBL-interacting serine/threonine-protein kinase 17-like	XP_017489254.1	0	0	0	0	0	0	0	0	0	0	310	0	0	0	0	1357
30964	testicular haploid expressed gene protein	XP_001654259.1	0	310	313	0	0	0	0	0	315	0	0	0	0	0	0	334
31041	Syndecan|protein_coding|Scaffold15:173847:184628:-1|gene:LLOJ002110	LLOJ002110-PA	0	0	0	0	0	0	0	0	0	0	0	0	320	143	0	241
31158	uncharacterized protein LOC110675398	XP_021696016.1	372	298	352	173	0	0	0	0	364	0	0	0	0	0	0	1130
31167	uncharacterized protein LOC5572961	XP_001654290.2	0	167	199	190	0	0	0	0	211	0	0	0	0	0	0	448
31208	histone H3.1/H3.2-like	XP_023297344.1	0	0	0	0	0	183	166	189	0	0	0	0	0	0	0	130
31275	uncharacterized protein Dmel_CG9616	NP_650347.2	516	0	0	0	0	0	0	0	0	0	0	0	0	0	0	314
31282	PREDICTED: RNA-binding protein Musashi homolog Rbp6	XP_014087662.1	0	0	0	0	0	0	100	0	0	129	0	0	0	0	148	430
31586	|protein_coding|Scaffold26:189953:216517:1|gene:LLOJ004390	LLOJ004390-PA	0	0	0	0	0	0	0	0	0	0	3829	0	4791	281	0	14565
31683	protein Vhl	XP_001652394.1	0	0	155	159	0	0	0	0	155	0	0	0	0	0	0	420
31696	PREDICTED: endocuticle structural glycoprotein SgAbd-2-like	XP_019535282.1	0	0	0	129	0	0	0	0	135	0	0	0	0	0	0	120
31814	chromator, isoform B	NP_730762.2	926	0	0	0	0	0	0	0	0	0	0	0	0	0	0	446
31823	uncharacterized protein LOC111675095	XP_023291593.1	0	0	0	0	0	266	254	264	0	0	0	0	0	0	0	288
31829	|protein_coding|Scaffold4872:6749:7490:1|gene:LLOJ006687	LLOJ006687-PA	0	0	0	0	0	0	0	0	0	0	0	0	948	824	0	315
31942	PREDICTED: homeobox protein B-H1-like	XP_014085978.1	0	0	0	0	508	0	0	0	0	513	0	510	0	0	0	249
32005	myb-like protein I	XP_023306483.1	0	0	0	0	0	742	782	773	0	0	774	0	0	0	0	459
32070	transcription factor glial cells missing	XP_001649171.2	0	480	541	541	0	0	0	0	548	0	0	0	0	0	0	825
32132	AGAP000745-PA, partial	XP_001689397.2	0	600	0	0	0	0	0	0	0	0	0	0	593	591	0	604
32245	broad-complex core protein isoforms 1/2/3/4/5 isoform X1	XP_023309248.1	0	0	0	0	0	690	707	698	0	0	0	0	0	0	0	1210
32302	nervy, isoform D	NP_001261166.1	757	0	0	0	0	0	0	0	0	0	0	0	0	0	0	573
32306	PREDICTED: H/ACA ribonucleoprotein complex non-core subunit NAF1	XP_014086963.1	0	0	0	0	0	0	0	0	0	677	878	0	0	0	0	400
32355	AGAP004989-PA	XP_001688613.1	0	1729	0	0	0	0	0	0	0	0	0	0	0	0	0	462
32378	|protein_coding|Scaffold60:169122:171251:1|gene:LLOJ007685	LLOJ007685-PA	0	0	0	0	0	0	0	0	0	0	0	0	664	680	0	360
32421	PREDICTED: protein D7-like	XP_014085441.1	0	0	0	0	335	0	0	0	0	311	329	315	0	0	0	163
32442	PREDICTED: uncharacterized protein LOC108355694, partial	XP_017462325.1	0	0	0	0	0	0	0	0	0	0	119	0	0	0	0	334
32491	uncharacterized protein LOC5571499	XP_001659749.2	0	0	100	155	0	0	0	0	0	0	0	0	280	202	0	163
32604	Protein tweety homolog|protein_coding|Scaffold1103:39841:49238:-1|gene:LLOJ000676	LLOJ000676-PA	0	0	0	0	0	0	0	0	0	0	0	0	1028	570	0	256
32629	fibrillin-1	XP_021695535.1	0	0	1425	0	0	0	0	0	2064	0	0	0	0	0	0	1240
32674	|protein_coding|Scaffold310:136275:145610:1|gene:LLOJ005063	LLOJ005063-PA	0	0	0	0	0	0	0	0	0	0	0	0	2380	0	0	2490
32896	PREDICTED: claspin homolog isoform X2	XP_014099702.1	0	0	0	0	869	0	0	0	0	901	0	881	0	0	0	1773
33021	|protein_coding|scf7180000648029:16364:32842:-1|gene:GMOY004299	GMOY004299-PA	0	0	0	0	0	0	0	0	0	0	0	0	0	0	1722	239
33044	protein deadpan	XP_001648441.1	0	0	343	344	0	0	0	0	0	0	0	0	375	369	0	424
33123	uncharacterized protein LOC5564446	XP_021700503.1	0	0	898	914	0	0	0	0	898	0	0	0	0	0	0	789
33135	|protein_coding|scf7180000647354:176700:178834:-1|gene:GMOY003826	GMOY003826-PA	0	0	0	0	0	420	453	422	0	0	0	0	0	0	415	328
33317	uncharacterized protein LOC5575557	XP_021703496.1	0	217	223	207	0	0	0	0	225	0	0	0	0	0	0	697
33367	|protein_coding|Scaffold159:10496:18603:1|gene:PPAI001903	PPAI001903-PA	0	0	0	0	0	0	0	0	0	0	0	0	0	574	0	637
33442	kekkon-3, isoform A	NP_523575.1	1021	0	0	0	0	0	0	0	0	0	273	0	0	0	0	911
33626	AGAP009794-PA, partial	XP_318888.3	0	71	0	193	0	0	0	0	0	0	0	0	0	402	0	684
33740	protein angel	XP_023298972.1	0	0	0	0	0	361	365	355	0	0	0	0	0	0	0	544
33803	PREDICTED: endothelin-converting enzyme 1-like, partial	XP_017463126.1	0	0	0	0	0	0	0	0	0	0	346	0	0	0	0	1249
33817	coiled-coil domain-containing protein 86	XP_001658904.1	0	146	174	270	0	0	0	0	172	0	0	0	0	0	0	263
33883	uncharacterized protein Dmel_CG32373, isoform C	NP_001261534.1	486	0	0	0	0	0	0	0	0	0	0	0	0	0	0	744
33906	PREDICTED: LOW QUALITY PROTEIN: chromatin modification-related protein eaf-1	XP_014091040.1	0	0	0	0	1615	0	0	0	0	1592	1278	1696	0	0	0	939
33911	|protein_coding|Scaffold713:51394:59238:-1|gene:LLOJ008492	LLOJ008492-PA	0	0	0	0	0	0	0	0	0	0	0	0	434	160	0	175
34042	golgin subfamily A member 4-like	XP_021697245.1	0	1464	1546	0	0	0	0	0	1551	0	0	0	0	0	0	102
34157	uncharacterized protein LOC110674122	XP_021693515.1	0	146	141	144	0	0	0	0	140	0	0	0	0	0	0	653
34159	PREDICTED: uncharacterized protein LOC108367463	XP_017477566.1	0	0	0	0	0	0	0	0	0	0	429	0	0	0	0	140
34161	|protein_coding|scf7180000651758:1032630:1036649:1|gene:GMOY009073	GMOY009073-PA	0	0	0	0	0	233	228	0	0	0	0	0	0	0	323	1877
34208	uncharacterized protein LOC5566135	XP_021699107.1	0	0	202	0	0	0	0	0	1302	0	0	0	0	0	0	1285
34368	uncharacterized protein Dmel_CG9684	NP_649797.2	642	0	0	0	0	599	0	611	0	0	0	0	0	0	683	1047
34584	|protein_coding|Scaffold3511:2767:7389:-1|gene:PPAI005673	PPAI005673-PA	0	0	0	0	0	0	0	0	0	0	0	0	0	351	0	1668
34831	uncharacterized protein LOC110674672	XP_021694418.1	0	278	320	322	0	0	0	0	545	0	0	0	0	0	0	154
34847	|protein_coding|Scaffold1237:1365:4238:-1|gene:PPAI000920	PPAI000920-PA	0	0	0	0	0	0	0	0	0	0	0	0	0	319	0	618
34852	predicted GPI-anchored protein 58	XP_021707291.1	0	0	90	0	0	0	0	0	80	0	0	0	0	0	0	213
35061	uncharacterized protein LOC111677886	XP_023294860.1	0	0	0	0	0	194	197	0	0	0	0	0	0	0	0	140
35118	barren, isoform C	NP_001286094.1	735	0	0	0	0	0	0	0	0	0	0	0	632	0	0	336
35148	AGAP003660-PB	XP_003436556.1	0	353	0	0	0	0	0	0	0	0	0	0	231	0	0	562
35216	uncharacterized protein Dmel_CG34005, isoform C	NP_001286559.1	253	0	0	0	0	0	0	0	0	0	0	0	0	0	0	316
35686	AGAP008577-PA, partial	XP_314682.4	0	870	0	0	0	0	0	0	0	0	0	0	517	614	0	798
35729	|protein_coding|Scaffold1326:14750:18797:-1|gene:LLOJ001588	LLOJ001588-PA	0	0	0	0	0	0	0	0	0	0	0	0	846	225	0	157
35757	PREDICTED: uncharacterized protein LOC106623222	XP_014098132.1	0	0	0	0	102	0	0	0	0	67	133	178	0	0	0	137
35938	|protein_coding|Scaffold691:78044:83563:-1|gene:LLOJ008325	LLOJ008325-PA	0	0	0	0	0	0	0	0	0	0	0	0	551	0	0	389
35953	|protein_coding|Scaffold136:4212:4746:1|gene:LLOJ001671	LLOJ001671-PA	0	0	0	0	0	0	0	0	0	0	0	0	101	115	0	1150
36001	PREDICTED: uncharacterized protein LOC106614455	XP_014085682.1	0	0	0	0	192	0	0	0	0	187	200	189	0	0	0	354
36039	AGAP005917-PA	XP_315948.4	0	1566	0	1527	0	0	0	0	0	0	0	0	0	0	0	1568
36044	Bloom syndrome protein homolog	XP_001648286.1	0	0	1406	1437	0	0	0	0	1410	0	0	0	0	0	0	1451
36211	PREDICTED: uncharacterized protein LOC106619383	XP_014092922.1	0	0	0	0	466	0	0	0	0	478	477	477	0	0	0	150
36290	uncharacterized protein LOC5577590	XP_001656584.2	0	0	260	349	0	0	0	0	261	0	0	0	0	0	0	405
36347	PREDICTED: serine/threonine-protein kinase PAK 1	XP_014094597.1	0	0	0	0	0	0	0	0	0	675	0	0	0	0	0	322
36373	AGAP005412-PA	XP_315420.4	0	646	0	557	0	0	0	0	0	0	0	0	0	0	0	1320
36391	|protein_coding|Scaffold1379:1297:3221:1|gene:LLOJ001735	LLOJ001735-PA	0	0	0	0	0	0	0	0	0	0	0	0	223	221	0	258
36726	|protein_coding|Scaffold270:47226:79810:1|gene:LLOJ004588	LLOJ004588-PA	0	0	0	0	0	0	0	0	0	0	0	0	2143	0	0	2323
36884	|protein_coding|scf7180000652170:5711784:5712320:-1|gene:GMOY011479	GMOY011479-PA	0	0	0	0	0	0	281	0	0	0	0	0	0	0	178	275
36971	Cyclic-AMP response element binding protein A, isoform A	NP_524087.3	516	0	0	0	0	0	0	0	0	0	0	0	480	0	0	432
37054	conserved hypothetical protein	XP_001842187.1	0	0	0	913	0	0	0	0	0	0	0	0	0	0	0	126
37107	uncharacterized protein Dmel_CG2941, isoform B	NP_001284848.1	911	0	0	0	0	0	0	0	0	0	0	0	0	0	0	690
37173	PREDICTED: uncharacterized protein LOC106621640	XP_014096049.1	0	0	0	0	350	0	0	0	0	351	330	346	0	0	0	1866
37293	|protein_coding|Scaffold1628:6928:8063:-1|gene:LLOJ002445	LLOJ002445-PA	0	0	0	0	0	0	0	0	0	0	0	0	378	341	0	350
37349	|protein_coding|Scaffold1354:16304:20536:-1|gene:LLOJ001663	LLOJ001663-PA	0	0	0	0	0	0	0	0	0	0	0	0	339	286	0	290
37376	PREDICTED: cytochrome c oxidase subunit 6C-1	XP_014089024.1	0	0	0	0	122	0	0	0	0	102	104	102	0	0	0	599
37640	Kuzbanian-like, isoform A	NP_651716.1	1537	0	0	0	0	0	0	0	0	0	0	0	0	293	0	110
37691	DNA-binding protein RFX2-like	XP_023304283.1	0	0	0	0	0	906	816	850	0	0	0	0	0	0	0	101
37753	Protein transport protein sec16|protein_coding|Scaffold68:184832:198211:-1|gene:LLOJ008220	LLOJ008220-PA	0	0	0	0	0	0	0	0	0	0	0	0	1371	301	0	329
37764	GALEC: galectin (Galec)|protein_coding|Scaffold887:27608:29351:1|gene:LLOJ009549	LLOJ009549-PA	0	0	0	0	0	0	0	0	0	0	0	0	153	0	0	151
37878	meiotic 218, isoform C	NP_001027068.1	1186	0	0	0	0	0	0	0	0	0	0	0	0	0	0	849
37950	uncharacterized protein Dmel_CG10420	NP_651356.1	429	0	0	0	0	0	0	0	0	0	413	0	0	0	0	394
37992	|protein_coding|Scaffold1136:10078:16839:1|gene:LLOJ000812	LLOJ000812-PA	0	0	0	0	0	0	0	0	0	0	0	0	1178	0	0	1155
38036	uncharacterized protein Dmel_CG5391	NP_651021.1	177	0	0	0	0	139	133	139	0	0	0	0	0	0	0	793
38056	pupal cuticle protein	XP_001863869.1	0	0	0	77	0	102	0	0	0	0	0	0	0	0	0	318
38323	shematrin-like protein 1 isoform X2	XP_021696418.1	0	0	100	0	0	0	0	0	0	0	0	0	0	0	0	100
38421	|protein_coding|Scaffold15:261758:261958:-1|gene:LLOJ002115	LLOJ002115-PA	0	0	0	0	0	0	0	0	0	0	0	0	66	0	0	280
38472	|protein_coding|scf7180000648771:17527:17889:1|gene:GMOY005838	GMOY005838-PA	0	0	0	0	0	0	0	0	0	0	0	0	0	0	120	270
38516	protein sister of odd and bowel	XP_023308668.1	0	0	0	0	0	0	680	722	0	0	0	0	0	0	0	338
38851	PREDICTED: uncharacterized protein LOC108354658	XP_017461326.1	0	0	0	0	0	0	0	0	0	0	254	0	0	0	0	2372
38907	GPRmys2: myosuppressin receptor (GPRmys2)|protein_coding|Scaffold470:54165:54625:-1|gene:LLOJ006559	LLOJ006559-PA	0	0	0	0	0	0	0	0	0	0	0	0	109	0	0	126
38931	PREDICTED: uncharacterized protein LOC108355012, partial	XP_017461674.1	0	0	0	0	0	0	0	0	0	0	283	0	0	0	0	383
38967	protein PFC0760c, partial	XP_023297075.1	0	0	0	0	0	499	492	507	0	0	0	0	0	0	0	435
39448	|protein_coding|scf7180000644655:103478:104008:-1|gene:GMOY002840	GMOY002840-PA	0	0	0	0	0	0	122	138	0	0	0	0	0	0	135	461
39525	|protein_coding|Scaffold524:58444:67396:-1|gene:PPAI008840	PPAI008840-PA	0	0	0	0	0	0	0	0	0	0	0	0	0	430	0	462
39578	|protein_coding|scf7180000651840:353696:360566:1|gene:GMOY009305	GMOY009305-PA	0	0	0	0	0	0	0	0	0	0	0	0	0	0	1011	115
39635	|protein_coding|Scaffold522:8411:11153:1|gene:LLOJ007033	LLOJ007033-PA	0	0	0	0	0	0	0	0	0	0	0	0	549	353	0	425
40063	uncharacterized protein LOC110675574	XP_021696596.1	0	0	116	0	0	0	0	0	120	0	0	0	0	0	0	3058
40334	PREDICTED: enolase-phosphatase E1-like, partial	XP_017487623.1	0	0	0	0	0	0	0	0	0	0	216	0	0	0	0	684
40628	|protein_coding|Scaffold277:26799:29163:-1|gene:LLOJ004646	LLOJ004646-PA	0	0	0	0	0	0	0	0	0	0	0	0	267	361	0	341
41050	conserved hypothetical protein	XP_001845560.1	0	0	0	160	0	0	0	0	0	0	0	0	436	0	0	133
41067	PREDICTED: mitochondrial sodium/hydrogen exchanger 9B2-like, partial	XP_017492336.1	0	0	0	0	0	0	0	0	0	0	338	0	0	0	0	782
41160	PREDICTED: uncharacterized protein LOC109428781	XP_019560207.1	0	0	0	167	0	0	0	0	150	0	0	0	0	0	0	199
41264	|protein_coding|scf7180000648792:517639:523663:1|gene:GMOY005930	GMOY005930-PA	0	0	0	0	0	0	0	202	0	0	0	0	0	0	210	377
41383	PREDICTED: uncharacterized protein DDB_G0290685-like isoform X2	XP_011189217.1	0	0	0	0	0	0	0	0	0	0	0	228	0	0	0	927
41386	|protein_coding|Scaffold745:2302:14571:1|gene:LLOJ008688	LLOJ008688-PA	0	0	0	0	0	0	0	0	0	0	0	0	670	114	0	3459
41599	uncharacterized protein Dmel_CG15742, isoform A	NP_572867.1	203	0	0	0	0	0	0	0	0	0	0	0	0	0	0	633
41650	PREDICTED: nuclear pore glycoprotein p62-like, partial	XP_017489845.1	0	0	0	0	0	0	0	0	0	0	246	0	0	0	0	504
41836	uncharacterized protein Dmel_CG2662, isoform B	NP_001284832.1	446	0	0	0	0	0	415	0	0	0	0	0	0	0	0	932
42024	|protein_coding|Scaffold3:1549887:1550454:1|gene:PPAI004946	PPAI004946-PA	0	0	0	0	0	0	0	0	0	0	0	0	0	98	0	450
42064	|protein_coding|Scaffold1195:8314:9876:-1|gene:LLOJ001056	LLOJ001056-PA	0	0	0	0	0	0	0	0	0	0	0	0	410	414	0	622
42256	|protein_coding|scf7180000648704:5764:10055:-1|gene:GMOY005674	GMOY005674-PA	0	0	0	0	0	0	0	0	0	0	0	0	0	0	526	523
42314	Histone acetyltransferase|protein_coding|Scaffold211:50002:52214:-1|gene:LLOJ003557	LLOJ003557-PA	0	0	0	0	0	0	0	0	0	0	0	0	110	0	0	885
42332	|protein_coding|scf7180000648422:30682:34285:1|gene:GMOY005107	GMOY005107-PA	0	0	0	0	0	0	0	0	0	0	0	0	0	0	411	234
42392	PREDICTED: myelin expression factor 2-like	XP_017488970.1	0	0	0	0	0	0	0	0	0	0	613	0	0	0	0	562
42438	PREDICTED: dnaJ homolog subfamily C member 21-like, partial	XP_017462372.1	0	0	0	0	0	0	0	0	0	0	190	0	0	0	0	561
42449	monocarboxylate transporter	XP_001849850.1	0	0	0	555	0	0	0	0	0	0	0	0	0	0	0	925
42542	|protein_coding|Scaffold324:24880:27655:-1|gene:LLOJ005160	LLOJ005160-PA	0	0	0	0	0	0	0	0	0	0	0	0	850	874	0	944
42653	|protein_coding|Scaffold99:54218:57072:1|gene:LLOJ010059	LLOJ010059-PA	0	0	0	0	0	0	0	0	0	0	0	0	495	521	0	575
42694	uncharacterized protein LOC110677244	XP_021704030.1	0	0	453	0	0	0	0	0	453	0	0	0	0	0	0	244
42762	AGAP006920-PA	XP_001688104.1	0	100	0	0	0	0	0	0	0	0	0	0	0	0	0	1497
42837	PREDICTED: alpha-mannosidase 2-like, partial	XP_017494127.1	0	0	0	0	0	0	0	0	0	0	532	0	0	0	0	1256
42863	PREDICTED: MPN domain-containing protein, partial	XP_017463799.1	0	0	0	0	0	0	0	0	0	0	242	0	0	0	0	898
43107	AGAP005269-PA	XP_560277.2	0	1392	0	0	0	0	0	0	0	0	0	0	0	0	0	308
43169	AGAP000979-PA	XP_560198.4	0	353	0	0	0	0	0	0	0	0	0	0	0	0	0	332
43188	|protein_coding|Scaffold385:29140:37712:-1|gene:PPAI006049	PPAI006049-PA	0	0	0	0	0	0	0	0	0	0	0	0	0	230	0	477
43227	|protein_coding|Scaffold1942:17311:17991:-1|gene:LLOJ003144	LLOJ003144-PA	0	0	0	0	0	0	0	0	0	0	0	0	226	229	0	623
43238	AGAP003920-PA, partial	XP_318371.5	0	303	0	0	0	0	0	0	0	0	0	0	0	0	0	479
43284	uncharacterized protein LOC110679094	XP_021708737.1	0	257	283	64	0	0	0	0	0	0	0	0	0	0	0	850
43632	|protein_coding|Scaffold4878:944:8482:-1|gene:PPAI008302	PPAI008302-PA	0	0	0	0	0	0	0	0	0	0	0	0	0	187	0	332
43765	uncharacterized protein LOC111686330	XP_023304457.1	0	0	0	0	0	0	188	0	0	0	376	0	0	0	0	725
43950	PREDICTED: uncharacterized protein LOC106623691	XP_014098766.1	0	0	0	0	319	0	0	0	0	301	0	320	0	0	0	926
43977	|protein_coding|Scaffold339:68374:69337:1|gene:PPAI005495	PPAI005495-PA	0	0	0	0	0	0	0	0	0	0	0	0	0	24	0	1012
44085	cuticle protein	XP_001868236.1	0	0	0	166	0	0	0	0	0	0	0	0	0	0	0	215
44172	PREDICTED: uncharacterized protein LOC106618502	XP_014091767.1	0	0	0	0	0	0	1580	0	0	1092	0	1048	0	0	0	1632
44342	|protein_coding|Scaffold476:53936:63492:1|gene:PPAI008123	PPAI008123-PA	0	0	0	0	0	0	0	0	0	0	0	0	0	874	0	1311
44374	AGAP007745-PA, partial	XP_317776.3	0	309	0	243	0	0	0	0	0	0	0	0	0	0	0	1373
44377	GPRfrz4: frizzled (GPRfrz4)|protein_coding|Scaffold199:106370:142852:1|gene:LLOJ003257	LLOJ003257-PA	0	0	0	0	0	0	0	0	0	0	0	0	731	88	0	302
44434	Sulfhydryl oxidase|protein_coding|Scaffold13:786248:790085:-1|gene:PPAI001143	PPAI001143-PA	0	0	0	0	0	0	0	0	0	0	0	0	0	733	0	184
44474	PREDICTED: replication protein A 70 kDa DNA-binding subunit-like	XP_017493337.1	0	0	0	0	0	0	0	0	0	0	461	0	0	0	0	315
44625	|protein_coding|Scaffold434:10135:13468:1|gene:LLOJ006304	LLOJ006304-PA	0	0	0	0	0	0	0	0	0	0	0	0	521	0	0	501
44984	|protein_coding|Scaffold855:27008:28700:-1|gene:LLOJ009346	LLOJ009346-PA	0	0	0	0	0	0	0	0	0	0	0	0	152	119	0	508
45002	PREDICTED: PHD finger protein rhinoceros isoform X1	XP_013114934.1	0	0	0	0	0	0	0	4047	0	0	0	0	0	0	0	405
45616	phd finger protein	XP_001863558.1	0	0	0	533	0	0	0	0	0	0	0	0	0	0	0	157
45677	cell wall cysteine-rich protein	XP_001846897.1	0	0	0	1070	0	0	0	0	0	0	0	0	0	569	0	720
45738	PREDICTED: uncharacterized protein PF11_0213-like	XP_019546720.1	0	0	0	1046	0	0	0	0	345	0	0	0	0	0	0	390
45895	PREDICTED: irregular chiasm C-roughest protein-like, partial	XP_017461985.1	0	0	0	0	0	0	0	0	0	0	117	0	0	0	0	931
46662	PREDICTED: uncharacterized protein DDB_G0271670, partial	XP_005179990.2	0	0	0	0	0	353	0	343	0	0	0	0	0	0	0	91
46711	|protein_coding|Scaffold5207:119:3675:-1|gene:LLOJ007027	LLOJ007027-PA	0	0	0	0	0	0	0	0	0	0	0	0	605	437	0	921
46809	receptor for activated protein kinase C	XP_001849475.1	0	0	0	277	0	0	0	0	0	0	0	0	0	0	0	1568
46864	|protein_coding|Scaffold147:114584:145740:-1|gene:LLOJ002031	LLOJ002031-PA	0	0	0	0	0	0	0	0	0	0	0	0	1630	742	0	410
46924	|protein_coding|Scaffold280:11426:13563:-1|gene:LLOJ004704	LLOJ004704-PA	0	0	0	0	0	0	0	0	0	0	0	0	688	294	0	686
46944	cyclic-nucleotide-gated cation channel	XP_001848374.1	0	0	0	627	0	0	0	0	0	0	0	0	0	299	0	312
47057	|protein_coding|Scaffold5:676205:677763:-1|gene:LLOJ006830	LLOJ006830-PA	0	0	0	0	0	0	0	0	0	0	0	0	328	244	0	247
47108	|protein_coding|Scaffold359:54710:60718:1|gene:LLOJ005614	LLOJ005614-PA	0	0	0	0	0	0	0	0	0	0	0	0	808	0	0	1177
47200	|protein_coding|Scaffold391:45738:56854:1|gene:LLOJ005891	LLOJ005891-PA	0	0	0	0	0	0	0	0	0	0	0	0	358	172	0	217
47282	|protein_coding|Scaffold1557:18598:19191:1|gene:LLOJ002281	LLOJ002281-PA	0	0	0	0	0	0	0	0	0	0	0	0	197	0	0	145
47335	salivary gland secretion 8	NP_476719.2	75	0	0	0	0	0	0	0	0	0	0	0	0	0	0	457
47347	PREDICTED: DNA (cytosine-5)-methyltransferase 1-like	XP_017476563.1	0	0	0	0	0	0	0	0	0	0	1062	0	0	0	0	1176
47579	|protein_coding|Scaffold634:49393:50367:-1|gene:PPAI009757	PPAI009757-PA	0	0	0	0	0	0	0	0	0	0	0	0	0	324	0	734
47807	|protein_coding|scf7180000652146:754907:756542:1|gene:GMOY010485	GMOY010485-PA	0	0	0	0	0	0	0	0	0	0	0	0	0	0	345	1394
47849	|protein_coding|Scaffold48957:2294:6074:-1|gene:PPAI008316	PPAI008316-PA	0	0	0	0	0	0	0	0	0	0	0	0	0	90	0	275
48016	|protein_coding|scf7180000642907:31156:31590:-1|gene:GMOY002178	GMOY002178-PA	0	0	0	0	0	0	0	0	0	0	0	0	0	0	61	1001
48131	Gamma-tubulin ring protein 91	NP_524919.2	917	0	0	0	0	0	0	0	0	0	0	0	0	0	0	844
48244	Palmitoyltransferase|protein_coding|Scaffold146:62331:73745:1|gene:LLOJ001986	LLOJ001986-PA	0	0	0	0	0	0	0	0	0	0	0	0	617	0	0	653
48266	|protein_coding|Scaffold119:141777:144509:-1|gene:PPAI000738	PPAI000738-PA	0	0	0	0	0	0	0	0	0	0	0	0	0	910	0	2161
48299	uncharacterized protein Dmel_CG42565, isoform A	NP_611702.1	135	0	0	0	0	0	0	0	0	0	0	0	0	0	0	1197
48358	PREDICTED: histone H1-like	XP_017485316.1	0	0	0	0	0	0	0	0	0	0	430	0	0	0	0	332
48394	RNA/RNP complex-1-interacting phosphatase	XP_023305934.1	0	0	0	0	0	0	357	0	0	0	0	0	0	0	0	140
48822	|protein_coding|Scaffold1992:69:458:1|gene:PPAI002823	PPAI002823-PA	0	0	0	0	0	0	0	0	0	0	0	0	0	108	0	322
48995	sugar transporter	XP_001844574.1	0	0	0	481	0	0	0	0	0	0	0	0	0	0	0	287
49083	PREDICTED: mediator of RNA polymerase II transcription subunit 25-like	XP_017490926.1	0	0	0	0	0	0	0	0	0	0	264	0	0	0	0	792
49159	|protein_coding|Scaffold11300:1226:3291:1|gene:LLOJ000786	LLOJ000786-PA	0	0	0	0	0	0	0	0	0	0	0	0	95	483	0	413
49748	|protein_coding|Scaffold1776:602:1824:1|gene:LLOJ002823	LLOJ002823-PA	0	0	0	0	0	0	0	0	0	0	0	0	257	0	0	1312
49814	|protein_coding|Scaffold455:837:10582:-1|gene:PPAI007639	PPAI007639-PA	0	0	0	0	0	0	0	0	0	0	0	0	0	741	0	126
50393	AGAP001907-PA	XP_321158.5	0	1668	0	0	0	0	0	0	0	0	0	0	0	0	0	376
50468	PREDICTED: zinc finger protein 62 homolog	XP_013104113.1	0	0	0	0	0	0	0	826	0	0	0	0	0	0	0	674
50509	uncharacterized protein LOC111689254	XP_023307496.1	0	0	0	0	0	0	142	0	0	0	0	0	0	0	0	545
50518	|protein_coding|Scaffold1621:2341:5089:-1|gene:LLOJ002433	LLOJ002433-PA	0	0	0	0	0	0	0	0	0	0	0	0	75	99	0	1326
51129	|protein_coding|Scaffold401:91825:98682:-1|gene:LLOJ006040	LLOJ006040-PA	0	0	0	0	0	0	0	0	0	0	0	0	723	377	0	1950
51402	|protein_coding|Scaffold198:34188:36029:1|gene:LLOJ003222	LLOJ003222-PA	0	0	0	0	0	0	0	0	0	0	0	0	432	420	0	592
52179	|protein_coding|scf7180000650457:35204:36290:-1|gene:GMOY007537	GMOY007537-PA	0	0	0	0	0	0	385	0	0	0	0	0	0	0	341	381
52220	|protein_coding|Scaffold1495:7582:15374:1|gene:LLOJ002084	LLOJ002084-PA	0	0	0	0	0	0	0	0	0	0	0	0	667	0	0	971
52616	uncharacterized protein LOC111688380	XP_023306653.1	0	0	0	0	0	0	370	0	0	0	0	0	0	0	0	152
52741	|protein_coding|Scaffold718:41838:48975:-1|gene:LLOJ008526	LLOJ008526-PA	0	0	0	0	0	0	0	0	0	0	0	0	1093	0	0	992
52955	|protein_coding|Scaffold3000:32088:32363:1|gene:PPAI005001	PPAI005001-PA	0	0	0	0	0	0	0	0	0	0	0	0	0	92	0	455
53313	oamb: octopamine receptor in mushroom bodies|protein_coding|scf7180000648876:20460:48787:1|gene:GMOY006177	GMOY006177-PA	0	0	0	0	0	0	0	0	0	0	0	0	0	0	1090	219
53467	|protein_coding|Scaffold262:49605:50135:1|gene:LLOJ004434	LLOJ004434-PA	0	0	0	0	0	0	0	0	0	0	0	0	176	0	0	114
53477	PREDICTED: transmembrane protein 209-like	XP_017484666.1	0	0	0	0	0	0	0	0	0	0	494	0	0	0	0	112
53527	|protein_coding|Scaffold1116:11675:18632:1|gene:PPAI000507	PPAI000507-PA	0	0	0	0	0	0	0	0	0	0	0	0	0	719	0	324
53603	uncharacterized protein LOC111677099	XP_023293923.1	0	0	0	0	0	0	661	813	0	0	0	0	0	0	0	328
53888	|protein_coding|Scaffold514:48580:52650:-1|gene:LLOJ006990	LLOJ006990-PA	0	0	0	0	0	0	0	0	0	0	0	0	724	0	0	583
53929	PREDICTED: heparan sulfate 2-O-sulfotransferase hst-2-like, partial	XP_017468034.1	0	0	0	0	0	0	0	672	0	0	362	0	0	0	0	499
53982	PREDICTED: uncharacterized protein LOC108377493 isoform X1	XP_017489248.1	0	0	0	0	0	0	0	0	0	0	126	0	0	0	0	179
54187	PREDICTED: mannosyl-oligosaccharide alpha-1,2-mannosidase IA-like	XP_017461431.1	0	0	0	0	0	0	0	0	0	0	326	0	0	0	0	417
54266	vitellogenin convertase	XP_001862564.1	0	0	0	1091	0	0	0	0	0	0	0	0	0	0	0	326
54299	|protein_coding|scf7180000648282:39800:40537:1|gene:GMOY004844	GMOY004844-PA	0	0	0	0	0	0	0	0	0	0	0	0	0	0	245	128
54642	|protein_coding|Scaffold1903:25350:25992:-1|gene:PPAI002679	PPAI002679-PA	0	0	0	0	0	0	0	0	0	0	0	0	0	184	0	295
54766	Putative uncharacterized protein|protein_coding|scf7180000643835:12267:12724:1|gene:GMOY002488	GMOY002488-PA	0	0	0	0	0	0	96	0	0	0	0	0	0	0	97	803
55817	PREDICTED: peptidyl-prolyl cis-trans isomerase-like 4	XP_017469766.1	0	0	0	0	0	0	0	0	0	0	575	0	0	0	0	674
56440	conserved hypothetical protein	XP_001844599.1	0	0	0	390	0	0	0	0	0	0	0	0	0	0	0	195
56737	|protein_coding|Scaffold34:715850:731560:-1|gene:PPAI005539	PPAI005539-PA	0	0	0	0	0	0	0	0	0	0	0	0	0	1416	0	8015
56772	uncharacterized protein LOC111687468	XP_023305677.1	0	0	0	0	0	0	150	0	0	0	0	0	0	0	0	347
56933	PREDICTED: TBC1 domain family member 12-like	XP_017484727.1	0	0	0	0	0	0	0	0	0	0	629	0	0	0	0	530
57035	|protein_coding|Scaffold13:528471:531350:-1|gene:PPAI001124	PPAI001124-PA	0	0	0	0	0	0	0	0	0	0	0	0	0	175	0	1274
57763	|protein_coding|Scaffold68:93000:113214:1|gene:PPAI009985	PPAI009985-PA	0	0	0	0	0	0	0	0	0	0	0	0	0	1127	0	1496
57856	AGAP011170-PA	XP_309479.4	0	805	0	0	0	0	0	0	0	0	0	0	0	0	0	758
58758	PREDICTED: uncharacterized protein DKFZp434B061-like	XP_019529167.1	0	0	0	0	0	0	0	0	234	0	0	0	0	0	0	743
58767	PREDICTED: pupal cuticle protein Edg-91	XP_014093162.1	0	0	0	0	0	0	0	0	0	108	0	108	0	0	0	641
58896	|protein_coding|Scaffold3554:1513:5333:-1|gene:PPAI005719	PPAI005719-PA	0	0	0	0	0	0	0	0	0	0	0	0	0	227	0	694
59056	diuretic hormone 44, isoform A	NP_649922.2	356	0	0	0	0	0	0	0	0	0	0	0	0	0	0	1349
59192	|protein_coding|Scaffold17:364363:375575:1|gene:LLOJ002607	LLOJ002607-PA	0	0	0	0	0	0	0	0	0	0	0	0	1093	0	0	575
59272	|protein_coding|Scaffold238:39253:64839:1|gene:LLOJ004008	LLOJ004008-PA	0	0	0	0	0	0	0	0	0	0	0	0	551	0	0	533
59597	PREDICTED: putative protein TPRXL	XP_019895327.1	0	0	0	0	0	403	0	0	0	0	0	0	0	0	0	81
59826	|protein_coding|Scaffold32:172389:172949:-1|gene:PPAI005267	PPAI005267-PA	0	0	0	0	0	0	0	0	0	0	0	0	0	164	0	174
59967	PREDICTED: protein AF-9-like, partial	XP_017481385.1	0	0	0	0	0	0	0	0	0	0	142	0	0	0	0	1299
59994	|protein_coding|scf7180000649969:53516:53813:1|gene:GMOY007039	GMOY007039-PA	0	0	0	0	0	0	0	0	0	0	0	0	0	0	77	86
60098	|protein_coding|Scaffold112:84093:89225:1|gene:PPAI000517	PPAI000517-PA	0	0	0	0	0	0	0	0	0	0	0	0	0	199	0	324
60142	PREDICTED: putative serine/threonine-protein kinase haspin homolog	XP_017491721.1	0	0	0	0	0	0	0	0	0	0	283	0	0	0	0	747
60658	|protein_coding|scf7180000652170:21287975:21288344:-1|gene:GMOY011860	GMOY011860-PA	0	0	0	0	0	0	0	0	0	0	0	0	0	0	98	1447
60685	|protein_coding|Scaffold1983:17517:21921:-1|gene:PPAI002810	PPAI002810-PA	0	0	0	0	0	0	0	0	0	0	0	0	0	1087	0	1032
60944	AGAP010274-PA	XP_319465.4	0	633	0	0	0	0	0	0	0	0	0	0	0	0	0	891
61021	PREDICTED: UBX domain-containing protein 7-like	XP_017480305.1	0	0	0	0	0	0	0	0	0	0	433	0	0	0	0	430
61550	|protein_coding|Scaffold2354:4176:4831:1|gene:PPAI003635	PPAI003635-PA	0	0	0	0	0	0	0	0	0	0	0	0	0	195	0	593

## Sheet: C. Panorpida (3)
OG	Annotation	Annotator ID	Drosophila_melanogaster	Anopheles_gambiae_str._PEST	Aedes_aegypti	Culex_quinquefasciatus	Ceratitis_capitata	Musca_domestica	Lucilia_cuprina	Stomoxys_calcitrans	Aedes_albopictus	Bactrocera_oleae	Rhagoletis_zephyria	Zeugodacus_cucurbitae	Lutzomyia_longipalpis_Jacobina	Phlebotomus_papatasi_Israel	Glossina_morsitans_Yale	Ctenocephalides_felis	Spodoptera_litura	Bombyx_mori	Plutella_xylostella	Papilio_polytes	Amyelois_transitella	Pieris_rapae	Hyposmocoma_kahamanoa	Bicyclus_anynana	Papilio_machaon	Helicoverpa_armigera	Operophtera_brumata	Heliothis_virescens	Papilio_xuthus
433	PREDICTED: zinc finger protein 254-like	XP_013184287.1	0	0	0	0	0	0	532	434	0	0	0	0	0	0	0	609	577	952	592	596	569	525	456	687	547	832	880	574	614
485	PREDICTED: luciferin 4-monooxygenase-like	XP_013198913.1	546	570	555	550	549	572	569	568	576	543	545	551	0	855	540	532	548	547	562	0	321	0	538	0	0	548	478	333	0
1008	PREDICTED: protocadherin-like wing polarity protein stan	XP_013196318.1	3579	3543	3477	3396	3755	3807	3707	3805	3474	3692	3683	3823	1575	660	3662	3469	3464	3416	2684	3520	3494	3438	3478	3473	3491	3487	1648	3432	3486
1258	PREDICTED: uncharacterized family 31 glucosidase KIAA1161 isoform X3	XP_013183032.1	925	965	970	0	960	947	935	727	994	951	231	959	0	0	939	1024	968	911	917	770	798	954	928	737	778	857	774	736	850
1930	PREDICTED: spastin isoform X2	XP_013184351.1	758	827	767	543	810	621	789	800	702	813	717	722	0	458	773	609	665	609	669	493	664	665	660	501	664	485	279	665	664
2289	PAN2-PAN3 deadenylation complex subunit PAN3, partial	XP_023949786.1	757	737	749	93	721	721	717	672	780	660	471	724	616	550	439	661	0	0	0	0	0	0	0	640	0	0	0	0	0
2694	PREDICTED: sodium/potassium/calcium exchanger 3	XP_013189241.1	522	563	578	544	518	524	524	510	585	548	499	526	0	1064	573	539	0	529	0	0	461	0	527	395	527	0	0	0	458
2711	PREDICTED: uncharacterized protein LOC106131788	XP_013186443.1	0	242	246	258	0	0	0	0	461	0	0	0	571	616	0	265	236	288	243	235	239	234	0	243	0	237	219	403	235
2889	PREDICTED: rho guanine nucleotide exchange factor 18	XP_013195113.1	1319	1376	1529	1474	1375	1433	1541	1472	1542	1387	1305	1385	807	0	1452	1422	1322	1303	1293	0	1304	1307	1131	1317	1136	0	0	1312	1333
2907	PREDICTED: UPF0518 protein GF15501 isoform X1	XP_013186284.1	1028	1012	1041	997	1076	1104	1079	1078	1050	1049	857	1076	0	448	1081	920	903	405	731	909	913	881	914	919	874	823	0	903	906
2919	PREDICTED: long-chain-fatty-acid--CoA ligase 1-like	XP_013161411.1	0	650	656	649	0	0	0	0	776	0	589	0	391	0	0	459	590	0	0	0	0	0	0	0	0	0	0	0	426
2942	PREDICTED: high mobility group protein D-like	XP_013194833.1	112	111	112	113	114	113	112	111	112	113	112	113	0	126	110	115	209	121	120	184	191	120	0	188	121	121	119	120	121
3038	hypothetical protein B5V51_8475	PCG65901.1	0	0	0	0	0	0	0	0	0	0	735	274	0	31	0	532	0	0	0	0	0	0	0	0	0	0	0	741	0
3309	PREDICTED: phospholipase ABHD3	XP_013188528.1	438	432	428	429	437	455	437	451	428	410	437	410	0	0	418	415	385	395	0	0	393	426	404	389	425	347	0	173	393
3327	bestrophin-2	XP_026326797.1	736	0	616	0	737	773	731	763	0	762	656	793	753	0	727	355	0	0	0	0	0	0	586	0	0	0	0	0	0
3591	PREDICTED: acid trehalase-like protein 1	XP_013201193.1	739	1464	832	773	730	725	733	730	890	293	728	730	562	834	0	834	758	770	769	770	773	770	770	769	770	757	344	757	770
3923	PREDICTED: uncharacterized protein LOC106141865	XP_013198955.1	0	0	0	0	0	0	0	0	680	0	0	0	688	358	0	507	559	559	529	572	526	554	528	559	560	527	525	519	560
3976	PREDICTED: glycerophosphocholine phosphodiesterase GPCPD1-like isoform X3	XP_013200576.1	679	0	0	0	674	684	677	685	0	674	675	674	0	0	677	715	774	0	775	656	740	736	767	646	765	732	879	731	758
4161	PREDICTED: probable nucleoporin Nup54	XP_013183314.1	610	629	603	571	571	582	599	586	613	571	569	571	0	0	964	188	419	568	448	434	571	533	555	384	548	576	0	569	576
4573	PREDICTED: prenylated Rab acceptor protein 1 isoform X1	XP_013193036.1	0	194	194	196	194	192	192	192	194	195	192	189	194	194	192	412	193	200	191	189	198	198	243	198	196	193	93	198	196
4751	PREDICTED: uncharacterized protein LOC106142738	XP_013200063.1	316	315	306	306	320	333	218	337	308	323	324	325	295	292	323	304	343	331	334	345	332	356	106	335	341	354	204	0	342
4840	PREDICTED: tRNA methyltransferase 10 homolog A isoform X1	XP_013186516.1	605	0	0	0	616	352	352	351	0	608	605	606	454	0	947	158	261	207	319	305	300	304	304	306	256	308	275	308	307
4982	PREDICTED: delta-sarcoglycan-like isoform X2	XP_013185941.1	0	278	523	277	0	0	0	0	517	0	0	0	0	238	0	311	311	311	307	313	315	303	309	311	313	313	260	313	313
5072	Uncharacterized protein OBRU01_06282	KOB72126.1	1671	1643	1640	1661	1667	1608	1653	1623	1652	1669	1672	1642	1649	543	1620	158	0	0	1560	1516	0	260	0	0	1514	0	97	0	0
5209	PREDICTED: calcium/calmodulin-dependent 3',5'-cyclic nucleotide phosphodiesterase 1A	XP_013201194.1	0	0	0	0	0	1054	499	539	0	0	492	0	0	0	478	485	653	653	588	609	588	603	647	0	629	663	0	473	609
5212	protein GDAP2 homolog	XP_023940673.1	0	0	0	0	537	537	537	537	0	358	217	536	0	50	732	206	0	0	0	0	0	0	0	207	0	0	0	207	0
5258	PREDICTED: uncharacterized protein LOC106137361	XP_013193627.1	318	323	362	336	339	222	338	341	298	342	340	342	314	315	347	1502	262	258	259	260	263	260	259	259	260	258	164	269	260
5382	PREDICTED: uncharacterized protein LOC106133866	XP_013189172.1	162	151	143	166	158	157	152	156	143	159	160	159	138	149	154	121	144	144	144	139	138	144	142	140	139	155	86	144	139
5439	PREDICTED: eclosion hormone	XP_013194123.1	97	91	95	96	100	118	98	98	95	100	113	100	0	0	100	90	88	88	88	96	88	86	87	122	95	88	0	88	95
5469	zonadhesin-like	XP_023939118.1	0	0	0	0	0	0	0	0	0	0	0	0	1518	1578	0	1126	2235	2191	1572	1000	0	0	139	3006	172	2408	1207	2217	161
5702	PREDICTED: protein tweety-like isoform X3	XP_013199871.1	966	911	519	250	991	542	951	939	555	629	982	977	0	0	932	587	496	540	418	547	477	539	0	535	548	549	0	549	546
5730	PREDICTED: protein YIF1B-B	XP_013190944.1	397	378	380	386	415	417	409	417	372	391	395	411	940	445	382	372	384	367	377	369	372	365	373	363	370	376	256	0	370
5765	PREDICTED: uncharacterized protein C18orf19 homolog A-like	XP_013200455.1	200	600	616	607	303	296	0	0	611	334	334	339	410	898	0	340	299	289	0	297	290	291	270	293	296	303	273	301	296
5895	PREDICTED: probable cationic amino acid transporter	XP_013184793.1	811	791	793	791	793	784	799	785	795	0	786	795	794	511	767	727	753	799	470	0	1154	752	345	786	897	816	78	416	891
6022	PREDICTED: serine/threonine-protein kinase GA29083	XP_013195402.1	748	603	0	667	784	772	759	791	615	747	774	745	574	284	762	299	625	624	0	0	633	623	625	623	0	625	0	625	622
6196	Discs large 1, isoform L, partial	KOB74373.1	0	0	0	0	0	1096	0	0	0	0	339	0	0	0	0	786	0	0	0	0	0	0	0	0	0	0	574	0	0
6311	PREDICTED: mitogen-activated protein kinase kinase kinase kinase 5	XP_013196062.1	1073	0	1162	0	1185	1197	1200	1200	1180	1173	969	1178	0	0	981	1068	936	911	0	898	919	822	923	893	908	928	0	928	897
6370	hypothetical protein B5V51_7922	PCG77187.1	0	0	0	0	0	1069	523	1066	0	0	272	0	0	0	0	166	0	0	0	0	0	0	0	0	0	0	0	418	0
6397	PREDICTED: cryptochrome-1-like	XP_013195023.1	0	0	0	0	0	0	481	0	0	0	0	0	0	0	0	576	791	730	1332	2205	759	706	767	1244	1423	813	621	790	1447
6454	PREDICTED: diphthamide biosynthesis protein 2	XP_013191994.1	0	0	0	0	453	449	0	0	0	447	447	445	0	0	0	380	457	458	458	459	459	352	459	461	459	459	816	459	459
6520	PREDICTED: DNA fragmentation factor subunit beta	XP_013199958.1	450	422	431	440	462	463	460	454	468	461	462	460	967	607	429	409	357	356	357	321	356	362	358	354	353	357	327	0	353
6687	PREDICTED: GTPase-activating protein	XP_013193021.1	1163	0	0	0	1057	1133	1122	1142	0	999	1042	1054	0	608	1100	1123	1146	1335	0	1226	1304	1394	1406	1415	1460	1077	0	1053	1455
6701	putative sodium/dicarboxylate cotransporter, partial	KOB72155.1	0	585	586	583	0	0	0	0	590	0	0	0	587	657	0	1096	0	0	0	0	0	0	0	0	0	0	203	0	0
6788	PREDICTED: protein yellow-like, partial	XP_013196385.1	0	440	426	424	0	0	0	0	428	0	0	0	0	0	0	444	0	459	553	462	507	403	418	421	298	0	251	0	414
6973	dystrobrevin beta	XP_023950314.1	0	130	634	0	0	0	0	0	639	0	0	0	1102	443	0	556	656	0	174	671	0	687	0	701	700	704	0	566	679
6974	PREDICTED: methenyltetrahydrofolate synthase domain-containing protein	XP_013185153.1	545	0	0	0	532	548	564	630	0	0	534	535	0	0	460	465	469	477	469	406	464	465	393	480	374	459	0	312	443
7038	PREDICTED: F-box/LRR-repeat protein 4 isoform X2	XP_013183203.1	669	0	672	630	656	657	667	655	675	655	655	655	630	627	682	608	611	614	615	614	609	612	615	615	0	614	0	0	0
7053	phospholipase A1-like	XP_022814428.1	0	393	346	346	0	0	0	0	463	0	0	0	0	0	0	353	172	0	0	0	0	0	0	0	0	0	0	0	0
7078	PREDICTED: tyrosine-protein phosphatase 69D	XP_013194512.1	1461	1484	1474	1422	1507	1357	1430	1383	1476	1506	1511	1507	1446	569	1471	1418	1430	0	1489	1487	1494	1473	1465	1014	1424	1477	0	0	1426
7107	PREDICTED: protein teashirt-like isoform X2	XP_013195765.1	0	0	0	0	1226	1229	1158	1284	0	1213	1206	1212	0	0	1220	1045	1086	1079	1007	0	1013	1089	1015	1083	1092	1086	1018	0	1091
7146	PREDICTED: tubulin glycylase 3A-like	XP_013200485.1	0	570	931	909	0	0	0	0	936	0	0	0	0	0	0	221	774	876	0	814	680	874	682	881	680	785	380	864	680
7278	PREDICTED: beta-1-syntrophin	XP_013187269.1	624	478	100	207	638	619	613	621	0	313	640	628	0	188	676	432	517	513	517	319	516	334	529	369	483	373	321	356	529
7285	PREDICTED: lipid storage droplets surface-binding protein 1 isoform X3	XP_013192922.1	0	401	409	386	0	0	0	0	406	0	0	0	603	0	0	427	404	373	377	316	369	349	376	375	417	375	0	0	384
7293	PREDICTED: dynein assembly factor with WDR repeat domains 1	XP_013188535.1	482	391	417	389	486	504	477	477	417	476	490	480	400	339	435	418	419	419	426	419	419	419	0	419	419	419	261	419	419
7333	PREDICTED: peroxisomal multifunctional enzyme type 2 isoform X3	XP_013187596.1	0	0	0	0	115	0	116	0	0	115	115	115	0	116	116	116	0	722	725	124	133	723	717	723	722	722	0	975	722
7352	PREDICTED: ubiquitin carboxyl-terminal hydrolase 8-like	XP_013191060.1	367	901	878	862	927	374	372	376	868	926	372	923	791	836	949	886	900	911	120	0	459	0	0	0	0	0	0	0	0
7359	PREDICTED: uncharacterized protein C4orf29 homolog isoform X1	XP_013189622.1	0	558	560	531	0	0	0	0	562	511	0	0	549	499	0	246	577	600	569	476	597	560	612	487	563	594	346	594	604
7393	PREDICTED: uncharacterized protein LOC106129527 isoform X3	XP_013183575.1	536	0	0	0	505	520	522	516	0	506	508	505	439	238	512	267	462	461	0	523	432	0	0	0	505	403	248	0	532
7472	PREDICTED: zinc finger protein 235-like	XP_013183403.1	561	0	0	0	0	0	0	0	0	0	0	0	0	0	755	622	544	521	531	532	537	537	540	525	535	541	387	418	536
7484	PREDICTED: nuclear valosin-containing protein-like	XP_013184590.1	927	0	0	0	1020	1011	994	1034	0	1026	1029	1029	0	0	991	1000	866	864	868	875	866	871	865	865	874	869	880	0	874
7503	PREDICTED: limbic system-associated membrane protein-like	XP_013183044.1	0	464	494	466	0	0	0	0	494	0	314	0	0	0	0	477	504	463	470	516	499	496	496	509	543	501	0	501	516
7553	transmembrane protein 19	XP_023934796.1	330	333	333	332	333	336	335	334	274	333	332	333	0	0	330	338	0	341	0	0	0	0	346	349	0	0	0	0	0
7575	PREDICTED: uncharacterized protein LOC106130704	XP_013185059.1	533	409	445	427	0	661	731	640	443	0	0	0	422	246	0	449	459	479	519	495	498	0	485	502	504	455	140	240	497
7661	PREDICTED: uncharacterized protein LOC106134177	XP_013189607.1	242	0	0	0	304	293	294	273	0	280	269	283	0	228	281	212	225	235	234	228	245	223	231	223	233	223	233	222	229
7667	PREDICTED: periodic tryptophan protein 1 homolog	XP_013196198.1	459	489	495	501	459	471	469	467	499	458	0	461	868	445	458	455	464	464	461	405	467	465	466	464	353	307	297	463	459
7712	PREDICTED: negative elongation factor E	XP_013188813.1	280	275	278	281	280	279	279	279	279	285	280	285	408	707	219	295	272	264	271	262	263	263	264	261	247	271	263	271	262
7838	putative cation-transporting atpase	KOB71789.1	994	1066	1119	1121	1100	1096	0	1092	1142	1101	1103	1349	1283	1121	1306	93	0	0	0	0	0	0	0	0	0	0	445	0	0
7844	PREDICTED: uncharacterized protein LOC106138976, partial	XP_013195751.1	585	634	619	578	594	581	585	593	619	600	508	600	550	232	585	585	0	574	0	577	253	0	0	0	0	0	240	0	0
7993	Peroxisomal acyl-CoA oxidase, partial	KOB75216.1	693	706	694	841	692	692	692	692	693	692	692	692	693	650	681	694	0	0	0	671	0	0	0	0	768	0	394	0	0
8096	PREDICTED: vesicle transport protein USE1	XP_013187466.1	250	226	225	241	238	272	240	239	239	238	263	238	228	0	234	259	271	269	269	265	271	271	273	270	265	267	0	0	265
8148	hypothetical protein B5V51_13407, partial	PCG74386.1	550	394	436	283	270	0	464	0	261	274	431	274	310	220	277	332	389	0	0	0	0	0	0	0	0	0	0	322	0
8167	PREDICTED: breast cancer metastasis-suppressor 1-like protein	XP_013192315.1	259	236	236	235	237	240	239	236	236	238	330	238	239	239	239	232	226	226	223	226	226	226	226	226	0	0	0	0	226
8196	PREDICTED: uncharacterized protein LOC106140454	XP_013197503.1	0	0	0	0	0	156	151	152	0	0	0	0	0	0	150	239	151	156	161	177	156	156	158	160	134	151	158	152	156
8327	PREDICTED: serine/threonine-protein kinase rio2	XP_013195685.1	538	552	548	541	557	560	554	567	549	549	550	548	450	503	539	502	500	0	0	492	506	0	503	490	497	497	194	473	497
8344	PREDICTED: uncharacterized protein LOC106135309	XP_013191025.1	82	80	0	0	0	82	82	82	0	0	62	0	76	0	83	81	70	70	79	79	79	79	79	79	79	79	0	79	79
8459	PREDICTED: leucine-rich repeat-containing protein 24	XP_013187168.1	894	289	824	829	1020	1027	967	990	818	1011	1061	1025	0	0	987	408	770	772	708	767	770	764	774	768	767	770	770	770	767
8575	PREDICTED: GATA zinc finger domain-containing protein 1	XP_013186355.1	0	305	0	0	272	280	582	284	0	274	275	274	0	0	711	259	265	247	252	254	243	253	250	250	254	253	150	253	252
8679	PREDICTED: aminoacylase-1-like	XP_013187083.1	401	0	0	0	0	0	0	0	0	0	175	399	673	537	0	325	344	313	780	0	771	770	427	1144	0	500	129	361	0
8801	PREDICTED: RNA exonuclease 4-like	XP_013188951.1	0	223	227	0	0	0	0	0	227	0	0	0	0	0	0	320	345	329	332	315	303	332	360	345	323	344	187	344	323
8815	PREDICTED: metabotropic glutamate receptor 4-like	XP_013188921.1	1095	0	0	148	1777	843	543	991	0	1534	856	1034	1072	352	834	1224	0	0	0	0	534	639	0	1027	1010	0	0	673	1078
8901	PREDICTED: protein PTCD3 homolog, mitochondrial	XP_013185888.1	652	662	667	667	652	649	649	649	674	652	484	652	0	0	651	642	717	716	716	713	717	708	689	716	711	717	0	984	713
8905	Max-like protein X	KOB76155.1	254	244	243	243	260	435	282	268	249	284	252	252	0	212	188	241	0	0	0	0	0	0	0	0	0	0	69	0	0
8975	PREDICTED: zinc finger protein 585A-like	XP_013191867.1	0	0	0	380	0	0	0	664	0	0	0	0	0	0	515	608	707	728	730	687	728	686	721	706	699	709	732	716	698
9182	PREDICTED: regulator of nonsense transcripts 2	XP_013182945.1	1241	0	0	0	1196	1173	1179	1181	0	1200	1194	1203	0	0	1011	1110	1116	1108	716	1112	1108	1106	1113	1113	1113	1111	0	1112	1111
9185	PREDICTED: intraflagellar transport protein 88 homolog	XP_013185804.1	0	809	800	787	0	0	0	0	803	0	0	0	0	796	0	851	777	842	830	849	824	816	757	843	843	839	160	378	844
9234	nucleoplasmin isoform 2	NP_001040261.1	0	175	174	174	0	0	0	0	174	0	0	0	0	0	0	169	0	187	0	0	0	0	171	0	171	0	0	188	171
9339	PREDICTED: uncharacterized protein LOC106130651	XP_013185002.1	0	661	692	549	0	0	0	0	707	0	0	0	0	0	0	431	616	596	663	624	621	391	638	638	627	623	0	523	625
9404	PREDICTED: adenylate kinase isoenzyme 5	XP_013200380.1	0	0	0	0	652	0	690	595	640	305	607	647	0	0	106	645	0	0	302	0	653	0	0	0	0	0	0	152	0
9434	PREDICTED: tribbles homolog 2-like	XP_013200682.1	0	227	493	294	0	0	0	0	493	0	0	0	140	89	0	374	348	341	337	347	349	347	347	347	349	348	192	348	349
9438	hypermethylated in cancer 2 protein-like	XP_023952907.1	0	0	0	0	0	0	399	0	0	0	0	0	0	0	0	605	0	0	0	0	0	0	0	1468	0	0	0	0	0
9471	chondroitin sulfate synthase 2	XP_023950669.1	819	805	800	782	856	885	768	869	800	862	846	847	1342	210	538	795	0	0	0	0	0	0	396	792	529	0	0	0	776
9731	PREDICTED: testis-specific serine/threonine-protein kinase 3-like	XP_013185767.1	0	0	0	0	0	0	0	0	0	0	351	0	0	0	0	484	362	360	360	361	360	361	358	359	868	360	263	360	352
9743	PREDICTED: protein four-jointed	XP_013199168.1	583	530	573	534	642	0	0	0	576	643	701	642	499	505	0	432	521	493	0	579	568	527	522	595	580	519	531	521	579
9855	PREDICTED: uncharacterized protein LOC106134103 isoform X2	XP_013189520.1	1559	0	0	1133	0	0	0	0	1301	0	0	0	1300	1234	0	1375	1704	1675	1638	1704	1711	1673	1662	1706	1718	1698	1431	1473	1706
9863	PREDICTED: protein Tob1	XP_013190436.1	0	0	0	0	555	525	535	550	0	533	551	524	412	227	546	359	0	0	122	0	252	0	252	244	0	0	0	0	0
9869	PREDICTED: prolow-density lipoprotein receptor-related protein 1-like	XP_013197536.1	1678	1619	1690	1672	1781	1793	1813	1958	1760	1772	1782	1775	822	1179	1632	1629	0	0	393	0	4748	684	0	154	0	0	0	0	0
10023	transcriptional coactivator YAP1	XP_023934073.1	0	0	0	0	0	0	0	118	0	0	0	0	0	0	0	294	656	0	0	0	0	0	0	435	425	0	0	444	0
10040	PREDICTED: FAD synthase-like isoform X1	XP_013184476.1	0	0	0	0	289	0	0	0	0	282	281	282	0	0	0	2044	268	259	155	245	269	265	249	276	243	268	106	0	249
10084	PREDICTED: protein Skeletor, isoforms B/C	XP_013196980.1	0	0	0	0	0	0	0	0	0	0	0	0	594	0	0	897	708	618	596	706	718	698	700	714	706	712	0	1495	706
10145	transmembrane protease serine 3-like	XP_023951012.1	0	339	0	0	0	0	0	0	0	0	0	0	0	0	0	374	0	439	0	431	0	0	0	445	407	0	0	0	0
10309	PREDICTED: uncharacterized protein LOC106136885 isoform X1	XP_013193007.1	0	0	0	0	0	0	0	0	0	0	0	0	0	484	0	924	561	0	0	0	638	653	585	0	649	468	364	348	656
10316	mitochondrial import inner membrane translocase subunit TIM50-C isoform X1	XP_026325952.1	428	416	417	412	400	396	398	400	422	399	401	397	338	297	396	408	0	0	0	0	0	0	403	0	0	0	0	0	0
10388	PREDICTED: trypsin 3A1-like	XP_013196598.1	639	0	0	293	0	762	195	637	0	0	259	0	0	0	557	269	268	271	0	271	275	0	266	0	239	269	0	269	272
10612	PREDICTED: monocyte to macrophage differentiation factor 2	XP_013189793.1	0	369	373	363	0	0	0	0	380	0	0	0	0	0	0	255	265	0	265	265	265	265	265	265	218	0	244	265	265
10644	PREDICTED: uncharacterized protein LOC106132280	XP_013187094.1	169	171	162	164	168	169	165	164	162	168	168	168	0	157	176	196	130	170	0	0	152	0	146	0	0	161	0	150	0
11055	SNARE associated Golgi protein	KOB74258.1	362	0	0	0	449	480	447	486	0	465	473	445	0	0	0	718	0	0	0	0	0	0	0	0	0	0	78	0	0
11067	PREDICTED: uncharacterized protein LOC106132309	XP_013187129.1	0	0	210	210	0	0	0	0	215	0	0	0	0	0	0	219	263	228	222	228	216	178	227	236	228	231	216	227	229
11357	hypothetical protein B5V51_9723, partial	PCG65089.1	236	216	0	208	235	233	240	237	0	233	233	233	0	0	237	608	0	0	0	0	0	0	0	0	106	0	0	136	0
11364	PREDICTED: uncharacterized protein LOC106139113	XP_013195936.1	0	0	0	0	0	240	0	0	667	0	0	0	0	0	0	242	297	0	0	0	1524	613	0	899	0	0	719	0	0
11414	PREDICTED: protein ovarian tumor locus-like	XP_013189494.1	0	0	0	45	0	0	0	0	0	0	0	0	0	0	0	376	874	829	844	903	905	840	888	848	661	830	355	709	867
11434	PREDICTED: uncharacterized protein LOC106140266	XP_013197294.1	0	0	0	0	0	0	0	0	0	0	0	0	684	0	0	890	1021	584	484	939	233	990	1027	0	0	1204	0	724	0
11543	PREDICTED: follicle cell protein 3C-1	XP_013193057.1	0	188	201	207	0	0	0	0	202	0	0	0	0	0	145	205	169	162	168	163	174	164	165	165	107	165	118	166	163
11577	flexible cuticle protein 12-like	XP_023954093.1	0	0	103	0	0	0	0	0	143	0	0	0	0	153	0	154	128	126	0	0	0	0	128	123	0	123	0	0	0
11620	PREDICTED: cytokine receptor	XP_013199752.1	0	1098	0	0	0	0	0	0	0	0	0	0	0	0	0	1224	1265	1254	1240	1213	1202	1240	1264	1251	1254	0	903	1260	1251
11691	PREDICTED: hemicentin-1-like isoform X2	XP_013195510.1	0	0	0	0	0	0	0	0	0	0	0	0	579	0	0	909	804	0	871	813	1406	1403	837	1098	682	1074	0	0	1039
11703	Signal recognition particle 19 kDa protein	KOB71105.1	160	165	159	173	152	160	161	158	158	152	152	152	153	153	189	150	0	0	0	0	0	0	0	0	0	0	125	0	0
11972	PREDICTED: uncharacterized protein LOC106135978	XP_013191858.1	0	0	281	0	0	0	295	0	290	0	0	0	0	0	0	544	346	347	353	379	351	337	350	345	341	0	357	346	336
12234	PREDICTED: attractin	XP_013188088.1	0	0	0	0	0	0	0	0	0	0	0	0	369	243	0	1776	1205	1261	1024	1271	1261	1254	1265	1261	538	1183	0	0	1262
12284	Proteasome subunit beta type, partial	KOB68744.1	205	205	205	205	205	205	205	205	205	205	205	205	565	385	205	122	0	0	0	0	0	0	0	0	0	0	189	0	0
12388	PREDICTED: ATP-dependent DNA helicase Q1-like	XP_013199949.1	0	0	750	701	0	0	0	0	750	0	0	0	673	677	0	690	635	629	702	637	643	626	666	641	638	639	637	639	639
12557	PREDICTED: estradiol 17-beta-dehydrogenase 11-like	XP_013189782.1	0	0	0	0	0	0	0	0	0	0	149	0	0	0	0	347	366	280	383	366	365	361	366	361	366	259	221	266	366
12626	PREDICTED: uncharacterized protein LOC106133418	XP_013188592.1	0	0	0	0	0	0	0	0	0	0	0	0	1449	891	0	148	423	423	420	358	424	454	424	429	422	423	71	423	422
12863	PREDICTED: iron-sulfur cluster co-chaperone protein HscB, mitochondrial-like	XP_011558567.1	240	224	227	223	282	262	173	0	226	273	273	272	0	0	0	188	0	0	171	0	0	0	0	0	0	0	0	0	0
12906	acetylcholine receptor subunit alpha-type acr-16	XP_026319381.1	0	0	0	183	0	0	187	0	0	230	0	771	190	172	0	474	0	0	0	0	0	0	479	0	0	0	430	0	0
13067	uncharacterized protein LOC112058073	XP_023954516.1	635	0	0	0	647	616	956	671	0	0	0	0	0	0	0	620	0	599	0	0	0	0	610	625	0	0	593	0	0
13301	PREDICTED: mitochondrial genome maintenance exonuclease 1-like	XP_013184588.1	0	0	0	0	0	0	0	0	0	0	196	0	0	0	0	160	406	286	214	395	395	400	194	402	396	410	370	223	396
13338	PREDICTED: netrin receptor DCC-like	XP_013195633.1	0	0	1472	1444	0	0	0	0	1388	0	0	0	0	0	0	1487	0	1637	0	242	470	0	773	922	1434	0	0	89	1582
13378	PREDICTED: iodotyrosine dehalogenase 1	XP_013190397.1	0	0	0	267	0	0	292	0	0	0	0	0	300	99	0	155	299	300	294	279	299	298	204	297	297	299	216	253	297
13670	PREDICTED: ribosome biogenesis protein BRX1 homolog	XP_013173517.1	356	416	390	387	351	356	353	356	391	356	353	357	0	0	0	403	0	0	0	0	0	0	0	0	0	0	0	0	201
13817	PREDICTED: uncharacterized protein LOC106130739	XP_013185108.1	0	0	0	0	0	0	0	0	0	0	0	0	0	182	0	425	405	383	411	423	240	363	255	467	423	0	223	403	423
13824	Uncharacterized protein OBRU01_26894, partial	KOB51919.1	0	0	1953	1490	0	0	0	0	1966	0	471	0	0	0	0	983	0	0	0	0	0	0	0	0	0	0	22	0	0
13891	PREDICTED: peritrophin-48-like	XP_013201292.1	0	0	694	877	0	0	0	0	673	0	0	0	0	351	0	318	584	561	0	0	561	556	609	632	562	558	574	559	562
13919	PREDICTED: uncharacterized protein LOC106129465	XP_013183488.1	0	248	0	0	0	0	0	0	0	0	0	0	193	226	0	209	199	138	192	200	199	198	203	198	202	203	204	203	200
14463	PREDICTED: PEST proteolytic signal-containing nuclear protein-like isoform X2	XP_013193441.1	0	0	0	0	0	0	0	0	0	0	0	0	0	188	0	507	212	206	213	195	209	197	213	205	195	208	125	155	195
14604	PREDICTED: phosphatidylethanolamine-binding protein 1-like	XP_013191850.1	0	0	0	185	0	0	0	0	0	0	0	0	0	0	0	230	189	167	0	192	193	188	192	153	192	190	219	190	192
14620	PREDICTED: uncharacterized protein LOC106135847	XP_013191697.1	0	0	89	90	0	0	0	0	89	0	0	0	0	0	0	87	119	96	97	96	95	96	96	111	96	96	0	96	96
14641	uncharacterized protein LOC112046321	XP_023938701.1	0	310	0	0	0	0	0	0	0	0	0	0	397	338	0	393	0	0	240	362	0	353	331	329	367	366	88	77	362
14837	cytochrome c oxidase subunit 5B, mitochondrial-like	XP_023944317.1	0	0	0	0	0	0	0	0	0	0	96	0	0	0	0	118	112	111	114	109	0	0	119	84	109	112	133	96	109
14868	Protease m1 zinc metalloprotease	KOB64794.1	0	0	0	0	0	0	0	0	0	0	252	0	1554	682	0	890	0	0	0	0	0	0	0	0	0	0	71	0	832
14889	PREDICTED: superoxide dismutase [Cu-Zn], chloroplastic-like	XP_013196990.1	0	0	0	0	0	0	0	0	0	0	0	0	0	157	0	853	206	201	248	200	202	0	200	199	223	199	200	0	200
15227	uncharacterized protein LOC111363350	XP_022835933.1	300	0	351	340	348	361	363	360	295	347	347	347	0	0	345	318	440	0	0	0	0	0	0	0	0	0	0	0	0
15403	PREDICTED: protein Smaug	XP_013191583.1	0	0	0	0	0	0	0	0	0	0	0	0	786	0	0	782	581	599	566	121	599	536	606	576	566	522	0	579	576
15646	hypothetical protein B5V51_8725	PCG65755.1	0	0	501	0	0	0	0	0	746	0	0	0	0	0	0	505	0	0	0	0	0	0	0	0	0	0	0	155	0
15713	putative KRAB box and zinc finger C2H2 type domain containing protein	KOB70797.1	0	0	0	336	0	0	0	0	0	0	0	0	0	0	0	901	0	0	0	0	0	377	0	0	0	0	353	0	0
15792	luc7-like protein 3	XP_023944541.1	0	330	319	0	0	0	0	0	321	0	0	0	321	0	0	401	445	0	0	0	0	400	0	410	0	0	0	246	0
16063	PREDICTED: RNA-binding protein 45-like	XP_013183440.1	0	0	0	437	0	0	0	0	0	0	0	0	0	0	0	469	478	0	477	0	472	0	473	473	0	478	477	481	0
16537	putative reserved	KOB77200.1	398	393	0	0	408	404	386	407	0	405	0	408	375	0	394	352	0	0	142	0	0	0	0	0	0	0	342	0	0
16666	PREDICTED: non-structural maintenance of chromosomes element 4 homolog A-like	XP_013184309.1	290	0	0	0	0	0	0	0	0	0	0	0	0	0	0	736	282	0	0	280	290	273	285	290	287	286	0	175	281
16758	PREDICTED: uncharacterized protein LOC106136577	XP_013192626.1	0	0	0	0	0	0	102	0	0	0	0	0	0	0	0	94	97	97	96	103	96	98	0	101	81	98	66	0	103
16810	PREDICTED: ectin-like	XP_013185354.1	0	0	0	0	0	0	0	0	0	0	0	0	0	0	148	361	323	323	0	323	310	259	323	322	178	0	0	178	323
17340	PREDICTED: uncharacterized protein LOC106137078	XP_013193285.1	0	0	0	0	0	0	0	0	0	0	0	0	0	430	0	492	481	481	0	481	481	481	481	483	481	0	393	0	481
17398	PREDICTED: dnaJ homolog subfamily C member 17	XP_013200338.1	0	587	588	588	0	0	0	0	590	0	629	0	1293	0	0	287	0	0	0	0	241	0	0	0	0	0	0	0	0
17774	signal transducing adapter molecule 1	XP_026314456.1	0	685	735	642	0	0	0	0	726	0	185	0	586	613	0	612	0	0	0	0	0	0	421	0	0	0	0	0	0
17897	trypsin-7-like, partial	XP_022130545.1	292	0	0	0	1105	0	0	276	0	1081	1116	1093	0	0	0	228	0	0	0	0	0	302	0	0	0	0	0	0	0
18248	PREDICTED: X-ray repair cross-complementing protein 5-like	XP_013200870.1	0	681	722	722	0	0	0	0	748	0	0	0	701	0	0	717	0	0	0	0	725	0	708	707	0	0	0	0	0
18464	cilia- and flagella-associated protein 157-like	XP_021188033.1	0	0	0	0	0	0	0	0	0	0	0	0	550	217	0	397	0	0	741	614	0	0	0	0	607	638	0	1034	1779
19085	cleavage and polyadenylation specificity factor subunit CG7185 isoform X2	XP_012545223.1	0	0	0	0	0	0	0	0	0	0	0	0	655	0	0	662	0	663	602	0	0	0	0	0	596	0	0	0	0
19626	protein argonaute-2-like	XP_021182230.1	0	0	0	863	0	0	0	0	0	0	940	0	0	0	0	1070	0	0	0	0	0	0	0	0	1000	1053	0	0	782
20042	PREDICTED: cytochrome P450 4d2-like	XP_013185194.1	0	0	0	0	0	0	0	0	0	0	0	0	220	0	0	534	0	344	0	0	558	0	0	0	0	0	87	0	0
20948	basic proline-rich protein isoform X2	XP_023937828.1	792	0	0	0	0	0	1009	0	0	0	1132	0	0	0	0	924	0	0	0	0	0	0	832	819	0	792	0	0	0
21455	uncharacterized protein LOC101738514	XP_004921876.1	0	0	129	129	0	0	0	0	129	0	0	0	0	0	0	122	121	121	0	0	0	121	0	0	0	0	158	121	0
21604	kinesin-like protein KIF20B	XP_004930803.1	628	0	0	0	0	650	707	634	0	0	0	0	0	0	633	605	0	1291	1220	0	0	0	0	0	0	0	297	0	0
22095	PREDICTED: hairy/enhancer-of-split related with YRPW motif protein 1	XP_011560171.1	0	417	382	394	0	0	0	0	387	0	0	0	367	247	0	338	0	0	324	0	0	0	0	0	0	0	0	0	0
23749	PREDICTED: DNA topoisomerase 3-like	XP_011566445.1	0	0	0	0	0	0	0	0	0	0	610	0	0	0	0	946	0	0	647	0	0	0	0	0	0	0	0	0	0
23883	Uncharacterized protein OBRU01_22565, partial	KOB65555.1	0	184	457	402	0	0	0	0	470	0	0	0	0	0	0	401	0	0	0	0	0	0	0	0	0	0	83	0	0
23903	putative RNA-directed DNA polymerase from transposon BS	KOB67440.1	0	0	0	0	0	0	0	0	0	290	0	0	0	0	0	880	0	0	0	0	0	0	0	0	0	0	137	0	0
23989	Alkaline phosphatase, partial	KOB74223.1	0	0	458	0	0	0	0	0	484	0	0	0	0	0	0	771	0	0	0	0	0	0	0	0	0	0	241	0	0
24757	hypothetical protein B5V51_8003	PCG66205.1	0	0	0	0	0	0	0	0	0	0	0	0	164	115	0	103	0	0	242	0	0	0	0	0	560	0	0	135	0
25003	PREDICTED: nuclear nucleic acid-binding protein C1D-like	XP_013136313.1	0	162	152	151	0	0	0	0	152	0	0	0	0	142	0	183	0	0	0	158	0	0	0	0	0	0	0	0	158
25386	hypothetical protein B5V51_13313	PCG62957.1	0	308	0	315	0	0	0	0	0	0	0	0	271	0	0	288	0	0	0	0	0	0	0	0	0	0	217	223	0
25982	PREDICTED: uncharacterized protein LOC106140748	XP_013197834.1	555	0	0	0	0	0	0	0	0	0	376	0	0	0	0	434	0	0	0	0	463	0	410	0	0	0	0	0	0
26046	obscurin-like, partial	XP_021199792.1	0	0	0	0	0	0	0	0	0	0	0	0	711	194	0	1869	0	0	151	0	0	0	0	0	0	123	447	134	0
26226	PREDICTED: uncharacterized protein LOC105383894	XP_011552332.1	67	0	0	77	0	0	80	0	0	0	0	0	0	0	84	74	0	0	67	0	0	0	0	0	0	0	0	0	0
26417	hypothetical protein B5V51_12705, partial	PCG63225.1	0	303	0	311	0	0	0	0	0	0	0	0	266	0	0	228	0	0	0	0	0	0	0	0	0	0	165	196	0
26596	ribosome biogenesis protein BMS1 homolog	XP_023936124.1	0	0	0	0	0	0	0	0	1157	0	0	0	0	0	0	963	1142	0	0	0	0	0	0	1139	0	1146	1140	1144	0
27491	Tramtrack	KOB71827.1	0	0	0	0	0	0	0	0	0	0	0	0	223	213	0	550	0	0	0	132	0	0	0	0	0	0	198	0	0
29065	PREDICTED: LOW QUALITY PROTEIN: protein PFC0760c-like	XP_014366685.1	27	0	0	0	0	0	0	0	0	0	0	0	0	0	0	154	0	0	0	2096	0	0	0	0	2026	0	0	0	2082
29172	uncharacterized protein LOC112050246	XP_023944239.1	0	0	0	0	0	0	0	0	0	0	432	0	0	0	0	1624	0	0	0	0	0	0	0	158	0	0	0	0	0
29217	PREDICTED: glucose dehydrogenase [FAD, quinone]-like	XP_011568407.1	0	0	0	489	0	0	0	0	0	0	0	0	371	0	0	362	0	0	423	0	0	0	0	0	0	0	0	0	0
29270	PREDICTED: probable CTD kinase subunit alpha homolog	XP_013181682.1	0	0	0	0	0	0	0	0	0	0	378	0	0	0	0	1174	0	0	0	0	0	0	0	0	0	0	0	0	312
29713	uncharacterized protein LOC111363095	XP_022835659.1	429	0	0	0	0	0	0	0	0	0	287	0	0	0	0	344	304	0	0	0	0	0	0	0	0	0	0	0	0
30203	PREDICTED: nuclear factor 1 C-type	XP_013192529.1	0	0	0	0	0	0	0	0	256	0	0	0	678	0	0	677	0	0	0	0	529	0	0	0	0	0	0	0	0
31873	PREDICTED: longitudinals lacking protein, isoforms H/M/V-like	XP_011564310.1	0	0	0	0	0	0	0	0	0	0	0	0	306	326	0	535	0	0	158	0	0	0	0	0	0	0	0	0	0
31900	calpain-15-like	XP_012552688.1	0	0	0	0	0	0	0	0	0	0	766	0	0	0	0	1616	0	75	0	0	0	0	0	0	0	0	873	0	0
31957	PREDICTED: collagen alpha-1(II) chain-like	XP_013201185.1	0	0	0	0	0	0	0	0	0	0	536	0	1068	0	0	403	0	0	0	0	334	0	0	0	0	0	0	0	0
32992	PREDICTED: zinc finger protein 182-like	XP_011565119.1	0	0	614	537	0	0	0	0	625	0	0	0	0	0	0	220	0	0	161	0	0	0	0	0	0	0	0	0	0
33040	V-type proton ATPase 116 kDa subunit a-like	XP_026322478.1	0	206	0	0	0	0	0	0	0	0	0	0	0	0	0	318	0	0	0	0	0	0	572	0	0	0	497	0	0
33351	Rolly protein	KOB72830.1	68	0	73	80	0	0	0	0	0	0	0	0	0	0	0	82	0	0	0	0	0	0	0	0	0	0	74	0	0
33439	AMP deaminase 2, partial	KOB65988.1	0	0	0	0	0	0	0	0	0	0	199	0	0	0	0	107	0	0	0	0	0	0	0	0	572	0	194	0	0
34504	putative CDC16 cell division cycle 16-like protein	KOB66681.1	0	0	0	0	0	0	0	0	0	0	0	0	681	367	0	652	0	0	0	0	0	0	0	0	0	0	319	0	0
35926	Failed axon connections protein	KOB79316.1	0	0	0	0	0	0	0	0	0	0	0	0	217	109	0	135	0	0	0	0	0	0	0	0	0	0	108	0	0
36883	protein insensitive-like isoform X2	XP_022832930.1	0	0	0	0	0	0	0	0	0	0	0	0	0	0	256	431	199	0	0	0	0	0	0	0	0	0	0	0	0
38186	PREDICTED: tubulin beta-4B chain-like	XP_013137996.1	0	0	0	0	0	0	0	0	121	0	0	0	0	0	0	61	0	0	0	81	0	0	0	0	0	0	0	0	0
41848	hypothetical protein B5V51_10265	PCG76121.1	0	0	0	0	0	0	0	216	0	0	0	0	0	0	0	568	0	0	0	0	0	0	0	0	0	0	0	285	0
43190	uncharacterized protein LOC111363376	XP_022835960.1	0	0	0	0	0	0	0	0	0	0	1321	0	0	0	0	649	230	0	0	0	0	0	0	0	0	0	0	0	0
44036	PREDICTED: nucleolar GTP-binding protein 1-like	XP_014364358.1	0	0	0	348	0	0	0	0	0	0	0	0	0	0	0	459	0	0	0	0	0	0	0	0	482	0	0	0	0
45093	PREDICTED: dnaJ protein homolog 1-like	XP_013149346.1	0	0	0	0	0	0	0	0	0	0	0	0	0	0	95	92	0	0	0	229	0	0	0	0	0	0	0	0	0

## Sheet: D. All except Hymenoptera (4)
OG	Annotation	Annotator ID	Drosophila_melanogaster	Anopheles_gambiae_str._PEST	Aedes_aegypti	Culex_quinquefasciatus	Ceratitis_capitata	Musca_domestica	Lucilia_cuprina	Stomoxys_calcitrans	Aedes_albopictus	Bactrocera_oleae	Rhagoletis_zephyria	Zeugodacus_cucurbitae	Lutzomyia_longipalpis_Jacobina	Phlebotomus_papatasi_Israel	Glossina_morsitans_Yale	Ctenocephalides_felis	Spodoptera_litura	Bombyx_mori	Plutella_xylostella	Papilio_polytes	Amyelois_transitella	Pieris_rapae	Hyposmocoma_kahamanoa	Bicyclus_anynana	Papilio_machaon	Helicoverpa_armigera	Operophtera_brumata	Heliothis_virescens	Papilio_xuthus	Tribolium_castaneum	Dendroctonus_ponderosae	Anoplophora_glabripennis	Leptinotarsa_decemlineata	Onthophagus_taurus	Agrilus_planipennis	Aethina_tumida	Nicrophorus_vespilloides	Oryctes_borbonicus
120	PREDICTED: cytochrome P450 CYP12A2-like	XP_019865600.1	536	521	522	525	554	572	559	563	545	557	557	555	2001	972	1037	965	511	510	516	516	517	509	519	1016	513	507	797	502	513	535	394	541	541	0	467	469	536	137
468	PREDICTED: organic cation transporter protein-like	XP_019871957.1	0	617	594	599	0	0	0	0	597	0	0	0	575	531	0	571	576	551	611	563	602	540	627	560	585	565	979	570	563	514	0	527	0	535	543	544	546	471
576	hypothetical protein AMK59_1986, partial	KRT86423.1	1498	1424	1501	1489	1539	1576	1624	1731	1483	1631	1523	1503	0	0	1589	1433	1726	1698	0	0	1707	1818	1814	1814	1785	1826	1059	260	1803	0	0	0	0	0	0	0	0	106
642	PREDICTED: uncharacterized protein LOC109596259 isoform X4	XP_019867322.1	903	0	0	0	941	934	0	905	0	835	936	912	1021	217	0	894	838	898	902	0	901	906	916	891	836	216	228	687	898	0	0	855	850	858	866	847	694	624
753	PREDICTED: flexible cuticle protein 12-like, partial	XP_019880151.1	105	0	0	0	103	106	102	106	0	103	103	108	105	110	0	104	106	105	106	106	107	0	107	106	102	106	108	106	106	106	107	105	104	106	115	117	190	115
814	PREDICTED: phospholipid scramblase 2-like isoform X1	XP_019866364.1	416	340	360	342	252	358	240	363	346	380	409	340	766	404	331	295	234	201	234	340	340	234	288	234	340	343	206	332	344	234	242	333	215	229	331	315	332	0
860	PREDICTED: uncharacterized protein LOC109601227	XP_019873009.1	655	683	628	661	631	628	637	622	632	626	638	627	0	0	616	584	482	0	0	0	0	0	0	0	0	480	0	618	0	626	626	624	570	1176	663	642	579	655
923	PREDICTED: uncharacterized protein LOC109598764	XP_019870247.1	0	316	299	290	212	283	557	283	303	0	99	0	433	741	272	268	357	353	330	310	579	294	299	318	312	544	106	289	324	286	285	289	307	524	288	533	526	0
936	PREDICTED: LOW QUALITY PROTEIN: uncharacterized protein LOC109603660	XP_019875713.1	0	825	822	648	0	0	0	0	830	0	0	0	0	272	0	264	704	701	383	508	690	698	580	695	733	697	192	789	701	729	532	327	579	744	781	463	542	109
982	uncharacterized protein LOC108742455 isoform X2	XP_018333175.1	428	287	411	389	875	1720	430	1374	411	427	151	425	185	375	1794	186	838	0	0	394	0	0	0	0	788	0	785	0	393	180	0	1637	181	824	734	0	1209	0
999	PREDICTED: general odorant-binding protein 72-like	XP_019867236.1	153	155	151	144	152	149	146	150	151	148	140	148	192	128	149	638	457	146	143	250	274	121	146	142	275	146	246	171	294	0	141	142	142	0	0	128	313	0
1017	PREDICTED: cytochrome b5-related protein-like	XP_019869412.1	441	434	462	451	448	445	466	448	468	442	449	447	0	0	458	567	453	455	448	456	454	457	452	454	452	453	419	208	452	438	442	469	443	456	470	458	866	234
1230	PREDICTED: larval cuticle protein A2B-like	XP_019874379.1	217	0	133	146	209	269	193	246	130	175	192	220	0	0	432	273	190	203	207	177	193	382	237	173	186	166	191	162	171	0	184	214	200	175	0	136	0	0
1261	TBC1 domain family member 24 isoform X3	XP_025837485.1	0	589	0	474	0	0	0	0	0	590	0	585	573	0	0	157	0	0	262	0	0	0	0	0	0	0	412	0	0	0	0	377	553	377	553	0	0	214
1309	PREDICTED: putative gamma-glutamylcyclotransferase CG2811 isoform X3	XP_019868614.1	157	149	0	0	160	162	163	164	0	168	160	168	163	107	159	163	199	174	164	0	182	185	0	159	0	186	0	185	184	142	163	166	170	156	153	154	185	165
1310	PREDICTED: LOW QUALITY PROTEIN: histone deacetylase 11	XP_019881609.1	883	1118	1115	1108	918	1106	1107	933	1120	1083	667	972	1061	622	1131	334	326	422	384	438	441	333	358	397	0	432	0	433	434	816	861	896	716	854	906	882	892	554
1329	PREDICTED: uncharacterized protein LOC109542090 isoform X1	XP_019766705.1	546	0	877	267	0	2172	1194	1344	883	0	0	0	261	114	1342	197	1033	803	823	792	790	852	1039	839	1009	1033	0	405	733	0	616	0	0	0	0	0	650	0
1400	PREDICTED: LOW QUALITY PROTEIN: carbohydrate sulfotransferase 11-like	XP_019881593.1	329	400	386	369	350	371	396	383	386	350	350	340	300	325	248	326	382	382	376	382	379	374	379	311	382	382	370	324	382	376	257	377	292	372	367	382	378	335
1428	PREDICTED: venom carboxylesterase-6-like	XP_019876437.1	579	590	598	585	629	592	595	587	596	619	633	794	577	569	580	588	0	0	0	0	0	0	0	0	0	0	432	0	0	588	584	607	0	0	587	583	604	598
1456	PREDICTED: juvenile hormone acid O-methyltransferase-like	XP_019879976.1	0	0	0	256	0	0	0	0	0	0	0	0	282	0	0	293	273	289	274	273	0	272	272	272	273	284	213	284	273	281	282	278	307	290	276	284	341	246
1470	PREDICTED: glucose dehydrogenase [FAD, quinone]-like	XP_019874137.1	626	0	0	0	634	1128	619	629	0	624	627	622	0	591	1190	647	625	624	607	634	630	639	623	625	598	624	1708	625	624	0	621	1171	617	0	630	638	605	0
1526	PREDICTED: uncharacterized protein LOC109608949 isoform X2	XP_019881071.1	684	690	687	688	684	630	0	684	687	684	855	684	1666	783	691	534	490	476	478	451	473	447	469	479	470	489	339	483	483	466	493	0	181	0	489	509	0	118
1546	PREDICTED: cytosol aminopeptidase-like	XP_019864692.1	555	552	543	540	553	550	550	550	545	553	548	553	525	352	1064	527	543	559	553	229	537	544	569	551	537	536	505	536	559	534	547	529	527	536	536	529	534	318
1551	gelsolin, cytoplasmic	XP_025829940.1	798	745	748	746	791	802	746	801	1151	745	792	790	269	626	794	793	747	751	734	748	415	753	721	753	670	740	453	580	749	0	0	0	0	774	802	0	779	781
1632	PREDICTED: cuticle protein 7-like	XP_019875908.1	0	139	0	0	0	0	0	0	0	0	0	0	0	0	0	147	470	297	165	379	186	198	395	221	677	428	0	165	483	391	188	143	174	433	207	243	0	0
1642	PREDICTED: LOW QUALITY PROTEIN: organic cation transporter protein-like	XP_019872961.1	670	625	630	570	0	676	636	687	644	0	0	0	432	321	646	460	569	590	571	541	565	569	516	571	581	577	459	577	569	524	548	542	552	517	282	554	547	554
1693	PREDICTED: LOW QUALITY PROTEIN: ATP-dependent RNA helicase p62-like	XP_019866512.1	578	677	594	579	603	623	753	649	595	760	613	760	0	84	1010	586	0	539	395	541	541	535	0	537	444	559	518	559	446	0	553	634	631	625	572	586	623	560
1701	PREDICTED: LOW QUALITY PROTEIN: farnesyl pyrophosphate synthase	XP_019880038.1	419	443	430	380	765	0	423	367	430	0	226	0	411	332	0	115	758	427	0	777	842	426	427	776	777	427	565	428	791	0	429	435	432	405	431	428	365	423
1794	PREDICTED: rab11 family-interacting protein 4B isoform X2	XP_019878944.1	0	0	0	0	0	0	0	0	0	0	380	0	0	0	0	359	520	501	0	524	453	464	500	505	246	521	221	321	444	581	492	445	299	348	383	439	466	0
1808	NADH-cytochrome b5 reductase 2 isoform X1	XP_025830598.1	313	321	320	321	317	317	318	318	323	0	313	317	316	0	408	306	314	311	317	322	318	310	0	317	0	316	0	322	322	0	313	0	315	0	316	0	307	0
1818	PREDICTED: LOW QUALITY PROTEIN: homeobox protein cut-like	XP_019869254.1	0	0	0	0	0	0	0	0	0	0	0	0	1068	1020	0	1577	1194	1352	435	1356	1353	1189	1375	1383	1327	1361	1219	0	1344	1288	1489	1447	1361	1413	1395	1366	1344	968
1821	cystinosin homolog	XP_018567132.1	397	0	0	0	409	407	404	392	0	406	434	404	0	226	386	487	430	429	436	399	432	417	400	425	433	430	0	397	422	0	0	390	0	0	0	0	0	0
1850	PREDICTED: solute carrier family 22 member 21-like	XP_019873309.1	597	588	573	793	590	590	592	582	572	480	590	595	0	0	605	588	551	479	0	477	533	542	0	0	545	552	0	384	463	543	0	0	0	572	446	542	547	0
1905	PREDICTED: cytochrome b ascorbate-dependent protein 3 isoform X2	XP_019872564.1	290	256	285	0	294	295	268	295	256	269	209	268	257	215	338	289	308	308	0	0	0	305	308	0	308	308	0	308	306	305	300	322	303	353	304	377	305	0
2083	PREDICTED: calbindin-32 isoform X1	XP_019866252.1	310	308	331	108	323	320	243	319	307	319	247	323	387	105	139	1421	228	240	312	266	312	315	312	228	216	228	0	309	315	316	310	312	322	313	328	314	316	0
2125	PREDICTED: LOW QUALITY PROTEIN: PRKCA-binding protein-like	XP_019870653.1	0	0	0	0	0	0	0	0	0	0	502	0	367	0	0	111	529	533	511	527	495	490	502	578	506	589	303	522	497	466	470	455	413	532	530	497	482	288
2223	PREDICTED: muscarinic acetylcholine receptor DM1-like, partial	XP_019878683.1	788	662	669	0	1352	1654	374	1651	671	684	1712	684	0	356	2789	572	425	559	416	0	0	598	566	597	325	0	284	0	0	0	0	593	591	605	0	594	594	328
2252	PREDICTED: LOW QUALITY PROTEIN: enoyl-CoA delta isomerase 1, mitochondrial-like	XP_019878627.1	287	283	282	283	289	287	285	286	285	288	286	286	0	280	285	280	286	283	231	288	293	284	284	282	283	285	282	299	283	0	280	280	282	280	280	280	282	240
2285	uncharacterized protein LOC108741209	XP_025831818.1	0	404	407	403	405	0	0	0	417	403	0	403	0	0	0	392	447	449	451	444	446	1434	438	443	444	910	401	446	889	414	0	0	0	0	882	0	0	414
2288	PREDICTED: LOW QUALITY PROTEIN: gamma-glutamyl hydrolase-like	XP_019877339.1	373	377	377	362	300	339	328	0	384	305	329	302	437	283	326	356	372	381	272	388	344	344	354	328	349	347	189	343	388	324	314	342	319	0	92	321	0	293
2304	PREDICTED: integral membrane protein GPR155 isoform X3	XP_019875971.1	949	1003	960	891	973	418	972	989	972	967	847	970	860	610	980	871	835	832	976	830	831	836	0	835	506	830	149	555	844	838	841	877	869	835	812	850	850	383
2338	O-acyltransferase like protein-like	XP_023028910.1	676	718	709	713	670	670	638	636	972	669	414	669	580	321	0	611	0	0	0	0	697	0	0	0	0	0	0	0	0	0	0	0	638	0	0	0	0	0
2445	PREDICTED: uncharacterized protein LOC109598533	XP_019870010.1	283	157	354	180	720	380	339	379	355	323	246	535	270	152	387	295	307	171	239	316	0	299	289	281	305	242	0	168	322	335	283	0	312	307	0	315	298	322
2457	PREDICTED: LOW QUALITY PROTEIN: glutathione synthetase-like	XP_019870735.1	562	0	0	0	260	500	375	497	0	493	229	480	433	0	455	490	481	493	0	493	0	0	0	0	241	0	0	481	481	0	480	0	0	0	0	486	0	0
2540	PREDICTED: receptor expression-enhancing protein 5-like	XP_019866769.1	0	159	180	176	0	0	0	0	200	0	0	0	180	0	0	183	175	166	197	175	168	196	203	193	166	189	139	189	193	175	155	176	175	182	182	175	165	171
2545	PREDICTED: gamma-glutamyltranspeptidase 1-like, partial	XP_019873344.1	0	586	1016	593	0	0	0	0	608	0	0	0	0	593	0	587	579	494	585	581	583	576	493	579	494	580	549	580	581	606	571	584	588	574	574	536	592	407
2617	PREDICTED: lipoma HMGIC fusion partner-like 3 protein	XP_019879441.1	265	247	282	282	270	300	234	108	282	279	279	270	202	147	249	309	280	279	279	0	278	278	280	280	287	280	0	0	287	282	282	282	283	282	183	281	279	0
2628	PREDICTED: larval cuticle protein LCP-17-like	XP_019870353.1	0	0	124	0	0	226	242	220	0	0	0	0	497	380	178	175	214	143	255	215	313	212	217	367	197	215	367	139	197	118	211	277	0	132	129	201	856	223
2643	PREDICTED: protein FAM151A isoform X2	XP_019870472.1	300	305	277	287	386	398	281	385	298	344	306	336	317	0	317	334	277	263	281	234	235	264	286	264	263	238	204	283	283	0	0	0	0	308	0	268	322	313
2661	PREDICTED: Krueppel-like factor 9	XP_019867406.1	0	0	0	0	0	0	0	0	0	0	0	0	0	546	0	294	0	0	0	190	676	0	0	864	191	0	309	0	192	269	246	290	0	0	0	302	94	236
2778	PREDICTED: LOW QUALITY PROTEIN: rab5 GDP/GTP exchange factor	XP_019872194.1	696	793	750	734	740	794	761	792	761	734	725	733	701	718	748	1608	719	684	729	719	756	743	801	735	714	714	537	729	740	627	686	722	683	697	0	684	584	742
2791	PREDICTED: LOW QUALITY PROTEIN: calcitonin gene-related peptide type 1 receptor-like	XP_019877517.1	443	348	412	410	707	450	463	299	414	226	733	201	333	78	0	444	0	0	0	0	0	0	0	0	428	399	0	0	0	360	461	426	425	0	0	429	0	0
2824	protein mesh isoform X2	XP_022920576.1	0	1429	1406	1271	1493	1448	1433	0	1410	1489	1495	1469	0	0	1248	1202	1315	1485	1494	1283	1307	1317	1627	1350	1288	1484	1025	1290	1283	0	0	0	0	1241	0	0	0	1190
2863	ubiquitin carboxyl-terminal hydrolase CYLD	XP_018326905.1	0	497	1058	594	0	0	0	0	1061	0	578	0	0	0	0	769	566	598	0	616	566	540	625	620	617	563	447	401	527	904	0	907	866	842	578	0	0	916
2899	glutamate receptor ionotropic, kainate 5	XP_023027583.1	0	747	629	626	652	660	568	681	1252	651	522	679	0	0	0	550	599	0	0	0	0	596	0	0	0	1188	0	672	0	0	0	0	618	0	0	0	443	0
2945	PREDICTED: LOW QUALITY PROTEIN: craniofacial development protein 1	XP_019876875.1	335	334	334	338	336	336	335	336	334	336	336	336	0	335	335	315	336	346	336	337	335	362	341	338	337	336	347	379	337	560	569	571	565	568	598	561	1271	564
2970	PREDICTED: uncharacterized protein LOC109596107	XP_019867123.1	0	0	0	0	0	0	0	0	0	0	0	0	414	0	0	901	241	243	226	240	244	244	479	283	246	242	168	243	240	0	0	247	0	244	247	246	493	205
2994	PREDICTED: LOW QUALITY PROTEIN: serine/threonine-protein phosphatase rdgC	XP_019874440.1	746	622	811	717	768	648	769	669	818	753	543	695	552	190	793	737	700	699	325	722	699	424	698	417	700	700	98	397	700	768	823	808	807	656	711	845	701	640
3132	PREDICTED: eukaryotic translation elongation factor 1 epsilon-1	XP_019865367.1	179	561	594	592	178	178	178	178	594	178	178	178	1803	0	412	587	673	593	604	601	596	600	603	621	603	670	583	0	602	0	189	0	0	554	0	174	0	382
3199	PREDICTED: serine protease persephone-like isoform X1	XP_019873056.1	0	0	0	0	0	0	0	0	0	0	0	0	0	0	381	306	441	425	387	422	0	389	0	370	382	367	130	249	419	368	0	0	0	425	699	372	367	219
3202	PREDICTED: deoxynucleoside kinase	XP_019874067.1	250	246	261	246	250	248	249	253	249	260	181	248	244	256	249	257	273	248	268	266	247	271	268	229	266	269	237	248	266	223	241	241	241	0	0	236	239	0
3247	lipase 3-like	XP_023012206.1	416	0	0	0	407	418	411	416	0	411	484	410	0	0	0	428	424	419	458	435	420	997	436	427	419	424	404	425	442	0	0	0	495	0	0	0	0	0
3248	zinc finger protein 117 isoform X1	XP_022900736.1	392	0	207	352	0	0	0	0	257	0	0	0	298	321	0	325	415	402	426	374	401	338	393	372	352	402	351	673	364	0	0	0	0	257	0	0	0	296
3306	PREDICTED: serine/threonine-protein kinase OSR1 isoform X2	XP_019873111.1	1857	550	527	528	1754	1632	756	784	524	1759	1244	2070	532	529	551	525	488	490	0	493	488	488	497	488	493	485	0	486	493	582	582	561	487	459	610	576	0	295
3365	PREDICTED: eukaryotic translation initiation factor 3 subunit A-like	XP_019878299.1	1140	1124	1133	1113	1148	1106	1117	1116	1137	1172	1161	1136	2071	535	1143	1195	204	1180	202	1180	1159	196	1241	1265	167	194	189	1172	206	1113	0	0	0	0	0	1133	0	1224
3407	PREDICTED: uncharacterized protein LOC109606111	XP_019878245.1	390	369	362	362	422	385	410	401	361	415	416	420	0	0	993	359	344	0	349	339	342	336	345	297	341	343	345	343	341	319	340	331	330	325	332	335	331	313
3429	PREDICTED: sodium-coupled monocarboxylate transporter 2-like	XP_019875836.1	695	666	615	613	642	718	680	715	623	615	1072	622	595	505	662	742	0	0	0	0	0	0	0	0	960	0	155	0	0	635	0	626	0	0	0	607	604	233
3475	protein rolling stone-like	XP_023028217.1	318	0	0	0	332	317	321	317	0	150	333	331	0	0	219	313	325	309	346	306	294	773	309	300	306	308	0	302	322	0	0	0	181	272	0	0	328	0
3528	PREDICTED: LOW QUALITY PROTEIN: sodium leak channel non-selective protein	XP_019864652.1	2224	1842	1777	1768	2112	2113	1604	2091	1778	1895	875	2063	2860	1122	2070	1819	1720	1753	1766	1721	1770	1769	1509	1791	1706	1670	0	1762	1766	0	0	0	0	0	0	1762	0	0
3593	PREDICTED: uncharacterized protein LOC109600338	XP_019872036.1	383	254	318	300	483	163	475	470	321	521	430	513	176	206	388	313	299	304	294	297	296	293	295	294	298	299	290	286	297	293	255	292	290	225	293	290	299	0
3597	PREDICTED: fumarylacetoacetate hydrolase domain-containing protein 2-like	XP_019871503.1	338	335	339	285	328	325	331	325	341	328	328	328	335	0	342	329	327	330	338	328	335	334	331	328	173	327	286	327	328	0	295	283	300	224	0	281	0	0
3618	PREDICTED: sorting nexin-20	XP_019864892.1	320	320	336	337	344	350	323	319	337	323	319	319	0	0	320	314	225	251	252	254	254	253	229	255	254	252	240	252	254	262	280	263	261	265	275	270	282	0
3644	PREDICTED: insulin-like growth factor-binding protein complex acid labile subunit, partial	XP_019876462.1	0	402	0	0	0	0	0	0	0	0	0	0	0	0	0	515	574	549	0	688	553	549	590	691	690	548	505	530	690	520	527	544	508	527	508	530	587	500
3647	PREDICTED: transcriptional adapter 2B	XP_019881745.1	0	421	517	467	0	0	0	0	473	0	0	0	610	0	0	362	445	441	403	442	394	435	378	442	391	444	135	447	441	451	480	461	458	450	454	454	428	267
3656	PREDICTED: mpv17-like protein	XP_019870670.1	196	0	0	0	225	210	196	210	0	228	221	228	0	0	192	188	189	188	188	183	191	180	187	189	183	186	222	185	183	126	414	178	195	189	177	189	179	0
3662	PREDICTED: glutaredoxin 3	XP_019876756.1	216	220	217	213	211	212	213	213	217	215	215	215	101	214	0	214	419	418	366	419	412	414	416	414	418	418	557	407	418	409	406	413	407	403	217	410	406	309
3700	PREDICTED: LOW QUALITY PROTEIN: heparan-sulfate 6-O-sulfotransferase 2	XP_019864908.1	462	522	435	207	481	289	418	541	440	417	430	481	318	310	448	450	434	416	299	435	434	280	301	442	435	434	213	292	435	423	350	422	420	428	397	424	347	420
3711	PREDICTED: uncharacterized protein LOC109594870 isoform X1	XP_019865679.1	0	0	0	0	0	0	0	0	0	0	0	0	0	62	0	120	0	199	164	0	199	201	199	190	199	166	0	0	166	311	189	220	146	227	212	216	0	143
3719	PREDICTED: LOW QUALITY PROTEIN: probable aminopeptidase NPEPL1	XP_019869524.1	655	525	522	519	547	544	621	544	522	472	464	582	514	492	0	783	524	523	0	540	530	544	232	556	564	584	0	192	531	519	519	524	0	520	0	522	521	241
3768	activity-regulated cytoskeleton associated protein 2-like	XP_025831324.1	254	0	0	0	268	263	267	245	0	253	262	270	0	0	198	150	0	0	0	0	0	0	121	217	662	387	974	386	0	0	0	358	0	0	133	0	0	0
3769	cartilage oligomeric matrix protein	XP_023310595.1	651	396	1064	817	1054	1052	1053	1052	1064	1054	662	1054	0	575	0	1033	1134	1131	1170	1139	1136	1206	1134	1212	1137	1128	1121	1246	1138	0	203	1110	574	1189	0	0	0	126
3801	PREDICTED: androgen-induced gene 1 protein-like isoform X2	XP_019869345.1	275	256	251	253	279	250	250	247	257	276	276	279	0	237	0	248	0	229	0	0	237	228	0	0	0	0	236	0	0	0	233	0	232	0	0	238	238	0
3813	PREDICTED: activating signal cointegrator 1 complex subunit 1-like	XP_019868874.1	352	349	358	350	364	361	357	358	359	364	364	371	233	0	255	346	363	358	361	355	363	353	363	290	358	365	315	539	326	366	369	415	365	362	375	323	360	211
3826	PREDICTED: probable chitinase 2	XP_019880481.1	484	0	0	0	484	509	497	498	0	483	476	482	0	0	764	468	510	513	517	509	504	508	488	561	564	504	517	412	512	448	451	447	447	451	460	446	458	261
3852	PREDICTED: LOW QUALITY PROTEIN: transient receptor potential channel pyrexia	XP_019870200.1	956	933	1000	0	981	954	957	958	923	975	712	975	997	1003	912	157	1008	965	981	918	980	979	976	984	980	1014	984	1014	980	981	983	1727	978	981	972	977	973	982
3892	PREDICTED: transcriptional repressor protein YY1-like isoform X1	XP_019871829.1	0	0	417	431	0	0	0	0	423	0	0	0	431	383	0	405	388	388	382	393	347	392	399	390	254	400	0	389	394	361	362	364	362	377	366	344	364	0
3897	PREDICTED: beta-1,4-galactosyltransferase 1	XP_019873144.1	323	322	318	0	322	324	322	324	318	295	322	322	446	691	322	323	330	326	329	326	329	316	0	316	326	326	309	326	326	303	307	301	273	193	252	309	308	0
3905	PREDICTED: zinc finger protein 117	XP_019866762.1	0	0	648	674	0	0	0	0	658	0	0	0	0	416	0	708	0	581	593	594	585	738	594	646	535	0	292	0	595	682	795	713	727	666	472	711	727	542
3910	PREDICTED: protein tipE	XP_019868512.1	313	290	290	278	302	292	290	291	291	277	291	291	1334	383	275	273	273	272	276	238	250	256	269	272	272	267	257	273	272	227	215	262	230	225	225	230	225	216
3915	serine protease inhibitor 27A-like isoform X2	XP_018578721.1	447	409	0	409	478	450	463	448	0	471	478	470	435	429	444	509	450	434	450	443	1084	447	440	448	441	446	192	447	441	445	427	419	418	0	0	0	0	0
3961	PREDICTED: zinc transporter ZIP1-like	XP_019865011.1	366	398	316	326	354	0	386	0	335	358	213	357	0	362	0	524	250	366	0	206	383	380	366	282	385	383	189	285	385	384	386	386	402	380	367	424	358	373
4044	PREDICTED: alpha-aspartyl dipeptidase	XP_019864742.1	240	247	246	244	240	246	247	245	246	240	246	240	239	0	239	253	286	242	224	278	240	261	346	282	273	245	222	245	274	260	241	244	258	242	241	270	238	253
4077	PREDICTED: LOW QUALITY PROTEIN: triple functional domain protein-like, partial	XP_019878082.1	0	2302	0	0	0	0	0	0	0	0	0	0	0	1268	0	3102	2826	0	2307	200	0	0	0	0	1303	0	365	0	2864	3006	1268	2233	1746	2880	583	1324	1192	696
4092	PREDICTED: raf homolog serine/threonine-protein kinase phl-like	XP_019868638.1	0	667	0	759	711	706	722	713	0	712	709	707	702	364	717	692	756	700	474	500	753	745	737	635	721	740	479	740	739	704	760	707	707	677	707	447	656	583
4116	PREDICTED: clavesin-1	XP_019871628.1	324	337	342	347	325	325	324	325	343	325	325	325	219	327	321	346	335	337	0	333	335	330	329	335	333	335	500	335	333	335	336	332	345	323	0	338	327	321
4160	PREDICTED: hippocampus abundant transcript 1 protein isoform X2	XP_019875195.1	488	0	0	0	492	487	764	877	0	208	838	491	0	0	743	476	479	479	184	483	486	483	484	479	483	479	481	0	483	485	0	482	490	482	469	490	490	0
4163	zinc finger protein 528-like	XP_018572249.1	413	323	476	464	463	531	463	453	543	455	461	461	384	368	457	412	442	0	0	0	0	0	0	0	0	424	356	423	0	470	501	677	0	0	0	0	0	191
4185	PREDICTED: LOW QUALITY PROTEIN: gephyrin	XP_019877590.1	601	616	654	609	610	608	613	606	610	610	655	610	599	214	423	629	615	616	617	613	613	620	618	618	561	615	233	570	613	612	493	634	617	614	621	570	623	349
4207	PREDICTED: LOW QUALITY PROTEIN: peroxidasin-like	XP_019870782.1	457	1514	1528	888	721	0	0	0	1237	646	539	711	945	219	0	1493	1370	1379	1314	1364	1188	1364	1368	1364	1365	1263	1239	1199	1365	1388	1379	1342	1228	1409	1397	1389	1392	1186
4252	PREDICTED: WD repeat domain-containing protein 83	XP_019873720.1	631	515	658	667	575	659	638	633	668	571	583	570	295	295	1771	315	303	300	301	302	300	302	304	303	305	301	318	301	303	307	306	306	198	308	308	303	301	0
4267	PREDICTED: LOW QUALITY PROTEIN: cytochrome c oxidase assembly factor 7 homolog	XP_019871861.1	266	0	266	271	259	258	255	262	266	259	260	259	244	202	257	246	253	279	474	474	279	256	474	280	279	274	539	274	474	242	245	246	251	246	246	244	247	249
4315	PREDICTED: nudix hydrolase 7 isoform X2	XP_019872061.1	0	286	0	0	0	0	0	0	0	0	0	0	0	0	0	296	260	293	263	295	299	265	264	270	194	291	226	290	296	274	340	284	277	299	261	311	287	293
4355	PREDICTED: protein amalgam-like	XP_019880719.1	566	427	576	290	734	540	850	513	553	237	426	746	208	229	142	538	0	0	0	316	0	0	0	0	435	0	0	0	320	512	540	512	0	513	517	411	514	0
4414	PREDICTED: uncharacterized protein LOC109594669	XP_019865469.1	0	215	219	0	221	262	251	254	219	193	221	221	0	214	276	513	183	183	184	182	184	185	184	185	182	183	0	0	182	204	214	206	206	0	200	205	198	0
4415	PREDICTED: uncharacterized protein LOC109605669	XP_019877824.1	169	159	180	149	182	184	180	193	183	181	182	181	493	159	180	170	162	337	163	153	167	158	168	172	159	163	0	163	159	152	0	158	0	156	121	153	155	0
4436	PREDICTED: DNA-binding protein D-ETS-3-like	XP_019876307.1	728	504	457	264	266	264	266	192	263	266	114	266	190	91	398	308	386	257	0	275	257	256	0	389	364	386	192	189	385	365	388	198	0	393	0	265	214	0
4506	PREDICTED: RNA pseudouridylate synthase domain-containing protein 2-like isoform X2	XP_019867757.1	739	494	723	0	558	619	674	492	725	558	333	558	365	80	856	639	301	0	0	0	0	0	0	0	0	0	434	0	0	573	579	573	589	570	553	555	350	219
4605	PREDICTED: contactin-associated protein like 5-1	XP_019871569.1	2148	1628	2051	1768	2160	0	0	0	1951	1549	777	0	2188	1716	0	2017	1873	1824	1869	1833	1736	1816	1868	1842	0	0	0	2043	1830	1902	1970	0	1936	1878	1905	1913	1872	1368
4611	PREDICTED: uncharacterized protein LOC109599532	XP_019871095.1	0	410	543	616	0	0	0	0	549	0	0	0	356	460	0	461	449	350	118	406	408	410	409	411	406	415	226	411	406	419	445	425	428	416	422	432	420	293
4614	PREDICTED: CSC1-like protein 1	XP_019869440.1	760	750	743	742	772	809	795	802	743	771	774	767	0	0	791	733	742	745	0	745	748	748	736	742	745	748	740	748	745	747	733	740	744	731	745	755	734	737
4616	PREDICTED: LOW QUALITY PROTEIN: beta-chimaerin-like	XP_019879490.1	494	465	465	461	489	485	482	483	464	486	486	486	457	242	472	445	453	452	454	451	453	451	452	407	451	386	111	375	451	452	453	463	0	463	435	456	447	224
4619	PREDICTED: WD repeat-containing protein 5-like	XP_019864826.1	1361	225	1334	1337	1322	1314	1328	1324	1346	1320	1324	1319	0	0	1331	1195	1338	1284	964	500	1408	1336	1334	1340	1295	344	376	1364	1357	0	0	0	0	0	0	206	0	533
4631	PREDICTED: sulfotransferase 1C4-like	XP_019868707.1	0	0	0	0	0	662	656	325	0	0	0	644	349	633	0	647	0	0	0	343	105	0	0	710	443	0	0	0	716	0	0	689	0	0	0	1141	0	0
4636	uncharacterized protein LOC108734929 isoform X3	XP_018322202.1	488	503	518	508	496	495	491	508	519	487	495	493	538	0	495	520	514	512	524	410	511	507	409	501	699	513	0	347	510	0	0	0	0	483	408	0	481	258
4648	PREDICTED: lanC-like protein 3 homolog	XP_019870945.1	419	412	416	433	419	420	419	420	424	290	419	419	0	412	595	417	441	404	424	430	428	432	433	426	432	443	405	442	432	429	429	430	435	432	415	433	412	432
4704	PREDICTED: uncharacterized protein LOC109597146	XP_019868337.1	0	0	0	0	0	460	0	389	0	0	0	0	0	342	373	349	460	536	0	537	457	539	539	538	537	457	520	0	536	545	604	603	602	571	465	561	601	569
4726	pre-mRNA-splicing factor 38B	XP_018328379.1	178	364	344	447	363	190	372	383	219	291	361	367	338	410	337	299	207	321	320	239	321	317	335	334	333	343	277	345	327	0	0	331	331	326	353	0	0	0
4731	PREDICTED: protein glass-like	XP_019881819.1	604	0	417	574	570	597	590	587	847	650	569	561	432	348	565	517	485	481	434	491	485	471	495	482	492	387	284	425	492	404	402	398	0	405	433	455	416	0
4747	PREDICTED: guanine deaminase	XP_019866796.1	448	459	0	0	454	459	459	460	0	455	494	454	470	396	459	465	447	444	445	448	444	441	455	443	351	446	203	446	448	435	444	439	400	456	429	437	437	388
4773	neurogenic protein big brain	XP_025833716.1	696	592	616	638	714	711	684	712	624	696	161	705	0	158	662	199	480	290	324	474	463	450	454	457	471	464	120	450	330	0	0	0	0	0	572	0	560	0
4774	PREDICTED: lachesin-like isoform X1	XP_019880331.1	469	458	451	225	471	226	493	471	380	0	240	471	404	314	314	437	416	427	414	429	416	432	364	373	428	366	0	416	425	374	421	294	416	427	369	430	191	396
4782	PREDICTED: LOW QUALITY PROTEIN: von Willebrand factor A domain-containing protein 8-like	XP_019867278.1	1403	1411	1391	1385	1414	1396	1396	1396	1393	1339	1412	1416	665	1069	1389	1421	1394	1322	1158	1391	1395	1347	1068	1391	895	1107	0	1393	1392	1083	1364	1357	1118	1368	1036	1374	1348	462
4804	small G protein signaling modulator 2-like	XP_025837665.1	1155	1131	1079	1058	0	1107	1128	1139	1122	108	0	1150	0	633	0	1097	1181	1129	737	1162	1176	1165	1060	802	1181	1131	0	1026	1181	0	0	1061	1066	1063	995	0	0	0
4871	cytochrome c oxidase subunit 4 isoform 1, mitochondrial-like	XP_018573891.1	182	182	177	179	181	182	180	182	177	181	182	181	177	171	181	172	0	178	180	174	0	174	174	174	174	177	367	177	174	0	194	189	196	0	0	0	0	0
4872	PREDICTED: probable 3',5'-cyclic phosphodiesterase pde-5	XP_019866109.1	0	0	801	776	0	0	0	0	801	0	0	0	802	0	0	862	0	0	0	0	0	896	0	0	0	0	0	0	0	785	764	811	651	541	818	808	792	233
4875	PREDICTED: cAMP-regulated phosphoprotein 19	XP_019880966.1	119	126	124	125	118	118	117	117	124	118	118	118	0	111	0	119	156	115	117	115	115	114	115	114	115	115	112	115	115	0	133	123	127	0	0	116	0	0
4926	PREDICTED: LOW QUALITY PROTEIN: uncharacterized protein LOC109596453, partial	XP_019867562.1	0	0	1171	636	0	0	0	0	1193	0	0	0	369	908	0	1097	1038	1013	1009	1007	1008	1008	1010	986	1021	971	0	1017	1001	938	1068	1102	1075	991	1036	1052	1042	1086
4929	lipase member H-like isoform X1	XP_025837271.1	0	598	485	489	0	385	0	384	749	0	0	0	0	328	585	697	334	335	352	0	0	0	0	0	0	338	522	309	0	0	0	0	0	336	225	0	0	0
4962	uncharacterized protein LOC108908517	XP_023313047.1	539	0	0	0	0	658	516	560	0	0	0	0	0	0	0	322	393	355	360	351	356	354	405	361	351	116	136	0	351	0	334	328	322	0	0	0	313	0
4970	PREDICTED: protein ABHD11-like	XP_019872652.1	308	0	310	308	298	296	260	297	312	298	211	298	307	214	302	311	195	0	208	0	0	0	0	0	0	0	0	0	0	294	309	314	315	300	322	306	305	0
4997	PREDICTED: LOW QUALITY PROTEIN: DNA-directed RNA polymerase I subunit RPA1-like	XP_019871783.1	1642	562	1694	1692	1648	1659	1665	1652	1695	1649	1651	1649	0	0	1657	1594	1655	1660	1658	1654	1650	1648	1671	1660	1655	1659	1699	1657	1655	1619	1580	0	1330	1635	0	2057	0	456
5013	PREDICTED: gamma-glutamylcyclotransferase-like	XP_019870303.1	220	0	0	0	225	222	216	221	0	215	215	215	0	152	224	183	181	188	194	184	177	180	185	181	185	181	0	181	185	0	0	0	0	0	0	197	0	0
5029	acyl-CoA-binding protein homolog 1-like	XP_022915960.1	84	0	0	0	0	90	90	90	0	0	160	0	0	0	0	89	90	91	98	177	90	90	90	90	176	90	89	90	90	0	0	0	0	89	0	0	0	0
5031	PREDICTED: transmembrane protein 87A	XP_019868985.1	536	496	520	528	553	560	564	552	523	549	490	547	277	409	515	552	500	521	528	0	0	517	526	517	378	0	0	524	522	501	499	503	504	546	505	513	504	493
5065	PREDICTED: chymotrypsin-like elastase family member 2B	XP_019756897.1	0	664	665	640	0	0	0	0	668	0	0	0	0	0	0	648	667	0	485	975	551	665	0	674	634	611	396	672	678	0	363	0	0	0	0	0	0	693
5096	larval cuticle protein LCP-17-like	XP_023017221.1	0	0	0	0	134	131	131	131	0	0	0	0	433	128	0	101	120	297	0	122	243	123	231	311	144	232	643	115	122	0	0	0	126	0	0	0	0	0
5129	PREDICTED: multiple coagulation factor deficiency protein 2	XP_019865867.1	171	118	170	159	162	156	168	156	170	162	136	162	0	0	158	466	174	197	174	170	0	173	177	174	170	176	182	167	170	273	183	181	179	184	182	179	174	0
5131	PREDICTED: LOW QUALITY PROTEIN: vesicle-associated membrane protein-associated protein B-like	XP_019867702.1	0	0	0	0	0	0	0	0	0	0	0	0	0	95	0	1663	274	275	253	279	271	278	245	276	274	272	233	274	245	234	0	233	0	0	0	233	246	235
5144	glycerophosphodiester phosphodiesterase 1	XP_018334106.1	330	348	347	334	340	341	343	341	347	340	340	340	0	0	196	288	382	406	407	386	365	356	394	702	396	320	462	386	386	0	0	0	0	0	302	0	354	0
5146	uncharacterized protein LOC108733824	XP_018320650.1	480	487	498	483	428	486	485	486	483	485	481	426	459	483	802	480	486	488	487	453	488	488	488	488	488	486	486	486	488	0	472	0	0	0	475	0	0	0
5170	PREDICTED: LOW QUALITY PROTEIN: Golgi-specific brefeldin A-resistance guanine nucleotide exchange factor 1	XP_019881276.1	1740	2134	1912	1868	1808	2163	1735	2188	1916	2168	2184	2164	0	0	2216	1882	1950	0	0	1313	0	0	851	1931	1983	861	0	0	1997	1742	1905	1948	1683	1793	1050	1867	1826	895
5179	PREDICTED: LOW QUALITY PROTEIN: transmembrane protein 134	XP_019876250.1	170	169	174	176	176	179	116	125	184	176	176	176	181	0	179	163	165	164	165	164	164	164	164	163	164	165	164	164	164	169	173	180	190	180	180	174	177	0
5183	PREDICTED: venom dipeptidyl peptidase 4	XP_019867181.1	751	753	742	745	765	752	739	747	742	761	758	759	0	0	676	791	1639	208	1537	1728	1532	1547	1545	1692	1610	1589	0	880	1648	767	788	772	765	780	750	760	0	0
5215	PREDICTED: N-alpha-acetyltransferase 60-like isoform X2	XP_019871359.1	239	302	0	236	255	262	0	260	258	254	240	266	0	0	0	253	252	266	252	0	0	0	252	247	243	266	221	0	0	0	255	253	244	263	0	235	0	210
5216	PREDICTED: cytoplasmic polyadenylation element-binding protein 2	XP_019868363.1	704	351	873	488	602	0	634	619	521	595	519	599	0	318	620	653	427	425	425	339	427	426	0	473	426	425	0	371	426	569	710	684	670	677	316	736	662	464
5221	PREDICTED: protein fork head	XP_019865127.1	510	479	435	438	739	506	502	502	437	690	499	501	408	418	664	425	353	349	0	348	348	345	356	336	348	350	347	349	348	431	436	436	427	445	433	428	431	0
5235	PREDICTED: LOW QUALITY PROTEIN: sodium-dependent noradrenaline transporter-like	XP_019869954.1	0	685	680	704	0	1343	948	1594	695	0	172	0	0	176	0	617	590	596	584	671	619	594	0	0	0	593	0	612	0	747	772	490	614	618	725	751	635	392
5262	PREDICTED: RNA polymerase II-associated protein 1-like	XP_019868294.1	1215	1275	1253	0	1223	1230	1220	1231	642	1218	0	1173	1103	587	1222	1190	1208	1214	1224	1224	1213	1212	1219	1221	1225	1192	1234	1199	1226	1118	1283	1154	1145	1114	1177	1072	1154	867
5300	PREDICTED: sphingomyelin phosphodiesterase 4 isoform X2	XP_019865254.1	0	0	805	817	764	757	749	758	808	761	767	764	0	0	837	669	771	361	0	804	771	770	789	766	571	770	0	770	796	844	841	836	835	838	617	823	820	304
5315	PREDICTED: uncharacterized protein LOC109608797	XP_019880905.1	169	152	164	164	161	82	160	160	164	161	167	161	170	164	146	162	174	174	172	175	173	172	173	174	175	121	78	174	175	163	162	163	160	168	158	162	164	0
5318	PREDICTED: tRNA (guanine(37)-N1)-methyltransferase isoform X1	XP_019868279.1	457	556	558	466	474	448	489	507	476	489	486	455	0	0	531	441	444	441	461	437	450	449	455	457	439	445	432	0	439	430	464	460	0	430	493	433	446	259
5322	PREDICTED: rab GTPase-binding effector protein 1	XP_019875904.1	647	0	0	0	651	639	628	629	0	653	651	633	0	658	640	630	588	585	452	588	630	590	592	638	589	591	0	553	589	634	637	268	0	642	524	633	641	533
5323	PREDICTED: myosin light chain kinase, smooth muscle-like isoform X2	XP_019875522.1	0	344	338	394	0	0	0	0	338	0	276	0	676	563	781	572	673	673	651	654	668	660	662	667	599	680	594	560	655	594	599	600	0	577	627	341	566	497
5324	protein rolling stone	XP_018322708.1	0	0	306	0	1034	481	303	473	306	427	457	1049	0	138	0	301	0	0	0	0	0	0	0	0	0	0	181	0	0	0	287	284	0	283	286	0	0	293
5334	gamma-aminobutyric acid receptor subunit beta-2-like	XP_018329048.1	524	116	624	457	502	497	498	575	633	496	502	497	699	311	486	319	478	501	511	500	0	498	272	500	431	503	442	503	502	190	0	0	0	0	406	0	0	0
5359	PREDICTED: RNA 3'-terminal phosphate cyclase	XP_019870486.1	361	367	359	358	358	359	359	359	358	359	359	357	353	0	359	396	364	358	244	357	385	297	296	357	357	315	0	327	287	353	351	349	370	362	372	351	358	478
5361	PREDICTED: RNA polymerase II transcriptional coactivator	XP_019871924.1	110	105	103	107	106	109	110	105	103	116	118	117	108	106	0	108	106	92	112	106	106	107	106	106	106	106	188	106	105	106	104	108	111	111	110	106	119	0
5372	PREDICTED: LOW QUALITY PROTEIN: 5-hydroxytryptamine receptor 2B-like	XP_019875558.1	489	735	451	400	460	498	483	477	437	431	433	429	0	524	459	295	0	0	0	0	205	0	0	0	0	0	61	0	0	579	588	446	401	580	608	478	0	0
5375	PREDICTED: protein yellow-like	XP_017769532.1	0	507	485	485	0	0	0	0	484	0	0	0	0	365	0	425	421	407	406	433	409	410	410	486	424	420	381	411	424	0	0	0	0	0	0	0	409	0
5378	PREDICTED: LOW QUALITY PROTEIN: kynurenine 3-monooxygenase-like	XP_019876376.1	465	486	476	476	464	458	465	459	476	459	1134	459	2206	458	444	457	455	456	447	451	449	448	371	467	451	456	0	0	451	445	447	430	298	426	413	443	442	324
5405	uncharacterized protein LOC108739348	XP_018328719.1	0	0	0	0	0	0	0	0	0	0	225	0	0	0	0	280	350	238	274	220	316	224	247	306	224	330	170	281	224	0	0	254	191	219	354	0	218	309
5408	PREDICTED: probable G-protein coupled receptor Mth-like 5	XP_019873271.1	496	493	490	479	629	499	473	505	507	603	626	573	470	169	478	470	497	495	493	493	508	492	512	423	493	497	0	497	493	455	476	471	464	453	471	473	455	372
5429	PREDICTED: serine/threonine-protein kinase Nek8 isoform X2	XP_019881225.1	0	0	0	0	0	0	0	0	0	512	0	0	280	280	690	677	296	293	297	236	300	293	273	292	293	296	212	295	301	732	244	273	0	598	276	614	706	277
5438	PREDICTED: LOW QUALITY PROTEIN: lysophospholipid acyltransferase 7	XP_019871648.1	489	486	477	479	487	469	490	481	482	489	493	489	0	0	586	471	486	481	487	399	488	480	484	490	490	489	285	488	489	472	483	478	0	473	363	476	475	0
5474	PREDICTED: calcium/calmodulin-dependent protein kinase kinase 2 isoform X2	XP_019878618.1	0	0	0	0	0	0	0	0	0	0	446	0	0	0	0	625	518	414	0	512	295	391	509	541	483	512	0	505	521	364	817	640	689	413	413	569	497	595
5484	PREDICTED: LOW QUALITY PROTEIN: NAD(P) transhydrogenase, mitochondrial-like	XP_019872934.1	0	1068	1066	1065	0	0	0	0	1066	0	1060	0	1066	880	0	1059	1048	1047	1015	967	1047	785	933	1047	1047	1048	518	1048	1047	1064	1064	1082	964	881	0	1079	1090	568
5504	PREDICTED: sodium-dependent noradrenaline transporter	XP_008196672.1	943	567	875	710	695	1104	875	1110	695	838	1150	1121	0	597	548	825	0	0	0	0	0	0	0	0	0	0	652	0	0	581	0	0	0	0	0	0	0	0
5524	gastrula zinc finger protein XlCGF26.1-like	XP_018326632.1	0	0	634	0	0	0	0	0	1704	0	0	0	0	0	0	600	0	0	889	0	0	0	0	0	0	0	0	0	0	0	0	0	0	0	538	0	0	0
5544	PREDICTED: WD repeat-containing protein 81 isoform X2	XP_019881555.1	1953	1996	2129	0	2107	2083	2067	2083	2127	1859	2106	2102	1946	1933	2050	2115	0	0	461	2039	0	2044	0	0	0	0	0	0	0	1958	2020	2023	566	0	1464	2005	0	1904
5570	PREDICTED: uncharacterized protein LOC109598971	XP_019870437.1	0	134	132	130	0	0	0	0	132	0	0	0	0	0	0	135	133	137	137	245	135	138	134	131	167	264	134	139	148	130	154	158	135	138	0	130	133	0
5602	PREDICTED: succinate--CoA ligase [GDP-forming] subunit beta, mitochondrial	XP_019880910.1	416	423	421	419	423	419	418	312	421	423	423	423	593	597	414	422	421	421	421	423	421	422	423	419	423	421	388	421	423	0	414	413	360	0	422	414	415	405
5613	PREDICTED: LOW QUALITY PROTEIN: brefeldin A-inhibited guanine nucleotide-exchange protein 2	XP_019871686.1	1653	1662	1759	2063	1754	1789	1795	1793	1757	1753	1750	1750	0	1613	1769	1732	1717	1711	1704	1709	1716	1713	1714	1705	1711	1687	1711	1654	1711	1664	1695	1673	1535	1681	1700	1697	1621	1454
5630	PREDICTED: actin-like protein 6B	XP_019868309.1	425	422	422	422	426	426	426	426	422	426	426	426	424	0	425	424	381	428	679	334	428	428	411	427	432	428	0	428	428	423	424	424	359	430	424	424	433	311
5648	PREDICTED: uncharacterized protein LOC109599498	XP_019871058.1	324	330	324	323	325	324	324	324	325	325	330	325	0	165	373	323	320	322	502	321	318	319	321	318	321	320	178	320	321	315	317	309	312	315	318	294	316	314
5656	PREDICTED: transcription factor Sp9-like	XP_019879400.1	726	0	525	497	569	638	632	654	525	612	580	611	0	0	482	545	405	394	0	0	0	0	0	0	0	405	0	364	0	0	466	464	465	463	480	468	449	432
5679	uncharacterized protein LOC108912356	XP_018573081.1	219	247	213	294	212	213	220	0	214	217	217	217	210	0	210	181	215	215	217	215	217	211	223	235	215	189	0	220	215	0	206	178	199	153	0	0	209	0
5692	PREDICTED: mitogen-activated protein kinase kinase kinase 10-like isoform X1	XP_019867585.1	0	1023	1114	905	0	0	0	0	1168	0	0	0	735	0	0	1139	0	736	724	0	0	0	0	0	0	727	363	0	0	952	1029	1024	262	990	1027	1013	972	0
5709	PREDICTED: SH2 domain-containing protein 4A-like	XP_019875390.1	0	0	0	0	0	0	0	0	0	0	0	0	265	444	0	491	440	436	374	434	442	425	436	434	434	443	368	782	433	412	423	0	424	415	427	403	412	460
5711	PREDICTED: LOW QUALITY PROTEIN: DNA polymerase iota	XP_019868615.1	737	0	0	0	812	773	823	773	0	1693	809	808	597	586	798	523	606	606	607	607	607	608	603	609	607	607	604	607	607	537	0	547	553	596	0	558	546	570
5717	PREDICTED: protein SYM1-like	XP_019867110.1	168	207	201	208	172	188	198	193	202	172	176	172	238	0	0	180	192	184	192	183	186	188	196	186	183	187	0	0	183	178	178	192	184	171	178	207	178	207
5746	PREDICTED: ATP-dependent RNA helicase DDX24 isoform X1	XP_019881313.1	813	531	526	516	821	840	829	851	528	803	821	819	733	687	0	577	546	540	540	538	539	539	545	540	0	539	0	0	538	0	636	737	0	704	0	704	0	0
5775	PREDICTED: probable ATP-dependent RNA helicase pitchoune	XP_019876749.1	680	611	603	600	636	0	669	665	600	0	643	632	0	559	644	616	1235	617	623	620	623	617	612	625	569	616	564	613	615	629	0	581	0	602	669	639	621	617
5777	PREDICTED: UPF0454 protein C12orf49 homolog	XP_019880846.1	212	243	228	228	215	220	217	217	228	215	215	215	212	233	187	341	225	248	199	226	228	220	199	218	226	225	46	225	226	203	202	204	203	206	204	202	204	204
5778	PREDICTED: beta-sarcoglycan-like	XP_019880214.1	352	290	291	294	334	344	350	342	291	334	334	334	175	327	509	235	183	189	0	0	0	0	191	0	0	183	0	0	184	0	0	0	0	0	0	331	0	0
5804	PREDICTED: zinc finger protein 62 homolog	XP_019875539.1	278	0	0	0	283	306	310	300	0	283	284	283	519	0	610	933	0	0	0	0	437	413	0	0	0	0	0	0	0	531	0	640	386	0	520	582	213	0
5835	PREDICTED: LOW QUALITY PROTEIN: RNA polymerase II-associated protein 3	XP_019869570.1	0	0	0	0	497	527	494	526	0	476	510	503	0	0	499	504	509	0	438	536	428	395	404	513	542	478	0	511	555	466	538	572	522	532	522	522	553	246
5855	stabilizer of axonemal microtubules 2-like	XP_018331459.1	494	578	517	456	514	506	517	512	521	514	514	515	0	0	527	289	520	419	295	519	519	519	262	540	414	517	0	295	519	0	0	0	0	0	502	0	0	0
5861	PREDICTED: ribonuclease P/MRP protein subunit POP5-like	XP_019878639.1	82	145	132	145	145	145	145	145	145	145	145	145	128	130	147	155	156	156	156	156	156	156	156	156	156	156	156	156	156	153	98	150	149	150	0	149	151	130
5869	PREDICTED: LOW QUALITY PROTEIN: tetratricopeptide repeat protein 27	XP_019872616.1	798	790	784	768	792	791	791	791	783	792	792	792	766	768	790	789	646	786	789	785	796	788	788	787	812	786	204	786	640	784	0	787	781	817	790	733	768	794
5871	PREDICTED: paired box protein Pax-6-like, partial	XP_019880078.1	0	0	537	382	0	0	0	0	356	0	0	0	0	0	0	401	496	0	464	369	497	480	500	0	368	489	441	339	368	506	429	509	506	510	545	377	404	0
5881	PREDICTED: 39S ribosomal protein L30, mitochondrial	XP_019868583.1	180	189	186	187	180	182	181	182	186	180	180	180	180	185	181	176	180	178	178	179	179	178	183	178	179	180	176	180	179	180	179	182	180	178	198	177	180	178
5916	PREDICTED: transmembrane emp24 domain-containing protein 5	XP_019874402.1	242	247	228	236	233	238	238	238	228	231	231	231	0	226	208	235	254	244	238	234	263	236	287	240	238	243	242	243	238	229	0	229	241	0	233	228	234	227
5924	PREDICTED: DNA-directed RNA polymerase III subunit RPC7	XP_019874016.1	211	214	219	215	211	218	214	217	219	210	211	211	221	0	0	227	222	217	219	219	218	216	218	217	219	219	219	219	218	210	207	210	211	209	207	205	206	207
5929	PREDICTED: ATP-binding cassette sub-family G member 5 isoform X2	XP_019881805.1	604	602	602	308	604	604	604	604	602	607	435	607	0	0	604	633	641	640	640	640	640	640	640	637	640	641	0	641	640	643	637	645	335	616	614	613	643	0
5932	PREDICTED: microprocessor complex subunit DGCR8	XP_019869238.1	642	683	686	683	0	0	0	0	691	0	0	0	133	422	0	600	0	0	0	0	0	644	0	665	0	0	0	0	0	563	0	0	323	0	554	561	539	0
5937	zinc finger protein 235-like	XP_018565341.1	0	0	583	581	639	732	567	1488	585	650	552	641	0	622	521	754	0	0	0	566	0	0	0	0	223	0	0	0	505	0	0	548	0	0	0	0	0	0
5976	PREDICTED: ubiquitin carboxyl-terminal hydrolase 32	XP_019877657.1	0	0	0	0	0	0	0	0	0	0	0	0	1786	0	0	1707	1682	1619	585	1712	1653	1659	295	1702	1116	1657	518	272	1711	1587	1809	1702	1669	1673	1811	1623	1564	912
6034	PREDICTED: putative SERF-like protein	XP_019871302.1	60	0	60	60	60	65	63	64	61	62	63	63	0	65	0	89	69	68	65	67	65	0	0	0	0	69	70	0	76	60	59	61	63	59	61	59	62	0
6035	peptidoglycan recognition protein-like isoform X1	XP_025830019.1	0	422	439	478	0	193	189	193	445	0	0	0	0	0	0	413	0	374	0	362	371	0	0	376	364	370	313	0	364	379	196	400	304	0	387	0	190	0
6041	PREDICTED: uncharacterized protein LOC109595817	XP_019866802.1	0	453	475	451	0	0	0	0	473	0	0	0	326	243	0	292	0	279	284	284	279	276	282	279	279	280	199	0	279	278	278	306	278	218	203	280	284	161
6044	PREDICTED: uncharacterized protein LOC109596202	XP_019867260.1	0	320	830	783	0	0	0	0	968	0	0	0	0	159	0	691	0	0	0	0	0	0	0	296	0	0	0	578	0	0	955	1748	775	766	841	722	405	0
6063	PREDICTED: transient receptor potential cation channel subfamily V member 5	XP_019864931.1	833	833	815	816	844	838	830	838	815	844	825	843	0	0	919	805	846	851	801	843	839	593	856	857	844	847	440	847	844	794	750	800	808	807	0	801	783	219
6071	PREDICTED: LOW QUALITY PROTEIN: tRNA-dihydrouridine(47) synthase [NAD(P)(+)]-like	XP_019873623.1	604	599	578	590	604	606	602	605	581	605	630	602	798	528	582	599	612	591	0	577	587	598	618	588	578	604	606	602	578	568	604	597	589	576	584	589	581	0
6105	PREDICTED: SURF1-like protein	XP_019865003.1	0	302	288	295	330	296	301	301	288	297	296	297	265	246	301	294	299	228	288	293	293	294	293	297	293	298	258	0	293	284	283	289	281	286	298	259	287	0
6135	uncharacterized protein LOC108909097 isoform X1	XP_018568846.1	0	137	497	200	0	0	0	0	423	0	0	0	0	127	0	413	0	194	0	0	404	0	462	0	352	343	57	0	0	0	0	317	0	275	0	0	0	134
6153	PREDICTED: LOW QUALITY PROTEIN: nucleosome-remodeling factor subunit NURF301-like	XP_019881430.1	0	1307	0	0	0	0	0	0	0	0	0	0	0	0	0	1474	1788	1487	734	1442	1462	1450	754	1450	1229	803	639	1441	1435	1356	1406	1376	1380	1393	1380	1104	1296	643
6172	PREDICTED: transport and Golgi organization protein 11 isoform X2	XP_015835755.1	277	0	0	0	275	271	274	270	0	275	274	275	0	0	314	248	226	209	227	226	226	224	242	221	226	226	195	226	225	198	0	0	0	0	0	0	0	0
6183	PREDICTED: LDLR chaperone boca	XP_019872883.1	180	181	189	181	187	178	181	178	191	187	185	187	0	182	183	195	186	184	186	186	186	185	186	186	186	186	131	186	186	181	185	184	191	182	183	140	183	182
6204	neuropeptide CCHamide-1 receptor-like	XP_023310960.1	499	297	465	90	597	546	471	578	388	538	462	579	123	389	505	388	388	0	392	383	381	325	0	276	383	382	95	385	383	0	415	425	431	0	0	0	0	152
6219	uncharacterized protein LOC111508269	XP_023019477.1	0	0	0	0	0	0	0	0	0	0	0	0	697	1318	0	746	754	645	774	623	1315	1324	1343	1309	625	751	654	753	625	0	0	0	484	0	0	0	0	0
6229	PREDICTED: NADH dehydrogenase [ubiquinone] iron-sulfur protein 4, mitochondrial isoform X2	XP_019868695.1	183	183	185	185	184	179	178	180	212	184	184	184	0	0	182	191	188	223	0	188	0	190	187	188	188	189	188	189	188	190	181	182	123	193	180	189	189	0
6231	UPF0692 protein CG33108	XP_025830224.1	267	309	296	0	303	313	307	301	297	296	300	304	237	256	175	288	270	158	0	268	267	193	276	272	236	266	270	267	270	0	250	0	224	234	220	0	168	246
6234	cytochrome b561 domain-containing protein 2-like	XP_018567192.1	0	0	0	0	0	0	0	0	0	0	0	0	295	0	0	254	246	250	245	248	243	234	246	246	248	244	270	232	249	0	0	217	0	0	0	0	0	0
6237	PREDICTED: nicastrin-like	XP_019877719.1	695	707	700	708	710	726	720	726	716	710	713	706	0	0	711	738	716	699	0	485	722	703	724	721	716	718	455	718	716	676	508	685	691	0	680	680	671	0
6247	PREDICTED: BLOC-1-related complex subunit 5	XP_019875653.1	0	323	348	321	0	0	0	0	349	0	0	0	347	196	0	351	129	260	230	262	266	210	238	262	263	154	0	234	266	262	272	224	273	257	271	271	264	256
6255	hypothetical protein AMK59_6453, partial	KRT80391.1	394	394	393	394	257	393	393	393	394	396	482	165	393	362	0	393	394	393	393	265	393	393	391	393	392	367	0	235	392	0	0	0	0	0	0	0	0	226
6276	PREDICTED: palmitoyl-protein thioesterase 1	XP_019870658.1	314	305	299	299	297	304	294	301	300	297	296	296	0	308	218	303	296	264	265	295	304	297	299	298	139	296	0	296	295	0	0	298	314	0	0	295	306	0
6283	PREDICTED: ubiquitin carboxyl-terminal hydrolase 35 isoform X2	XP_019870958.1	0	314	872	675	0	0	0	0	877	0	0	0	714	447	843	863	754	0	0	0	751	0	751	735	0	698	0	750	0	668	669	675	784	687	690	624	690	540
6319	PREDICTED: dnaJ homolog subfamily C member 25 homolog	XP_019864673.1	333	341	330	176	335	340	339	339	331	335	335	335	0	335	302	332	339	338	337	339	339	337	340	337	339	339	338	339	339	334	332	334	335	340	336	332	334	0
6322	PREDICTED: serine protease 7-like	XP_019874890.1	0	0	308	355	0	313	0	0	321	0	0	0	0	0	343	343	0	0	0	0	0	0	0	0	0	0	198	0	0	1033	0	290	443	0	0	358	461	295
6324	PREDICTED: ras-related protein Rab-33B-like	XP_019869299.1	388	0	0	0	330	320	321	325	0	322	310	321	0	0	402	808	221	223	224	224	220	220	221	220	224	220	82	220	224	212	0	212	0	217	218	211	198	161
6326	PREDICTED: probable 39S ribosomal protein L49, mitochondrial	XP_019865872.1	179	186	185	182	184	175	175	175	186	185	181	185	211	196	171	192	222	193	194	192	194	192	192	193	192	223	191	193	192	178	0	172	175	182	174	174	175	0
6342	PREDICTED: LOW QUALITY PROTEIN: phosphatidylinositol 4-kinase type 2-alpha	XP_019867131.1	0	553	542	501	779	0	0	0	575	789	0	796	326	61	498	463	452	451	375	383	449	451	0	449	386	393	0	452	454	447	456	453	453	0	460	459	0	321
6347	PREDICTED: nitric oxide-associated protein 1	XP_019877097.1	624	596	689	687	660	657	653	657	690	662	666	663	0	626	653	704	722	712	724	702	711	704	719	701	715	711	711	713	711	709	727	727	483	717	711	715	716	715
6351	uncharacterized protein LOC108735523	XP_025837007.1	0	0	0	0	0	417	0	0	0	0	0	0	0	0	0	435	520	0	508	498	489	471	327	503	321	514	211	0	405	0	0	0	0	0	417	0	0	0
6356	PREDICTED: uncharacterized protein LOC109594034	XP_019864754.1	0	0	0	395	0	0	0	0	0	0	0	0	0	13	0	395	380	381	386	383	380	378	421	707	383	406	345	389	383	381	0	0	0	383	0	377	0	383
6371	PREDICTED: modular serine protease-like isoform X2	XP_019865215.1	0	0	0	0	0	0	0	0	0	0	0	0	78	0	0	761	0	0	0	0	0	0	0	0	0	0	399	0	0	2035	649	640	646	645	623	739	647	509
6436	PREDICTED: LOW QUALITY PROTEIN: small integral membrane protein 12-A	XP_019876329.1	88	88	87	89	86	88	88	86	87	86	87	86	66	86	0	85	87	86	86	87	87	86	86	85	87	87	0	0	105	86	86	85	85	86	0	84	86	0
6439	PREDICTED: pyrethroid hydrolase Ces2e-like	XP_019880892.1	685	0	0	0	663	707	703	553	0	694	635	694	0	0	0	373	610	541	535	505	528	536	615	614	616	624	0	600	616	607	0	612	0	601	609	612	604	0
6475	PREDICTED: renin receptor	XP_019868221.1	320	324	319	321	0	318	321	319	318	0	0	0	0	248	320	310	358	342	333	354	343	335	333	349	207	355	231	357	368	335	332	335	331	323	353	333	352	329
6505	PREDICTED: LOW QUALITY PROTEIN: condensin complex subunit 1	XP_019868428.1	1380	1463	1441	1404	1479	1458	1465	1230	1441	1462	1473	1458	1156	467	1192	1345	0	0	0	0	0	0	0	0	0	0	514	0	0	1314	1295	0	1174	1320	921	1316	1309	317
6521	PREDICTED: D-dopachrome decarboxylase-A-like	XP_019874749.1	0	0	0	0	0	0	0	0	0	0	122	0	0	0	0	738	162	120	119	120	122	119	119	120	120	119	63	119	120	120	119	120	120	119	120	119	0	0
6523	PREDICTED: LOW QUALITY PROTEIN: BTB/POZ domain-containing protein KCTD9	XP_019865293.1	335	0	0	0	325	0	0	0	0	0	461	346	0	0	0	319	406	326	404	0	404	0	264	408	403	406	281	0	0	391	431	439	749	440	0	378	390	155
6535	PREDICTED: lethal(2)neighbour of tid protein	XP_019871805.1	510	523	525	523	514	537	546	535	525	521	521	521	487	281	489	488	495	0	493	489	497	0	495	494	489	495	500	495	490	458	457	469	471	482	481	471	470	353
6538	PREDICTED: protein scabrous-like	XP_019876070.1	0	738	748	530	922	910	0	898	735	917	356	859	593	335	0	588	624	627	445	635	626	617	617	630	635	624	516	448	635	659	654	672	661	697	702	642	687	0
6570	PREDICTED: LOW QUALITY PROTEIN: tectonin beta-propeller repeat-containing protein-like	XP_019864976.1	0	1272	0	0	0	0	0	0	0	0	0	0	440	154	0	1454	1268	1283	1262	1268	1268	1267	1266	1267	1268	1267	1221	1267	1268	1249	1226	1204	1130	1243	1264	1259	1242	632
6579	Bardet-Biedl syndrome 1 protein	XP_018329462.1	605	0	0	0	598	598	599	539	0	598	598	627	0	0	623	592	625	624	574	609	611	607	560	615	577	623	502	830	609	588	0	481	0	594	577	0	588	243
6609	metaxin-1-like	XP_018325965.1	327	0	0	0	325	326	327	326	0	325	280	325	0	0	325	319	254	317	324	335	317	317	316	317	335	317	392	317	317	294	295	0	296	0	298	0	292	0
6614	PREDICTED: sp-like zinc finger transcription factor isoform X1	XP_008198341.1	0	0	0	0	0	0	0	0	0	0	0	0	459	490	0	280	0	0	0	401	416	390	405	0	389	0	386	0	392	460	0	0	0	0	0	0	0	0
6641	PREDICTED: G kinase-anchoring protein 1-like	XP_019872337.1	0	320	318	319	0	0	0	0	324	0	0	0	0	0	0	322	334	338	319	328	332	313	309	330	309	335	0	333	329	0	308	309	294	306	310	276	307	223
6668	PREDICTED: phosphatidylinositol N-acetylglucosaminyltransferase subunit P-like	XP_019877055.1	158	197	198	0	166	164	163	0	201	178	165	178	167	117	163	185	159	0	157	159	160	161	159	163	161	160	159	0	161	156	157	159	159	0	0	160	0	0
6699	PREDICTED: carbohydrate sulfotransferase 11 isoform X1	XP_019869910.1	0	0	0	0	0	0	0	0	0	0	0	0	109	0	0	145	152	148	150	155	151	150	155	151	155	160	0	162	155	0	304	303	304	452	0	292	297	0
6711	PREDICTED: LOW QUALITY PROTEIN: glycoprotein 3-alpha-L-fucosyltransferase A-like	XP_019870531.1	503	379	481	454	533	537	538	534	483	535	376	531	482	0	552	522	0	0	198	0	0	0	430	0	431	421	0	0	0	434	441	0	423	465	0	443	0	454
6724	PREDICTED: LOW QUALITY PROTEIN: NAD-dependent protein deacylase Sirt4-like	XP_019878692.1	312	315	310	309	306	309	0	309	310	306	306	306	296	0	0	985	307	303	0	300	302	305	304	302	300	307	294	307	300	302	311	320	288	327	313	298	302	297
6725	PREDICTED: uncharacterized protein LOC109606031	XP_019878168.1	368	0	177	0	348	374	385	369	177	371	187	400	0	0	345	177	175	175	0	175	175	175	175	175	175	175	143	142	175	178	0	178	177	119	0	177	84	0
6736	PREDICTED: aurora kinase B-like	XP_019868711.1	411	404	405	380	513	437	410	464	419	454	451	454	371	369	390	340	347	348	360	343	350	338	349	357	394	347	359	348	343	0	0	0	0	0	0	296	0	0
6760	PREDICTED: vacuolar protein sorting-associated protein VTA1 homolog	XP_019873324.1	0	317	330	316	319	318	299	308	331	317	312	316	0	301	304	273	318	311	338	326	317	316	314	326	313	318	316	0	326	0	347	315	330	316	310	305	350	310
6763	PREDICTED: LOW QUALITY PROTEIN: homeobox protein orthopedia-like	XP_019866679.1	0	0	0	0	0	0	0	0	338	0	0	0	0	0	0	409	323	325	314	191	260	311	320	265	330	259	101	324	333	308	316	305	216	314	320	308	313	0
6795	PREDICTED: peptidoglycan recognition protein 1-like	XP_019876017.1	186	0	0	0	582	0	0	0	0	551	571	1102	0	0	0	184	179	0	0	0	0	316	164	192	0	0	0	0	0	0	0	0	0	191	0	315	0	227
6804	PREDICTED: protein pigeon	XP_019868519.1	910	968	1024	938	937	960	956	961	938	932	939	944	911	891	996	910	0	0	0	0	0	0	0	0	776	0	0	0	0	898	0	899	902	905	0	893	894	530
6810	PREDICTED: carboxypeptidase E-like isoform X1	XP_019864665.1	0	0	0	0	0	0	0	0	0	0	449	0	0	0	0	483	481	483	481	477	486	484	487	479	477	481	437	0	484	475	487	489	515	480	468	467	472	463
6815	PREDICTED: polycomb protein Scm	XP_019877799.1	877	0	0	0	826	930	949	940	0	826	825	826	664	375	898	635	642	641	653	643	641	634	639	648	640	648	542	640	630	600	608	608	0	624	624	611	604	597
6816	PREDICTED: uncharacterized protein LOC108559519	XP_017772311.1	313	110	96	96	317	317	104	374	96	317	317	97	91	0	331	96	97	103	97	0	103	96	98	93	97	97	0	0	97	96	0	0	0	0	0	0	112	0
6829	PREDICTED: LOW QUALITY PROTEIN: TWiK family of potassium channels protein 7-like	XP_019871215.1	0	262	480	409	0	0	0	0	479	0	0	0	232	205	0	526	304	512	511	512	511	510	513	512	513	510	511	510	513	444	472	0	0	444	290	402	278	0
6833	homeobox protein PKNOX2-like	XP_022899732.1	0	396	516	391	0	0	0	0	531	0	0	0	477	393	0	304	371	364	369	379	361	368	353	373	391	400	0	369	390	440	0	0	0	440	0	0	0	244
6837	U6 snRNA-associated Sm-like protein LSm7	XP_018328981.1	110	126	128	130	112	107	112	111	132	112	112	113	0	181	109	117	115	118	118	118	118	0	118	115	118	118	118	118	118	0	102	117	0	0	108	0	0	111
6854	PREDICTED: LOW QUALITY PROTEIN: TBC1 domain family member 20	XP_019876593.1	378	408	462	416	393	387	387	387	464	394	394	394	244	402	258	428	0	0	431	0	0	0	0	0	0	0	0	0	0	424	415	417	389	405	422	424	402	401
6859	PREDICTED: origin recognition complex subunit 6	XP_019876859.1	257	259	257	264	264	272	278	262	261	270	267	266	0	0	247	252	286	291	289	285	286	306	407	312	285	288	0	286	287	241	239	249	157	250	228	242	257	204
6863	PREDICTED: LOW QUALITY PROTEIN: cleavage and polyadenylation specificity factor subunit CG7185-like	XP_019865814.1	0	644	0	0	678	682	686	681	0	683	0	682	0	0	0	313	0	0	0	0	679	688	0	0	0	0	0	0	0	653	671	670	676	0	692	656	668	252
6867	PREDICTED: alpha-(1,6)-fucosyltransferase	XP_019872837.1	619	586	573	573	548	583	586	585	573	616	618	617	573	0	585	485	0	0	0	0	0	0	0	0	0	0	237	0	0	592	586	0	584	588	568	591	589	348
6877	translocation protein SEC62 isoform X1	XP_025836554.1	0	398	401	0	0	0	0	0	406	0	339	0	401	397	0	379	0	372	367	382	372	147	386	0	379	383	0	361	369	0	378	0	0	372	376	0	339	302
6879	torsin-1A isoform X2	XP_018579434.1	340	0	250	0	340	343	341	345	339	349	344	347	0	0	371	370	349	285	339	353	355	351	362	336	346	349	339	584	354	0	0	327	0	0	0	0	0	0
6911	PREDICTED: uncharacterized protein LOC109598897, partial	XP_019870360.1	302	263	263	262	316	311	413	308	263	314	317	311	262	258	303	170	254	253	255	187	257	253	255	252	254	254	253	114	254	236	191	195	236	246	0	209	239	0
6912	PREDICTED: CCR4-NOT transcription complex subunit 10	XP_017785231.1	635	611	626	556	549	618	621	614	630	620	611	621	646	617	630	633	566	568	574	485	567	565	575	563	566	565	609	565	566	0	0	0	0	0	0	0	646	0
6956	PREDICTED: RING finger and CHY zinc finger domain-containing protein 1	XP_019866508.1	0	0	373	360	0	0	0	0	383	0	0	0	346	180	0	325	318	259	360	328	334	320	228	325	154	317	227	317	322	0	299	0	293	112	0	287	296	0
6997	RNA-binding protein fusilli isoform X1	XP_018574553.1	0	0	731	677	0	0	0	0	743	0	0	0	0	182	0	559	742	0	0	509	735	644	633	525	637	0	0	592	637	0	0	777	0	0	0	0	0	0
7023	dehydrogenase, partial	KRT81454.1	335	345	409	387	328	337	335	337	410	321	332	331	0	248	114	355	305	306	305	304	305	301	305	336	304	305	0	305	304	0	0	0	0	0	0	0	0	203
7039	PREDICTED: homeotic protein Sex combs reduced isoform X2	XP_019868483.1	0	0	0	0	0	0	0	0	0	0	0	0	0	0	149	109	355	356	351	354	352	352	355	353	354	356	251	356	354	320	349	344	333	330	341	335	343	345
7073	PREDICTED: O-glucosyltransferase rumi homolog	XP_019877146.1	316	399	402	403	410	433	419	433	404	408	412	413	371	392	289	350	0	400	401	397	0	402	0	401	401	0	200	400	396	399	0	0	411	0	402	316	0	0
7082	PREDICTED: LOW QUALITY PROTEIN: transmembrane channel-like protein 7	XP_019873786.1	0	0	0	0	775	0	0	0	0	776	143	667	0	0	0	739	799	678	801	766	804	786	790	793	0	797	704	706	0	738	0	0	0	771	0	743	765	766
7085	zwei Ig domain protein zig-8, partial	XP_018331931.1	326	161	360	176	313	319	319	314	172	316	208	316	316	159	319	331	0	0	0	0	0	0	0	0	0	0	243	0	0	0	169	0	0	0	209	0	270	0
7101	PREDICTED: T-complex-associated testis-expressed protein 1-like	XP_019867515.1	0	430	430	430	0	467	444	458	430	0	167	0	437	0	499	443	554	608	0	603	618	603	617	614	611	608	575	985	611	482	466	474	476	483	477	482	0	0
7102	PREDICTED: DDRGK domain-containing protein 1	XP_019864716.1	309	284	291	287	297	295	299	294	292	298	295	298	0	289	292	285	291	289	289	294	291	290	291	291	294	291	0	0	294	287	0	285	0	0	288	285	283	0
7111	peroxisomal targeting signal 1 receptor	XP_023014015.1	614	613	618	556	578	555	572	554	637	582	583	579	697	624	573	598	538	532	533	534	529	525	525	530	534	531	528	530	534	0	0	0	518	0	0	0	0	238
7145	PREDICTED: LOW QUALITY PROTEIN: coiled-coil domain-containing protein 25	XP_019873293.1	209	208	208	208	208	207	208	208	208	208	208	208	208	453	208	205	207	207	207	207	207	207	207	207	207	207	204	207	207	0	0	0	0	0	0	224	221	0
7175	PREDICTED: LOW QUALITY PROTEIN: UDP-N-acetylglucosamine transferase subunit ALG14 homolog	XP_019867338.1	191	223	233	227	196	187	188	217	231	176	197	199	210	207	195	368	213	213	212	211	213	216	216	214	211	213	215	0	211	217	219	222	221	219	0	233	219	0
7202	PREDICTED: LOW QUALITY PROTEIN: delta-like protein 1	XP_019881037.1	559	340	372	378	0	0	0	0	375	0	0	0	0	0	0	461	348	347	355	339	441	354	353	370	341	341	0	347	345	331	362	355	0	337	366	351	392	0
7210	PREDICTED: 39S ribosomal protein L18, mitochondrial-like	XP_019878765.1	186	172	171	174	193	182	186	182	171	193	194	193	0	0	0	171	172	172	172	171	172	172	172	172	171	172	172	171	171	176	182	181	153	179	186	179	168	0
7235	PREDICTED: cytoplasmic tRNA 2-thiolation protein 2-like	XP_019876622.1	405	417	445	425	427	427	444	437	448	149	421	420	0	0	531	409	0	0	0	381	0	396	383	0	383	0	0	0	380	392	402	402	400	399	334	407	0	400
7243	PREDICTED: LOW QUALITY PROTEIN: thyroid receptor-interacting protein 6	XP_019877716.1	0	0	0	0	0	0	0	0	0	0	0	0	505	373	0	472	422	418	419	418	418	418	419	417	418	422	0	422	418	485	0	602	534	565	617	553	512	131
7253	PREDICTED: RNA-binding protein Rsf1-like	XP_019868774.1	0	202	193	197	203	210	220	211	194	201	200	202	218	222	212	193	0	153	171	0	156	0	152	154	0	0	171	0	0	185	208	201	182	192	194	196	205	184
7296	PREDICTED: LOW QUALITY PROTEIN: nucleoporin Nup43	XP_019877712.1	358	347	371	381	359	366	361	363	374	359	359	361	0	0	350	347	346	353	347	342	347	345	349	341	342	346	282	346	342	349	354	348	349	351	355	349	339	441
7362	PREDICTED: probable tRNA(His) guanylyltransferase	XP_019867389.1	286	307	314	312	287	286	446	309	332	290	319	320	294	0	237	294	0	0	314	0	0	0	0	0	0	0	0	0	0	311	311	312	311	299	291	304	305	284
7376	PREDICTED: LOW QUALITY PROTEIN: condensin complex subunit 2	XP_019871629.1	0	723	724	746	0	0	0	0	728	0	0	0	0	0	778	664	706	696	691	429	697	691	707	627	707	709	0	1081	707	653	686	686	387	627	697	626	0	0
7402	PREDICTED: transcriptional regulator CRZ1	XP_019868019.1	0	0	0	0	0	0	0	0	0	0	0	0	512	307	0	464	568	566	510	578	566	568	578	573	578	567	559	567	579	525	544	539	535	526	537	359	528	519
7445	disks large homolog 5	XP_018325504.1	0	0	0	0	0	0	0	0	0	0	0	0	1898	638	0	1934	1835	1722	1612	0	1779	1753	1808	1940	2027	2035	726	1901	1299	1624	0	0	0	0	1787	0	1710	1697
7460	PREDICTED: uncharacterized protein NCBP2-AS2 homolog	XP_019879183.1	85	110	122	218	84	84	84	84	122	84	84	84	107	0	0	270	0	0	0	0	0	0	0	0	0	0	79	0	0	85	0	116	85	113	0	113	113	0
7485	zinc finger protein 345	XP_025836012.1	613	441	400	0	0	0	1562	561	407	0	0	0	0	590	486	843	870	0	423	0	0	0	427	0	0	346	0	0	0	0	0	412	556	0	829	0	0	0
7487	PREDICTED: neugrin	XP_019872760.1	363	375	370	366	0	361	0	353	368	0	0	0	0	0	0	370	379	369	373	364	372	366	677	375	363	373	315	375	364	353	367	369	377	380	344	353	354	365
7499	PREDICTED: mpv17-like protein 2	XP_019881864.1	273	0	206	204	239	0	0	0	216	0	0	241	0	0	0	141	211	217	220	213	207	209	207	209	0	215	210	215	213	0	0	0	0	195	0	236	0	0
7511	PREDICTED: LOW QUALITY PROTEIN: arf-GAP with coiled-coil, ANK repeat and PH domain-containing protein 2-like	XP_019874049.1	0	0	916	884	0	0	0	0	915	0	0	0	0	0	0	823	808	164	223	795	818	803	814	803	808	700	470	655	823	794	773	822	773	761	823	818	811	227
7513	WD repeat-containing protein 18	XP_025834279.1	506	0	422	444	441	437	438	437	421	437	442	438	415	392	447	409	448	446	444	445	444	445	0	440	447	448	444	448	447	0	0	284	405	395	419	0	412	0
7539	PREDICTED: uncharacterized protein LOC109600460	XP_019872172.1	515	504	530	0	0	0	0	0	529	0	0	0	0	0	0	522	489	481	479	505	485	437	333	492	494	489	471	489	497	507	508	508	509	509	506	508	167	0
7554	PREDICTED: LOW QUALITY PROTEIN: exonuclease mut-7 homolog, partial	XP_019880222.1	0	0	0	0	887	911	905	903	0	886	881	888	0	0	899	936	846	852	838	834	841	844	846	858	836	841	0	0	835	926	890	898	240	893	918	475	0	0
7639	cytochrome c oxidase copper chaperone-like	XP_025829598.1	88	67	77	78	73	67	73	68	76	73	108	73	64	61	77	71	0	70	70	0	0	0	0	0	0	0	69	70	0	68	0	69	0	67	75	0	0	0
7645	PREDICTED: LOW QUALITY PROTEIN: transmembrane protein 205	XP_019868498.1	436	244	336	336	0	0	0	0	334	0	0	0	0	0	0	300	291	285	290	286	286	286	290	285	263	288	79	154	286	275	295	282	294	272	286	282	275	276
7719	PREDICTED: protein anon-73B1	XP_019872785.1	0	89	85	85	0	0	0	0	85	0	0	0	0	0	0	86	82	82	82	82	84	82	82	82	82	82	82	82	82	83	83	83	84	84	84	89	83	0
7720	PREDICTED: LOW QUALITY PROTEIN: uncharacterized protein LOC109600546	XP_019872265.1	0	721	684	654	0	0	0	0	685	0	0	0	598	0	0	603	443	439	446	439	614	443	444	614	439	443	582	443	439	541	0	536	398	528	0	533	0	541
7744	PREDICTED: protein lin-28 homolog isoform X1	XP_019877234.1	0	182	166	181	0	0	0	0	166	0	0	0	148	0	0	139	219	180	167	178	156	174	243	181	178	181	109	0	178	183	0	204	193	197	224	202	205	190
7761	PREDICTED: 39S ribosomal protein L55, mitochondrial	XP_019868322.1	107	113	113	117	108	108	108	108	120	108	108	108	0	189	111	111	113	0	114	0	113	113	0	111	116	113	107	0	0	107	102	104	0	103	0	104	104	0
7767	uncharacterized protein LOC111418332 isoform X2	XP_022906614.1	0	0	0	0	0	335	283	335	0	0	0	0	0	0	0	264	2945	318	311	317	2326	317	318	318	317	2452	77	3229	318	0	0	0	0	2006	0	0	0	0
7778	PREDICTED: SAP domain-containing ribonucleoprotein	XP_019871450.1	0	331	317	311	0	325	0	309	314	0	0	0	288	0	328	326	268	263	266	262	268	266	270	268	262	267	272	270	262	259	278	266	0	256	279	263	0	198
7785	PREDICTED: probable RNA-binding protein EIF1AD	XP_019764885.1	159	136	156	160	185	170	169	177	155	162	158	166	0	0	0	150	0	150	154	154	154	143	165	153	156	151	147	151	156	144	167	0	0	0	0	0	0	0
7837	PREDICTED: THUMP domain-containing protein 1 homolog	XP_019867927.1	324	0	0	0	347	313	317	315	0	312	314	321	300	288	335	272	298	291	287	281	290	291	287	288	281	298	295	0	281	251	259	268	0	0	0	257	253	0
7839	PREDICTED: acylpyruvase FAHD1, mitochondrial	XP_019865212.1	220	0	0	0	244	217	303	219	0	240	246	239	216	0	274	176	265	0	0	0	0	0	0	0	0	0	0	0	0	213	230	215	172	0	216	218	227	0
7880	PREDICTED: tRNA-dihydrouridine(20a/20b) synthase [NAD(P)+]-like	XP_019866540.1	0	412	391	378	0	0	0	0	395	0	328	0	0	0	0	385	391	222	393	370	389	341	392	391	390	391	368	0	390	401	411	388	404	394	402	408	359	203
7892	PREDICTED: ARL-6-interacting protein 1 homolog isoform X1	XP_019875467.1	0	0	0	0	0	0	0	0	0	0	167	0	0	0	0	451	195	198	193	197	193	191	190	192	198	195	192	196	189	200	229	0	0	201	250	240	201	218
7959	PREDICTED: glycine-rich cell wall structural protein-like	XP_019870391.1	0	0	0	0	0	335	298	0	0	0	0	0	0	0	0	477	0	0	0	0	0	0	0	0	426	0	0	0	541	0	0	492	0	0	291	160	554	0
8005	PREDICTED: leucine-rich repeat-containing protein C10orf11-like isoform X2	XP_019866304.1	0	0	0	0	0	0	0	0	0	0	0	0	249	0	0	238	327	238	235	237	235	234	236	235	237	324	0	0	201	0	246	229	248	221	101	235	128	133
8021	proclotting enzyme	XP_018327571.1	374	0	0	0	387	349	349	317	0	391	421	388	0	0	331	305	0	0	0	0	257	0	0	0	0	0	0	0	0	0	293	0	0	0	322	0	0	0
8075	PREDICTED: LOW QUALITY PROTEIN: DNA mismatch repair protein Mlh1	XP_019865768.1	664	674	661	257	662	673	670	670	661	665	666	663	0	0	670	672	0	614	551	711	706	0	0	285	0	0	285	0	0	648	0	0	0	677	0	685	683	0
8121	PREDICTED: LOW QUALITY PROTEIN: alanyl-tRNA editing protein Aarsd1	XP_019876140.1	436	420	399	398	421	434	449	431	404	421	434	421	0	224	608	410	0	0	0	0	0	0	0	0	159	0	0	0	0	409	409	411	182	407	409	409	408	138
8181	PREDICTED: LOW QUALITY PROTEIN: matrix metalloproteinase-2-like	XP_019871387.1	0	0	0	0	0	556	536	554	0	0	0	0	0	0	592	404	880	858	669	854	853	770	841	653	851	894	420	577	843	0	663	676	482	0	555	641	0	328
8189	uncharacterized protein LOC111424762	XP_022914202.1	233	0	235	235	220	228	232	224	242	225	224	225	0	0	245	215	212	208	210	213	214	208	210	220	213	208	209	209	213	0	0	0	0	209	0	0	0	0
8209	PREDICTED: uncharacterized protein LOC109608466	XP_019880463.1	0	828	998	794	0	0	0	0	997	0	0	0	212	133	0	878	830	828	833	801	760	815	835	838	806	830	0	830	806	879	959	826	912	881	0	681	875	282
8271	PREDICTED: LOW QUALITY PROTEIN: dnaJ homolog subfamily C member 7-like	XP_019879882.1	0	0	0	0	0	0	200	0	0	0	0	0	0	0	15	969	492	515	467	491	495	479	494	492	491	494	433	494	491	512	505	494	496	497	493	524	501	497
8294	PREDICTED: LOW QUALITY PROTEIN: coiled-coil domain-containing protein 39-like	XP_019869768.1	0	961	963	957	935	938	939	938	964	934	936	936	921	781	911	1023	0	0	0	836	0	0	0	0	0	0	0	0	0	2210	928	914	1064	827	938	1340	938	481
8364	PREDICTED: neuferricin homolog	XP_019872653.1	0	0	257	261	0	0	0	0	262	0	0	0	0	0	269	261	258	255	262	259	253	255	260	255	259	196	129	258	258	239	243	257	0	252	0	259	256	0
8368	protein amnionless	XP_018323548.1	505	478	0	459	546	535	530	527	457	550	588	539	0	0	0	436	438	427	428	317	445	417	433	427	426	0	432	434	430	0	0	0	497	0	499	0	453	0
8422	PREDICTED: zwei Ig domain protein zig-8-like isoform X2	XP_019870113.1	0	0	0	0	0	0	0	0	0	0	0	0	0	114	0	2123	293	0	297	293	294	286	96	291	293	291	0	258	292	296	291	188	262	319	249	248	273	0
8465	lysozyme P-like	XP_018566916.1	0	0	0	0	0	0	1930	2231	0	0	0	0	0	0	0	138	141	137	140	141	142	138	421	139	144	142	0	141	153	0	0	135	0	0	0	0	0	0
8513	PREDICTED: general odorant-binding protein 70	XP_019871740.1	0	200	197	194	0	0	0	0	197	0	0	0	0	0	0	185	184	184	184	184	184	180	168	182	184	184	144	184	184	176	176	178	146	191	0	175	0	163
8527	PREDICTED: MICOS complex subunit MIC13 homolog QIL1 isoform X2	XP_019869713.1	122	122	124	123	116	115	114	114	124	116	116	116	0	0	0	121	121	117	121	119	119	119	120	118	118	120	176	0	118	0	0	0	0	0	0	125	125	0
8553	transmembrane protein 14C	XP_018325222.1	112	112	125	130	111	110	110	110	126	111	111	110	225	0	110	110	0	0	0	0	0	0	108	0	109	82	0	0	0	0	0	109	0	108	110	0	110	0
8578	PREDICTED: LOW QUALITY PROTEIN: uncharacterized protein LOC109605404	XP_019877532.1	0	0	0	0	0	0	0	0	0	0	0	0	981	983	0	1060	1076	1078	1058	1073	1081	1058	1079	1078	1072	1076	1015	1076	1077	931	0	1006	975	975	0	1011	0	620
8627	PREDICTED: homeobox protein Nkx-2.1	XP_019873758.1	439	0	443	0	423	0	262	142	440	235	282	427	232	0	486	167	0	0	0	0	0	0	234	0	0	0	0	0	0	356	0	0	86	0	332	354	373	0
8650	PREDICTED: protein extra-macrochaetae-like	XP_019878370.1	0	0	161	147	0	0	0	0	159	0	0	0	0	141	0	140	141	142	143	142	142	143	185	142	142	139	141	0	142	135	137	138	138	137	138	140	140	138
8661	PREDICTED: coiled-coil domain-containing protein 94	XP_019872919.1	333	347	384	365	0	332	0	326	396	333	317	354	288	471	288	310	0	0	0	0	0	0	0	320	319	0	263	143	317	0	285	0	331	341	0	316	317	325
8675	PREDICTED: LOW QUALITY PROTEIN: neuroendocrine convertase 1-like	XP_019881940.1	892	0	0	0	0	0	1421	1371	0	0	353	0	0	650	0	871	719	718	0	655	637	674	735	452	677	716	124	719	711	645	0	0	671	0	0	632	0	0
8713	uncharacterized protein LOC108732886	XP_018319382.1	271	268	267	265	275	278	280	280	267	276	275	276	0	0	281	255	0	257	251	256	252	257	247	257	256	256	257	0	256	0	0	0	255	0	105	0	0	0
8746	PREDICTED: ribonucleoside-diphosphate reductase subunit M2	XP_019864914.1	0	400	314	391	0	394	0	396	0	385	387	387	476	0	0	381	376	375	376	376	377	375	375	376	376	377	333	647	376	374	0	0	0	0	376	366	0	0
8757	PREDICTED: glycosyltransferase-like domain-containing protein 1	XP_019872112.1	377	363	369	369	372	373	373	310	370	372	390	372	0	364	373	361	0	0	0	0	0	0	367	0	0	0	0	0	0	375	0	418	0	325	0	316	394	164
8794	PREDICTED: protein FAM91A1	XP_019866264.1	0	0	0	0	0	0	0	0	0	0	759	0	0	0	0	925	972	633	937	959	969	950	954	983	960	970	0	970	960	848	895	943	923	919	1203	908	887	542
8812	PREDICTED: transcription termination factor 3, mitochondrial, partial	XP_019865024.1	0	356	354	309	0	0	0	0	353	0	0	0	0	0	0	366	340	316	347	333	337	327	292	329	335	336	0	229	335	355	343	345	0	353	346	283	343	354
8868	tyrosine-protein kinase transmembrane receptor Ror-like	XP_023023583.1	724	0	0	0	773	738	744	764	0	773	407	772	0	179	735	540	982	971	967	977	963	972	975	979	977	984	911	984	977	0	0	0	892	0	0	0	0	484
8873	PREDICTED: rRNA methyltransferase 3, mitochondrial	XP_019874296.1	0	0	0	0	0	0	0	0	0	0	285	0	118	377	0	411	434	122	419	419	412	435	421	422	418	423	335	426	418	428	367	428	414	417	425	383	414	111
8897	PREDICTED: myrosinase 1-like	XP_019756936.1	0	0	0	0	0	0	0	0	0	0	0	0	0	482	0	524	516	203	0	574	0	529	545	0	558	0	0	0	724	0	488	0	0	0	0	0	0	0
8952	PREDICTED: LOW QUALITY PROTEIN: splicing factor 1-like	XP_019869739.1	347	783	699	692	784	770	813	771	705	791	777	773	0	245	420	686	752	0	0	0	0	0	0	0	0	0	0	0	0	579	597	572	570	644	622	599	622	0
9001	PREDICTED: LYR motif-containing protein 4	XP_019866731.1	0	87	86	86	0	0	0	0	126	0	0	0	72	83	0	82	88	88	85	88	87	88	85	88	88	86	0	86	88	88	0	0	0	0	90	91	0	0
9005	PREDICTED: non-canonical poly(A) RNA polymerase PAPD5-like	XP_019869826.1	407	0	0	0	0	0	0	0	0	0	0	0	0	0	0	591	667	586	588	190	552	591	701	539	502	503	402	442	634	513	523	509	524	388	551	501	546	443
9021	PREDICTED: GPI ethanolamine phosphate transferase 1	XP_019753345.1	894	0	760	915	879	0	0	0	906	890	884	891	0	0	0	642	881	0	869	0	0	0	0	918	0	0	723	0	0	876	892	0	904	0	0	0	0	0
9029	PREDICTED: ribonuclease H2 subunit A	XP_019876477.1	347	0	0	0	0	346	341	343	0	0	358	379	0	0	374	333	312	314	387	312	311	312	315	310	224	314	0	530	311	0	0	0	0	314	318	340	0	0
9072	PREDICTED: another transcription unit protein isoform X1	XP_019878014.1	0	0	0	0	0	0	0	0	0	0	0	0	640	0	0	615	702	674	710	701	726	686	726	729	582	717	0	671	705	625	643	703	253	2728	665	675	760	0
9080	PREDICTED: LIM/homeobox protein Awh	XP_019767009.1	0	334	306	304	0	0	0	0	307	0	214	0	81	0	0	275	0	0	0	0	0	0	0	0	0	0	242	0	0	0	289	0	0	0	0	0	0	0
9090	PREDICTED: LOW QUALITY PROTEIN: carboxypeptidase N subunit 2-like	XP_019870742.1	615	0	0	0	534	0	601	0	0	0	416	579	0	0	617	1519	535	532	514	661	506	524	474	532	534	534	343	0	534	513	508	513	515	0	0	523	509	0
9228	PREDICTED: chemosensory protein 6 isoform X1	XP_008193776.1	112	117	112	81	111	146	107	110	112	111	111	0	0	148	108	103	130	122	0	0	0	124	122	0	0	135	0	123	0	240	0	0	0	0	0	0	0	0
9311	PREDICTED: glutathione S-transferase 1-like	XP_019878059.1	0	217	271	218	0	1803	0	0	220	0	0	0	0	0	224	220	251	0	0	0	255	0	275	225	0	0	0	0	0	223	460	216	0	217	0	216	0	215
9330	protein spaetzle 4 isoform X1	XP_018325474.1	0	0	0	0	0	0	0	0	0	0	0	0	473	169	0	485	471	461	418	480	482	390	484	475	405	390	0	400	482	0	0	0	0	0	475	0	0	0
9346	PREDICTED: coiled-coil domain-containing protein 63	XP_019875579.1	0	548	487	476	0	0	0	0	487	0	0	0	0	433	0	655	513	496	497	485	489	0	402	518	485	0	214	456	383	467	472	475	462	455	455	452	0	0
9353	PREDICTED: phospholipase B1, membrane-associated-like	XP_019877065.1	0	0	0	0	0	441	0	443	0	0	0	0	0	0	0	558	409	405	0	409	380	399	400	380	329	372	0	410	406	396	418	420	422	411	414	419	424	353
9410	PREDICTED: neuronal PAS domain-containing protein 2	XP_019881659.1	0	0	369	191	0	533	970	659	0	0	0	0	0	0	898	435	0	0	0	0	0	0	0	0	0	0	156	0	0	397	602	594	608	497	587	630	609	498
9427	PREDICTED: serine/threonine-protein phosphatase T-like	XP_019869360.1	0	0	0	0	0	0	0	0	0	0	735	0	0	0	0	766	0	0	0	0	0	0	0	0	0	0	0	484	0	794	789	790	672	795	798	108	719	231
9517	E3 ubiquitin-protein ligase Ubr3 isoform X1	XP_025832184.1	0	0	0	0	0	0	0	0	0	0	0	0	79	0	0	672	633	504	528	1239	1871	1898	1520	1591	1804	547	492	637	1903	1852	0	144	1166	0	1788	0	0	552
9579	sensory neuron membrane protein 1-like	XP_023028573.1	0	522	510	508	0	0	0	0	510	0	0	549	681	366	0	525	0	0	0	0	0	0	0	0	0	0	418	0	0	0	0	0	90	0	0	0	0	0
9592	hsp70-binding protein 1	XP_018330501.1	0	315	316	302	0	0	0	0	318	0	0	0	0	0	0	334	387	352	351	353	355	347	356	351	353	364	0	363	353	0	0	0	0	333	342	0	327	352
9637	PREDICTED: proteasome inhibitor PI31 subunit-like	XP_017782970.1	0	269	274	273	0	0	0	0	273	0	0	0	280	0	0	291	281	282	288	283	281	283	280	280	286	284	204	282	282	271	0	0	0	0	0	0	278	0
9650	PREDICTED: LOW QUALITY PROTEIN: TOM1-like protein 2	XP_019878741.1	0	0	0	0	0	0	0	0	0	0	487	0	0	0	0	474	0	0	0	0	0	0	0	344	291	0	167	0	0	462	472	458	475	468	485	459	480	292
9681	PREDICTED: LOW QUALITY PROTEIN: kinesin-like protein costa	XP_019869280.1	0	0	0	0	0	0	0	1139	0	0	0	0	0	0	0	1085	749	810	1000	935	942	855	941	932	936	943	1023	943	831	924	972	957	955	918	0	909	900	821
9695	PREDICTED: UPF0729 protein AGAP000931	XP_017786983.1	99	96	97	0	101	97	104	87	100	98	100	98	0	89	0	75	87	79	88	0	88	86	85	93	88	84	95	0	0	0	0	0	0	0	0	0	81	0
9726	probable RNA methyltransferase CG11342	XP_018568615.1	238	269	0	0	239	0	236	234	0	302	238	141	238	235	0	244	248	247	0	241	257	243	0	245	241	246	0	246	240	0	235	235	237	0	0	0	236	0
9826	uncharacterized protein LOC108734580	XP_025833114.1	0	0	0	0	0	0	0	0	0	0	430	0	0	0	0	515	558	388	0	606	546	725	646	749	588	654	637	650	588	0	0	0	0	0	1000	0	0	283
9960	PREDICTED: LOW QUALITY PROTEIN: prefoldin subunit 2	XP_019877044.1	0	0	0	0	0	0	0	0	0	0	115	0	0	0	0	150	143	143	148	141	142	145	141	143	141	143	144	143	141	144	148	147	143	144	146	143	146	144
9961	PREDICTED: transducin beta-like protein 2	XP_019880224.1	0	0	0	371	0	0	0	0	342	0	0	0	0	0	0	386	449	448	455	447	449	443	451	439	449	449	0	0	449	439	461	450	252	431	445	360	0	334
9990	PREDICTED: guanine nucleotide exchange factor MSS4 homolog	XP_019870349.1	0	128	128	0	0	0	0	0	133	0	0	0	0	0	0	574	126	128	137	127	127	123	128	126	127	128	127	128	127	120	123	120	120	119	119	121	0	119
10006	Kinesin	KRT86712.1	0	0	0	0	0	0	0	0	0	0	0	0	0	459	0	804	723	724	567	678	721	719	426	675	725	731	398	574	725	0	0	0	0	0	0	0	0	115
10012	uncharacterized protein LOC108735277	XP_018322678.1	0	833	0	0	0	0	0	0	0	0	0	0	0	0	0	863	849	847	851	846	843	843	847	843	712	849	713	849	712	0	785	777	787	0	822	0	0	0
10090	PREDICTED: LOW QUALITY PROTEIN: achaete-scute homolog 1a-like	XP_019881076.1	0	0	277	323	0	0	0	0	277	0	0	0	0	0	0	246	193	193	0	0	193	192	193	193	192	193	185	193	192	253	0	256	256	254	273	257	267	0
10094	PREDICTED: transcription factor Sox-3	XP_019873304.1	0	333	626	449	0	0	0	0	629	0	0	0	477	564	0	449	365	369	0	0	366	368	370	363	367	363	366	363	367	336	0	359	358	0	359	363	0	0
10193	DNA repair endonuclease XPF isoform X1	XP_018320472.2	0	1049	1009	955	1032	999	859	1001	1011	1028	1035	1034	0	424	0	962	0	0	159	0	0	0	0	0	0	0	0	0	0	0	911	0	0	843	921	0	0	0
10201	PREDICTED: uncharacterized protein LOC109597479	XP_019868729.1	148	0	0	0	156	165	175	157	0	157	157	157	0	105	0	146	0	0	0	133	0	0	132	0	79	132	0	132	0	147	145	144	0	138	142	143	224	0
10348	PREDICTED: LOW QUALITY PROTEIN: gastrula zinc finger protein XlCGF7.1-like	XP_019873517.1	0	490	503	563	0	0	521	0	509	0	0	0	1365	0	0	456	607	527	588	0	0	0	0	0	0	592	0	600	0	546	547	0	0	534	519	325	0	0
10369	phosphatidylinositide phosphatase SAC2-like, partial	XP_025834514.1	0	0	0	0	0	0	0	0	0	0	440	0	0	0	0	885	0	0	0	0	0	0	0	0	0	0	990	0	441	0	0	0	1100	0	226	0	0	769
10372	PREDICTED: leucine-rich repeat-containing protein 15-like	XP_019870087.1	1360	0	0	0	1629	1061	1017	1461	0	1582	1538	1601	0	66	997	280	0	0	0	0	1013	0	0	0	0	0	0	0	0	0	659	0	0	0	0	393	0	0
10418	PREDICTED: uncharacterized protein LOC109597872	XP_019869212.1	561	0	0	0	0	0	0	0	0	0	0	0	0	0	0	401	406	401	403	393	399	401	405	402	393	407	0	408	393	357	369	363	318	356	374	283	351	353
10524	PREDICTED: E3 ubiquitin-protein ligase TRAIP-like	XP_019870882.1	0	450	0	449	0	0	0	0	0	0	0	0	406	391	0	359	0	0	0	410	0	0	0	0	431	0	0	0	429	381	0	0	0	0	392	414	0	0
10553	PREDICTED: lipoprotein lipase-like isoform X2	XP_019868648.1	0	0	0	0	0	0	0	0	0	0	0	0	928	237	0	406	0	0	0	0	373	0	0	0	0	0	310	0	0	0	0	0	0	866	0	259	0	0
10565	thioredoxin-2	XP_018336597.1	139	0	106	0	0	136	274	112	107	0	0	0	0	0	115	70	0	0	0	0	0	106	0	0	0	0	0	0	0	105	105	105	105	105	153	0	105	105
10669	PREDICTED: vacuolar ATPase assembly integral membrane protein VMA21 homolog	XP_019865798.1	105	0	0	0	101	105	104	107	107	102	102	102	0	0	0	89	90	0	0	0	87	89	90	90	90	92	0	0	0	84	85	86	86	86	86	83	0	0
10728	PREDICTED: homeobox protein unc-4-like	XP_019868097.1	0	0	0	164	0	0	0	0	0	0	0	0	0	0	0	257	343	0	0	305	0	341	0	323	344	345	173	345	344	294	301	296	297	0	309	297	303	221
10772	PREDICTED: ribonuclease H1	XP_017780162.1	333	0	0	0	0	0	0	0	0	0	0	0	0	0	0	349	154	351	327	312	350	344	504	359	315	352	295	355	340	0	0	0	0	0	0	0	251	0
10809	PREDICTED: basigin	XP_019772085.1	265	0	0	0	0	0	0	0	0	0	0	0	0	0	0	266	283	284	279	0	260	272	0	274	273	272	217	0	271	0	290	0	0	0	0	0	0	0
10825	PREDICTED: uncharacterized protein LOC109601755	XP_019873586.1	162	140	146	0	0	0	152	150	146	0	149	155	0	0	0	106	138	0	0	137	137	0	132	132	140	0	0	0	0	138	0	167	229	135	0	178	145	0
10860	PREDICTED: uncharacterized protein LOC109594598	XP_019865375.1	65	0	63	63	63	63	63	63	63	68	63	81	0	0	0	61	0	0	0	0	61	0	61	60	0	0	0	0	0	63	64	64	64	0	0	63	62	0
10872	PREDICTED: isocitrate dehydrogenase [NADP], mitochondrial-like	XP_019872926.1	0	0	0	397	0	0	0	0	0	0	167	0	889	397	0	447	0	435	434	428	435	433	0	435	434	435	403	0	434	436	435	443	440	448	0	442	443	0
10874	Krueppel-like factor 10	XP_022918748.1	0	0	0	0	0	0	0	0	0	0	0	0	314	375	0	382	246	236	0	205	188	197	214	237	206	194	202	197	206	0	0	0	0	362	0	0	0	0
10967	ATP synthase subunit O, mitochondrial-like	XP_022912274.1	0	0	0	0	207	0	0	0	0	207	207	207	290	210	63	234	201	193	208	0	195	205	192	0	0	201	202	201	0	0	0	0	0	141	0	0	0	0
11027	PREDICTED: CDGSH iron-sulfur domain-containing protein 3, mitochondrial	XP_019877226.1	0	142	0	0	0	0	0	0	0	0	0	140	0	0	0	132	0	134	0	141	0	135	0	0	141	136	129	136	138	138	140	142	0	136	165	143	139	103
11061	uncharacterized protein LOC108744452 isoform X2	XP_018335726.1	0	0	298	0	0	0	0	0	298	0	0	0	0	0	0	302	0	325	446	509	533	474	0	529	0	0	290	495	0	0	0	0	0	0	259	0	0	0
11078	PREDICTED: zinc finger protein OZF-like	XP_019768167.1	0	0	0	511	0	0	0	0	0	0	0	0	0	0	0	281	741	413	0	349	0	0	642	852	717	740	292	740	556	0	534	0	478	0	0	0	0	0
11087	apolipoprotein D	XP_025833329.1	0	0	207	0	0	0	0	0	222	0	0	0	217	187	0	192	208	204	238	210	208	201	167	0	211	206	168	0	153	0	0	0	0	0	185	0	0	184
11130	uncharacterized protein LOC108745011	XP_018336518.1	0	76	0	76	0	0	0	0	76	0	0	0	0	76	0	79	74	74	78	90	72	0	103	75	90	0	87	0	90	0	0	74	74	0	77	0	79	0
11134	PREDICTED: fork head domain-containing protein FD4-like	XP_019754146.1	0	0	0	0	370	0	404	0	0	368	380	357	294	286	412	241	0	262	0	249	0	257	219	255	249	251	260	0	249	241	254	0	248	0	0	0	244	0
11165	proclotting enzyme-like, partial	XP_023312858.1	0	512	516	498	0	0	0	0	522	0	0	0	341	0	0	544	0	0	527	536	525	0	539	537	534	529	0	529	536	0	0	187	0	481	0	0	0	0
11190	PREDICTED: fork head domain-containing protein FD5-like	XP_019867483.1	0	0	0	0	0	0	0	0	0	0	0	0	293	176	0	360	316	315	0	0	314	434	314	318	319	311	310	472	319	286	291	290	290	287	299	287	286	0
11383	PREDICTED: NAD-dependent protein deacetylase Sirt6-like	XP_019879500.1	0	0	0	0	0	0	387	0	0	0	0	0	0	0	0	322	368	370	373	354	393	344	437	504	350	375	247	372	350	338	403	0	374	0	0	390	0	0
11438	PREDICTED: outer dense fiber protein 3	XP_019875213.1	0	0	0	0	0	295	317	291	0	0	0	0	0	0	289	141	264	263	0	0	265	263	260	267	0	266	0	265	0	233	236	236	146	233	0	236	233	237
11441	exosome component 10	XP_018335504.1	0	0	0	0	0	0	0	0	0	0	0	0	817	0	0	6999	775	451	782	0	754	0	769	0	0	764	0	546	0	944	964	951	977	679	922	0	897	529
11490	zinc finger protein 436-like	XP_023017131.1	0	0	0	0	0	0	0	0	0	0	602	0	0	0	0	388	757	0	0	707	735	743	636	753	717	796	0	729	715	0	0	0	698	0	0	0	0	233
11509	PREDICTED: adrenodoxin	XP_019772938.1	152	0	0	171	169	153	160	154	0	172	137	0	160	159	163	305	0	0	159	159	0	0	0	0	0	0	0	0	159	147	156	0	0	0	0	0	0	0
11556	MICOS complex subunit Mic10-like, partial	XP_025834522.1	81	0	70	69	71	69	73	69	69	71	0	0	0	74	0	81	0	0	80	0	0	0	0	0	0	0	74	0	0	76	0	84	0	86	62	0	83	0
11598	PREDICTED: uncharacterized protein LOC109597395	XP_019868628.1	58	76	74	76	69	0	0	0	76	69	69	69	0	0	0	72	0	0	74	0	73	0	72	0	0	0	0	0	0	69	76	71	74	0	0	175	72	0
11616	PREDICTED: probable ribosome production factor 1	XP_017777580.1	394	237	366	365	436	413	417	414	368	427	404	429	344	344	385	329	0	0	0	0	0	0	0	280	0	0	0	0	0	0	0	0	0	0	0	0	336	0
11658	ADP-ribosylation factor-like protein 6-interacting protein 4	XP_018325744.2	78	0	0	0	136	135	149	137	0	134	125	134	0	0	140	162	168	0	0	168	167	170	169	163	0	167	0	166	0	0	0	0	0	0	154	0	0	0
11715	PREDICTED: pupal cuticle protein 36-like, partial	XP_019877901.1	0	0	118	118	0	0	0	0	117	0	0	0	0	0	0	479	0	0	0	0	0	292	0	225	0	0	0	0	143	0	301	0	309	299	0	291	268	353
11743	slit homolog 3 protein-like	XP_018579194.1	0	1190	1212	1175	0	0	0	0	1211	0	332	0	1899	1437	0	545	0	0	0	0	0	1230	0	0	0	0	1236	0	0	1751	0	356	350	1139	0	0	0	0
11805	PREDICTED: LETM1 and EF-hand domain-containing protein anon-60Da, mitochondrial	XP_019880523.1	0	0	0	0	0	0	0	0	0	0	508	0	0	0	0	850	0	0	0	764	0	0	0	0	0	0	0	0	764	760	787	782	787	791	785	701	757	775
11852	PREDICTED: uncharacterized protein LOC109606611	XP_019878708.1	0	0	0	0	0	0	0	0	0	0	172	0	0	0	0	4387	827	411	0	406	0	410	387	514	392	425	0	550	395	0	0	0	0	0	0	317	0	0
11869	von Hippel-Lindau disease tumor suppressor	XP_018573893.1	0	0	0	0	0	170	174	170	0	0	0	0	0	0	171	161	169	169	0	0	0	167	170	177	0	168	163	111	0	174	171	162	155	0	0	0	174	148
12023	peptidoglycan-recognition protein LB isoform X3	XP_018336902.1	0	0	0	0	209	0	0	0	0	0	205	0	194	194	294	201	0	0	0	204	0	0	0	0	0	0	136	0	0	207	188	0	0	180	207	0	203	0
12082	PREDICTED: charged multivesicular body protein 6	XP_019880965.1	212	214	0	0	0	0	0	0	0	0	0	0	0	0	0	208	206	0	0	206	0	0	201	206	206	206	205	0	206	0	212	208	206	207	211	207	214	0
12214	uncharacterized protein LOC108734504	XP_018321593.1	0	0	0	0	0	0	0	0	0	0	0	0	751	0	0	518	0	191	898	0	235	0	0	1961	0	0	0	1073	0	325	0	0	316	0	162	0	0	234
12267	PREDICTED: COP9 signalosome complex subunit 7b isoform X3	XP_017784360.1	0	278	274	281	0	0	0	0	277	0	0	0	144	813	0	272	0	0	0	0	0	273	0	0	0	0	0	0	0	269	0	0	0	0	0	0	264	0
12352	homeobox protein Hmx-like, partial	XP_023024999.1	0	0	0	0	0	0	0	0	0	0	0	0	356	272	0	348	346	344	342	228	328	340	346	341	341	346	199	346	341	0	0	0	171	0	0	0	0	0
12397	PREDICTED: proteasome subunit beta type-2-like	XP_019769254.1	215	0	0	0	0	204	204	204	0	0	137	0	0	0	203	202	0	0	215	0	0	0	0	0	167	0	0	142	194	0	200	0	200	0	0	0	0	153
12571	PREDICTED: lipase 3-like	XP_017780742.1	0	0	0	0	0	0	0	0	0	0	240	0	0	0	0	199	515	509	527	297	499	512	550	547	546	543	512	518	507	0	0	0	0	0	0	0	414	0
12576	hypothetical protein AMK59_2642, partial	KRT84809.1	254	273	258	259	267	262	261	238	258	268	267	271	0	0	253	257	0	0	0	0	256	0	0	0	0	0	0	0	0	0	0	0	0	0	0	0	0	263
12604	embryonic stem cell-specific 5-hydroxymethylcytosine-binding protein isoform X2	XP_018319245.1	0	0	0	0	0	0	0	0	0	0	0	0	328	432	0	297	311	0	312	245	317	307	0	268	305	312	155	312	306	0	0	0	0	283	287	0	0	214
12912	PREDICTED: nose resistant to fluoxetine protein 6-like	XP_019866838.1	0	0	660	0	0	0	0	0	682	0	275	0	0	0	0	917	0	0	0	0	0	0	0	0	370	0	0	0	0	0	0	0	0	0	0	462	611	0
13018	PREDICTED: COMM domain-containing protein 10-like	XP_019871181.1	0	0	208	201	0	0	0	0	211	0	0	0	0	0	0	197	0	193	0	0	0	0	0	0	0	0	0	0	0	191	209	198	0	197	199	196	184	0
13092	extensin-like	XP_025831967.1	950	0	0	0	667	716	851	628	0	661	690	692	0	0	0	247	489	0	0	0	419	0	464	0	0	0	0	0	0	0	0	0	0	0	254	0	0	0
13120	RNA-binding protein 40	XP_018332177.1	0	407	0	0	0	0	0	0	0	0	0	0	0	0	0	437	286	424	428	431	428	433	432	431	433	429	424	0	431	424	0	0	0	425	429	0	417	424
13197	PREDICTED: LOW QUALITY PROTEIN: anamorsin homolog	XP_019878057.1	0	254	254	0	0	0	0	0	255	0	249	0	240	0	0	249	0	0	0	0	0	0	0	0	0	0	0	0	111	242	234	250	251	243	250	290	238	0
13396	myotubularin-related protein 9	XP_023310746.1	620	0	0	0	572	593	602	585	0	575	574	575	0	0	575	276	0	0	0	0	0	0	0	0	0	0	334	0	0	0	0	323	0	0	0	0	0	0
13417	COX assembly mitochondrial protein 2 homolog	XP_022900644.1	80	0	0	0	96	78	78	78	0	77	77	77	0	0	86	74	0	0	0	82	0	84	82	0	82	0	79	0	0	0	0	0	0	75	0	0	0	0
13482	nuclear migration and anchoring protein unc-84-like	XP_018321706.1	0	0	0	0	0	0	0	307	0	0	0	0	0	0	0	533	310	309	310	307	316	308	322	309	307	312	0	310	307	0	0	0	303	389	445	0	0	0
13515	protein SYM1-like	XP_025828887.1	245	0	0	175	194	196	195	195	0	194	194	179	0	0	196	207	0	0	0	0	0	0	0	0	94	0	0	0	0	199	197	0	199	0	155	0	0	0
13607	PREDICTED: oral cancer-overexpressed protein 1	XP_019866287.1	0	0	141	146	0	0	0	0	141	0	0	0	131	0	0	144	0	0	0	140	0	137	0	0	0	137	0	334	0	134	137	139	0	0	152	140	135	0
14055	cuticle protein 18.6-like	XP_022912694.1	0	140	184	191	0	0	0	0	193	0	0	0	0	0	0	218	0	0	0	0	0	278	0	0	0	0	196	0	0	0	0	0	0	280	0	0	0	0
14430	mediator of RNA polymerase II transcription subunit 29	XP_018322544.1	0	235	0	0	0	0	0	0	0	0	0	0	155	0	0	236	193	0	0	0	191	0	204	0	0	0	0	0	0	166	0	0	182	167	163	0	0	131
14514	hypothetical protein AMK59_6120, partial	KRT81009.1	0	0	0	0	0	0	0	0	0	0	150	0	0	0	0	283	535	532	534	533	538	0	235	0	533	537	0	623	533	0	0	0	0	0	0	0	0	107
14826	TP53-regulated inhibitor of apoptosis 1	XP_018334611.1	0	81	83	81	0	0	0	0	83	0	0	0	0	82	83	107	81	0	0	0	81	0	79	0	0	81	0	0	0	0	0	0	0	0	81	0	80	0
14833	PREDICTED: 39S ribosomal protein L36, mitochondrial	XP_017777668.1	128	136	0	140	145	141	142	139	136	144	147	144	0	0	0	117	0	0	0	0	107	0	0	0	0	0	0	0	0	0	0	0	0	0	0	0	102	0
15087	PREDICTED: LOW QUALITY PROTEIN: cationic amino acid transporter 2	XP_019873851.1	0	0	0	0	0	0	440	0	0	0	659	0	0	313	0	490	472	0	457	0	0	0	0	0	0	0	0	0	0	936	0	0	482	0	0	610	0	0
15187	uncharacterized protein LOC108744996	XP_018336497.2	48	0	0	0	0	0	0	0	0	0	0	0	0	0	0	430	0	462	482	0	1095	0	0	0	0	0	0	462	0	0	457	0	0	446	468	0	457	390
15280	PREDICTED: ionotropic receptor 25a	XP_019872548.1	0	0	0	0	0	0	0	0	0	0	0	0	539	842	0	1359	0	0	0	0	0	0	0	0	0	0	498	0	0	873	885	896	586	799	399	856	874	536
15473	WD repeat-containing protein 89-like isoform X2	XP_025832953.1	0	0	0	0	0	0	0	0	0	0	299	0	0	0	0	368	645	0	0	0	0	0	0	0	0	380	83	230	0	0	0	0	0	0	349	0	0	0
15484	uncharacterized protein LOC108745089	XP_018336658.2	0	0	0	0	0	0	0	0	0	0	0	0	0	377	0	437	423	436	0	0	0	423	0	389	0	426	0	424	0	0	620	0	667	0	695	0	650	302
15524	PREDICTED: hypertrehalosaemic prohormone-like	XP_019881244.1	79	0	0	0	86	81	82	81	0	83	86	83	0	0	81	74	0	69	69	0	70	0	0	0	0	0	0	0	0	0	0	0	0	0	0	95	0	0
15664	merlin	XP_025831027.1	635	0	0	0	629	656	653	655	0	629	629	630	0	0	624	649	648	0	0	0	0	0	0	0	0	0	0	648	0	0	0	0	0	0	617	0	0	0
16286	PREDICTED: cGMP-dependent protein kinase 2-like	XP_019873615.1	0	959	975	844	0	0	0	0	976	0	0	0	0	0	0	2177	0	0	735	0	0	729	734	0	739	0	641	0	739	0	0	0	0	0	669	164	710	0
16386	PREDICTED: uncharacterized protein LOC109534712, partial	XP_019756036.1	225	0	0	0	0	97	322	289	0	0	184	0	0	0	364	702	217	0	0	0	211	267	0	83	0	275	0	0	0	0	244	0	0	0	0	0	0	0
16628	FK506-binding protein 15-like	XP_018580061.1	0	0	0	0	609	557	0	554	0	610	661	615	0	0	0	670	0	0	0	0	553	0	0	0	0	0	0	0	0	0	0	607	563	0	0	0	572	0
17282	PREDICTED: galactosylgalactosylxylosylprotein 3-beta-glucuronosyltransferase I	XP_019869294.1	0	0	0	0	0	0	0	0	0	0	0	0	0	0	411	450	0	0	297	0	0	0	0	0	0	0	0	0	0	321	350	324	0	343	315	319	320	322
17503	PREDICTED: larval cuticle protein F1-like	XP_019870096.1	0	124	141	133	0	98	0	0	147	0	0	0	0	0	0	485	0	0	0	0	0	0	0	90	0	77	0	0	0	130	96	0	0	0	0	130	0	0
17589	PREDICTED: zinc finger protein 431-like	XP_019872290.1	0	789	0	437	0	0	0	0	310	0	0	0	0	317	0	379	0	0	0	0	450	0	0	0	0	0	0	0	0	0	380	0	0	0	0	194	0	304
17597	PREDICTED: uncharacterized protein LOC109538991	XP_019762050.1	0	0	346	64	0	0	0	0	327	0	0	0	0	68	0	68	0	0	77	174	0	0	0	0	89	90	62	0	95	0	108	0	0	0	0	0	0	0
17724	PREDICTED: zinc finger protein 200	XP_019755562.1	0	0	0	0	602	0	0	0	0	587	582	593	0	0	499	525	0	0	0	0	0	450	0	0	0	0	0	0	0	0	503	0	0	0	0	0	0	0
17754	PREDICTED: stromal membrane-associated protein 1-like isoform X1	XP_019870411.1	0	0	0	0	0	0	0	0	0	0	0	0	347	0	0	436	0	0	0	0	0	0	416	443	0	326	0	0	0	400	466	399	0	441	429	431	436	0
17839	carboxypeptidase B-like	XP_022916688.1	0	0	0	0	0	0	0	0	0	0	0	0	754	797	0	264	425	406	0	417	348	409	415	0	0	426	0	0	418	0	0	0	0	160	0	0	0	0
18127	PREDICTED: zinc finger protein GLI4	XP_019874223.1	0	0	0	0	0	0	0	0	0	0	0	0	303	0	0	388	0	0	0	0	0	315	0	0	0	0	0	0	0	407	477	497	481	467	498	492	0	502
18396	piggyBac transposable element-derived protein 3-like	XP_018571101.1	0	0	0	0	0	0	401	0	0	0	740	0	0	0	0	377	0	0	0	0	0	0	0	351	0	0	0	0	0	0	0	249	0	0	0	0	0	0
18484	PREDICTED: LOW QUALITY PROTEIN: putative defense protein 3	XP_019877695.1	0	147	140	164	0	0	0	0	166	0	0	0	159	0	0	250	0	0	0	0	0	166	0	0	0	0	0	0	0	160	0	0	0	165	161	161	160	0
18816	PREDICTED: LOW QUALITY PROTEIN: endocuticle structural glycoprotein SgAbd-2-like	XP_019867080.1	0	0	0	0	0	0	0	0	0	0	0	0	0	186	0	229	0	0	0	0	0	0	0	145	0	0	0	0	0	164	171	161	0	0	148	156	167	160
19393	gamma-aminobutyric acid type B receptor subunit 2 isoform X1	XP_018329891.1	0	1115	1101	1109	0	0	0	0	1104	0	0	0	1466	547	0	345	0	0	0	0	0	0	146	0	0	0	0	0	0	0	0	0	0	0	979	0	0	0
19624	myb/SANT-like DNA-binding domain-containing protein 3	XP_018577957.1	0	0	0	0	0	0	192	0	0	0	0	0	0	0	0	272	0	0	297	0	0	0	300	0	0	0	0	0	0	0	0	168	0	258	0	0	228	0
20461	Thioredoxin, partial	KRT79143.1	0	0	0	0	134	125	158	0	0	134	135	0	2867	454	0	508	0	0	0	0	0	0	286	0	0	0	0	0	0	0	0	0	0	0	0	0	0	225
20485	tigger transposable element-derived protein 4-like	XP_018318868.1	0	0	0	0	0	509	0	0	0	0	460	491	0	0	0	292	0	0	0	0	0	0	301	0	0	0	0	0	0	390	0	242	0	0	490	0	0	0
21379	PREDICTED: adult-specific cuticular protein ACP-20-like	XP_019875902.1	0	0	0	151	0	0	0	0	0	0	0	0	0	0	144	239	0	0	127	0	0	0	0	0	0	0	0	0	0	0	121	0	0	0	357	176	0	0
21833	PREDICTED: general transcription factor 3C polypeptide 5	XP_019864743.1	0	0	458	0	0	0	0	0	0	0	0	0	0	0	0	455	0	451	0	0	0	0	0	0	0	444	0	0	0	0	568	617	605	0	0	613	0	0
21908	putative glucose-6-phosphate 1-epimerase	XP_018564358.1	0	0	0	0	0	0	296	0	0	0	0	0	0	0	0	643	0	0	294	0	0	0	0	0	0	0	0	0	0	0	324	254	295	304	0	0	0	0
22399	calmodulin-alpha-like	XP_018333749.1	154	0	0	0	0	0	0	0	0	0	150	0	0	0	0	152	0	0	0	0	0	0	0	0	0	0	212	0	0	0	228	0	0	0	150	0	0	0
22430	PREDICTED: ipsdienol dehydrogenase-like	XP_019768578.1	0	0	0	0	0	0	0	0	0	0	0	0	0	0	207	134	0	0	0	0	0	0	0	0	0	0	190	142	0	0	258	0	0	0	0	0	0	0
22751	tubby-related protein 4-like	XP_022905081.1	0	0	0	0	0	0	0	0	0	0	0	0	1431	169	0	1259	0	1313	1322	1115	1294	0	0	0	0	0	0	0	0	0	0	0	0	1115	0	0	0	0
23242	cyclic nucleotide-gated cation channel alpha-3-like	XP_025834701.1	0	0	0	0	0	0	0	0	0	0	0	0	502	0	0	335	0	0	0	0	0	0	0	390	0	0	0	0	0	0	382	685	0	0	589	0	535	0
24026	PREDICTED: LOW QUALITY PROTEIN: transmembrane protein 186	XP_019880981.1	0	0	0	0	0	223	212	218	0	0	0	0	0	0	126	190	0	0	187	0	0	0	0	0	0	0	0	0	0	0	0	0	0	0	0	191	182	0
24555	myosin-10-like	XP_023016361.1	0	0	0	65	0	0	0	0	0	0	112	0	0	0	0	123	0	0	1569	1678	0	0	0	0	1906	0	114	0	0	0	0	0	128	0	0	0	0	0
24565	lactosylceramide 1,3-N-acetyl-beta-D-glucosaminyltransferase-like	XP_022901986.1	0	0	0	0	0	0	0	0	0	0	0	0	477	477	0	387	0	0	250	0	0	0	0	0	0	0	0	0	0	0	0	0	0	329	0	0	0	0
27243	PREDICTED: inducible metalloproteinase inhibitor protein-like	XP_017773896.1	92	0	0	0	0	0	0	0	0	0	0	0	0	0	0	88	155	0	0	0	0	0	0	0	0	81	0	0	0	0	0	0	0	83	0	0	90	0
31246	hypothetical protein AMK59_3004, partial	KRT86939.1	0	0	0	0	0	0	0	0	0	0	0	0	0	0	630	297	0	0	0	0	0	0	0	0	520	0	0	0	0	0	0	0	0	0	0	0	0	116
32054	zinc finger protein draculin-like	XP_018563109.1	0	0	0	0	0	0	0	0	0	0	0	0	0	322	0	1157	0	0	0	0	0	0	0	0	577	0	0	0	0	0	0	688	0	0	0	0	0	0
32616	homeobox protein abdominal-A homolog	XP_025837303.1	0	0	0	289	0	0	0	0	0	0	0	0	0	0	0	97	0	0	0	0	206	0	0	0	0	0	0	0	0	0	0	0	0	0	104	0	129	0

## Sheet: E. All Holometabola (5)
OG	Annotation	Annotator ID	Acromyrmex_echinatior	Aedes_aegypti	Aedes_albopictus	Aethina_tumida	Agrilus_planipennis	Amyelois_transitella	Anopheles_gambiae_str._PEST	Anoplophora_glabripennis	Apis_mellifera	Athalia_rosae	Atta_cephalotes	Bactrocera_oleae	Bicyclus_anynana	Bombus_impatiens	Bombyx_mori	Cephus_cinctus	Ceratitis_capitata	Ctenocephalides_felis	Culex_quinquefasciatus	Dendroctonus_ponderosae	Drosophila_melanogaster	Glossina_morsitans_Yale	Harpegnathos_saltator	Helicoverpa_armigera	Heliothis_virescens	Hyposmocoma_kahamanoa	Leptinotarsa_decemlineata	Linepithema_humile	Lucilia_cuprina	Lutzomyia_longipalpis_Jacobina	Megachile_rotundata	Musca_domestica	Nasonia_vitripennis	Nicrophorus_vespilloides	Onthophagus_taurus	Operophtera_brumata	Oryctes_borbonicus	Papilio_machaon	Papilio_polytes	Papilio_xuthus	Phlebotomus_papatasi_Israel	Pieris_rapae	Plutella_xylostella	Pogonomyrmex_barbatus	Rhagoletis_zephyria	Solenopsis_invicta	Spodoptera_litura
0	PREDICTED: uncharacterized protein LOC105153703	XP_011067012.1	1331	1343	1441	1316	1747	1774	1360	1836	1314	1305	1328	1506	1771	1309	1365	1300	1532	1706	1416	1311	1446	1487	1833	2537	2648	2220	1309	1746	1795	1772	1376	1495	1633	1331	1713	1349	317	1745	1445	1732	1305	1752	2193	1337	2322	1816	3821
1	PREDICTED: LOW QUALITY PROTEIN: myosin heavy chain, muscle	XP_011051461.1	1973	1963	1963	1960	1951	1962	1959	1964	1966	1968	1775	1962	1965	1968	349	1967	1962	1965	2068	1960	1962	0	1967	1964	0	1964	1965	1971	1949	2137	1967	1962	1965	1963	1961	2439	0	1966	1967	1967	0	1966	1963	1968	1962	1972	1964
2	PREDICTED: m7GpppX diphosphatase	XP_011066561.1	373	605	611	530	547	568	501	610	369	545	372	590	663	369	532	576	500	595	595	545	583	620	377	553	547	569	583	372	542	652	358	582	420	454	553	531	613	556	551	555	663	498	611	401	569	377	494
3	PREDICTED: cytochrome P450 6A1-like	XP_011060730.1	507	1013	979	1059	1037	1530	509	1128	1508	1038	1029	2490	1536	1028	531	1066	530	1486	543	1039	518	1447	1110	1608	531	540	1052	1006	1042	0	511	1002	554	991	522	1027	0	1050	530	532	129	1504	503	1024	1028	1010	1595
4	PREDICTED: trypsin-3-like	XP_011059482.1	249	330	558	1325	550	291	324	747	522	301	250	788	677	251	596	509	268	916	580	702	272	1220	535	755	681	591	541	458	552	253	258	304	292	1241	279	854	254	606	536	784	776	568	935	258	313	256	613
5	PREDICTED: cytochrome P450 4C1-like, partial	XP_011053285.1	560	566	1059	1135	998	564	565	1068	560	1011	562	1041	1011	560	1129	543	533	1052	566	562	535	552	1052	981	557	560	561	620	577	964	556	592	561	1009	1006	538	548	557	558	575	359	560	1372	1035	576	718	1041
6	PREDICTED: calcium-activated potassium channel slowpoke isoform X33	XP_011061816.1	1150	1136	1187	346	1194	1128	1154	1157	1166	1159	868	1041	1170	1172	1153	1182	1204	1165	1150	453	1175	451	1173	1190	1023	1134	1179	1144	1205	1365	1140	1164	1153	569	1198	241	156	1135	0	1134	148	1185	861	541	1169	1160	1085
7	PREDICTED: multidrug resistance-associated protein 7	XP_011060890.1	1623	1522	1524	1576	1588	1514	1487	1581	1625	1645	1544	1551	1515	1628	1516	1646	1551	1551	1526	1540	1548	1422	1633	1515	1365	1517	1562	1630	1563	3831	1628	1545	1547	1552	1550	846	1338	1505	1475	1515	1480	1495	1518	1626	1554	1624	1515
8	PREDICTED: LOW QUALITY PROTEIN: Down syndrome cell adhesion molecule-like protein Dscam2	XP_011060896.1	2021	1181	1748	1973	1977	1979	0	1736	2071	1755	2025	138	1475	1952	962	1984	0	1953	228	1980	1947	1756	1987	1133	1952	1739	1797	1990	0	451	2035	214	2006	2019	1970	1292	1322	1993	957	736	136	629	227	2009	0	2013	1843
9	PREDICTED: sodium-dependent phosphate transport protein 1, chloroplastic-like	XP_011057353.1	580	545	543	947	520	519	530	993	520	531	580	520	519	522	529	488	531	550	522	1016	516	1407	537	530	1001	518	941	528	529	611	522	537	534	507	517	846	537	518	585	520	2150	510	513	527	547	1013	540
10	PREDICTED: zinc finger protein 260-like	XP_011049981.1	682	1212	1072	1072	1044	568	806	909	267	0	699	561	331	229	543	111	622	1028	979	774	501	0	198	547	329	562	860	592	851	982	0	0	0	1120	751	941	571	580	582	514	562	464	795	0	401	0	552
11	PREDICTED: cytoplasmic dynein 1 intermediate chain-like isoform X4	XP_011049177.1	673	646	682	671	440	664	657	666	666	707	697	643	677	707	682	717	644	649	662	636	635	669	708	0	0	0	658	700	627	655	694	638	707	686	270	388	350	688	668	670	530	668	559	654	416	709	667
12	PREDICTED: actin-like protein 6B	XP_011065381.1	440	400	396	417	399	394	395	417	440	440	440	394	399	467	394	440	394	394	395	424	411	429	440	380	409	376	417	440	417	597	461	394	439	394	394	376	394	418	376	394	407	394	462	439	436	440	394
13	PREDICTED: calcium-transporting ATPase sarcoplasmic/endoplasmic reticulum type isoform X1	XP_011062568.1	1020	1001	1040	1030	1019	1025	1001	1035	1077	1041	1035	1020	1041	1035	1025	1035	1048	1020	995	1019	1041	1002	1020	1009	1036	1036	1035	1041	1042	930	1020	1037	1044	1014	1036	1032	894	1041	1009	1036	238	1036	1041	1014	1041	1009	1041
14	PREDICTED: LOW QUALITY PROTEIN: chymotrypsin-2-like	XP_011049877.1	1108	258	258	0	256	751	276	818	263	527	315	807	849	261	574	530	527	765	716	0	523	2051	940	909	1850	590	0	682	1750	679	528	793	639	628	615	1035	0	786	541	595	999	587	291	882	675	696	876
15	PREDICTED: LOW QUALITY PROTEIN: twitchin	XP_011051290.1	8781	7885	8154	8680	7691	9522	8140	8453	9524	8908	9202	8696	8342	9227	5509	8810	8271	10290	7098	8842	8648	8290	8697	9533	7816	8205	8853	9529	8784	9204	8962	8045	8747	8514	8315	0	3610	0	7627	0	767	9560	0	9603	8933	8922	9819
16	PREDICTED: antichymotrypsin-2-like isoform X2	XP_011058129.1	384	387	387	558	416	390	391	422	398	388	0	412	409	405	391	409	451	442	388	423	384	478	0	0	0	0	406	0	419	385	406	451	409	399	395	0	425	478	403	400	0	393	400	351	432	350	0
18	PREDICTED: facilitated trehalose transporter Tret1-like	XP_011054112.1	473	527	586	1001	515	454	539	536	513	543	473	523	0	476	0	478	0	233	518	529	537	543	512	0	0	0	544	481	529	542	458	528	472	543	540	331	477	0	0	0	310	0	0	477	359	507	0
19	PREDICTED: ras-related protein Rab-24-like isoform X1	XP_011064677.1	239	219	219	218	218	219	228	218	222	223	239	227	222	225	222	223	228	218	219	218	222	225	243	222	222	222	225	231	221	227	314	226	222	218	228	214	218	222	222	222	219	235	253	228	227	228	222
20	PREDICTED: calcium-binding mitochondrial carrier protein Aralar1 isoform X2	XP_011053163.1	683	681	694	676	675	680	668	668	701	694	681	676	606	683	670	647	670	706	686	1345	695	481	679	624	352	602	674	679	400	372	694	679	682	702	654	280	641	344	669	602	319	680	681	692	681	693	605
21	PREDICTED: dynein heavy chain 7, axonemal-like	XP_011059657.1	4823	4022	4683	4231	5809	4917	4868	4612	4323	4492	4308	4715	4924	4323	4528	5003	4505	4480	3999	4562	4724	4676	4339	4890	2992	4017	4234	4310	4436	154	4305	4494	4324	4625	4826	462	1187	4698	4895	4778	4402	4926	4177	4308	4483	4448	4093
22	PREDICTED: esterase FE4-like	XP_011049159.1	548	639	643	336	0	735	636	607	563	610	548	772	630	567	633	588	799	590	638	622	659	555	547	648	604	711	579	571	645	571	547	588	602	592	627	524	423	682	577	702	639	713	591	548	611	548	645
23	PREDICTED: heterogeneous nuclear ribonucleoprotein R isoform X2	XP_011051965.1	663	561	567	658	566	606	532	647	666	529	0	701	622	661	618	703	704	643	0	665	563	423	661	657	609	521	615	529	571	0	662	583	723	645	648	288	627	543	0	548	499	626	548	663	558	655	677
24	PREDICTED: uncharacterized protein LOC105148269	XP_011058200.1	1983	625	624	1336	627	709	627	640	644	1352	662	649	843	1270	867	1357	630	1292	611	1266	703	1196	1237	824	824	807	668	1271	629	582	664	629	647	641	628	1427	614	702	701	822	621	808	745	655	630	1263	824
25	PREDICTED: sialin isoform X2	XP_011069142.1	539	537	561	504	537	534	503	477	524	561	536	518	538	528	527	542	518	498	501	532	540	519	532	536	541	538	537	552	502	361	578	511	533	528	511	452	442	545	529	551	498	536	544	577	491	544	541
26	PREDICTED: elongation of very long chain fatty acids protein AAEL008004	XP_011066985.1	365	357	332	326	343	362	330	328	352	340	348	347	363	348	364	327	337	304	328	320	329	351	344	412	378	348	338	326	328	493	325	320	358	317	311	234	298	318	367	370	438	362	331	327	308	325	403
27	PREDICTED: guanine nucleotide-binding protein G(o) subunit alpha	XP_011051870.1	433	391	392	396	364	396	387	379	381	381	367	420	503	369	387	396	420	385	403	384	457	407	381	386	386	421	368	382	390	382	381	420	381	380	382	220	368	375	386	386	359	385	386	381	421	381	386
28	PREDICTED: trypsin-1-like	XP_011064525.1	721	439	805	663	836	624	405	843	0	686	380	432	836	0	430	716	434	1258	469	771	424	419	1211	419	521	436	389	391	854	897	0	460	913	842	858	85	368	392	619	391	457	718	619	393	434	720	871
29	PREDICTED: voltage-dependent calcium channel subunit alpha-2/delta-3	XP_011062610.1	1231	1270	1283	1257	1276	1238	1239	1265	1241	1263	1221	1252	1346	1212	1272	1202	1263	1263	1209	1291	1260	1226	1234	1319	1321	1279	1204	1237	1228	1450	1253	1248	1252	1310	1279	779	718	1248	1242	1272	1155	1295	1233	1214	1227	1282	1325
30	PREDICTED: venom carboxylesterase-6 isoform X2	XP_011054487.1	599	596	593	559	0	646	586	567	582	587	0	0	588	579	572	723	0	1252	575	604	0	0	582	597	564	576	575	607	0	824	590	0	581	0	568	688	0	568	592	567	130	662	568	598	0	604	565
31	PREDICTED: histone H2A-like	XP_011053700.1	135	137	136	141	137	124	124	137	135	136	249	124	139	135	136	136	0	252	135	0	124	124	135	138	120	139	139	135	124	0	157	106	136	132	137	124	0	135	135	135	124	105	139	135	134	135	136
32	PREDICTED: glutathione S-transferase 1-1-like	XP_011066703.1	473	223	470	239	220	450	225	458	217	506	450	242	218	434	222	682	242	461	730	470	243	250	259	229	217	225	447	244	474	1202	219	240	0	420	220	336	218	327	455	442	840	456	223	221	420	683	572
33	PREDICTED: ADP-ribosylation factor 1	XP_011065651.1	315	201	201	202	202	203	201	202	205	205	285	200	203	205	203	205	200	202	201	202	200	200	304	203	203	203	202	484	200	182	205	200	205	201	202	202	198	182	247	203	200	203	203	300	231	205	203
34	PREDICTED: dehydrogenase/reductase SDR family member 11 isoform X2	XP_011051251.1	265	261	277	258	291	246	267	552	266	329	517	259	246	255	254	243	259	759	254	259	252	504	256	258	255	259	255	308	258	0	255	258	286	252	256	254	254	248	252	248	1040	250	254	262	259	262	255
35	PREDICTED: plasma membrane calcium-transporting ATPase 2 isoform X4	XP_011061230.1	1237	1097	1199	1201	1261	1197	1127	1067	1189	1272	1163	1057	1210	1262	1148	1286	912	1205	1195	1206	1206	1140	1308	1177	635	1142	1232	1295	1172	211	1254	1055	1259	1218	1115	769	748	1149	1168	1168	1097	1150	1061	1281	1119	1298	1234
37	PREDICTED: facilitated trehalose transporter Tret1-like isoform X3	XP_011063590.1	537	532	532	515	0	569	548	559	530	553	558	0	557	541	535	561	0	512	494	560	0	0	554	618	621	602	501	562	0	535	548	0	523	496	0	573	0	502	550	559	435	506	533	512	0	552	604
39	PREDICTED: heat shock 70 kDa protein cognate 4	XP_011059681.1	651	651	651	649	651	705	656	652	650	654	651	653	725	646	676	652	653	653	655	654	642	652	655	654	654	706	652	651	652	644	829	651	662	650	651	654	604	651	669	667	641	655	667	652	653	651	699
41	PREDICTED: peripheral plasma membrane protein CASK	XP_011064196.1	940	502	603	621	897	856	918	894	949	928	544	903	575	938	600	955	913	912	656	624	609	440	761	919	476	934	618	942	837	556	895	932	979	632	934	365	421	602	735	941	210	932	610	942	598	934	929
42	PREDICTED: V-type proton ATPase 116 kDa subunit a isoform 1 isoform X2	XP_011056098.1	840	868	863	881	833	839	855	882	847	853	844	900	990	848	852	842	894	843	847	861	904	867	847	840	650	846	900	849	856	0	847	871	854	864	849	0	845	837	852	839	774	853	894	841	838	848	838
43	PREDICTED: ABC transporter G family member 23	XP_011055071.1	901	814	814	781	771	791	777	775	762	798	878	784	791	848	822	811	802	784	806	777	808	5205	835	790	730	790	794	811	775	779	770	815	768	790	783	557	410	793	793	793	714	787	797	814	775	810	790
44	PREDICTED: histone H4	XP_011068001.1	103	239	364	0	81	103	103	0	103	103	103	103	103	103	133	125	103	103	110	0	103	103	103	103	0	103	0	103	103	0	103	105	103	0	103	191	0	209	0	103	103	0	103	103	103	103	103
45	PREDICTED: Down syndrome cell adhesion molecule-like protein Dscam2 isoform X2	XP_012245191.1	0	2032	2025	0	0	2976	1951	0	0	0	0	2016	1893	255	2021	0	2172	1702	1315	1901	0	4414	0	2043	1611	1986	0	0	1464	538	0	2037	0	0	0	2203	102	1957	2172	2249	774	1968	1935	0	2033	0	1993
46	PREDICTED: ATP-binding cassette sub-family G member 4	XP_011055402.1	738	726	733	1268	723	763	657	714	752	740	737	693	736	740	740	1292	738	729	710	748	698	690	740	764	653	737	718	739	696	708	740	693	757	718	712	643	733	770	692	776	654	725	739	740	777	740	687
47	PREDICTED: LOW QUALITY PROTEIN: probable NADP-dependent mannitol dehydrogenase	XP_011052494.1	522	326	326	268	492	259	294	511	265	0	0	280	264	266	272	247	280	323	256	244	257	497	247	284	286	260	219	551	268	826	264	279	100	254	244	981	244	276	278	264	660	257	267	247	509	0	283
48	PREDICTED: dynein beta chain, ciliary-like	XP_011064180.1	4532	4557	4545	4483	4553	4499	4552	4574	4537	4616	4560	4492	4606	4530	4588	4566	4493	5032	4473	4624	4496	0	4591	3415	939	488	4480	4552	4483	284	4531	4492	4544	4473	4621	3005	524	4587	4588	4587	0	4586	530	0	518	4456	4589
49	PREDICTED: brahma-associated protein of 60 kDa isoform X1	XP_011056458.1	866	950	952	865	870	874	989	880	864	866	576	925	512	917	869	877	936	936	940	816	963	710	885	868	0	891	833	878	945	1546	863	945	865	862	862	364	773	772	881	866	744	888	507	873	921	864	880
50	PREDICTED: glutamate-gated chloride channel isoform X7	XP_011068525.1	457	442	441	447	451	437	456	447	382	438	559	454	448	464	446	447	449	370	330	454	263	451	449	435	434	443	378	449	454	134	387	448	63	451	446	410	331	412	435	435	349	445	448	449	399	381	435
51	PREDICTED: long-chain-fatty-acid--CoA ligase 4	XP_011061457.1	694	707	707	716	762	715	715	757	715	715	715	740	715	709	724	732	715	310	712	752	715	737	707	715	443	715	749	708	704	0	707	715	715	748	715	648	716	720	687	708	636	715	727	715	826	715	722
52	PREDICTED: proton-coupled amino acid transporter 4-like	XP_011063729.1	484	489	507	479	476	488	507	486	553	474	485	477	481	467	503	469	478	804	487	489	483	478	467	487	474	485	491	470	475	566	467	475	471	468	479	320	475	490	490	490	465	482	479	349	479	473	487
53	PREDICTED: oxidation resistance protein 1	XP_011066408.1	1055	0	1083	1034	806	1121	212	970	335	1144	1269	848	959	1217	1124	1503	1271	848	209	1002	1270	1065	1261	1030	352	963	230	1210	1008	0	1128	1306	230	1019	1063	193	832	1137	0	1115	107	953	0	862	1291	866	1118
54	PREDICTED: facilitated trehalose transporter Tret1 isoform X1	XP_011063572.1	530	503	523	984	840	525	480	506	984	965	932	473	911	533	499	923	473	482	488	499	485	471	943	537	747	548	506	937	474	3005	733	466	557	922	897	705	481	543	627	543	878	918	533	966	479	531	905
55	PREDICTED: troponin T isoform X6	XP_011063899.1	383	376	381	365	379	385	361	376	368	373	378	385	379	432	389	376	386	407	361	381	373	0	379	377	383	368	386	379	399	385	366	376	402	310	380	368	374	385	379	385	382	383	361	380	368	379	380
56	PREDICTED: probable multidrug resistance-associated protein lethal(2)03659	XP_011066369.1	1417	1394	1389	1352	1330	1441	1406	1348	1376	1380	1415	0	2872	1412	1424	1416	0	1402	1380	1332	1374	14	1420	1477	1225	1393	1335	1409	1372	1342	1358	1368	1409	1340	1354	735	1371	1459	1396	1472	634	2925	1388	1299	181	1433	1432
57	PREDICTED: synaptic vesicle glycoprotein 2B	XP_011068901.1	551	593	612	555	561	560	578	553	546	560	541	615	557	550	556	551	626	776	562	559	632	525	551	557	562	558	524	583	581	573	551	575	555	546	561	430	547	557	527	557	620	556	572	549	624	551	558
58	PREDICTED: cAMP-specific 3',5'-cyclic phosphodiesterase, isoform F isoform X7	XP_011054227.1	745	647	745	910	859	876	0	593	1003	641	537	634	864	0	864	702	678	565	722	520	715	527	1040	764	433	721	512	1003	646	806	989	1073	677	587	817	434	875	683	739	751	234	873	601	730	677	989	863
59	PREDICTED: sodium/hydrogen exchanger 7 isoform X5	XP_011066172.1	682	713	697	620	646	659	733	661	683	691	701	770	674	678	626	672	778	669	702	653	682	678	710	676	676	678	663	675	712	668	1098	695	676	645	649	0	420	440	691	673	631	675	679	681	800	689	675
60	PREDICTED: CD63 antigen	XP_011050205.1	284	291	289	469	236	503	461	465	480	485	284	297	241	268	244	289	466	301	293	284	469	303	285	244	260	237	379	290	466	1580	288	477	289	469	466	210	467	241	241	241	468	242	246	287	248	510	335
61	PREDICTED: ras-like GTP-binding protein RhoL	XP_011060999.1	195	209	195	195	195	232	195	195	195	196	195	195	230	195	322	195	223	660	195	195	195	195	192	195	195	195	195	195	195	192	195	195	196	192	195	111	192	241	248	240	195	230	246	195	656	209	232
62	PREDICTED: organic cation transporter protein	XP_011053831.1	684	705	711	573	655	674	720	641	638	687	670	567	656	644	669	662	663	784	507	649	662	668	679	664	523	596	536	1143	653	509	631	655	666	648	643	524	498	672	669	582	375	574	587	614	660	654	665
63	PREDICTED: neprilysin-11-like isoform X1	XP_011050967.1	1015	790	797	784	800	751	785	782	772	951	1032	765	753	951	758	1015	760	779	0	850	786	784	1058	752	731	751	792	777	792	729	950	791	1029	797	826	0	311	757	313	761	0	688	753	966	740	1009	669
64	PREDICTED: testis-specific serine/threonine-protein kinase 3-like	XP_011063435.1	388	379	380	401	394	396	375	417	527	391	389	399	436	544	396	394	372	379	420	424	372	445	389	380	360	381	430	388	416	379	389	380	390	424	395	396	353	360	369	395	232	398	359	389	384	389	383
66	PREDICTED: xanthine dehydrogenase/oxidase-like	XP_011061254.1	1276	1289	1292	1237	518	1761	1286	1261	1270	1280	1274	1263	1803	1222	1286	1214	1264	1275	1288	1269	1273	1261	1275	1813	2127	1264	1230	1279	1267	1304	525	1282	1286	1268	1270	1215	452	1831	1836	1833	1283	1588	1272	1267	1263	1273	1286
68	PREDICTED: cytochrome P450 4c3-like	XP_011068876.1	483	529	1170	499	502	493	536	501	0	0	484	502	500	0	499	0	551	506	511	503	531	525	0	492	406	497	508	489	530	507	0	527	0	504	506	437	515	514	512	514	365	508	556	419	530	487	501
69	PREDICTED: probable DNA-directed RNA polymerase III subunit RPC6	XP_011050120.1	440	438	438	441	438	439	438	438	440	440	415	439	439	440	437	440	439	439	438	438	439	1016	439	439	439	439	439	440	439	413	440	439	464	438	438	418	315	431	439	439	414	439	448	440	439	440	439
70	PREDICTED: putative fatty acyl-CoA reductase CG5065, partial	XP_011068691.1	554	531	531	534	538	523	506	527	1013	540	526	566	524	549	525	540	563	955	490	546	625	930	517	536	526	526	528	977	1033	1589	1175	1016	543	534	1001	0	434	527	527	527	520	521	1052	520	567	520	604
72	PREDICTED: tubulin alpha-1 chain-like	XP_011067628.1	451	450	460	451	496	450	458	452	454	450	472	462	451	451	452	472	462	578	455	458	462	459	451	452	462	451	450	451	466	594	458	466	450	464	450	461	446	492	450	452	448	452	456	451	463	451	451
73	PREDICTED: voltage-dependent L-type calcium channel subunit beta-2 isoform X1	XP_011063284.1	490	665	668	525	504	529	491	502	588	503	586	265	556	501	0	548	567	490	0	540	733	918	572	597	495	585	451	496	707	547	518	441	483	514	559	0	319	577	505	558	239	543	430	496	524	493	578
74	PREDICTED: 1,5-anhydro-D-fructose reductase-like isoform X3	XP_011055562.1	329	316	316	361	340	341	319	326	834	322	329	326	397	370	366	332	374	323	308	330	329	279	327	380	341	362	327	851	344	311	322	322	356	345	313	280	319	369	348	350	79	374	356	328	370	329	384
75	PREDICTED: tropomodulin isoform X6	XP_011061849.1	367	455	463	405	405	506	366	372	448	429	381	445	479	422	531	420	550	448	434	402	439	467	429	403	139	416	401	424	382	423	436	577	445	372	412	0	369	375	382	499	372	487	445	427	550	435	403
76	PREDICTED: AMP deaminase 2 isoform X3	XP_011061939.1	816	819	789	800	759	806	782	792	771	793	757	296	768	787	792	775	805	791	656	762	649	853	733	792	782	769	813	805	707	995	792	831	767	894	773	553	400	575	786	797	747	762	795	733	779	819	775
77	PREDICTED: ELAV-like protein 3 isoform X4	XP_011067978.1	363	349	349	352	360	353	363	368	374	375	373	698	353	371	353	353	397	358	365	347	439	390	360	353	353	353	352	363	382	273	359	762	375	363	302	354	363	0	0	0	358	334	353	182	598	363	353
79	PREDICTED: uncharacterized protein LOC105154801	XP_011068828.1	444	424	419	0	391	407	0	439	0	133	419	433	405	0	354	435	425	420	0	0	0	0	433	398	0	417	417	440	419	0	0	357	414	425	477	139	0	402	0	421	408	0	397	431	414	426	391
80	PREDICTED: casein kinase I isoform gamma-3 isoform X3	XP_011067408.1	435	500	478	434	428	479	476	435	473	443	502	476	509	466	450	480	434	444	0	470	468	408	516	488	482	482	434	471	475	0	455	496	550	452	446	0	366	0	423	485	0	506	499	483	422	441	528
83	PREDICTED: serine/threonine-protein phosphatase 2A 56 kDa regulatory subunit epsilon isoform	XP_011052133.1	563	582	574	534	565	620	554	566	526	589	626	692	578	598	462	600	541	565	471	532	670	1012	562	528	466	463	580	573	660	529	528	830	595	604	571	0	513	572	591	593	390	480	498	593	967	591	561
84	PREDICTED: sodium- and chloride-dependent GABA transporter 1 isoform X2	XP_011058460.1	827	645	644	656	627	728	650	793	888	873	763	659	728	882	727	645	657	626	650	897	654	682	866	726	607	728	678	663	672	0	853	666	992	623	659	0	603	727	611	727	633	728	679	826	633	662	607
85	PREDICTED: Y+L amino acid transporter 2	XP_011055410.1	508	518	517	489	488	497	528	488	506	499	506	521	497	514	497	499	521	514	514	491	517	514	502	497	497	495	494	496	520	468	520	517	507	489	498	79	491	495	494	495	472	494	497	502	521	497	497
86	PREDICTED: fatty acid synthase	XP_011053446.1	2409	2422	2423	2378	2387	2422	2446	2384	2394	2421	2410	2412	2422	2418	2422	4005	2417	2473	2419	2380	2540	2415	2408	2336	2547	2421	2377	2413	2423	0	2420	2423	2415	2378	2415	1559	798	2575	2061	2423	2167	2421	2422	2411	2415	2397	2422
87	PREDICTED: innexin inx3	XP_011066882.1	420	399	399	393	391	416	430	398	408	419	420	425	423	402	385	404	426	411	398	425	438	423	410	420	418	386	408	424	398	661	396	415	422	417	402	708	409	417	386	417	436	418	418	412	426	397	418
88	PREDICTED: TM2 domain-containing protein CG10795	XP_011061343.1	454	498	636	477	479	492	497	457	514	519	454	178	488	479	505	513	178	427	474	486	178	196	464	520	494	500	503	462	176	184	454	179	524	192	472	474	262	487	488	486	465	485	495	454	0	477	488
89	PREDICTED: proton-coupled amino acid transporter 1-like isoform X2	XP_011054655.1	508	503	504	487	496	520	506	476	508	498	490	514	529	508	473	489	514	497	503	488	496	470	488	524	524	528	494	510	511	485	508	517	529	483	496	505	495	527	529	527	397	530	530	499	476	499	515
90	PREDICTED: facilitated trehalose transporter Tret1	XP_011056829.1	636	525	539	483	517	464	500	496	502	628	636	488	474	530	464	526	490	496	512	493	507	527	620	464	464	466	485	634	487	464	498	465	537	553	534	350	0	463	431	464	488	474	462	638	517	492	538
91	PREDICTED: probable 2-oxoglutarate dehydrogenase E1 component DHKTD1 homolog, mitochondrial isoform X2	XP_011066293.1	1029	1078	1057	1050	839	1054	1034	1031	1066	1093	1088	1082	1055	1088	920	939	1007	1027	1025	934	1008	1210	1022	1017	919	1027	1011	1044	1339	1077	1069	1104	1021	1039	1013	0	470	1058	1027	1058	0	1027	915	1017	1085	1023	931
92	PREDICTED: cytochrome P450 302a1, mitochondrial	XP_011063150.1	561	582	580	573	593	622	572	551	590	581	575	581	541	612	577	604	574	662	574	579	589	565	590	617	544	537	577	593	585	556	582	579	606	579	576	508	525	515	585	572	442	569	584	549	578	607	583
95	PREDICTED: putative fatty acyl-CoA reductase CG5065	XP_011060599.1	522	531	533	513	534	533	543	541	519	522	507	533	523	548	534	520	533	586	540	524	531	775	517	531	530	519	519	559	526	517	519	584	507	539	522	347	525	518	519	519	492	525	556	507	542	507	531
96	PREDICTED: cytochrome P450 6k1-like	XP_011054511.1	1976	0	0	1060	497	517	0	1061	1061	1049	540	511	488	1043	531	1042	511	1042	0	1058	516	0	547	509	465	456	872	1043	958	1032	516	511	503	860	1413	909	527	529	531	975	0	1087	515	1118	538	1098	518
97	PREDICTED: esterase FE4-like	XP_011050680.1	636	748	736	568	572	590	717	574	651	612	638	0	529	688	587	631	0	571	721	569	0	0	659	602	566	572	570	665	0	535	554	0	624	546	633	574	474	585	629	585	720	565	590	655	402	648	590
98	PREDICTED: cyclic AMP-responsive element-binding protein 1 isoform X5	XP_011052915.1	223	283	296	268	240	284	313	267	249	249	167	0	253	311	288	238	0	259	295	308	0	0	305	289	289	263	266	0	0	0	312	0	321	268	264	247	128	285	287	285	0	283	0	301	0	268	287
99	PREDICTED: integrin beta-PS-like isoform X2	XP_011068117.1	734	840	842	849	834	832	837	844	820	830	732	794	840	818	833	812	850	780	840	841	846	652	870	838	840	830	844	824	846	511	817	844	819	845	825	764	786	837	808	836	694	837	831	812	880	759	838
100	PREDICTED: CUGBP Elav-like family member 5	XP_011066253.1	395	349	387	428	241	406	354	342	391	384	329	282	431	406	448	377	296	362	286	428	403	311	405	370	334	371	403	361	359	436	404	338	387	250	443	232	0	396	398	475	169	411	300	387	294	364	535
101	PREDICTED: probable phospholipid-transporting ATPase IA isoform X4	XP_011055015.1	1305	1299	1177	1148	1186	1169	0	1165	1221	1188	1263	1174	1209	1307	1164	1300	1198	1179	457	1134	1301	1195	1320	1056	347	1003	1109	1203	1185	0	1207	1191	1349	1146	982	713	336	1183	0	1144	317	1204	1173	1293	1341	1205	1115
102	PREDICTED: alpha-tocopherol transfer protein-like	XP_011051511.1	303	307	307	924	915	664	0	602	717	305	303	314	637	307	329	301	630	306	0	624	313	596	301	622	330	333	247	617	635	1174	307	874	643	623	566	375	128	623	616	624	897	667	330	626	315	302	624
103	PREDICTED: sodium-driven chloride bicarbonate exchanger isoform X1	XP_011062513.1	1062	1296	1276	1156	984	1178	1102	1046	1211	1217	1196	662	1063	1262	1138	1258	1119	1195	1179	999	1086	1174	1254	1180	1148	1083	1130	1226	1061	1180	1241	718	1284	1121	1054	1105	617	1179	1139	1122	650	1059	1028	1256	782	1265	1179
104	PREDICTED: LOW QUALITY PROTEIN: voltage-dependent calcium channel type A subunit alpha-1-like	XP_011056555.1	2027	1979	1964	0	1779	0	1875	1944	1950	1967	2170	1920	0	1902	0	1972	1931	2101	788	2040	1954	955	2144	1974	0	0	167	2139	1912	0	1859	342	2073	1768	1668	0	0	1861	1884	1884	187	0	0	2163	1068	2162	1887
105	PREDICTED: neo-calmodulin-like	XP_011066820.1	244	154	155	250	193	276	153	177	259	275	274	178	283	275	267	183	183	181	184	286	186	174	180	245	233	256	149	260	183	260	180	149	180	178	443	89	157	249	181	249	185	179	273	166	183	261	181
106	PREDICTED: LOW QUALITY PROTEIN: ryanodine receptor 44F	XP_011054963.1	5102	5124	5122	5113	5123	1911	5109	5107	5122	5148	5126	5133	5612	5148	5132	5124	5135	5087	105	5114	5115	5092	5129	1751	2369	4810	5095	5111	5111	1751	5128	5105	5115	5054	5109	0	2235	5060	4947	5124	1443	5105	5123	5091	4873	5156	5098
107	PREDICTED: carbonyl reductase [NADPH] 1-like	XP_011062738.1	656	666	667	652	653	664	661	656	662	661	660	634	659	662	659	665	662	660	659	657	659	626	658	657	657	670	655	665	664	704	686	674	664	649	648	918	410	626	658	658	646	659	658	655	662	656	657
108	PREDICTED: gamma-aminobutyric acid receptor subunit beta-like	XP_011053186.1	489	552	575	481	467	475	471	576	523	524	489	527	477	489	487	492	541	470	466	485	496	428	529	496	475	459	480	488	498	488	489	495	492	504	497	403	0	469	463	461	460	473	513	491	480	498	485
109	PREDICTED: LOW QUALITY PROTEIN: ras-related protein Rab-2	XP_011056205.1	310	213	213	263	256	247	237	297	279	260	276	223	261	303	261	346	223	306	213	354	223	230	296	250	207	264	254	287	239	207	263	217	274	266	213	202	213	263	263	264	141	245	265	312	223	309	250
110	PREDICTED: liprin-alpha-1 isoform X20	XP_011049616.1	1183	1178	521	1199	1237	0	1181	1067	1223	1254	816	1185	1126	1259	1126	1250	1185	1113	442	1096	1201	1144	1292	0	1049	0	1188	1282	1190	928	1292	1182	1222	1180	1216	0	801	0	1089	0	131	1132	1080	1271	1185	1268	1117
111	PREDICTED: alpha,alpha-trehalose-phosphate synthase [UDP-forming]	XP_011057366.1	807	813	813	816	806	827	1123	823	793	818	807	813	829	806	829	795	1029	1844	829	838	1071	1157	793	826	826	836	719	806	813	2564	803	813	798	828	830	626	765	847	493	826	818	846	825	809	1074	807	826
112	PREDICTED: ejaculatory bulb-specific protein 3-like	XP_011056032.1	341	0	0	245	131	267	0	302	0	146	126	127	267	125	127	125	127	135	0	173	0	126	238	294	244	295	262	131	0	0	125	129	254	137	277	478	127	255	271	207	0	262	272	120	127	125	281
113	PREDICTED: venom carboxylesterase-6-like	XP_011067217.1	1092	579	1189	1046	1116	547	0	1168	572	648	1143	0	1145	1130	571	572	0	1135	571	1169	0	0	531	1161	1038	1130	573	1115	0	0	1168	0	1159	564	1355	1242	535	579	1114	582	1007	1157	0	577	0	1139	1118
115	synaptic vesicle glycoprotein 2C	XP_026300148.1	0	563	1076	465	541	532	543	538	469	540	0	552	586	509	536	536	570	536	537	538	545	1006	0	517	528	527	530	0	566	553	326	572	0	510	0	443	380	525	525	525	371	1026	538	0	557	487	545
116	PREDICTED: eukaryotic translation initiation factor 5	XP_011064203.1	796	798	768	767	769	779	767	770	764	767	808	460	773	814	775	774	462	777	537	743	464	452	763	774	772	771	732	800	746	1320	814	765	830	781	766	231	759	728	786	790	378	771	781	764	694	814	783
117	PREDICTED: clavesin-2-like isoform X3	XP_011067424.1	318	291	291	290	297	300	293	322	0	294	333	293	306	0	308	0	307	299	297	309	309	308	301	301	301	301	299	276	290	293	0	309	0	307	301	330	287	304	503	329	91	301	316	280	294	296	301
118	PREDICTED: chymotrypsinogen A-like isoform X1	XP_011052764.1	672	260	261	706	693	691	264	700	725	720	528	288	688	715	680	695	290	724	266	678	283	279	699	693	255	693	690	702	304	258	702	296	687	535	636	678	590	655	687	699	264	680	693	702	738	699	694
119	PREDICTED: acyl-CoA synthetase family member 2, mitochondrial isoform X2	XP_011061935.1	579	593	593	447	0	551	347	552	608	551	601	597	550	611	568	556	601	591	650	576	0	608	597	579	554	553	489	550	603	589	602	396	558	543	546	273	475	553	550	560	676	551	586	618	599	1174	551
121	PREDICTED: ethanolaminephosphotransferase 1-like	XP_011053944.1	415	397	450	388	409	396	445	395	415	417	391	439	395	415	418	435	440	414	409	403	427	401	417	409	402	418	387	415	442	429	391	446	434	405	417	0	251	415	396	423	394	404	401	391	431	413	406
122	PREDICTED: casein kinase I isoform alpha isoform X1	XP_011065335.1	444	428	432	463	643	375	331	432	432	454	440	437	342	432	362	413	437	444	430	442	440	436	415	346	346	341	419	444	438	486	432	440	352	574	582	301	615	340	368	374	285	347	370	376	435	434	375
123	PREDICTED: DE-cadherin-like isoform X1	XP_011055140.1	3029	1717	2041	3066	1712	1710	1751	1625	1711	3017	1711	1790	1625	1711	3015	3020	2550	3081	1033	1619	3096	1734	3037	3017	1470	1729	1625	3023	1723	805	1849	3227	3071	1411	1716	1769	902	1726	2960	1727	821	1639	2733	3003	1792	1712	1729
125	PREDICTED: aldehyde dehydrogenase, dimeric NADP-preferring isoform X5	XP_011054016.1	511	495	495	532	541	559	494	550	554	589	564	498	549	558	512	503	498	513	521	508	563	613	467	563	375	511	500	511	554	0	550	556	563	493	501	0	559	563	506	563	104	512	513	559	536	557	511
126	PREDICTED: phosphoribosyl pyrophosphate synthase-associated protein 2	XP_011051946.1	378	392	393	376	390	358	438	374	376	375	367	357	358	369	374	355	376	369	355	373	367	382	377	375	356	377	368	390	271	270	371	373	376	373	382	358	204	377	374	377	163	355	360	367	359	394	375
128	PREDICTED: tubulin beta chain-like	XP_011052051.1	456	449	449	489	453	451	449	467	469	461	456	447	456	464	456	497	447	450	635	507	457	1721	455	458	465	456	447	456	447	594	455	455	455	450	466	889	447	454	454	454	451	452	452	456	447	456	460
129	PREDICTED: guanine nucleotide-binding protein G(q) subunit alpha isoform X3	XP_011066994.1	353	353	353	353	353	353	353	353	396	353	337	353	359	337	353	396	353	353	353	358	353	353	396	371	263	353	353	353	396	401	353	353	353	355	249	319	273	353	353	353	91	353	353	383	353	396	353
130	PREDICTED: teneurin-m, partial	XP_011057448.1	3393	2611	3185	3018	2490	2689	2903	2623	2598	3377	2700	3949	3071	2675	3108	3436	4162	2684	2792	2860	2731	3656	3185	3224	3207	3137	3139	3340	2599	1918	3213	2555	2684	2690	2628	2575	1566	3164	2686	3159	2811	3136	2659	3407	4004	3475	3105
133	PREDICTED: zinc finger protein 41-like	XP_011049985.1	730	1486	2371	0	755	804	0	1381	823	831	1254	1693	1675	673	1594	811	1693	505	1480	1363	0	1208	0	1098	2618	1133	0	366	1486	2300	1211	0	0	0	0	7079	0	324	808	803	2207	809	1355	497	1681	623	799
134	PREDICTED: polypeptide N-acetylgalactosaminyltransferase 35A	XP_011060993.1	637	662	660	593	637	693	663	619	643	652	637	331	692	643	634	649	724	683	639	613	647	277	610	699	699	604	609	635	706	539	642	702	639	626	617	583	530	694	695	620	642	616	694	592	714	637	696
135	PREDICTED: elongation of very long chain fatty acids protein AAEL008004	XP_011055314.1	329	400	373	332	307	327	358	333	331	354	338	386	350	326	338	329	383	1118	224	323	364	326	345	380	271	315	332	361	377	319	326	367	332	330	328	245	346	337	336	336	117	321	311	346	369	343	352
136	PREDICTED: dynamin isoform X12	XP_011056279.1	847	886	882	900	902	858	862	892	897	891	896	837	906	877	918	893	914	904	78	905	830	0	852	893	908	869	778	897	0	0	1267	904	665	926	907	0	415	843	872	919	0	917	861	873	837	892	915
137	PREDICTED: fat-like cadherin-related tumor suppressor homolog isoform X5	XP_011063376.1	3562	4807	4871	3582	4600	2783	5159	3558	4772	4759	3652	4711	3335	4770	4056	4782	4730	4403	3527	4716	5147	5631	4695	2767	2767	3329	4646	4810	4535	1496	3647	1933	1025	4687	4649	342	952	2759	1036	3335	561	4536	2762	4773	4394	1113	3334
138	PREDICTED: LOW QUALITY PROTEIN: esterase B1-like	XP_003427743.1	0	1154	584	454	1116	761	580	0	0	0	0	1161	692	0	691	0	653	1060	596	0	574	4294	0	683	710	1023	0	0	1115	1642	0	1574	530	0	0	1981	0	643	579	658	1671	1069	1617	0	1012	0	676
139	PREDICTED: lipase 3-like	XP_011055499.1	420	406	441	404	415	417	439	425	408	432	386	393	411	438	434	364	654	456	421	423	531	420	357	403	412	406	433	378	574	413	408	472	387	391	406	430	393	415	398	401	391	437	420	0	672	423	439
140	PREDICTED: kinesin light chain isoform X5	XP_011065087.1	567	511	511	559	572	539	509	578	579	572	608	406	561	580	558	582	507	572	513	569	508	558	548	542	418	342	526	552	527	559	550	527	561	572	574	322	335	538	400	538	513	535	580	583	634	589	509
141	PREDICTED: saccharopine dehydrogenase-like oxidoreductase	XP_011053001.1	423	451	428	442	433	424	430	444	694	423	423	446	425	422	423	424	473	112	437	435	431	385	422	423	423	422	431	421	428	417	423	424	422	423	427	274	469	419	417	419	0	419	425	436	422	441	422
142	PREDICTED: calpain-A, partial	XP_011053502.1	759	875	835	850	851	822	815	865	781	770	842	832	862	772	949	871	832	815	872	881	925	750	815	820	950	921	939	767	844	340	777	850	802	850	880	105	321	805	786	931	567	844	705	770	832	772	826
143	PREDICTED: C-terminal-binding protein isoform X2	XP_011067101.1	466	458	464	450	446	454	473	446	477	475	375	381	396	477	455	475	383	455	404	432	379	456	484	402	346	454	430	375	464	454	477	464	367	452	444	291	469	439	439	439	380	451	348	304	473	369	423
144	PREDICTED: tyrosine-protein phosphatase Lar isoform X10	XP_011061763.1	1638	2050	1955	2014	2032	2048	1229	1302	2076	2038	1904	1869	1988	2064	210	2086	2085	1897	1333	1937	1935	1334	2043	2038	1782	2037	737	2061	1612	1318	2056	2047	2060	2064	2050	1850	1262	1411	2057	2051	878	2070	1840	2075	2316	2037	2101
145	PREDICTED: LOW QUALITY PROTEIN: arrestin homolog	XP_011051214.1	453	474	471	418	418	412	431	420	444	471	452	458	430	447	411	478	459	426	465	474	470	477	508	438	411	414	420	426	479	520	429	477	458	416	399	376	322	412	412	412	449	427	399	456	458	501	438
146	ligand-gated ion channel pHCl isoform X13	XP_006563411.1	0	759	756	470	482	552	453	499	475	521	0	0	446	643	474	532	0	480	120	286	746	0	508	505	413	435	436	513	0	0	475	0	0	456	460	603	337	530	441	517	164	503	542	236	349	507	486
147	PREDICTED: short/branched chain specific acyl-CoA dehydrogenase, mitochondrial-like isoform X2	XP_011050817.1	411	422	422	421	428	423	419	421	417	416	416	418	422	417	422	416	426	421	453	418	419	420	417	421	418	416	468	415	418	415	420	418	417	421	423	333	333	422	422	422	420	420	423	417	466	416	421
148	PREDICTED: lipase 3-like	XP_011062205.1	423	395	396	936	433	433	0	417	406	447	420	446	0	0	436	425	446	867	0	436	434	422	418	444	834	427	398	435	465	774	707	453	761	1047	411	408	421	421	423	437	1936	423	457	415	421	760	457
150	protein ALP1-like	XP_025602226.1	0	0	434	0	284	463	126	425	0	440	0	146	416	0	330	0	0	352	0	0	0	0	423	415	0	429	431	439	401	0	0	412	0	388	437	0	0	415	0	0	0	408	242	0	432	442	419
151	PREDICTED: endoplasmic reticulum metallopeptidase 1-like	XP_011068761.1	884	885	887	884	886	863	904	871	885	882	873	873	901	882	922	929	915	900	885	882	912	876	718	868	671	916	883	884	887	1346	882	889	882	883	897	0	802	891	852	890	849	895	909	883	910	882	912
152	PREDICTED: sodium-independent sulfate anion transporter-like	XP_011061587.1	686	589	602	610	632	518	610	619	690	662	636	652	603	656	532	632	637	641	592	617	640	672	636	580	422	591	631	642	648	634	653	642	629	604	1239	198	516	648	229	640	641	593	586	680	619	637	582
153	PREDICTED: vesicle-associated membrane protein 2 isoform X2	XP_011065745.1	128	176	176	159	167	125	178	159	125	179	188	140	127	184	120	174	184	134	164	119	183	189	136	122	122	125	161	128	186	182	183	184	172	162	156	118	152	124	126	124	144	121	119	188	264	128	125
154	PREDICTED: transient receptor potential cation channel trpm	XP_011055821.1	1680	1878	2002	1589	1646	1715	1908	1441	1683	1682	1676	1983	1727	1702	1734	1638	1991	1421	664	1730	1856	0	1695	1749	1266	1633	1570	1698	2023	1309	1715	1974	1724	1719	1743	355	181	1706	1745	1748	309	1737	1485	1656	883	1679	1772
155	PREDICTED: troponin I isoform X6	XP_011067679.1	212	207	206	226	57	207	210	210	491	207	0	271	213	0	0	0	207	206	204	208	208	0	198	213	160	213	210	0	197	220	0	268	0	199	197	174	102	199	213	205	0	232	213	0	199	211	207
157	putative nuclease HARBI1	XP_025161365.1	0	362	559	0	0	255	0	379	0	0	0	169	0	0	0	0	0	353	0	222	0	0	316	0	0	0	0	372	355	0	0	358	370	0	0	0	0	0	0	0	0	224	354	0	380	382	360
158	PREDICTED: RNA-binding protein lark isoform X7	XP_011050116.1	371	384	386	362	358	347	381	392	372	371	371	420	349	371	349	367	420	345	386	356	396	390	345	356	0	371	358	371	381	345	680	398	647	368	371	311	354	342	350	350	318	345	176	371	415	371	357
159	PREDICTED: tropomyosin isoform X3	XP_011058805.1	472	253	253	453	262	251	254	452	386	252	284	284	284	479	252	444	284	284	0	460	284	0	251	252	284	252	389	466	252	0	251	252	0	284	284	0	0	252	252	252	0	284	284	284	253	284	284
160	PREDICTED: myocyte-specific enhancer factor 2 isoform X1	XP_011056102.1	479	0	0	446	440	402	0	435	482	470	480	482	447	481	401	489	822	445	0	448	0	261	477	411	408	402	426	477	565	0	480	546	490	405	440	358	285	400	403	405	84	398	404	476	544	482	411
161	PREDICTED: ras-related protein Rab-3 isoform X4	XP_011066976.1	260	219	219	244	220	219	221	219	269	263	268	220	220	223	218	260	220	221	219	220	214	221	223	236	200	234	252	222	220	243	264	220	261	263	231	205	266	219	241	219	204	221	220	221	227	222	218
162	PREDICTED: AP-1 complex subunit sigma-2 isoform X2	XP_011051520.1	191	191	191	191	157	191	191	191	174	203	191	183	191	191	191	191	191	191	191	172	191	165	191	191	191	191	191	191	191	191	191	191	191	191	191	142	157	191	191	195	143	191	191	191	194	191	194
163	PREDICTED: ras-related protein Rab-8A isoform X1	XP_011052417.1	210	720	720	680	681	210	755	679	227	213	200	697	211	227	210	213	700	210	642	681	671	228	213	211	211	210	681	209	207	1077	210	207	236	678	678	188	192	211	211	212	652	211	210	213	701	213	212
164	PREDICTED: 1,2-dihydroxy-3-keto-5-methylthiopentene dioxygenase	XP_011052518.1	374	469	469	388	541	385	355	371	355	371	373	559	429	374	379	373	559	403	466	375	560	1055	374	355	379	385	356	374	560	356	355	604	395	409	382	385	355	376	385	376	0	378	355	403	519	355	355
165	PREDICTED: glycerol kinase isoform X3	XP_011057306.1	555	595	595	559	439	556	602	554	504	598	623	596	573	638	557	555	571	553	598	556	596	1063	555	709	561	563	558	614	602	182	617	591	582	547	559	444	366	697	443	694	599	555	633	623	596	622	555
166	PREDICTED: histone deacetylase Rpd3 isoform X2	XP_011061203.1	495	487	488	485	492	484	470	487	492	492	497	484	453	492	483	492	457	484	489	470	521	486	498	485	485	485	474	497	440	692	492	485	492	490	486	291	288	490	484	484	393	481	485	495	484	497	485
167	PREDICTED: LOW QUALITY PROTEIN: protein NDRG3	XP_011051030.1	466	495	467	487	468	414	436	464	417	472	354	586	325	413	417	398	552	477	372	348	365	607	466	427	335	414	243	398	576	353	456	482	383	441	382	325	194	400	415	414	211	342	426	459	584	383	298
168	PREDICTED: polyubiquitin-like	XP_011057361.1	534	457	1295	1065	465	989	1065	458	761	990	350	760	609	609	913	610	686	916	1065	596	763	291	838	913	685	532	306	535	458	0	687	610	913	767	761	71	697	382	610	914	0	229	609	306	1066	534	837
169	PREDICTED: uncharacterized protein LOC105155096	XP_011069310.1	1699	0	0	1706	1703	1727	1746	1703	1708	1700	1699	1724	1672	1701	1673	1700	1729	1051	0	1729	1732	1727	1699	1664	1632	1606	1707	1692	984	0	1704	1748	1680	1651	1117	969	355	3405	1683	1550	637	1668	1672	1698	1775	1693	1668
170	PREDICTED: acyl-CoA Delta(11) desaturase	XP_011054488.1	372	363	363	380	356	395	381	331	372	372	368	379	376	368	360	359	377	461	0	408	361	402	374	372	372	335	381	367	374	282	365	372	323	347	343	705	372	370	369	371	261	364	362	336	400	739	376
171	PREDICTED: troponin C, isoform 1-like	XP_011062559.1	153	220	181	186	172	365	167	179	159	159	202	157	159	153	171	159	157	153	161	177	155	0	153	159	153	153	171	153	157	155	169	159	159	166	155	156	176	159	159	159	0	159	159	159	153	153	159
172	PREDICTED: LOW QUALITY PROTEIN: ATP-binding cassette sub-family A member 2-like	XP_011067293.1	1719	1673	3319	1715	1674	1782	1719	3359	1625	1726	1668	1773	1735	1668	1729	1706	1775	1729	1705	729	1709	1590	1669	1742	1742	0	1319	1691	1422	1627	1663	1755	1728	1651	1722	0	976	1665	0	1736	1604	1727	1736	1674	1730	1680	1735
173	PREDICTED: NAD kinase-like isoform X6	XP_011058884.1	386	635	440	432	418	381	0	396	452	404	441	0	412	466	411	424	0	458	470	390	453	0	425	415	315	455	292	520	0	710	439	0	380	425	462	434	220	452	367	452	423	365	449	425	434	386	415
174	PREDICTED: 4-coumarate--CoA ligase 1-like	XP_011065006.1	1099	468	0	1536	566	635	0	574	537	597	577	607	656	587	623	597	603	1126	853	560	593	602	1144	635	699	631	577	627	597	1158	587	609	642	1017	1087	602	408	602	634	579	608	621	165	1101	600	1134	637
175	PREDICTED: importin subunit alpha-3	XP_011049252.1	533	521	521	524	529	521	520	526	530	531	549	519	520	550	520	536	547	520	522	528	543	516	532	521	515	521	526	532	585	0	544	589	531	524	526	505	517	520	531	536	610	521	552	532	547	577	520
176	PREDICTED: Niemann-Pick C1 protein-like	XP_011061086.1	2027	2006	1270	1194	1196	2017	1279	1269	2016	2069	2025	1250	2220	2033	2248	2028	1250	1957	0	1973	1254	1162	2044	2234	1284	2054	1186	2034	2030	1167	2383	1246	1459	1229	1998	1220	621	1794	2017	2180	1198	1988	1569	1649	1247	2029	2226
177	PREDICTED: pyruvate kinase-like	XP_011063824.1	520	529	529	576	586	565	518	541	540	529	502	536	565	535	564	559	555	543	529	543	554	504	520	566	564	564	541	529	534	503	673	532	579	541	577	564	574	562	543	598	510	591	565	482	540	520	565
178	PREDICTED: sodium-dependent nutrient amino acid transporter 1-like	XP_011057908.1	724	680	742	727	703	740	744	717	730	729	698	677	724	730	724	733	717	734	684	724	721	1344	726	723	745	724	804	724	715	667	753	711	761	764	752	429	327	747	723	746	464	743	767	724	606	724	740
179	PREDICTED: cytosolic purine 5'-nucleotidase isoform X5	XP_011063815.1	548	607	676	588	598	631	656	552	566	571	681	669	606	641	580	533	629	604	590	577	612	367	634	630	525	588	555	694	613	629	569	722	635	618	586	502	306	577	627	577	522	590	605	620	735	680	489
180	PREDICTED: protein bicaudal D isoform X3	XP_011060342.1	1100	788	883	877	1592	876	1710	878	938	878	877	815	876	875	878	877	1366	873	882	1448	967	1207	877	878	776	876	1598	878	791	1185	875	879	877	880	877	797	765	876	876	876	1094	876	878	878	875	877	878
181	PREDICTED: atypical protein kinase C isoform X2	XP_011055056.1	601	599	600	676	751	524	555	591	782	782	596	1003	523	608	586	568	1072	600	442	680	606	655	789	524	564	686	519	601	991	560	587	1576	659	674	676	0	204	619	585	523	369	682	489	606	1072	816	530
183	PREDICTED: vacuolar protein sorting-associated protein 45	XP_011058237.1	630	633	633	628	629	635	660	628	629	630	630	639	637	629	630	630	639	650	639	628	639	973	631	630	630	633	628	628	638	619	629	638	631	625	623	456	587	587	629	629	594	628	627	629	638	630	633
185	PREDICTED: glycerol kinase-like isoform X2	XP_011060207.1	563	554	538	570	552	554	540	563	548	531	568	527	551	577	550	552	547	550	510	556	539	493	517	553	798	556	551	508	523	496	515	525	529	574	610	437	555	552	549	552	0	547	552	554	504	515	553
187	PREDICTED: pancreatic triacylglycerol lipase-like	XP_011050692.1	543	553	558	547	578	553	554	550	566	568	560	432	553	563	559	564	536	536	541	525	436	503	567	559	258	559	550	564	541	830	560	539	563	547	535	116	345	553	559	553	328	553	558	537	536	565	553
188	PREDICTED: adenosylhomocysteinase	XP_011068387.1	525	459	461	532	511	531	459	434	433	514	443	509	532	516	532	451	511	432	459	525	521	526	512	471	477	532	434	516	503	498	532	502	526	515	532	426	531	492	483	483	355	483	549	528	513	576	475
190	venom peptide isomerase heavy chain	XP_016771274.2	0	278	575	268	585	432	280	282	561	269	0	282	276	584	275	620	600	315	278	602	284	175	648	264	367	283	0	294	283	883	820	560	291	315	260	0	0	276	277	268	531	418	526	0	275	575	282
191	PREDICTED: PDZ and LIM domain protein 3 isoform X2	XP_011066671.1	354	421	425	394	423	0	263	343	304	309	317	420	0	305	349	341	384	218	434	340	135	211	346	0	186	0	322	299	396	178	324	506	0	346	307	0	154	0	356	338	0	354	0	321	406	326	0
192	PREDICTED: vanin-like protein 1	XP_011057692.1	517	565	578	498	541	531	552	537	516	1104	533	575	522	513	526	549	550	570	555	536	558	570	530	463	534	0	542	533	546	276	514	567	576	522	504	0	549	533	534	540	416	515	521	532	565	532	534
193	PREDICTED: putative fatty acyl-CoA reductase CG5065	XP_011057622.1	537	530	530	515	513	543	528	527	0	548	509	579	560	517	524	538	0	521	564	544	510	484	566	535	539	590	519	657	0	539	0	0	564	507	513	273	541	545	566	562	373	546	560	553	577	537	539
194	PREDICTED: nitric oxide synthase, salivary gland	XP_011060209.1	1142	1357	1341	1109	680	1220	1113	1091	1143	1143	793	1174	1217	1143	1202	1142	1180	1025	679	1040	1349	1308	1142	1196	1196	1204	971	1142	1380	683	1142	1037	695	994	1103	1008	520	1194	1194	1215	676	1194	1280	1142	1161	1142	1200
195	PREDICTED: protein kinase C and casein kinase substrate in neurons protein 1 isoform X4	XP_011057413.1	481	511	512	475	476	177	513	488	446	487	504	488	268	483	520	490	481	557	177	459	494	667	453	367	176	0	473	451	493	487	509	480	490	495	468	284	260	95	183	176	301	499	355	489	485	450	176
196	PREDICTED: heat shock 70 kDa protein cognate 5	XP_011069070.1	656	671	672	686	692	659	659	692	687	690	686	679	690	687	690	688	680	688	673	688	0	701	685	687	686	936	968	686	680	694	689	683	687	966	691	505	655	659	684	961	460	691	963	1043	656	964	686
197	PREDICTED: neuronal acetylcholine receptor subunit alpha-7 isoform X1	XP_011066380.1	534	609	459	511	530	515	533	526	566	572	557	543	500	566	0	560	553	431	141	529	808	449	516	494	517	0	529	557	489	301	518	781	572	553	537	64	0	512	500	535	209	516	510	555	318	558	501
198	PREDICTED: glucose transporter type 1 isoform X8	XP_011060424.1	627	965	813	679	644	637	712	127	559	827	873	0	636	660	642	822	1851	688	432	585	508	608	872	728	479	0	515	878	135	0	646	0	877	188	675	0	0	0	0	398	327	712	709	559	627	862	715
199	acyl-CoA Delta(11) desaturase	XP_026295893.1	0	355	422	351	276	400	355	349	347	358	309	417	355	351	391	356	410	361	400	351	408	414	351	396	625	402	0	353	430	607	369	414	346	351	360	402	275	394	395	394	356	359	403	354	424	376	396
200	PREDICTED: beta-galactosidase	XP_011067423.1	2254	2224	2225	2207	2227	2233	2279	2240	2278	2286	625	1989	2228	2266	2235	2258	2223	2211	2213	2250	2224	2229	2270	2931	2231	2234	2162	2273	2224	0	2254	2221	2247	2222	2219	2076	2232	2235	2857	2877	0	2232	610	635	1375	2262	2851
201	PREDICTED: rhophilin-2 isoform X1	XP_011057332.1	969	334	334	336	335	343	333	335	337	705	969	331	342	708	350	704	353	324	341	335	334	0	994	345	345	343	335	336	325	337	515	0	651	335	338	252	275	344	344	344	336	359	344	1054	325	717	345
202	PREDICTED: proton-coupled amino acid transporter 4	XP_011060852.1	476	464	464	0	464	467	464	0	468	474	492	485	478	485	464	471	486	503	466	0	474	487	471	470	455	467	501	472	456	591	469	480	514	0	488	431	364	464	464	464	189	470	470	510	461	473	470
203	PREDICTED: zinc finger protein 570-like	XP_011049851.1	339	1349	1397	667	1254	1636	848	1807	2543	734	652	0	1654	317	1621	403	0	1546	1740	743	0	929	663	1615	1617	1646	1238	2543	0	461	456	1082	0	583	581	1283	841	1612	1611	1616	1346	1620	1056	412	0	320	1615
204	PREDICTED: sodium-coupled monocarboxylate transporter 1-like	XP_011059870.1	597	728	733	586	610	602	712	586	589	600	530	627	611	594	604	592	636	622	680	586	623	595	592	606	481	612	544	595	617	610	668	612	605	589	604	488	224	656	605	610	609	605	606	596	619	594	610
206	PREDICTED: LOW QUALITY PROTEIN: spectrin beta chain	XP_011062687.1	2385	2396	2335	2366	2296	2380	2301	2370	2298	2772	2400	2292	2617	2402	2636	2679	2291	1738	2299	1436	2147	2270	2409	1878	224	2359	2292	2401	2290	1809	2403	2290	2394	2551	2375	1209	2182	2341	0	2329	1382	2362	2313	2399	2291	2358	2339
207	PREDICTED: solute carrier family 12 member 4 isoform X1	XP_011069301.1	1140	1131	1149	1093	1100	1067	898	1054	1141	1111	1122	1073	1106	1126	1099	1119	1077	1122	974	1088	1066	622	1143	1081	1066	1084	1017	1142	1075	1122	1116	1062	1177	1119	1086	904	0	1101	1076	1076	392	1069	1096	1120	952	1124	1089
208	PREDICTED: LOW QUALITY PROTEIN: ecotropic viral integration site 5 ortholog	XP_011061450.1	846	831	785	826	904	797	758	848	887	829	875	810	832	888	836	857	796	989	824	814	773	781	844	801	838	839	0	819	804	762	844	823	849	865	850	0	469	813	779	780	238	856	862	842	845	819	837
209	PREDICTED: chaoptin-like	XP_011061640.1	1277	1361	1361	1350	1352	1335	1405	1336	1288	1284	1273	1402	1343	1288	1341	1301	1422	1195	1362	1258	1392	1934	1293	1327	1327	1325	1344	1287	1381	1369	1281	1396	1291	1334	1332	1062	1213	1341	1326	1341	905	1343	1326	1287	1284	1282	1327
211	PREDICTED: cytochrome P450 4V2-like isoform X3	XP_011067552.1	519	498	498	918	0	515	454	547	0	532	507	492	493	0	495	520	510	493	467	515	528	0	0	903	542	520	551	498	0	0	0	0	523	954	503	361	389	492	493	492	0	505	509	517	764	503	500
212	PREDICTED: protein ariadne-2	XP_011065703.1	517	528	529	508	501	513	509	503	509	510	500	532	502	509	516	510	530	503	525	504	511	545	510	503	519	520	499	509	537	653	508	541	510	502	500	349	500	485	515	502	475	511	485	471	533	511	514
213	PREDICTED: mitochondrial coenzyme A transporter SLC25A42 isoform X1	XP_011050869.1	351	399	408	318	301	320	308	309	312	347	351	369	311	309	323	344	376	346	302	308	307	366	348	343	329	310	309	346	380	300	333	380	341	312	362	300	299	326	309	325	142	314	312	351	368	350	332
215	PREDICTED: UDP-glucuronosyltransferase 2A3-like	XP_011051701.1	427	585	1041	1016	526	1177	1042	1043	0	0	520	520	544	0	540	0	528	995	661	525	540	614	522	543	548	545	525	522	514	2899	0	516	0	524	518	838	218	720	821	994	530	1046	873	518	520	880	544
216	PREDICTED: ras-related protein Rap-2a	XP_011065171.1	184	701	703	643	652	679	705	635	184	184	184	683	673	184	671	184	683	708	688	669	670	931	184	675	675	677	646	184	681	184	184	690	184	641	654	670	442	668	668	668	330	680	676	184	685	184	675
217	PREDICTED: low-density lipoprotein receptor-related protein 2	XP_011056133.1	4558	4558	4651	4608	4618	4515	4655	4617	4567	4566	4558	4642	4681	4608	4343	4606	4737	4678	728	3151	4769	4638	4624	4541	4264	4628	4603	4624	4764	0	5159	4625	4678	4617	4615	1803	1887	4387	1828	4606	2654	4601	4583	4605	3359	4622	4559
218	PREDICTED: zinc finger protein 568-like	XP_011054628.1	865	888	1271	0	1084	1119	786	1058	836	861	865	961	1252	843	737	855	958	955	1161	432	431	0	880	674	555	926	1129	865	1200	0	838	2924	0	0	983	992	471	989	649	825	583	1120	915	883	1183	864	675
219	PREDICTED: exocyst complex component 4	XP_011053894.1	162	1008	1030	934	927	575	1076	937	158	961	162	995	528	158	631	980	998	991	1007	936	985	990	160	896	896	447	937	157	982	955	158	988	986	938	935	0	988	288	368	445	164	902	446	158	1001	160	844
220	PREDICTED: uncharacterized protein LOC105152531	XP_011065192.1	808	0	0	256	0	391	0	402	810	917	436	403	826	629	400	841	790	336	0	377	0	444	1076	411	572	400	417	643	393	0	897	390	395	802	655	595	165	399	399	420	0	654	400	801	0	797	817
221	PREDICTED: P protein isoform X2	XP_011068463.1	771	914	896	704	782	822	821	678	805	788	810	807	823	817	812	812	853	737	842	0	846	874	811	841	837	746	673	818	826	848	800	917	799	752	766	508	640	833	834	834	860	841	844	827	844	821	820
223	PREDICTED: synaptosomal-associated protein 25	XP_011064696.1	157	213	212	211	212	212	213	211	199	223	214	209	211	214	211	214	214	214	172	211	212	214	215	212	212	233	187	215	211	74	214	211	214	212	210	142	210	211	211	210	0	218	0	214	209	214	211
224	PREDICTED: DEP domain-containing protein 5-like, partial	XP_011060251.1	819	1557	1581	1488	0	1498	1640	1514	1558	1566	1556	1485	1500	1553	1504	1564	1491	1517	1553	1481	1472	1514	1562	1513	1496	1247	506	1524	1537	2419	1515	1504	1573	1496	1480	217	200	1488	1517	1518	488	1485	980	1577	752	1565	1480
226	PREDICTED: LOW QUALITY PROTEIN: matrix metalloproteinase-14-like	XP_011062963.1	573	573	574	539	584	561	570	514	0	518	489	532	566	595	538	518	557	537	536	593	0	658	545	576	566	573	580	517	472	698	520	574	0	518	561	445	476	589	453	564	436	582	568	551	595	549	597
227	PREDICTED: trypsin-7-like isoform X2	XP_011049648.1	221	304	283	596	266	0	288	272	300	266	261	278	0	276	0	264	324	268	274	276	279	296	0	0	0	0	0	267	324	325	241	314	261	267	254	0	0	123	216	258	303	250	282	126	274	262	0
229	PREDICTED: sodium/potassium-transporting ATPase subunit beta-2-like	XP_011054835.1	325	323	326	337	338	326	323	315	322	324	325	321	326	322	323	324	321	321	326	359	322	334	324	322	327	325	318	324	323	304	324	323	313	341	333	368	318	326	326	326	200	326	633	325	321	325	327
230	PREDICTED: aldose reductase-like	XP_011055126.1	317	352	389	319	357	316	325	336	318	317	317	312	614	317	317	317	316	363	325	620	320	849	327	320	320	483	342	317	424	333	298	319	343	319	317	333	322	316	318	318	333	318	331	312	324	320	330
231	PREDICTED: protein kinase C, brain isozyme isoform X1	XP_011062660.1	672	667	667	666	621	669	684	666	673	671	672	684	529	673	529	544	683	676	264	675	700	701	671	605	575	668	667	668	686	247	672	677	671	665	665	540	488	678	529	669	92	668	537	550	703	667	529
232	PREDICTED: putative tRNA pseudouridine synthase Pus10	XP_011065605.1	504	496	501	494	493	368	505	468	503	522	504	489	369	501	389	399	489	514	491	509	500	915	502	390	390	394	481	499	497	492	503	496	395	492	491	295	304	397	392	396	523	377	387	507	489	506	395
233	cytochrome P450 9e2-like	XP_025155845.1	0	1110	546	527	0	530	545	523	0	0	0	504	521	0	525	0	505	501	544	0	0	0	261	530	302	1063	525	0	0	533	0	1049	0	1057	1008	402	0	522	1075	520	882	520	521	0	600	0	1742
234	glutathione S-transferase 1-like isoform X1	XP_020711977.1	0	262	263	233	439	221	274	233	0	240	0	239	276	0	229	230	240	449	248	228	240	813	0	256	234	218	239	239	229	0	236	237	240	440	440	404	177	187	0	0	0	253	437	0	239	275	433
235	PREDICTED: trehalase isoform X1	XP_011067526.1	664	550	626	642	575	601	570	652	626	666	696	574	642	696	642	651	611	593	586	663	560	558	621	658	448	341	607	694	614	633	694	615	714	643	615	259	507	0	642	643	545	637	606	665	527	690	645
237	PREDICTED: apyrase-like	XP_011058847.1	541	572	566	562	590	616	570	557	576	571	538	545	551	545	544	561	439	594	572	557	584	559	465	808	1084	544	573	539	513	368	542	558	581	552	600	905	426	542	544	555	368	543	543	549	551	538	557
239	PREDICTED: eukaryotic initiation factor 4A-I	XP_011052523.1	444	439	439	443	436	420	430	441	444	444	444	457	440	444	440	444	457	443	426	441	428	538	435	442	442	441	441	445	460	858	444	455	445	441	442	429	441	442	442	442	402	441	441	431	457	444	442
240	PREDICTED: LOW QUALITY PROTEIN: gamma-aminobutyric acid receptor subunit beta	XP_011059999.1	481	553	439	472	466	497	555	0	0	0	483	249	562	477	495	0	602	446	501	500	0	121	0	510	457	497	476	0	579	0	460	576	0	476	405	142	0	504	497	504	408	502	520	407	147	365	512
241	PREDICTED: alpha-tocopherol transfer protein	XP_011050639.1	366	329	329	318	294	351	308	312	312	306	303	311	308	314	309	401	311	321	308	332	311	311	371	310	310	308	309	359	311	305	351	311	382	299	301	327	310	317	308	308	274	308	308	364	311	412	312
242	PREDICTED: aldehyde dehydrogenase, mitochondrial	XP_011058250.1	504	516	516	513	513	567	515	513	510	513	494	527	520	552	513	511	524	489	517	519	520	983	488	510	488	488	513	510	522	588	509	526	511	512	513	728	344	488	511	512	517	514	511	510	525	510	509
244	PREDICTED: protein Wnt-5b-like isoform X2	XP_011063878.1	401	429	428	383	384	372	456	371	394	452	415	457	377	406	375	391	462	346	360	371	483	483	414	334	334	371	376	394	463	499	406	418	466	382	317	364	263	313	371	371	250	373	344	392	392	403	374
246	PREDICTED: syntaxin-1A isoform X3	XP_011056744.1	292	413	293	293	273	291	287	293	256	227	260	294	291	293	293	294	294	293	253	304	186	509	304	330	344	291	246	292	297	340	275	296	292	293	294	0	220	292	314	291	149	291	291	255	296	292	273
247	PREDICTED: LOW QUALITY PROTEIN: dynein heavy chain, cytoplasmic	XP_011057793.1	4665	4684	4678	4650	4650	4653	4670	4649	4663	4651	4641	4642	2446	4662	4008	4641	4642	4668	4655	4650	4660	4612	4662	4580	5750	4326	4486	4640	4642	2702	4652	4643	1076	4674	4668	436	1359	3923	4432	4649	854	4656	4674	4651	2896	4554	4667
248	PREDICTED: scavenger receptor class B member 1	XP_011053589.1	575	603	605	551	552	624	616	554	577	575	575	614	650	574	608	574	621	562	404	563	615	579	580	560	536	626	552	577	623	0	574	650	590	541	576	79	512	631	618	628	246	602	633	577	610	577	606
249	PREDICTED: fasciclin-1	XP_011061851.1	612	689	700	699	483	662	627	684	675	668	637	635	663	671	664	674	683	656	0	748	649	689	338	662	209	663	681	670	694	543	588	684	685	586	525	442	592	663	665	668	194	664	863	670	666	678	665
250	PREDICTED: potassium/sodium hyperpolarization-activated cyclic nucleotide-gated channel 2-like	XP_011066280.1	552	539	550	531	575	557	542	570	674	578	549	527	524	762	482	580	526	533	597	564	525	514	621	563	556	525	580	555	526	322	1028	526	559	561	575	524	509	523	555	560	336	523	524	574	527	563	562
251	PREDICTED: uncharacterized protein LOC105154781	XP_011068809.1	1568	1616	1616	1557	1492	1565	1586	1616	1572	1561	1569	1578	1565	1565	1573	1580	1593	1622	1579	1561	1615	1650	1567	1565	1565	1562	1615	1512	1592	1692	1662	1592	1568	1554	1614	581	405	1566	1575	1566	667	1566	1567	1577	1592	1567	1565
252	PREDICTED: potassium voltage-gated channel protein Shaker isoform X3	XP_011060758.1	531	875	606	451	550	0	612	523	528	561	489	449	0	550	0	531	641	563	0	515	643	246	532	0	0	916	448	562	631	454	372	659	404	534	549	0	384	0	0	0	194	0	0	513	584	513	0
254	PREDICTED: LOW QUALITY PROTEIN: protein groucho-like	XP_011058599.1	821	752	750	748	768	582	752	755	796	793	821	0	711	798	711	1785	0	792	757	608	709	0	833	711	0	711	761	820	772	0	799	770	843	755	783	426	486	0	0	708	116	709	725	815	645	834	613
255	PREDICTED: fasciclin-2 isoform X3	XP_011063726.1	851	880	887	868	866	857	855	854	826	847	893	891	802	881	869	827	883	818	833	857	873	727	895	793	805	795	589	848	807	877	848	868	917	840	873	0	793	857	857	810	0	858	834	792	669	901	865
256	PREDICTED: WD repeat-containing protein 7 isoform X4	XP_011056780.1	1505	1451	1450	1476	2041	1448	1497	1484	1521	1494	1521	0	1460	1514	739	1511	0	1485	1453	1442	0	0	1499	1485	790	1486	1443	1512	0	0	1514	0	1516	1550	1454	0	639	1471	1301	1457	414	1428	812	1514	0	1238	779
257	PREDICTED: 14-3-3 protein zeta isoform X1	XP_011060365.1	247	248	248	248	248	247	248	248	247	248	247	153	247	247	247	248	248	248	248	248	0	248	247	247	147	247	248	247	248	72	247	248	247	248	251	330	248	247	247	247	110	247	247	244	201	247	247
258	PREDICTED: uncharacterized protein LOC105144423	XP_011051610.1	211	264	0	277	269	299	0	0	0	284	0	0	291	368	311	926	137	280	0	248	0	0	234	492	299	307	280	338	309	0	295	0	657	227	250	308	0	1184	308	327	0	272	291	0	323	372	289
260	PREDICTED: bumetanide-sensitive sodium-(potassium)-chloride cotransporter	XP_011064354.1	1052	1114	2111	1057	1037	1157	1127	1050	1044	1070	1053	1073	1143	1046	1170	1065	1168	1027	1057	1054	1207	749	1015	1132	1094	1162	1028	1043	1170	1029	1078	1163	1043	1054	1051	122	604	1157	934	1139	1046	959	1182	1049	1167	1048	1198
261	PREDICTED: rap guanine nucleotide exchange factor 2-like isoform X8	XP_011049780.1	1387	0	0	1418	1363	1180	0	1307	1491	1281	1455	0	1177	1445	1182	1503	0	1393	0	1447	0	0	1284	1180	1180	1182	1231	1477	0	124	1355	0	1421	1198	1316	1037	1018	1177	1177	1177	0	1177	1133	1455	0	1404	1176
262	PREDICTED: alpha-tocopherol transfer protein-like	XP_011057330.1	314	308	327	306	308	312	308	311	520	441	312	308	312	310	312	511	308	312	308	308	308	308	401	312	446	312	317	513	308	308	310	308	310	315	310	235	327	312	312	312	308	312	312	374	308	484	311
263	PREDICTED: guanine nucleotide-binding protein G(I)/G(S)/G(T) subunit beta-1	XP_011063584.1	349	352	1001	352	351	353	340	352	344	349	338	353	354	349	340	350	353	352	352	408	358	353	349	353	353	340	340	349	353	296	350	352	349	352	353	336	263	363	340	371	340	356	340	349	353	349	355
264	PREDICTED: solute carrier organic anion transporter family member 2A1-like	XP_011052731.1	962	757	757	871	885	698	772	871	717	965	761	928	666	958	679	952	953	769	764	879	819	0	955	680	683	675	683	933	853	845	953	872	987	715	878	0	886	689	735	691	800	687	618	976	828	951	666
265	PREDICTED: pickpocket protein 28 isoform X2	XP_008208106.2	0	618	623	762	555	0	656	564	0	0	0	597	0	0	0	0	597	537	610	586	606	583	0	0	0	0	488	0	599	787	0	601	463	573	551	546	460	0	0	0	552	0	0	0	604	0	465
266	PREDICTED: cullin-3	XP_011068105.1	858	794	759	790	804	789	779	776	814	811	785	841	803	814	793	839	837	800	810	773	821	1016	844	731	793	792	770	786	782	452	786	847	815	770	792	0	810	759	790	790	295	792	786	784	841	788	793
267	PREDICTED: RNA-binding protein squid-like isoform X5	XP_011049388.1	337	287	326	317	347	326	371	299	344	339	339	326	332	324	303	339	326	348	308	324	321	307	334	331	281	305	309	362	293	400	324	334	334	334	367	145	322	322	301	302	256	340	323	314	324	333	325
268	PREDICTED: elongation factor 1-alpha	XP_011058825.1	461	463	463	462	462	463	463	462	461	461	461	463	463	461	463	461	463	463	482	463	463	463	461	463	463	463	462	461	463	803	461	463	461	462	462	463	462	463	463	463	236	464	463	461	463	461	463
269	PREDICTED: RNA-binding protein Nova-1 isoform X5	XP_011052157.1	412	750	745	495	491	517	0	537	479	482	507	848	518	514	513	415	584	583	0	546	550	707	479	549	0	537	0	412	755	0	514	596	532	522	521	0	0	542	0	551	273	525	0	412	564	500	546
270	PREDICTED: uncharacterized protein LOC105143655	XP_011050408.1	363	384	405	439	0	201	0	0	371	393	629	388	380	372	375	401	407	358	384	397	387	341	583	379	0	384	354	423	0	0	369	0	419	425	423	782	121	377	377	377	0	372	376	404	387	927	379
271	PREDICTED: hexokinase type 2-like isoform X3	XP_011055103.1	458	461	461	498	459	453	248	483	458	449	488	583	450	455	474	449	587	447	449	472	486	587	473	452	425	454	468	473	613	424	455	597	481	452	491	391	454	452	453	450	378	453	452	459	587	491	452
272	PREDICTED: glucose dehydrogenase [FAD, quinone]-like	XP_011058175.1	625	625	625	620	0	622	631	0	639	0	625	666	694	625	668	0	664	618	527	0	657	630	624	626	629	625	0	625	637	590	623	628	62	599	0	587	0	626	660	628	1460	618	617	629	656	0	631
274	PREDICTED: synaptotagmin 1 isoform X1	XP_011065222.1	436	437	445	484	462	245	448	426	432	440	436	463	436	434	431	435	455	464	448	451	0	321	429	428	428	434	462	428	465	0	434	455	0	455	315	336	446	386	438	438	310	432	409	435	478	426	429
275	PREDICTED: probable phospholipid hydroperoxide glutathione peroxidase isoform X2	XP_011057295.1	168	217	220	220	195	658	171	202	201	171	0	0	665	168	637	188	0	200	190	207	0	0	168	659	659	667	203	0	0	199	202	0	207	0	0	488	0	660	662	664	136	637	669	0	0	0	719
276	PREDICTED: mitotic spindle assembly checkpoint protein MAD2A	XP_011063524.1	557	578	578	559	575	556	564	559	245	564	553	619	555	556	556	548	622	550	565	559	626	521	557	556	556	494	515	555	562	393	556	565	512	557	558	567	447	555	223	555	434	548	557	555	622	553	556
277	PREDICTED: WD repeat-containing protein 82	XP_011061289.1	552	552	549	349	316	566	314	553	543	549	315	451	570	552	398	570	442	343	314	316	419	315	553	549	459	465	546	568	402	355	377	601	560	316	571	315	346	569	570	551	181	549	368	343	317	552	566
278	PREDICTED: UNC93-like protein	XP_011065840.1	566	512	511	576	560	548	521	601	564	557	565	536	555	560	548	554	534	562	511	599	538	497	565	548	548	549	579	560	537	467	560	537	577	586	550	476	315	544	544	544	544	546	547	541	537	562	548
279	PREDICTED: arrestin domain-containing protein 3	XP_011051111.1	424	418	421	338	402	421	423	338	393	792	426	481	426	399	422	0	485	413	420	332	469	442	431	437	437	417	333	418	469	844	413	476	332	389	382	206	390	423	421	423	530	420	400	401	486	425	433
280	CLIP domain-containing serine protease 2-like	XP_012254493.1	0	389	465	375	1045	399	423	396	0	557	0	322	452	0	410	0	373	388	421	331	398	370	0	399	435	402	371	0	339	368	349	343	416	437	388	60	412	415	413	415	102	446	435	0	359	0	402
281	PREDICTED: serine/threonine-protein phosphatase 2B catalytic subunit 2-like	XP_011061952.1	511	509	510	499	508	498	522	498	521	864	512	585	495	1169	495	1141	586	511	496	383	596	576	605	495	495	495	509	512	592	0	522	578	521	451	497	495	124	495	495	495	211	495	496	523	591	879	495
282	PREDICTED: four and a half LIM domains protein 2 isoform X6	XP_011060793.1	537	554	632	286	554	244	244	245	525	627	345	558	561	546	545	699	558	542	244	539	559	245	546	550	193	244	0	555	245	470	742	558	671	238	513	231	0	562	545	562	115	244	0	1423	322	546	550
283	PREDICTED: polypyrimidine tract-binding protein 1 isoform X1	XP_011050681.1	598	610	558	607	403	0	601	603	554	632	597	599	0	579	0	593	616	624	167	585	581	219	667	0	0	593	602	583	617	611	597	631	572	597	444	0	0	0	0	0	141	0	0	611	798	563	0
284	PREDICTED: LOW QUALITY PROTEIN: cullin-1	XP_011057983.1	767	831	779	774	777	789	766	778	777	777	777	813	774	777	784	776	767	774	778	777	774	778	777	798	0	610	793	776	778	1404	769	778	774	794	772	0	469	790	798	794	689	781	809	752	763	777	789
285	PREDICTED: sideroflexin-1	XP_011066749.1	326	322	322	324	330	324	322	335	326	330	338	327	327	331	327	346	327	351	321	334	327	308	340	326	326	341	324	332	321	1637	326	326	326	324	330	204	334	327	327	327	499	327	327	339	332	338	326
286	PREDICTED: monoacylglycerol lipase ABHD12 isoform X2	XP_011057316.1	348	403	403	379	350	377	407	367	359	366	359	440	372	359	379	348	440	419	405	370	411	354	358	374	724	359	360	364	405	1941	357	414	340	352	369	165	325	366	367	366	406	372	376	357	403	347	374
287	PREDICTED: excitatory amino acid transporter 3	XP_011058251.1	546	481	482	494	483	480	496	500	543	504	546	478	483	541	459	540	478	491	483	545	479	479	544	434	481	480	494	546	478	466	541	479	561	489	486	107	295	481	481	481	462	477	481	545	478	547	481
288	PREDICTED: dual 3',5'-cyclic-AMP and -GMP phosphodiesterase 11	XP_011050968.1	964	1120	1166	938	929	953	1016	936	945	1005	1002	1407	948	1046	953	1048	1372	916	1129	947	1407	1358	974	973	973	813	1042	990	1502	0	989	2349	0	962	695	281	369	978	1022	981	318	978	580	966	805	963	934
289	PREDICTED: uncharacterized protein C15orf41 homolog	XP_011057183.1	549	975	976	969	912	569	954	964	896	932	554	556	546	549	570	550	551	920	895	990	549	2048	554	555	556	453	916	930	913	952	863	550	553	923	952	290	838	498	553	553	795	552	554	554	546	556	564
290	PREDICTED: synapse-associated protein of 47 kDa isoform X1	XP_011067568.1	503	471	475	361	416	390	357	408	386	445	456	0	334	436	307	447	0	396	501	405	0	0	444	341	375	379	407	397	0	0	440	0	424	326	406	191	385	386	408	408	0	406	316	393	0	390	399
291	PREDICTED: LOW QUALITY PROTEIN: uncharacterized MFS-type transporter C09D4.1-like	XP_011052335.1	432	474	474	462	0	453	474	472	459	483	437	466	471	452	0	471	487	487	481	483	482	288	459	470	0	453	452	546	475	532	450	475	398	445	452	282	181	468	181	454	530	463	457	445	477	451	456
293	PREDICTED: RNA-binding protein Musashi homolog Rbp6-like isoform X1	XP_011057503.1	233	333	333	224	177	342	327	256	399	427	337	224	250	410	342	293	255	229	89	240	369	0	269	331	120	416	252	359	254	124	244	221	417	259	391	108	210	282	257	353	102	411	125	399	0	410	353
[truncated: 3,235 more rows]
[truncated: 4 more columns]

## Sheet: F. All taxa except C. felis
OG	Annotation	Annotator ID	Length (Max)	Length (Mean)	Length (SD)	Length (Median)	Length (Mode)	Ctenocephalides_felis	Acromyrmex_echinatior	Apis_mellifera	Athalia_rosae	Atta_cephalotes	Bombus_impatiens	Cephus_cinctus	Harpegnathos_saltator	Linepithema_humile	Megachile_rotundata	Nasonia_vitripennis	Pogonomyrmex_barbatus	Solenopsis_invicta	Trichogramma_pretiosum	Aethina_tumida	Agrilus_planipennis	Anoplophora_glabripennis	Dendroctonus_ponderosae	Leptinotarsa_decemlineata	Nicrophorus_vespilloides	Onthophagus_taurus	Oryctes_borbonicus	Tribolium_castaneum	Amyelois_transitella	Bicyclus_anynana	Bombyx_mori	Helicoverpa_armigera	Heliothis_virescens	Hyposmocoma_kahamanoa	Operophtera_brumata	Papilio_machaon	Papilio_polytes	Papilio_xuthus	Pieris_rapae	Plutella_xylostella	Spodoptera_litura	Aedes_aegypti	Aedes_albopictus	Anopheles_gambiae_str._PEST	Bactrocera_oleae	Ceratitis_capitata	Culex_quinquefasciatus
[truncated: 29 more rows]
[truncated: 9 more columns]
