# Supplementary material for: A chromosome-level assembly of the cat flea genome uncovers rampant gene duplication and genome size plasticity
Source: BMC Biol. 2020 Jun 19;18:70. doi: 10.1186/s12915-020-00802-7 (PMC7305587; doi:10.1186/s12915-020-00802-7)
Supplement: Supplementary file 6 — Additional file 6: Table S3. Analysis of C. felis proteins that did not cluster with other Holometabola. [file 12915_2020_802_MOESM6_ESM.xlsx]

## Sheet: A. True Uniques
#cfelis_id	subject id(s)	query_len	subject_len	match_pctid	pct_query_coverage	match_evalue	match_bitscore	align_length	subject_taxid	subject_tax	subject_tax_group
ref|XP_026482162.1|ref|XP_026482162.1|	XP_014613380	6027	6402	28.11	8	6e-07	68.9	498	91411	Polistes canadensis	Holometabola
ref|XP_026464885.1|ref|XP_026464885.1|	XP_020298091;XP_020298092	3471	1534	36.2	42	4e-89	335	663	219809	Pseudomyrmex gracilis	Holometabola
ref|XP_026470420.1|ref|XP_026470420.1|	XP_004534199	3268	2335	44.29	22	2e-96	362	517	7213	Ceratitis capitata	Holometabola
ref|XP_026462296.1|ref|XP_026462296.1|	KRT85104	3222	2250	31.72	14	1e-17	103	309	1629725	Oryctes borbonicus	Holometabola
ref|XP_026462297.1|ref|XP_026462297.1|	XP_022900642	3188	2480	29.29	15	4e-12	85.1	338	166361	Onthophagus taurus	Holometabola
ref|XP_026475171.1|ref|XP_026475171.1|	XP_014613721	2778	2943	37.97	65	1e-123	451	1122	91411	Polistes canadensis	Holometabola
ref|XP_026475172.1|ref|XP_026475172.1|	XP_014613721	2778	2943	37.97	65	1e-123	451	1122	91411	Polistes canadensis	Holometabola
ref|XP_026468002.1|ref|XP_026468002.1|	XP_017786913	2628	3460	39.44	39	6e-97	364	791	110193	Nicrophorus vespilloides	Holometabola
ref|XP_026468003.1|ref|XP_026468003.1|	XP_017786913	2627	3460	39.32	39	6e-97	364	791	110193	Nicrophorus vespilloides	Holometabola
ref|XP_026477579.1|ref|XP_026477579.1|	KFB35607	2609	1348	38.24	18	5e-40	176	238	74873	Anopheles sinensis	Holometabola
ref|XP_026471877.1|ref|XP_026471877.1|	XP_015515238	2483	7689	25.97	78	5e-51	213	2241	441921	Neodiprion lecontei	Holometabola
ref|XP_026465230.1|ref|XP_026465230.1|	XP_011301282	2441	1092	42.32	73	0	602	775	64838	Fopius arisanus	Holometabola
ref|XP_026465130.1|ref|XP_026465130.1|	XP_012161807	2340	3188	33.22	24	3e-64	256	593	7213	Ceratitis capitata	Holometabola
ref|XP_026479190.1|ref|XP_026479190.1|	XP_025831935	2324	2147	26.35	24	3e-44	190	592	224129	Agrilus planipennis	Holometabola
ref|XP_026462573.1|ref|XP_026462573.1|	XP_018328555	2311	2188	34.42	42	3e-132	475	1069	224129	Agrilus planipennis	Holometabola
ref|XP_026465725.1|ref|XP_026465725.1|	XP_011267466	2289	3170	34.21	21	4e-60	242	497	104421	Camponotus floridanus	Holometabola
ref|XP_026465723.1|ref|XP_026465723.1|	XP_011267466	2289	3170	34.21	21	4e-60	242	497	104421	Camponotus floridanus	Holometabola
ref|XP_026465724.1|ref|XP_026465724.1|	XP_011267466	2289	3170	34.21	21	4e-60	242	497	104421	Camponotus floridanus	Holometabola
ref|XP_026482606.1|ref|XP_026482606.1|	XP_015834671	2158	939	34.46	37	9e-29	138	383	7070	Tribolium castaneum	Holometabola
ref|XP_026477639.1|ref|XP_026477639.1|	XP_013180343	2132	2082	26.27	27	9e-13	86.7	453	66420	Papilio xuthus	Holometabola
ref|XP_026474481.1|ref|XP_026474481.1|	XP_026319699	2118	1794	36.55	72	0	770	1669	1477025	Hyposmocoma kahamanoa	Holometabola
ref|XP_026474482.1|ref|XP_026474482.1|	XP_026319699	2117	1794	36.57	72	0	775	1668	1477025	Hyposmocoma kahamanoa	Holometabola
ref|XP_026471850.1|ref|XP_026471850.1|	XP_017876002	2049	2353	39.92	27	2e-90	341	506	156304	Ceratina calcarata	Holometabola
ref|XP_026464881.1|ref|XP_026464881.1|	XP_020298091;XP_020298092	1992	1534	36.35	39	2e-90	338	663	219809	Pseudomyrmex gracilis	Holometabola
ref|XP_026480483.1|ref|XP_026480483.1|	EFN71106	1990	2017	37.47	15	4e-30	143	403	104421	Camponotus floridanus	Holometabola
ref|XP_026470965.1|ref|XP_026470965.1|	XP_012251399;XP_012251400;XP_020706590	1937	2168	22.83	75	8e-75	290	1621	37344	Athalia rosae	Holometabola
ref|XP_026477522.1|ref|XP_026477522.1|	XP_004930924	1922	1013	31.91	74	8e-69	265	1263	7091	Bombyx mori	Holometabola
ref|XP_026482803.1|ref|XP_026482803.1|	CRL00285	1920	1815	33.49	71	2e-169	578	1481	568069	Clunio marinus	Holometabola
ref|XP_026469891.1|ref|XP_026469891.1|	XP_021188466	1874	6142	25.57	66	3e-16	97.8	442	29058	Helicoverpa armigera	Holometabola
ref|XP_026478546.1|ref|XP_026478546.1|	PZC75862	1867	668	40.69	16	4e-37	162	317	29058	Helicoverpa armigera	Holometabola
ref|XP_026478547.1|ref|XP_026478547.1|	PZC75862	1866	668	40.69	16	4e-37	162	317	29058	Helicoverpa armigera	Holometabola
ref|XP_026478548.1|ref|XP_026478548.1|	PZC75862	1854	668	40.69	16	4e-37	162	317	29058	Helicoverpa armigera	Holometabola
ref|XP_026478549.1|ref|XP_026478549.1|	PZC75862	1851	668	39.48	15	7e-36	158	309	29058	Helicoverpa armigera	Holometabola
ref|XP_026478550.1|ref|XP_026478550.1|	PZC75862	1850	668	40	15	1e-33	151	310	29058	Helicoverpa armigera	Holometabola
ref|XP_026478551.1|ref|XP_026478551.1|	PZC75862	1824	668	40.69	16	3e-37	162	317	29058	Helicoverpa armigera	Holometabola
ref|XP_026477638.1|ref|XP_026477638.1|	KPJ06192	1777	2099	26.14	22	2e-10	79	440	76193	Papilio machaon	Holometabola
ref|XP_026462595.1|ref|XP_026462595.1|	XP_018571552	1769	1862	32.61	64	2e-131	466	1202	217634	Anoplophora glabripennis	Holometabola
ref|XP_026478262.1|ref|XP_026478262.1|	XP_025831935	1733	2147	27.07	26	1e-38	171	484	224129	Agrilus planipennis	Holometabola
ref|XP_026482036.1|ref|XP_026482036.1|	XP_018792957;XP_018792958	1716	1371	36.16	56	1e-112	403	954	174628	Bactrocera latifrons	Holometabola
ref|XP_026464092.1|ref|XP_026464092.1|	XP_006559093	1713	1741	24.1	36	8e-27	132	693	7460	Apis mellifera	Holometabola
ref|XP_026464708.1|ref|XP_026464708.1|	XP_016916774	1710	1739	24.46	36	8e-26	129	699	7461	Apis cerana	Holometabola
ref|XP_026464093.1|ref|XP_026464093.1|	XP_006559093	1710	1741	24.57	36	5e-27	132	696	7460	Apis mellifera	Holometabola
ref|XP_026464094.1|ref|XP_026464094.1|	XP_006559093	1710	1741	23.95	36	3e-26	130	693	7460	Apis mellifera	Holometabola
ref|XP_026461357.1|ref|XP_026461357.1|	XP_026669000	1709	2337	25.14	48	6e-18	103	879	156304	Ceratina calcarata	Holometabola
ref|XP_026467464.1|ref|XP_026467464.1|	KXJ75014	1692	1661	23.32	73	9e-23	119	1252	7160	Aedes albopictus	Holometabola
ref|XP_026465226.1|ref|XP_026465226.1|	XP_011301281	1687	1093	43.68	58	7e-173	565	712	64838	Fopius arisanus	Holometabola
ref|XP_026464095.1|ref|XP_026464095.1|	XP_021200000	1679	801	25.87	29	5e-18	102	545	29058	Helicoverpa armigera	Holometabola
ref|XP_026472984.1|ref|XP_026472984.1|	XP_022816509	1641	1898	43.36	7	2e-08	72	113	69820	Spodoptera litura	Holometabola
ref|XP_026469402.1|ref|XP_026469402.1|	XP_001863526;EDS38732	1632	1340	35.74	55	4e-123	432	1027	7176	Culex quinquefasciatus	Holometabola
ref|XP_026469408.1|ref|XP_026469408.1|	XP_001863526;EDS38732	1632	1340	35.74	55	4e-123	432	1027	7176	Culex quinquefasciatus	Holometabola
ref|XP_026475753.1|ref|XP_026475753.1|	XP_012281654	1632	1620	28.93	77	3e-84	318	1452	222816	Orussus abietinus	Holometabola
ref|XP_026482037.1|ref|XP_026482037.1|	XP_018792957;XP_018792958	1627	1371	36.16	59	8e-113	403	954	174628	Bactrocera latifrons	Holometabola
ref|XP_026472985.1|ref|XP_026472985.1|	XP_022816509	1616	1898	43.36	7	2e-08	72	113	69820	Spodoptera litura	Holometabola
ref|XP_026470517.1|ref|XP_026470517.1|	XP_026739929	1616	1887	46.88	6	0.0003	57.8	96	7111	Trichoplusia ni	Holometabola
ref|XP_026470412.1|ref|XP_026470412.1|	XP_018322083	1602	2330	42.86	14	1e-37	167	231	224129	Agrilus planipennis	Holometabola
ref|XP_026469414.1|ref|XP_026469414.1|	XP_001863526;EDS38732	1596	1340	35.74	56	3e-123	432	1027	7176	Culex quinquefasciatus	Holometabola
ref|XP_026475754.1|ref|XP_026475754.1|	XP_012281636	1596	1651	29.29	80	5e-89	333	1458	222816	Orussus abietinus	Holometabola
ref|XP_026469422.1|ref|XP_026469422.1|	XP_001863526;EDS38732	1584	1340	35.74	57	2e-123	433	1027	7176	Culex quinquefasciatus	Holometabola
ref|XP_026475755.1|ref|XP_026475755.1|	XP_012281636	1584	1651	29.34	90	5e-89	332	1459	222816	Orussus abietinus	Holometabola
ref|XP_026480334.1|ref|XP_026480334.1|	XP_019756707;XP_019770091	1541	764	47.52	19	1e-73	275	303	77166	Dendroctonus ponderosae	Holometabola
ref|XP_026464983.1|ref|XP_026464983.1|	XP_017879014	1540	1420	22.45	37	3e-06	64.3	597	156304	Ceratina calcarata	Holometabola
ref|XP_026472576.1|ref|XP_026472576.1|	XP_026670808	1523	1349	36.66	52	2e-91	337	641	156304	Ceratina calcarata	Holometabola
ref|XP_026472577.1|ref|XP_026472577.1|	XP_026670808	1522	1349	36.66	52	1e-91	337	641	156304	Ceratina calcarata	Holometabola
ref|XP_026473932.1|ref|XP_026473932.1|	XP_019545127	1517	2125	44.54	73	0	645	889	7160	Aedes albopictus	Holometabola
ref|XP_026465678.1|ref|XP_026465678.1|	XP_019875852	1516	1739	39.95	72	0	690	1154	116153	Aethina tumida	Holometabola
ref|XP_026469144.1|ref|XP_026469144.1|	XP_011494355	1512	1950	30.22	12	6e-08	70.1	182	326594	Ceratosolen solmsi marchali	Holometabola
ref|XP_026474252.1|ref|XP_026474252.1|	XP_012256046	1507	2055	45.63	76	0	738	916	37344	Athalia rosae	Holometabola
ref|XP_026474251.1|ref|XP_026474251.1|	XP_012256046	1507	2055	45.63	76	0	738	916	37344	Athalia rosae	Holometabola
ref|XP_026474253.1|ref|XP_026474253.1|	XP_012256046	1506	2055	45.63	76	0	738	916	37344	Athalia rosae	Holometabola
ref|XP_026474255.1|ref|XP_026474255.1|	XP_012256046	1503	2055	45.83	76	0	744	912	37344	Athalia rosae	Holometabola
ref|XP_026474254.1|ref|XP_026474254.1|	XP_012256046	1503	2055	45.63	76	0	739	916	37344	Athalia rosae	Holometabola
ref|XP_026482370.1|ref|XP_026482370.1|	XP_011214007;XP_018802030	1498	282	37.76	19	3e-46	181	286	27457;174628	Bactrocera dorsalis;Bactrocera latifrons	Holometabola
ref|XP_026467827.1|ref|XP_026467827.1|	XP_012164352	1496	4148	33.65	20	1e-50	210	312	30195	Bombus terrestris	Holometabola
ref|XP_026471615.1|ref|XP_026471615.1|	XP_024938085	1481	5464	31.56	61	2e-98	364	770	211228	Cephus cinctus	Holometabola
ref|XP_026471109.1|ref|XP_026471109.1|	XP_008198760	1447	1218	42.25	54	5e-137	466	864	7070	Tribolium castaneum	Holometabola
ref|XP_026482224.1|ref|XP_026482224.1|	CRK98389	1430	965	36.68	51	7e-104	367	687	568069	Clunio marinus	Holometabola
ref|XP_026464741.1|ref|XP_026464741.1|	XP_022899891	1406	1177	38.95	71	0	609	1045	166361	Onthophagus taurus	Holometabola
ref|XP_026477016.1|ref|XP_026477016.1|	XP_014607569	1400	1377	33.99	71	9e-93	340	709	91411	Polistes canadensis	Holometabola
ref|XP_026471268.1|ref|XP_026471268.1|	XP_013196712	1397	798	37.31	31	4e-66	253	461	680683	Amyelois transitella	Holometabola
ref|XP_026482804.1|ref|XP_026482804.1|	CRL00285	1397	1815	43.09	57	1e-136	474	687	568069	Clunio marinus	Holometabola
ref|XP_026477700.1|ref|XP_026477700.1|	CRL00820	1395	1251	42.62	41	1e-105	378	603	568069	Clunio marinus	Holometabola
ref|XP_026481541.1|ref|XP_026481541.1|	XP_012171915	1392	1907	43.41	53	0	638	781	30195	Bombus terrestris	Holometabola
ref|XP_026482305.1|ref|XP_026482305.1|	CRK98389	1392	965	36.68	45	5e-104	367	687	568069	Clunio marinus	Holometabola
ref|XP_026472657.1|ref|XP_026472657.1|	XP_018399123	1377	1582	45.08	59	0	614	965	456900	Cyphomyrmex costatus	Holometabola
ref|XP_026464213.1|ref|XP_026464213.1|	XP_018572563	1365	1036	41.17	53	2e-172	555	770	217634	Anoplophora glabripennis	Holometabola
ref|XP_026464215.1|ref|XP_026464215.1|	XP_018572563	1364	1036	41.17	53	2e-172	555	770	217634	Anoplophora glabripennis	Holometabola
ref|XP_026464214.1|ref|XP_026464214.1|	XP_018572563	1364	1036	41.06	53	8e-173	556	772	217634	Anoplophora glabripennis	Holometabola
ref|XP_026467335.1|ref|XP_026467335.1|	XP_026754001	1361	1552	28.8	20	4e-10	76.6	309	7137	Galleria mellonella	Holometabola
ref|XP_026472990.1|ref|XP_026472990.1|	XP_008199560;EEZ99550	1361	1113	49.14	75	0	865	1042	7070	Tribolium castaneum	Holometabola
ref|XP_026474440.1|ref|XP_026474440.1|	XP_017873306	1359	2127	33.75	85	4e-118	421	1120	7263	Drosophila arizonae	Holometabola
ref|XP_026470333.1|ref|XP_026470333.1|	EAT41172	1351	867	39.67	61	5e-176	559	905	7159	Aedes aegypti	Holometabola
ref|XP_026475076.1|ref|XP_026475076.1|	XP_026751019	1345	1686	46.18	58	0	686	864	7137	Galleria mellonella	Holometabola
ref|XP_026474441.1|ref|XP_026474441.1|	XP_017873311	1332	2093	33.75	84	7e-118	419	1120	7263	Drosophila arizonae	Holometabola
ref|XP_026474442.1|ref|XP_026474442.1|	XP_017873311	1328	2093	33.75	84	6e-118	420	1120	7263	Drosophila arizonae	Holometabola
ref|XP_026477689.1|ref|XP_026477689.1|	CRL00820	1327	1251	42.45	43	9e-106	377	603	568069	Clunio marinus	Holometabola
ref|XP_026473560.1|ref|XP_026473560.1|	XP_015521440	1321	1620	33.98	50	1e-40	176	362	441921	Neodiprion lecontei	Holometabola
ref|XP_026479874.1|ref|XP_026479874.1|	XP_003697739	1317	1744	29.03	18	6e-26	128	248	7463	Apis florea	Holometabola
ref|XP_026463432.1|ref|XP_026463432.1|	KOB68293	1315	772	35.5	32	6e-34	152	431	104452	Operophtera brumata	Holometabola
ref|XP_026467628.1|ref|XP_026467628.1|	XP_014223647	1311	961	44.5	41	5e-134	449	582	7493	Trichogramma pretiosum	Holometabola
ref|XP_026470218.1|ref|XP_026470218.1|	XP_018572666	1309	906	31.15	37	6e-58	229	504	217634	Anoplophora glabripennis	Holometabola
ref|XP_026470219.1|ref|XP_026470219.1|	XP_018572666	1301	906	31.15	37	6e-58	228	504	217634	Anoplophora glabripennis	Holometabola
ref|XP_026481500.1|ref|XP_026481500.1|	XP_015518204	1298	1134	34.09	63	1e-115	402	795	441921	Neodiprion lecontei	Holometabola
ref|XP_026466980.1|ref|XP_026466980.1|	XP_022906476	1295	955	27.33	34	5e-34	154	472	166361	Onthophagus taurus	Holometabola
ref|XP_026469455.1|ref|XP_026469455.1|	XP_015513781	1291	1277	24.28	100	1e-39	172	1384	441921	Neodiprion lecontei	Holometabola
ref|XP_026480313.1|ref|XP_026480313.1|	XP_026847795	1285	973	30	54	1e-70	268	740	7234	Drosophila persimilis	Holometabola
ref|XP_026480315.1|ref|XP_026480315.1|	XP_026847795	1285	973	30	54	1e-70	268	740	7234	Drosophila persimilis	Holometabola
ref|XP_026480312.1|ref|XP_026480312.1|	XP_026847795	1285	973	30	54	1e-70	268	740	7234	Drosophila persimilis	Holometabola
ref|XP_026480314.1|ref|XP_026480314.1|	XP_026847795	1285	973	30	54	1e-70	268	740	7234	Drosophila persimilis	Holometabola
ref|XP_026482363.1|ref|XP_026482363.1|	XP_026730223	1279	1338	36.17	59	1e-109	389	915	7111	Trichoplusia ni	Holometabola
ref|XP_026482914.1|ref|XP_026482914.1|	XP_023316653	1276	3529	36.34	24	3e-13	87.4	366	7493	Trichogramma pretiosum	Holometabola
ref|XP_026473552.1|ref|XP_026473552.1|	XP_012268075;XP_012268076;XP_012268078;XP_012268079	1270	685	46.79	23	2e-65	247	312	37344	Athalia rosae	Holometabola
ref|XP_026473551.1|ref|XP_026473551.1|	XP_012268075;XP_012268076;XP_012268078;XP_012268079	1270	685	46.79	23	2e-65	247	312	37344	Athalia rosae	Holometabola
ref|XP_026477045.1|ref|XP_026477045.1|	XP_018329966	1269	1672	38.73	30	1e-48	202	408	224129	Agrilus planipennis	Holometabola
ref|XP_026482133.1|ref|XP_026482133.1|	KFB51034	1267	872	52.71	55	6e-105	366	351	74873	Anopheles sinensis	Holometabola
ref|XP_026481564.1|ref|XP_026481564.1|	ERL89324	1262	378	30.9	28	2e-39	164	356	77166	Dendroctonus ponderosae	Holometabola
ref|XP_026480503.1|ref|XP_026480503.1|	XP_012136033	1258	1529	31.29	54	2e-51	211	799	143995	Megachile rotundata	Holometabola
ref|XP_026480316.1|ref|XP_026480316.1|	XP_017842018;XP_017842019	1251	979	29.56	54	2e-70	267	707	30019	Drosophila busckii	Holometabola
ref|XP_026479681.1|ref|XP_026479681.1|	XP_017783444	1238	1581	45.55	66	0	737	832	110193	Nicrophorus vespilloides	Holometabola
ref|XP_026473553.1|ref|XP_026473553.1|	XP_015518204	1237	1134	35.29	80	3e-132	447	802	441921	Neodiprion lecontei	Holometabola
ref|XP_026473555.1|ref|XP_026473555.1|	XP_015518204	1237	1134	35.29	80	3e-132	447	802	441921	Neodiprion lecontei	Holometabola
ref|XP_026473554.1|ref|XP_026473554.1|	XP_015518204	1237	1134	35.29	80	3e-132	447	802	441921	Neodiprion lecontei	Holometabola
ref|XP_026477043.1|ref|XP_026477043.1|	XP_018329966	1235	1672	40.51	30	5e-49	203	395	224129	Agrilus planipennis	Holometabola
ref|XP_026464962.1|ref|XP_026464962.1|	XP_015523158	1230	1599	42.88	74	3e-105	377	527	441921	Neodiprion lecontei	Holometabola
ref|XP_026474837.1|ref|XP_026474837.1|	XP_011334395	1225	1293	31.78	29	3e-28	135	428	2015173	Ooceraea biroi	Holometabola
ref|XP_026474836.1|ref|XP_026474836.1|	XP_011334395	1225	1293	31.78	29	3e-28	135	428	2015173	Ooceraea biroi	Holometabola
ref|XP_026474838.1|ref|XP_026474838.1|	XP_011334395	1225	1293	31.78	29	3e-28	135	428	2015173	Ooceraea biroi	Holometabola
ref|XP_026474839.1|ref|XP_026474839.1|	XP_011334395	1225	1293	31.78	29	3e-28	135	428	2015173	Ooceraea biroi	Holometabola
ref|XP_026465103.1|ref|XP_026465103.1|	XP_022129279	1223	1341	25.65	26	1e-19	107	347	64459	Pieris rapae	Holometabola
ref|XP_026476658.1|ref|XP_026476658.1|	XP_012144632	1201	1466	36.84	63	6e-92	336	665	143995	Megachile rotundata	Holometabola
ref|XP_026473534.1|ref|XP_026473534.1|	XP_022918495	1198	1229	31.96	56	7e-73	276	848	166361	Onthophagus taurus	Holometabola
ref|XP_026475325.1|ref|XP_026475325.1|	KFB50511	1194	580	27.43	58	2e-26	127	401	74873	Anopheles sinensis	Holometabola
ref|XP_026481595.1|ref|XP_026481595.1|	KOC60234	1191	1226	24.8	81	8e-74	279	1016	597456	Habropoda laboriosa	Holometabola
ref|XP_026471215.1|ref|XP_026471215.1|	KOX80780	1185	510	29	30	1e-32	146	369	166423	Melipona quadrifasciata	Holometabola
ref|XP_026479683.1|ref|XP_026479683.1|	XP_017776428	1177	757	34.95	53	2e-87	312	638	110193	Nicrophorus vespilloides	Holometabola
ref|XP_026464457.1|ref|XP_026464457.1|	XP_011183962	1160	1473	32.39	18	5e-21	112	213	28588	Zeugodacus cucurbitae	Holometabola
ref|XP_026480494.1|ref|XP_026480494.1|	XP_024227121	1154	1988	30.46	75	6e-55	222	916	132113	Bombus impatiens	Holometabola
ref|XP_026474718.1|ref|XP_026474718.1|	XP_020710621	1149	4139	31.71	65	2e-98	359	801	37344	Athalia rosae	Holometabola
ref|XP_026461460.1|ref|XP_026461460.1|	XP_026762603	1147	1542	35.36	59	8e-74	281	642	7137	Galleria mellonella	Holometabola
ref|XP_026482913.1|ref|XP_026482913.1|	XP_023316654	1147	3517	38.38	28	2e-16	97.4	370	7493	Trichogramma pretiosum	Holometabola
ref|XP_026479221.1|ref|XP_026479221.1|	XP_018576371	1123	464	27.41	18	5e-08	68.6	197	217634	Anoplophora glabripennis	Holometabola
ref|XP_026471754.1|ref|XP_026471754.1|	XP_021712338	1117	1868	46.02	54	3e-77	292	654	7159	Aedes aegypti	Holometabola
ref|XP_026471757.1|ref|XP_026471757.1|	XP_021712338	1112	1868	46.22	54	4e-78	295	649	7159	Aedes aegypti	Holometabola
ref|XP_026464957.1|ref|XP_026464957.1|	XP_023941984	1108	1222	35.88	75	4e-131	442	942	110368	Bicyclus anynana	Holometabola
ref|XP_026461461.1|ref|XP_026461461.1|	XP_026762603	1108	1542	35.36	61	6e-74	281	642	7137	Galleria mellonella	Holometabola
ref|XP_026480525.1|ref|XP_026480525.1|	XP_014232149;XP_014232150;XP_014232151;XP_014232152	1106	1003	35.48	22	4e-20	108	248	7493	Trichogramma pretiosum	Holometabola
ref|XP_026471765.1|ref|XP_026471765.1|	KXJ69626	1099	861	46.35	53	4e-78	287	630	7160	Aedes albopictus	Holometabola
ref|XP_026463609.1|ref|XP_026463609.1|	XP_018567470	1097	1711	34.54	52	4e-56	225	582	217634	Anoplophora glabripennis	Holometabola
ref|XP_026478137.1|ref|XP_026478137.1|	XP_008559316	1097	2267	30.33	45	1e-39	172	544	69319	Microplitis demolitor	Holometabola
ref|XP_026467626.1|ref|XP_026467626.1|	XP_014223647	1092	961	43.55	50	1e-137	453	574	7493	Trichogramma pretiosum	Holometabola
ref|XP_026474462.1|ref|XP_026474462.1|	XP_018573417	1086	1051	41.07	79	4e-150	489	952	217634	Anoplophora glabripennis	Holometabola
ref|XP_026472562.1|ref|XP_026472562.1|	XP_014759739;KPU74653	1085	1451	40.24	89	0	689	1168	7217	Drosophila ananassae	Holometabola
ref|XP_026473899.1|ref|XP_026473899.1|	XP_014759739;KPU74653	1085	1451	40.15	89	0	686	1168	7217	Drosophila ananassae	Holometabola
ref|XP_026474614.1|ref|XP_026474614.1|	OWR43466	1084	1184	28.72	39	7e-36	159	470	278856	Danaus plexippus plexippus	Holometabola
ref|XP_026482915.1|ref|XP_026482915.1|	XP_023316654	1080	3517	34.39	28	6e-09	72.8	346	7493	Trichogramma pretiosum	Holometabola
ref|XP_026475306.1|ref|XP_026475306.1|	XP_019873471	1078	1324	44.44	32	2e-48	200	216	116153	Aethina tumida	Holometabola
ref|XP_026471230.1|ref|XP_026471230.1|	XP_015596915	1077	1853	24.91	97	4e-79	297	1160	211228	Cephus cinctus	Holometabola
ref|XP_026472427.1|ref|XP_026472427.1|	XP_017879630	1072	2286	50.45	53	7e-143	487	559	156304	Ceratina calcarata	Holometabola
ref|XP_026477712.1|ref|XP_026477712.1|	XP_013165014;XP_013165015	1065	1030	24.27	58	1e-23	120	750	66420	Papilio xuthus	Holometabola
ref|XP_026472000.1|ref|XP_026472000.1|	KYB26985	1063	373	43.72	20	3e-46	183	215	7070	Tribolium castaneum	Holometabola
ref|XP_026475142.1|ref|XP_026475142.1|	XP_015836405	1056	382	43.72	20	3e-46	183	215	7070	Tribolium castaneum	Holometabola
ref|XP_026478268.1|ref|XP_026478268.1|	XP_017866832	1049	1139	40	24	3e-52	212	260	7263	Drosophila arizonae	Holometabola
ref|XP_026467761.1|ref|XP_026467761.1|	XP_023022193	1049	704	42.86	6	1e-05	61.2	70	7539	Leptinotarsa decemlineata	Holometabola
ref|XP_026470962.1|ref|XP_026470962.1|	XP_014300771	1048	1652	49.46	48	4e-152	506	552	69319	Microplitis demolitor	Holometabola
ref|XP_026481697.1|ref|XP_026481697.1|	XP_025836599	1046	404	28.96	38	3e-21	108	221	224129	Agrilus planipennis	Holometabola
ref|XP_026476811.1|ref|XP_026476811.1|	XP_011496928	1040	1276	27.29	41	3e-30	141	458	326594	Ceratosolen solmsi marchali	Holometabola
ref|XP_026466784.1|ref|XP_026466784.1|	XP_011059361;EGI62549	1035	1058	28.19	41	2e-36	161	454	103372	Acromyrmex echinatior	Holometabola
ref|XP_026476358.1|ref|XP_026476358.1|	XP_021704245	1025	1354	39.78	42	2e-30	142	181	7159	Aedes aegypti	Holometabola
ref|XP_026474161.1|ref|XP_026474161.1|	XP_025835967	1017	1416	42.86	8	2e-05	60.8	84	224129	Agrilus planipennis	Holometabola
ref|XP_026481732.1|ref|XP_026481732.1|	XP_017795904	1009	975	22.69	73	1e-21	113	886	597456	Habropoda laboriosa	Holometabola
ref|XP_026474162.1|ref|XP_026474162.1|	XP_025835967	1002	1416	42.86	8	2e-05	60.8	84	224129	Agrilus planipennis	Holometabola
ref|XP_026474163.1|ref|XP_026474163.1|	XP_025835967	1000	1416	42.86	8	2e-05	60.8	84	224129	Agrilus planipennis	Holometabola
ref|XP_026480122.1|ref|XP_026480122.1|	XP_018321326	1000	1013	42.18	51	2e-128	427	524	224129	Agrilus planipennis	Holometabola
ref|XP_026474578.1|ref|XP_026474578.1|	XP_014759739;KPU74653	999	1451	40.34	96	0	683	1165	7217	Drosophila ananassae	Holometabola
ref|XP_026480196.1|ref|XP_026480196.1|	XP_001862382;EDS36987	995	774	37.24	16	2e-23	118	196	7176	Culex quinquefasciatus	Holometabola
ref|XP_026464552.1|ref|XP_026464552.1|	XP_018572666	992	906	31.54	28	4e-26	127	279	217634	Anoplophora glabripennis	Holometabola
ref|XP_026467339.1|ref|XP_026467339.1|	XP_026754001	983	1552	28.47	41	3e-08	70.1	425	7137	Galleria mellonella	Holometabola
ref|XP_026480205.1|ref|XP_026480205.1|	XP_001862382;EDS36987	975	774	41.67	19	4e-29	137	204	7176	Culex quinquefasciatus	Holometabola
ref|XP_026478298.1|ref|XP_026478298.1|	XP_011266392	974	1681	28.89	22	6e-25	124	225	104421	Camponotus floridanus	Holometabola
ref|XP_026463517.1|ref|XP_026463517.1|	XP_026741469	974	957	34.37	64	5e-77	284	675	7111	Trichoplusia ni	Holometabola
ref|XP_026476137.1|ref|XP_026476137.1|	XP_971324;EEZ97925	965	898	42.3	70	7e-177	551	688	7070	Tribolium castaneum	Holometabola
ref|XP_026466277.1|ref|XP_026466277.1|	EDV45108	964	1240	46.13	58	5e-156	506	581	7220	Drosophila erecta	Holometabola
ref|XP_026479672.1|ref|XP_026479672.1|	XP_018572485	963	1166	34.64	45	2e-59	233	433	217634	Anoplophora glabripennis	Holometabola
ref|XP_026472655.1|ref|XP_026472655.1|	XP_020292240	960	1340	50.17	62	0	611	600	219809	Pseudomyrmex gracilis	Holometabola
ref|XP_026471642.1|ref|XP_026471642.1|	XP_017070567	957	878	31.75	69	6e-10	75.1	737	29029	Drosophila eugracilis	Holometabola
ref|XP_026461832.1|ref|XP_026461832.1|	XP_012525681	950	234	29.84	26	7e-28	125	258	307658	Monomorium pharaonis	Holometabola
ref|XP_026461821.1|ref|XP_026461821.1|	XP_012525681	949	234	29.84	26	7e-28	125	258	307658	Monomorium pharaonis	Holometabola
ref|XP_026479496.1|ref|XP_026479496.1|	XP_015175709	948	810	38.99	64	1e-92	325	636	743375	Polistes dominula	Holometabola
ref|XP_026469404.1|ref|XP_026469404.1|	XP_969996;EFA08670	928	661	32.29	73	5e-77	277	477	7070	Tribolium castaneum	Holometabola
ref|XP_026482855.1|ref|XP_026482855.1|	XP_018333462	927	1261	24.17	77	4e-42	179	749	224129	Agrilus planipennis	Holometabola
ref|XP_026464261.1|ref|XP_026464261.1|	XP_017770202	925	694	27.36	29	0.0003	56.2	296	110193	Nicrophorus vespilloides	Holometabola
ref|XP_026475522.1|ref|XP_026475522.1|	XP_971324;EEZ97925	922	898	41.55	76	1e-177	551	710	7070	Tribolium castaneum	Holometabola
ref|XP_026478306.1|ref|XP_026478306.1|	XP_023024975	919	496	32.13	38	4e-43	176	389	7539	Leptinotarsa decemlineata	Holometabola
ref|XP_026468598.1|ref|XP_026468598.1|	KFB43566	916	708	42.8	70	9e-106	357	479	74873	Anopheles sinensis	Holometabola
ref|XP_026468599.1|ref|XP_026468599.1|	KFB43566	914	708	42.98	70	1e-107	362	477	74873	Anopheles sinensis	Holometabola
ref|XP_026468870.1|ref|XP_026468870.1|	KFB43566	907	708	46.59	65	9e-109	364	425	74873	Anopheles sinensis	Holometabola
ref|XP_026468600.1|ref|XP_026468600.1|	KFB43566	907	708	43.62	70	6e-109	365	470	74873	Anopheles sinensis	Holometabola
ref|XP_026479914.1|ref|XP_026479914.1|	XP_015429804	905	689	31.46	62	7e-25	122	267	178035	Dufourea novaeangliae	Holometabola
ref|XP_026477643.1|ref|XP_026477643.1|	XP_001230813;EAU77172	904	1300	28.65	21	1e-15	94	192	180454	Anopheles gambiae str. PEST	Holometabola
ref|XP_026472542.1|ref|XP_026472542.1|	XP_024946867	896	232	39.44	16	1e-21	107	142	211228	Cephus cinctus	Holometabola
ref|XP_026478831.1|ref|XP_026478831.1|	XP_025833997	895	1409	33.16	19	5e-09	72.4	193	224129	Agrilus planipennis	Holometabola
ref|XP_026472812.1|ref|XP_026472812.1|	XP_002095948;EDW95660	892	1064	31.11	63	9e-45	186	585	7245	Drosophila yakuba	Holometabola
ref|XP_026468880.1|ref|XP_026468880.1|	KRT85505	888	642	40	48	5e-77	276	440	1629725	Oryctes borbonicus	Holometabola
ref|XP_026479959.1|ref|XP_026479959.1|	XP_019555393	887	950	29.16	64	6e-29	136	631	7160	Aedes albopictus	Holometabola
ref|XP_026476865.1|ref|XP_026476865.1|	XP_014607567	883	1386	33.82	58	2e-71	269	553	91411	Polistes canadensis	Holometabola
ref|XP_026479915.1|ref|XP_026479915.1|	XP_015429804	878	689	31.37	62	5e-23	116	255	178035	Dufourea novaeangliae	Holometabola
ref|XP_026462335.1|ref|XP_026462335.1|	XP_012226577	868	968	35.05	71	5e-86	308	562	83485	Linepithema humile	Holometabola
ref|XP_026478218.1|ref|XP_026478218.1|	XP_018321326	849	1013	43.02	52	6e-117	392	451	224129	Agrilus planipennis	Holometabola
ref|XP_026465298.1|ref|XP_026465298.1|	XP_011185172	846	1290	41.04	63	7e-100	350	575	28588	Zeugodacus cucurbitae	Holometabola
ref|XP_026475015.1|ref|XP_026475015.1|	XP_012266371	843	827	40.39	74	9e-116	384	666	37344	Athalia rosae	Holometabola
ref|XP_026479446.1|ref|XP_026479446.1|	XP_022219403	843	1911	42.11	88	9e-134	451	634	7282	Drosophila obscura	Holometabola
ref|XP_026469737.1|ref|XP_026469737.1|	XP_018320480	841	760	42.78	62	5e-140	446	540	224129	Agrilus planipennis	Holometabola
ref|XP_026472936.1|ref|XP_026472936.1|	OWR53685	838	577	48.52	65	0	554	573	278856	Danaus plexippus plexippus	Holometabola
ref|XP_026467474.1|ref|XP_026467474.1|	XP_019536149	832	1101	35.54	76	9e-93	328	664	7160	Aedes albopictus	Holometabola
ref|XP_026475017.1|ref|XP_026475017.1|	XP_022912614	832	464	32.25	36	2e-40	167	307	166361	Onthophagus taurus	Holometabola
ref|XP_026465250.1|ref|XP_026465250.1|	XP_026486978	832	790	28.27	65	1e-18	103	513	334116	Vanessa tameamea	Holometabola
ref|XP_026469536.1|ref|XP_026469536.1|	XP_023292253;XP_023292255;KNC31602	831	762	25.85	78	3e-51	203	735	7375	Lucilia cuprina	Holometabola
ref|XP_026463406.1|ref|XP_026463406.1|	XP_012548728;XP_012548729;XP_021205728;XP_021205729;XP_021205730;XP_021205731	830	477	29.64	51	9e-35	150	469	7091	Bombyx mori	Holometabola
ref|XP_026476866.1|ref|XP_026476866.1|	XP_014607569	829	1377	32.54	56	2e-55	219	504	91411	Polistes canadensis	Holometabola
ref|XP_026472995.1|ref|XP_026472995.1|	XP_015606011	826	1091	34.45	58	3e-56	221	508	211228	Cephus cinctus	Holometabola
ref|XP_026471553.1|ref|XP_026471553.1|	XP_017002929	822	734	24.63	38	7e-11	77.8	341	29030	Drosophila takahashii	Holometabola
ref|XP_026464531.1|ref|XP_026464531.1|	XP_015518521	818	986	23.69	66	2e-24	121	612	441921	Neodiprion lecontei	Holometabola
ref|XP_026479509.1|ref|XP_026479509.1|	XP_015835761;EFA03196	817	507	40.4	42	4e-69	249	349	7070	Tribolium castaneum	Holometabola
ref|XP_026466453.1|ref|XP_026466453.1|	XP_008199162	815	573	30.94	65	2e-56	215	556	7070	Tribolium castaneum	Holometabola
ref|XP_026470410.1|ref|XP_026470410.1|	XP_023021518;XP_023021519	814	144	34.85	15	0.0001	54.7	132	7539	Leptinotarsa decemlineata	Holometabola
ref|XP_026463428.1|ref|XP_026463428.1|	XP_018567471	811	1655	35.11	70	1e-54	217	581	217634	Anoplophora glabripennis	Holometabola
ref|XP_026470200.1|ref|XP_026470200.1|	XP_001847450;EDS26234	810	539	38.67	25	1e-18	101	225	7176	Culex quinquefasciatus	Holometabola
ref|XP_026461303.1|ref|XP_026461303.1|	XP_314138;EAA09397	805	630	35.88	62	3e-56	216	471	180454	Anopheles gambiae str. PEST	Holometabola
ref|XP_026480984.1|ref|XP_026480984.1|	XP_001965917;EDV35284	794	752	48.93	41	1e-100	341	327	7217	Drosophila ananassae	Holometabola
ref|XP_026469989.1|ref|XP_026469989.1|	XP_023298706;KNC34472	788	851	24.53	72	0.005	52.4	640	7375	Lucilia cuprina	Holometabola
ref|XP_026466016.1|ref|XP_026466016.1|	XP_015518204	782	1134	35.15	68	1e-44	185	330	441921	Neodiprion lecontei	Holometabola
ref|XP_026466015.1|ref|XP_026466015.1|	XP_015518204	782	1134	35.15	68	1e-44	185	330	441921	Neodiprion lecontei	Holometabola
ref|XP_026478405.1|ref|XP_026478405.1|	XP_013117470	778	1207	38.88	55	1e-55	219	463	35570	Stomoxys calcitrans	Holometabola
ref|XP_026471919.1|ref|XP_026471919.1|	XP_015606012	774	1061	34.58	62	2e-55	217	509	211228	Cephus cinctus	Holometabola
ref|XP_026463321.1|ref|XP_026463321.1|	CRL08532	765	681	33.47	85	9e-78	277	708	568069	Clunio marinus	Holometabola
ref|XP_026464616.1|ref|XP_026464616.1|	XP_019873331	764	733	41.94	12	7e-09	71.2	93	116153	Aethina tumida	Holometabola
ref|XP_026473945.1|ref|XP_026473945.1|	XP_015837104	764	569	44.5	70	3e-145	451	564	7070	Tribolium castaneum	Holometabola
ref|XP_026473946.1|ref|XP_026473946.1|	XP_015837104	763	569	43.96	70	9e-145	450	571	7070	Tribolium castaneum	Holometabola
ref|XP_026464514.1|ref|XP_026464514.1|	XP_025830824	758	618	44.31	28	2e-27	129	246	224129	Agrilus planipennis	Holometabola
ref|XP_026461440.1|ref|XP_026461440.1|	XP_008550284	755	1040	51.54	39	5e-94	328	293	69319	Microplitis demolitor	Holometabola
ref|XP_026479506.1|ref|XP_026479506.1|	KXJ80446	754	789	32.09	50	6e-26	125	374	7160	Aedes albopictus	Holometabola
ref|XP_026482549.1|ref|XP_026482549.1|	XP_015189644	754	1048	35.77	65	8e-85	303	506	743375	Polistes dominula	Holometabola
ref|XP_026470203.1|ref|XP_026470203.1|	XP_018326890	753	358	29	57	3e-30	134	438	224129	Agrilus planipennis	Holometabola
ref|XP_026461441.1|ref|XP_026461441.1|	XP_008550284	752	1040	51.54	39	4e-94	328	293	69319	Microplitis demolitor	Holometabola
ref|XP_026461431.1|ref|XP_026461431.1|	XP_017893033;XP_026666523	749	857	37.1	36	2e-29	137	283	156304	Ceratina calcarata	Holometabola
ref|XP_026461624.1|ref|XP_026461624.1|	XP_017893033;XP_026666523	749	857	36.07	36	6e-29	135	280	156304	Ceratina calcarata	Holometabola
ref|XP_026464320.1|ref|XP_026464320.1|	XP_019771636	738	1628	32.96	21	3e-11	79	179	77166	Dendroctonus ponderosae	Holometabola
ref|XP_026465352.1|ref|XP_026465352.1|	XP_022824461	734	589	31.05	32	5e-16	93.6	248	69820	Spodoptera litura	Holometabola
ref|XP_026482413.1|ref|XP_026482413.1|	XP_016995248	732	910	26.58	31	0.008	51.6	237	29030	Drosophila takahashii	Holometabola
ref|XP_026478696.1|ref|XP_026478696.1|	KXJ80446	731	789	32.35	52	6e-27	129	374	7160	Aedes albopictus	Holometabola
ref|XP_026467368.1|ref|XP_026467368.1|	XP_019931826;XP_019931827;XP_019931828	729	1658	49.06	34	2e-44	184	159	7160	Aedes albopictus	Holometabola
ref|XP_026473629.1|ref|XP_026473629.1|	XP_012252343	729	517	37.34	21	5e-16	93.2	158	37344	Athalia rosae	Holometabola
ref|XP_026480717.1|ref|XP_026480717.1|	XP_022827854;XP_022827855	728	739	33.68	56	3e-56	217	478	69820	Spodoptera litura	Holometabola
ref|XP_026480718.1|ref|XP_026480718.1|	XP_022827854;XP_022827855	727	739	33.68	56	3e-56	217	478	69820	Spodoptera litura	Holometabola
ref|XP_026464356.1|ref|XP_026464356.1|	PZC83369	726	513	23.68	64	2e-06	62.4	511	29058	Helicoverpa armigera	Holometabola
ref|XP_026462151.1|ref|XP_026462151.1|	XP_018333463	725	826	24.64	91	2e-39	167	690	224129	Agrilus planipennis	Holometabola
ref|XP_026472240.1|ref|XP_026472240.1|	EAT36174	720	745	34.2	55	1e-55	215	459	7159	Aedes aegypti	Holometabola
ref|XP_026464555.1|ref|XP_026464555.1|	XP_018572666	720	906	31.49	68	3e-59	227	505	217634	Anoplophora glabripennis	Holometabola
ref|XP_026481944.1|ref|XP_026481944.1|	OWR52425	711	677	23.64	84	3e-11	78.6	664	278856	Danaus plexippus plexippus	Holometabola
ref|XP_026481950.1|ref|XP_026481950.1|	OWR52425	711	677	23.64	84	3e-11	78.6	664	278856	Danaus plexippus plexippus	Holometabola
ref|XP_026462336.1|ref|XP_026462336.1|	XP_012528582	711	818	28.64	54	1e-37	161	419	307658	Monomorium pharaonis	Holometabola
ref|XP_026472619.1|ref|XP_026472619.1|	KRF97423	704	236	44.5	34	9e-51	188	218	7260	Drosophila willistoni	Holometabola
ref|XP_026478697.1|ref|XP_026478697.1|	XP_008192894	702	1885	32.68	35	1e-19	105	254	7070	Tribolium castaneum	Holometabola
ref|XP_026465331.1|ref|XP_026465331.1|	XP_018573498	699	496	58	21	2e-38	160	150	217634	Anoplophora glabripennis	Holometabola
ref|XP_026465330.1|ref|XP_026465330.1|	XP_018573498	699	496	58	21	2e-38	160	150	217634	Anoplophora glabripennis	Holometabola
ref|XP_026472707.1|ref|XP_026472707.1|	XP_022821571	698	1143	26.4	72	2e-43	180	553	69820	Spodoptera litura	Holometabola
ref|XP_026467360.1|ref|XP_026467360.1|	XP_012271358	694	1390	36.07	16	2e-07	66.2	122	222816	Orussus abietinus	Holometabola
ref|XP_026482650.1|ref|XP_026482650.1|	XP_013175456	693	1002	38.29	62	1e-83	297	444	66420	Papilio xuthus	Holometabola
ref|XP_026464380.1|ref|XP_026464380.1|	AKJ54496	693	489	26.4	49	1e-07	66.6	303	7107	Spodoptera exigua	Holometabola
ref|XP_026468823.1|ref|XP_026468823.1|	KYB25931	693	773	45.42	72	8e-122	394	524	7070	Tribolium castaneum	Holometabola
ref|XP_026476833.1|ref|XP_026476833.1|	XP_021192680;PZC76181	689	582	27.6	31	1e-07	66.6	250	29058	Helicoverpa armigera	Holometabola
ref|XP_026471697.1|ref|XP_026471697.1|	XP_017053442;XP_017053443	686	889	35.68	93	3e-84	297	768	30025	Drosophila ficusphila	Holometabola
ref|XP_026463488.1|ref|XP_026463488.1|	XP_026326019	686	835	46.98	67	2e-116	382	464	1477025	Hyposmocoma kahamanoa	Holometabola
ref|XP_026469663.1|ref|XP_026469663.1|	CRK94373	684	1034	37.38	38	7e-24	119	321	568069	Clunio marinus	Holometabola
ref|XP_026473326.1|ref|XP_026473326.1|	XP_011548397	683	1032	44.57	37	6e-58	223	258	51655	Plutella xylostella	Holometabola
ref|XP_026463391.1|ref|XP_026463391.1|	KXJ76265	682	1796	31.21	62	6e-44	182	423	7160	Aedes albopictus	Holometabola
ref|XP_026467363.1|ref|XP_026467363.1|	XP_012271358	681	1390	36.07	16	3e-07	65.9	122	222816	Orussus abietinus	Holometabola
ref|XP_026480606.1|ref|XP_026480606.1|	XP_015586757	679	722	47.52	58	2e-118	384	404	211228	Cephus cinctus	Holometabola
ref|XP_026461208.1|ref|XP_026461208.1|	XP_003705664;XP_012146187	673	388	39.01	56	5e-73	254	382	143995	Megachile rotundata	Holometabola
ref|XP_026471786.1|ref|XP_026471786.1|	XP_026759910	671	531	42.17	77	3e-92	309	543	7137	Galleria mellonella	Holometabola
ref|XP_026476836.1|ref|XP_026476836.1|	XP_021192680;PZC76181	670	582	27.6	32	1e-07	66.6	250	29058	Helicoverpa armigera	Holometabola
ref|XP_026476837.1|ref|XP_026476837.1|	XP_021192680;PZC76181	670	582	27.6	32	1e-07	66.6	250	29058	Helicoverpa armigera	Holometabola
ref|XP_026476835.1|ref|XP_026476835.1|	XP_021192680;PZC76181	670	582	27.6	32	1e-07	66.6	250	29058	Helicoverpa armigera	Holometabola
ref|XP_026479282.1|ref|XP_026479282.1|	XP_008205879	670	734	28.72	14	0.0005	55.1	94	7425	Nasonia vitripennis	Holometabola
ref|XP_026481375.1|ref|XP_026481375.1|	XP_011293298	669	872	43.57	62	4e-107	358	420	7370	Musca domestica	Holometabola
ref|XP_026465597.1|ref|XP_026465597.1|	XP_018573498	668	496	58	22	3e-38	159	150	217634	Anoplophora glabripennis	Holometabola
ref|XP_026474532.1|ref|XP_026474532.1|	XP_018396984;KYN08299	665	642	41.56	12	1e-11	79.7	77	456900	Cyphomyrmex costatus	Holometabola
ref|XP_026474534.1|ref|XP_026474534.1|	XP_018396984;KYN08299	665	642	41.56	12	1e-11	79.7	77	456900	Cyphomyrmex costatus	Holometabola
ref|XP_026472180.1|ref|XP_026472180.1|	XP_015840217	664	619	34.07	59	9e-36	153	405	7070	Tribolium castaneum	Holometabola
ref|XP_026475059.1|ref|XP_026475059.1|	XP_014356562	663	736	41.73	74	5e-105	348	508	76193	Papilio machaon	Holometabola
ref|XP_026475058.1|ref|XP_026475058.1|	XP_014356562	663	736	41.73	74	5e-105	348	508	76193	Papilio machaon	Holometabola
ref|XP_026481378.1|ref|XP_026481378.1|	XP_011293298	662	872	44.31	62	8e-110	365	413	7370	Musca domestica	Holometabola
ref|XP_026466781.1|ref|XP_026466781.1|	XP_011059361;EGI62549	658	1058	29.75	55	7e-37	159	400	103372	Acromyrmex echinatior	Holometabola
ref|XP_026475012.1|ref|XP_026475012.1|	XP_015187028	653	850	31.25	86	1e-42	176	608	743375	Polistes dominula	Holometabola
ref|XP_026479688.1|ref|XP_026479688.1|	XP_021704955	652	548	47.49	67	9e-121	383	438	7159	Aedes aegypti	Holometabola
ref|XP_026479555.1|ref|XP_026479555.1|	XP_022837376	650	520	30.34	41	3e-11	77.8	290	69820	Spodoptera litura	Holometabola
ref|XP_026474919.1|ref|XP_026474919.1|	XP_015431693	649	1498	49.16	62	3e-89	315	356	178035	Dufourea novaeangliae	Holometabola
ref|XP_026465042.1|ref|XP_026465042.1|	XP_014103409	648	916	37.62	72	2e-26	126	311	104688	Bactrocera oleae	Holometabola
ref|XP_026461584.1|ref|XP_026461584.1|	XP_019865711;XP_019865719	646	492	40.3	61	2e-50	194	397	116153	Aethina tumida	Holometabola
ref|XP_026461582.1|ref|XP_026461582.1|	XP_019865711;XP_019865719	646	492	40.3	61	2e-50	194	397	116153	Aethina tumida	Holometabola
ref|XP_026461583.1|ref|XP_026461583.1|	XP_019865711;XP_019865719	646	492	40.3	61	2e-50	194	397	116153	Aethina tumida	Holometabola
ref|XP_026474341.1|ref|XP_026474341.1|	XP_022816248	645	618	24.37	59	9e-13	83.2	394	69820	Spodoptera litura	Holometabola
ref|XP_026463004.1|ref|XP_026463004.1|	XP_015606646;XP_024946285	642	457	39.2	26	4e-19	102	176	211228	Cephus cinctus	Holometabola
ref|XP_026463508.1|ref|XP_026463508.1|	CRL07967	642	444	38.56	22	3e-12	80.9	153	568069	Clunio marinus	Holometabola
ref|XP_026480019.1|ref|XP_026480019.1|	ETN62572	638	641	24.93	99	2e-54	209	678	43151	Anopheles darlingi	Holometabola
ref|XP_026468483.1|ref|XP_026468483.1|	XP_001853504;EDS34112	635	644	33.02	48	1e-25	124	315	7176	Culex quinquefasciatus	Holometabola
ref|XP_026462152.1|ref|XP_026462152.1|	XP_012540683;XP_012540684;XP_012540685;XP_012540686;XP_012540687;XP_012540688;XP_012540689	635	1462	27.42	56	7e-29	134	372	307658	Monomorium pharaonis	Holometabola
ref|XP_026481742.1|ref|XP_026481742.1|	XP_019880710	633	910	45.56	14	0.001	54.3	90	116153	Aethina tumida	Holometabola
ref|XP_026462526.1|ref|XP_026462526.1|	XP_017889401	632	561	29.79	61	7e-24	117	339	156304	Ceratina calcarata	Holometabola
ref|XP_026477476.1|ref|XP_026477476.1|	XP_008190976;KYB28670	628	496	28.51	34	8e-10	73.2	221	7070	Tribolium castaneum	Holometabola
ref|XP_026477485.1|ref|XP_026477485.1|	XP_008190976;KYB28670	628	496	28.51	34	7e-10	73.6	221	7070	Tribolium castaneum	Holometabola
ref|XP_026467450.1|ref|XP_026467450.1|	XP_015833347	626	2813	30.77	26	3e-06	62.8	221	7070	Tribolium castaneum	Holometabola
ref|XP_026466241.1|ref|XP_026466241.1|	XP_021195632	625	622	44.3	13	3e-06	62.4	79	29058	Helicoverpa armigera	Holometabola
ref|XP_026478633.1|ref|XP_026478633.1|	XP_014488837;XP_014488838	624	644	23.27	75	6e-14	86.7	520	609295	Dinoponera quadriceps	Holometabola
ref|XP_026478518.1|ref|XP_026478518.1|	XP_014612717	624	635	23.41	84	2e-14	88.2	598	91411	Polistes canadensis	Holometabola
ref|XP_026474548.1|ref|XP_026474548.1|	OWR43466	622	1184	28.72	68	8e-36	155	470	278856	Danaus plexippus plexippus	Holometabola
ref|XP_026477410.1|ref|XP_026477410.1|	XP_017798054	617	2309	26.29	61	1e-14	89.7	426	597456	Habropoda laboriosa	Holometabola
ref|XP_026477259.1|ref|XP_026477259.1|	XP_015598885	616	386	28.68	58	6e-34	144	387	211228	Cephus cinctus	Holometabola
ref|XP_026477411.1|ref|XP_026477411.1|	XP_017798054	616	2309	26.29	61	1e-14	89.7	426	597456	Habropoda laboriosa	Holometabola
ref|XP_026467338.1|ref|XP_026467338.1|	XP_017786382	616	1237	39.52	26	1e-22	114	167	110193	Nicrophorus vespilloides	Holometabola
ref|XP_026465249.1|ref|XP_026465249.1|	XP_026486979	613	789	36.5	18	0.0004	55.5	137	334116	Vanessa tameamea	Holometabola
ref|XP_026474737.1|ref|XP_026474737.1|	KFB43800	608	1052	47.87	75	9e-127	412	493	74873	Anopheles sinensis	Holometabola
ref|XP_026475817.1|ref|XP_026475817.1|	XP_018314945;KYQ47296	605	1064	27.87	72	3e-37	160	470	64791	Trachymyrmex zeteki	Holometabola
ref|XP_026473307.1|ref|XP_026473307.1|	KRF97423	603	236	44.5	39	1e-51	189	218	7260	Drosophila willistoni	Holometabola
ref|XP_026476467.1|ref|XP_026476467.1|	XP_011293298	601	872	39.02	65	2e-85	297	410	7370	Musca domestica	Holometabola
ref|XP_026462606.1|ref|XP_026462606.1|	XP_017478288	601	821	48.21	9	0.0003	55.8	56	28612	Rhagoletis zephyria	Holometabola
ref|XP_026464515.1|ref|XP_026464515.1|	XP_025830824	599	618	38.79	30	2e-19	103	214	224129	Agrilus planipennis	Holometabola
ref|XP_026465118.1|ref|XP_026465118.1|	XP_015606646;XP_024946285	598	457	38.73	29	3e-19	102	173	211228	Cephus cinctus	Holometabola
ref|XP_026474342.1|ref|XP_026474342.1|	XP_019558068	597	722	25.25	48	2e-07	65.9	305	7160	Aedes albopictus	Holometabola
ref|XP_026481719.1|ref|XP_026481719.1|	XP_023028244	596	643	32.18	55	3e-26	125	261	7539	Leptinotarsa decemlineata	Holometabola
ref|XP_026462405.1|ref|XP_026462405.1|	XP_017889401	595	561	29.39	63	4e-24	117	347	156304	Ceratina calcarata	Holometabola
ref|XP_026481695.1|ref|XP_026481695.1|	XP_025836599	594	404	28.96	37	6e-22	109	221	224129	Agrilus planipennis	Holometabola
ref|XP_026464126.1|ref|XP_026464126.1|	XP_012253906	588	774	30.29	56	2e-43	177	383	37344	Athalia rosae	Holometabola
ref|XP_026480846.1|ref|XP_026480846.1|	XP_023296374	588	463	47.87	52	3e-93	307	305	7375	Lucilia cuprina	Holometabola
ref|XP_026478701.1|ref|XP_026478701.1|	XP_015509914	588	507	37.6	82	1e-78	270	508	441921	Neodiprion lecontei	Holometabola
ref|XP_026473540.1|ref|XP_026473540.1|	XP_018328696;XP_018328697;XP_025836825	583	715	34.78	18	0.01	50.8	115	224129	Agrilus planipennis	Holometabola
ref|XP_026473541.1|ref|XP_026473541.1|	XP_023019121	580	646	30.04	37	0.067	48.1	243	7539	Leptinotarsa decemlineata	Holometabola
ref|XP_026461204.1|ref|XP_026461204.1|	XP_003705664;XP_012146187	578	388	38.24	66	9e-74	253	387	143995	Megachile rotundata	Holometabola
ref|XP_026473883.1|ref|XP_026473883.1|	KFB52767	576	609	33.55	52	4e-30	135	304	74873	Anopheles sinensis	Holometabola
ref|XP_026470653.1|ref|XP_026470653.1|	XP_008550545	575	889	27.43	80	2e-52	204	514	69319	Microplitis demolitor	Holometabola
ref|XP_026480119.1|ref|XP_026480119.1|	ERL93876	574	427	30.63	49	5e-32	139	284	77166	Dendroctonus ponderosae	Holometabola
ref|XP_026467043.1|ref|XP_026467043.1|	XP_024883626	574	1087	28.93	20	6e-08	67.8	121	300111	Temnothorax curvispinosus	Holometabola
ref|XP_026474915.1|ref|XP_026474915.1|	XP_015431693	573	1498	49.21	63	2e-78	283	315	178035	Dufourea novaeangliae	Holometabola
ref|XP_026481444.1|ref|XP_026481444.1|	XP_017893033;XP_026666523	572	857	42.31	21	1e-09	72.8	130	156304	Ceratina calcarata	Holometabola
ref|XP_026464596.1|ref|XP_026464596.1|	XP_019762651	571	852	27.43	51	3e-15	90.9	339	77166	Dendroctonus ponderosae	Holometabola
ref|XP_026477126.1|ref|XP_026477126.1|	XP_022225291	571	491	26.57	46	5e-13	83.2	286	7282	Drosophila obscura	Holometabola
ref|XP_026478618.1|ref|XP_026478618.1|	XP_021708074;XP_021708075;XP_021708076	570	646	31.52	55	2e-19	103	368	7159	Aedes aegypti	Holometabola
ref|XP_026468491.1|ref|XP_026468491.1|	XP_008190914	568	472	31.96	49	6e-27	124	316	7070	Tribolium castaneum	Holometabola
ref|XP_026473884.1|ref|XP_026473884.1|	KFB52767	565	609	33.22	51	3e-30	135	295	74873	Anopheles sinensis	Holometabola
ref|XP_026477924.1|ref|XP_026477924.1|	KXJ80824	561	2125	34.35	71	7e-25	121	460	7160	Aedes albopictus	Holometabola
ref|XP_026477923.1|ref|XP_026477923.1|	KXJ80824	561	2125	34.35	71	7e-25	121	460	7160	Aedes albopictus	Holometabola
ref|XP_026467419.1|ref|XP_026467419.1|	XP_012253898	561	860	31.07	59	3e-46	185	383	37344	Athalia rosae	Holometabola
ref|XP_026473840.1|ref|XP_026473840.1|	ETN60601	560	755	39.08	15	7e-10	73.6	87	43151	Anopheles darlingi	Holometabola
ref|XP_026474618.1|ref|XP_026474618.1|	XP_017008454	560	671	34.59	29	2e-16	94	185	29030	Drosophila takahashii	Holometabola
ref|XP_026464381.1|ref|XP_026464381.1|	AAZ94260	560	702	22.14	97	1e-07	66.2	569	7108	Spodoptera frugiperda	Holometabola
ref|XP_026475472.1|ref|XP_026475472.1|	XP_017797001	558	268	31.17	41	3e-18	96.3	231	597456	Habropoda laboriosa	Holometabola
ref|XP_026477735.1|ref|XP_026477735.1|	XP_017797001	558	268	30.74	41	7e-17	92.4	231	597456	Habropoda laboriosa	Holometabola
ref|XP_026464150.1|ref|XP_026464150.1|	XP_020294761	558	490	32.84	22	3e-09	71.2	134	219809	Pseudomyrmex gracilis	Holometabola
ref|XP_026482609.1|ref|XP_026482609.1|	XP_026735060	558	327	25.55	51	9e-15	86.7	317	7111	Trichoplusia ni	Holometabola
ref|XP_026461738.1|ref|XP_026461738.1|	EJY58078	556	589	25.14	61	3e-13	84	350	7159	Aedes aegypti	Holometabola
ref|XP_026461737.1|ref|XP_026461737.1|	EJY58078	556	589	25.14	61	3e-13	84	350	7159	Aedes aegypti	Holometabola
ref|XP_026465280.1|ref|XP_026465280.1|	XP_019529784	551	1196	32.18	65	2e-22	114	376	7160	Aedes albopictus	Holometabola
ref|XP_026475473.1|ref|XP_026475473.1|	XP_017797001	548	268	30.97	40	7e-18	95.5	226	597456	Habropoda laboriosa	Holometabola
ref|XP_026476883.1|ref|XP_026476883.1|	XP_014092873	547	632	36.7	71	4e-62	228	455	104688	Bactrocera oleae	Holometabola
ref|XP_026476825.1|ref|XP_026476825.1|	XP_016976261	547	156	82.29	18	2e-49	180	96	1041015	Drosophila rhopaloa	Holometabola
ref|XP_026461739.1|ref|XP_026461739.1|	EJY58078	545	589	25.14	62	2e-13	84.3	350	7159	Aedes aegypti	Holometabola
ref|XP_026468216.1|ref|XP_026468216.1|	AKU77026	544	660	36.57	48	2e-34	148	268	7200	Lutzomyia longipalpis	Holometabola
ref|XP_026478177.1|ref|XP_026478177.1|	XP_014225997	543	975	29.64	43	2e-08	68.9	253	7493	Trichogramma pretiosum	Holometabola
ref|XP_026477901.1|ref|XP_026477901.1|	XP_014225997	543	975	29.64	43	2e-08	68.9	253	7493	Trichogramma pretiosum	Holometabola
ref|XP_026463368.1|ref|XP_026463368.1|	XP_011308787;XP_011308788	540	918	34.33	69	8e-57	216	402	64838	Fopius arisanus	Holometabola
ref|XP_026476366.1|ref|XP_026476366.1|	XP_012253914	538	714	34.25	42	5e-35	150	254	37344	Athalia rosae	Holometabola
ref|XP_026466530.1|ref|XP_026466530.1|	XP_023014779	538	817	47.79	49	8e-58	218	272	7539	Leptinotarsa decemlineata	Holometabola
ref|XP_026480068.1|ref|XP_026480068.1|	XP_025833997	536	1409	38	25	4e-12	80.9	150	224129	Agrilus planipennis	Holometabola
ref|XP_026473962.1|ref|XP_026473962.1|	XP_023022420	536	559	30	78	1e-46	183	420	7539	Leptinotarsa decemlineata	Holometabola
ref|XP_026465104.1|ref|XP_026465104.1|	CRK91560	535	1670	26.63	62	7e-17	96.3	338	568069	Clunio marinus	Holometabola
ref|XP_026464050.1|ref|XP_026464050.1|	XP_017878798	534	747	35.17	64	6e-51	197	344	156304	Ceratina calcarata	Holometabola
ref|XP_026464289.1|ref|XP_026464289.1|	XP_020294761	534	490	32.84	23	2e-09	71.2	134	219809	Pseudomyrmex gracilis	Holometabola
ref|XP_026476228.1|ref|XP_026476228.1|	XP_012253914	532	714	34.65	42	8e-36	153	254	37344	Athalia rosae	Holometabola
ref|XP_026473252.1|ref|XP_026473252.1|	XP_022920471	528	700	24.39	99	5e-08	67.4	619	166361	Onthophagus taurus	Holometabola
ref|XP_026465237.1|ref|XP_026465237.1|	XP_022825807	527	515	33.97	72	6e-49	189	418	69820	Spodoptera litura	Holometabola
ref|XP_026466090.1|ref|XP_026466090.1|	XP_022825807	527	515	32.85	72	3e-49	189	417	69820	Spodoptera litura	Holometabola
ref|XP_026465196.1|ref|XP_026465196.1|	XP_011306510	526	623	34.26	99	4e-70	248	537	64838	Fopius arisanus	Holometabola
ref|XP_026471924.1|ref|XP_026471924.1|	XP_022115255	523	552	35.17	63	9e-52	197	344	64459	Pieris rapae	Holometabola
ref|XP_026473102.1|ref|XP_026473102.1|	XP_973253;XP_008201335	521	454	31.63	33	6e-11	76.3	196	7070	Tribolium castaneum	Holometabola
ref|XP_026476009.1|ref|XP_026476009.1|	XP_973253;XP_008201335	521	454	31.63	33	6e-11	76.3	196	7070	Tribolium castaneum	Holometabola
ref|XP_026475867.1|ref|XP_026475867.1|	XP_973253;XP_008201335	521	454	31.63	33	6e-11	76.3	196	7070	Tribolium castaneum	Holometabola
ref|XP_026482692.1|ref|XP_026482692.1|	XP_015838978	519	413	27.8	38	1e-15	90.1	205	7070	Tribolium castaneum	Holometabola
ref|XP_026481655.1|ref|XP_026481655.1|	XP_015838978	519	413	27.8	38	1e-15	90.5	205	7070	Tribolium castaneum	Holometabola
ref|XP_026478769.1|ref|XP_026478769.1|	XP_565605;EAL42019	517	694	55.03	33	1e-40	166	189	180454	Anopheles gambiae str. PEST	Holometabola
ref|XP_026473885.1|ref|XP_026473885.1|	XP_012156122	517	621	29.95	36	4e-13	83.6	187	7213	Ceratitis capitata	Holometabola
ref|XP_026466072.1|ref|XP_026466072.1|	XP_022825807	515	515	32.37	71	2e-41	167	417	69820	Spodoptera litura	Holometabola
ref|XP_026479471.1|ref|XP_026479471.1|	ERL94027	510	570	25.27	82	7e-27	125	372	77166	Dendroctonus ponderosae	Holometabola
ref|XP_026473963.1|ref|XP_026473963.1|	XP_023022420	510	559	30.29	62	3e-41	167	340	7539	Leptinotarsa decemlineata	Holometabola
ref|XP_026481601.1|ref|XP_026481601.1|	KXJ74596	507	899	36.74	53	4e-13	83.6	313	7160	Aedes albopictus	Holometabola
ref|XP_026473887.1|ref|XP_026473887.1|	XP_012156122	506	621	29.95	37	3e-13	83.6	187	7213	Ceratitis capitata	Holometabola
ref|XP_026473886.1|ref|XP_026473886.1|	XP_012156122	506	621	29.95	37	3e-13	83.6	187	7213	Ceratitis capitata	Holometabola
ref|XP_026477087.1|ref|XP_026477087.1|	XP_015832913	503	437	36.53	72	7e-75	256	375	7070	Tribolium castaneum	Holometabola
ref|XP_026461285.1|ref|XP_026461285.1|	XP_018325732	502	355	42.67	59	1e-27	124	150	224129	Agrilus planipennis	Holometabola
ref|XP_026472225.1|ref|XP_026472225.1|	XP_017893033;XP_026666523	502	857	42.52	24	2e-08	68.6	127	156304	Ceratina calcarata	Holometabola
ref|XP_026477868.1|ref|XP_026477868.1|	XP_025154117	502	1345	22.83	92	2e-14	88.2	508	610380	Harpegnathos saltator	Holometabola
ref|XP_026468966.1|ref|XP_026468966.1|	XP_023295249;KNC32527	502	537	46.15	30	6e-23	113	156	7375	Lucilia cuprina	Holometabola
ref|XP_026478174.1|ref|XP_026478174.1|	XP_025837058	500	270	36.88	60	3e-48	179	301	224129	Agrilus planipennis	Holometabola
ref|XP_026478175.1|ref|XP_026478175.1|	XP_025837058	500	270	36.88	60	3e-48	179	301	224129	Agrilus planipennis	Holometabola
ref|XP_026477945.1|ref|XP_026477945.1|	XP_310878;EAA06274	500	556	34.56	42	0.0002	55.8	136	180454	Anopheles gambiae str. PEST	Holometabola
ref|XP_026478139.1|ref|XP_026478139.1|	XP_012136795	500	2016	27.56	79	4e-05	58.5	410	143995	Megachile rotundata	Holometabola
ref|XP_026464029.1|ref|XP_026464029.1|	XP_024867144;XP_024867145	498	485	24.88	76	2e-18	99.4	426	300111	Temnothorax curvispinosus	Holometabola
ref|XP_026472260.1|ref|XP_026472260.1|	XP_023943332	496	480	38.44	49	1e-31	137	307	110368	Bicyclus anynana	Holometabola
ref|XP_026464620.1|ref|XP_026464620.1|	XP_008200907;EEZ98857	493	567	33.62	69	1e-39	162	345	7070	Tribolium castaneum	Holometabola
ref|XP_026479595.1|ref|XP_026479595.1|	PCG74325	492	530	29.82	63	8e-13	82	342	7102	Heliothis virescens	Holometabola
ref|XP_026479612.1|ref|XP_026479612.1|	PCG74325	492	530	29.67	63	3e-12	80.5	337	7102	Heliothis virescens	Holometabola
ref|XP_026481268.1|ref|XP_026481268.1|	XP_023296374	492	463	47.54	62	3e-93	304	305	7375	Lucilia cuprina	Holometabola
ref|XP_026474245.1|ref|XP_026474245.1|	XP_015509162	490	421	23.39	99	2e-12	80.5	496	441921	Neodiprion lecontei	Holometabola
ref|XP_026462700.1|ref|XP_026462700.1|	XP_015509162	490	421	23.39	99	2e-12	80.5	496	441921	Neodiprion lecontei	Holometabola
ref|XP_026467460.1|ref|XP_026467460.1|	XP_018563252	488	1662	38.98	24	3e-10	74.7	118	217634	Anoplophora glabripennis	Holometabola
ref|XP_026474246.1|ref|XP_026474246.1|	XP_015509162	488	421	23.48	99	1e-12	80.9	494	441921	Neodiprion lecontei	Holometabola
ref|XP_026462701.1|ref|XP_026462701.1|	XP_015509162	488	421	23.48	99	1e-12	80.9	494	441921	Neodiprion lecontei	Holometabola
ref|XP_026469945.1|ref|XP_026469945.1|	XP_018328948;XP_018328949	486	426	24.24	47	0.002	52.4	231	224129	Agrilus planipennis	Holometabola
ref|XP_026469551.1|ref|XP_026469551.1|	XP_008195498;XP_015837012;EFA06767	480	469	29.93	27	0.009	50.1	147	7070	Tribolium castaneum	Holometabola
ref|XP_026467343.1|ref|XP_026467343.1|	XP_017490680	479	263	43.24	54	2e-64	222	259	28612	Rhagoletis zephyria	Holometabola
ref|XP_026478846.1|ref|XP_026478846.1|	XP_025834071;XP_025834072	478	2756	39.66	36	1e-22	113	179	224129	Agrilus planipennis	Holometabola
ref|XP_026475768.1|ref|XP_026475768.1|	XP_011170553	477	672	44.44	18	4e-12	80.1	90	13686	Solenopsis invicta	Holometabola
ref|XP_026473964.1|ref|XP_026473964.1|	XP_023022420	475	559	34.4	59	9e-39	159	282	7539	Leptinotarsa decemlineata	Holometabola
ref|XP_026479732.1|ref|XP_026479732.1|	XP_017773767	474	304	29.93	58	4e-13	81.3	304	110193	Nicrophorus vespilloides	Holometabola
ref|XP_026477775.1|ref|XP_026477775.1|	XP_015521594	473	817	33.33	29	1e-11	78.6	147	441921	Neodiprion lecontei	Holometabola
ref|XP_026464727.1|ref|XP_026464727.1|	KOC66299	472	527	24.6	50	6e-06	60.5	252	597456	Habropoda laboriosa	Holometabola
ref|XP_026462337.1|ref|XP_026462337.1|	XP_012226577	470	968	38.7	63	1e-36	155	230	83485	Linepithema humile	Holometabola
ref|XP_026467593.1|ref|XP_026467593.1|	XP_015121974	468	487	51.39	15	4e-15	89.4	72	454923	Diachasma alloeum	Holometabola
ref|XP_026477776.1|ref|XP_026477776.1|	XP_015521594	467	817	33.33	29	1e-11	78.6	147	441921	Neodiprion lecontei	Holometabola
ref|XP_026470588.1|ref|XP_026470588.1|	XP_018570083	466	353	43.33	76	8e-54	196	270	217634	Anoplophora glabripennis	Holometabola
ref|XP_026467466.1|ref|XP_026467466.1|	XP_026323808	466	646	34.09	46	2e-29	132	220	1477025	Hyposmocoma kahamanoa	Holometabola
ref|XP_026474483.1|ref|XP_026474483.1|	XP_022116689	466	1745	42.17	36	3e-16	93.6	166	64459	Pieris rapae	Holometabola
ref|XP_026474484.1|ref|XP_026474484.1|	XP_022116689	465	1745	41.82	35	7e-16	92.4	165	64459	Pieris rapae	Holometabola
ref|XP_026469944.1|ref|XP_026469944.1|	XP_018328948;XP_018328949	463	426	24.68	49	0.0004	54.3	231	224129	Agrilus planipennis	Holometabola
ref|XP_026478501.1|ref|XP_026478501.1|	KFB49974	463	580	27.13	44	5e-15	89	247	74873	Anopheles sinensis	Holometabola
ref|XP_026470455.1|ref|XP_026470455.1|	NP_001157317	462	444	45.15	73	2e-78	263	361	7070	Tribolium castaneum	Holometabola
ref|XP_026465817.1|ref|XP_026465817.1|	XP_015182792	461	882	26.42	78	1e-21	109	386	743375	Polistes dominula	Holometabola
ref|XP_026474227.1|ref|XP_026474227.1|	XP_021695722	460	551	41.61	55	2e-61	221	274	7159	Aedes aegypti	Holometabola
ref|XP_026473327.1|ref|XP_026473327.1|	XP_011548397	456	1032	44.75	55	5e-60	223	257	51655	Plutella xylostella	Holometabola
ref|XP_026474850.1|ref|XP_026474850.1|	XP_013107011	453	317	41.3	39	4e-33	139	184	35570	Stomoxys calcitrans	Holometabola
ref|XP_026472910.1|ref|XP_026472910.1|	XP_001862930;EDS37783	452	510	31.16	42	3e-08	67.8	199	7176	Culex quinquefasciatus	Holometabola
ref|XP_026472902.1|ref|XP_026472902.1|	XP_001862930;EDS37783	452	510	31.16	42	3e-08	67.8	199	7176	Culex quinquefasciatus	Holometabola
ref|XP_026482930.1|ref|XP_026482930.1|	XP_023015155	452	244	38.03	31	4e-24	111	142	7539	Leptinotarsa decemlineata	Holometabola
ref|XP_026469778.1|ref|XP_026469778.1|	XP_019563256	450	909	25.82	64	3e-10	73.9	306	7160	Aedes albopictus	Holometabola
ref|XP_026481008.1|ref|XP_026481008.1|	XP_011167823	449	362	26.38	36	1e-05	58.9	163	13686	Solenopsis invicta	Holometabola
ref|XP_026480840.1|ref|XP_026480840.1|	XP_011167823	449	362	25.9	36	6e-06	59.7	166	13686	Solenopsis invicta	Holometabola
ref|XP_026463358.1|ref|XP_026463358.1|	XP_014357940	448	348	37.2	73	6e-58	207	336	76193	Papilio machaon	Holometabola
ref|XP_026480100.1|ref|XP_026480100.1|	XP_022913186	443	376	29.73	69	1e-34	144	333	166361	Onthophagus taurus	Holometabola
ref|XP_026465035.1|ref|XP_026465035.1|	XP_015182792	441	882	26.28	72	6e-16	92	331	743375	Polistes dominula	Holometabola
ref|XP_026478399.1|ref|XP_026478399.1|	XP_019528069	440	1346	45.04	27	1e-16	94.4	131	7160	Aedes albopictus	Holometabola
ref|XP_026467465.1|ref|XP_026467465.1|	KFB35396	440	1625	24.43	45	0.005	51.6	221	74873	Anopheles sinensis	Holometabola
ref|XP_026466664.1|ref|XP_026466664.1|	XP_001983263;EDV95611	440	582	35	39	3e-08	67.4	200	7222	Drosophila grimshawi	Holometabola
ref|XP_026475966.1|ref|XP_026475966.1|	XP_015432525	439	1372	32.66	67	6e-24	117	346	178035	Dufourea novaeangliae	Holometabola
ref|XP_026464960.1|ref|XP_026464960.1|	XP_022901401	439	445	43.38	60	2e-55	202	272	166361	Onthophagus taurus	Holometabola
ref|XP_026477022.1|ref|XP_026477022.1|	XP_025829648;XP_025829649;XP_025829650;XP_025829651;XP_025829652	438	336	34.5	50	4e-15	87	229	224129	Agrilus planipennis	Holometabola
ref|XP_026477021.1|ref|XP_026477021.1|	XP_025829648;XP_025829649;XP_025829650;XP_025829651;XP_025829652	438	336	34.5	50	4e-15	87	229	224129	Agrilus planipennis	Holometabola
ref|XP_026475564.1|ref|XP_026475564.1|	CRK97197	436	492	39.64	38	4e-20	103	169	568069	Clunio marinus	Holometabola
ref|XP_026478275.1|ref|XP_026478275.1|	XP_975517;KYB26391	436	311	28.43	44	8e-14	82.8	197	7070	Tribolium castaneum	Holometabola
ref|XP_026478264.1|ref|XP_026478264.1|	XP_975517;KYB26391	436	311	28.43	44	1e-13	82	197	7070	Tribolium castaneum	Holometabola
ref|XP_026474156.1|ref|XP_026474156.1|	XP_019561840	434	649	24.19	85	3e-11	77	463	7160	Aedes albopictus	Holometabola
ref|XP_026479161.1|ref|XP_026479161.1|	KYN43116	431	954	52.66	75	1e-106	350	395	34720	Trachymyrmex septentrionalis	Holometabola
ref|XP_026462375.1|ref|XP_026462375.1|	XP_018569524	428	859	39.53	67	6e-59	218	296	217634	Anoplophora glabripennis	Holometabola
ref|XP_026476895.1|ref|XP_026476895.1|	OWR47006	428	278	43.86	39	9e-46	172	171	278856	Danaus plexippus plexippus	Holometabola
ref|XP_026481675.1|ref|XP_026481675.1|	XP_017776234	428	293	28.22	73	2e-18	95.5	326	110193	Nicrophorus vespilloides	Holometabola
ref|XP_026463359.1|ref|XP_026463359.1|	XP_014357940	428	348	39.56	71	2e-61	216	316	76193	Papilio machaon	Holometabola
ref|XP_026470825.1|ref|XP_026470825.1|	XP_023015803	427	467	26.11	38	3e-07	63.9	180	7539	Leptinotarsa decemlineata	Holometabola
ref|XP_026474428.1|ref|XP_026474428.1|	XP_012254143;XP_012254144	426	1187	28.47	65	2e-14	87.4	295	37344	Athalia rosae	Holometabola
ref|XP_026482664.1|ref|XP_026482664.1|	CRK96847	426	602	26.52	94	4e-05	57.8	445	568069	Clunio marinus	Holometabola
ref|XP_026471186.1|ref|XP_026471186.1|	XP_022911235	425	538	28.42	40	1e-07	65.1	183	166361	Onthophagus taurus	Holometabola
ref|XP_026473833.1|ref|XP_026473833.1|	KPI95889	424	541	36.88	59	4e-46	179	263	66420	Papilio xuthus	Holometabola
ref|XP_026468245.1|ref|XP_026468245.1|	EAT40841	418	401	37.89	60	1e-30	132	256	7159	Aedes aegypti	Holometabola
ref|XP_026468246.1|ref|XP_026468246.1|	EAT40841	418	401	37.89	60	1e-30	132	256	7159	Aedes aegypti	Holometabola
ref|XP_026470838.1|ref|XP_026470838.1|	XP_023021179;XP_023021180	411	2792	40.65	36	8e-15	88.2	155	7539	Leptinotarsa decemlineata	Holometabola
ref|XP_026478502.1|ref|XP_026478502.1|	XP_026485850	411	683	29.71	36	1e-06	62.4	175	334116	Vanessa tameamea	Holometabola
ref|XP_026464217.1|ref|XP_026464217.1|	XP_008561208	409	1694	30.36	27	0.015	49.7	112	69319	Microplitis demolitor	Holometabola
ref|XP_026466052.1|ref|XP_026466052.1|	AXF48855	407	659	27.91	50	3e-13	82.8	215	209534	Lobesia botrana	Holometabola
ref|XP_026461861.1|ref|XP_026461861.1|	XP_020295386;XP_020295387	406	484	38.46	76	2e-66	232	351	219809	Pseudomyrmex gracilis	Holometabola
ref|XP_026473929.1|ref|XP_026473929.1|	XP_022819787	402	691	39.1	33	0.0006	53.5	133	69820	Spodoptera litura	Holometabola
ref|XP_026461273.1|ref|XP_026461273.1|	XP_011191168	401	854	33.07	31	7e-08	66.2	127	28588	Zeugodacus cucurbitae	Holometabola
ref|XP_026470852.1|ref|XP_026470852.1|	CRK95261	400	1398	31.51	54	2e-11	77.8	238	568069	Clunio marinus	Holometabola
ref|XP_026482854.1|ref|XP_026482854.1|	XP_026320657	398	876	26.67	52	2e-20	104	210	1477025	Hyposmocoma kahamanoa	Holometabola
ref|XP_026475659.1|ref|XP_026475659.1|	XP_562251;EAL40551	397	1442	45.16	16	4e-05	57.8	62	180454	Anopheles gambiae str. PEST	Holometabola
ref|XP_026480066.1|ref|XP_026480066.1|	XP_021696694;XP_021696695;XP_021696696	395	2283	44.44	28	5e-14	85.5	117	7159	Aedes aegypti	Holometabola
ref|XP_026462865.1|ref|XP_026462865.1|	OXU19198	394	583	29.67	55	9e-13	81.3	246	543379	Trichomalopsis sarcophagae	Holometabola
ref|XP_026474169.1|ref|XP_026474169.1|	OXU19198	394	583	29.67	55	7e-13	81.6	246	543379	Trichomalopsis sarcophagae	Holometabola
ref|XP_026478818.1|ref|XP_026478818.1|	XP_019932568	393	650	25.75	68	7e-07	62.8	299	7160	Aedes albopictus	Holometabola
ref|XP_026480157.1|ref|XP_026480157.1|	XP_001237786;ABD18602;EAU76572	390	85	39.39	17	2e-06	57.4	66	7165;180454	Anopheles gambiae;Anopheles gambiae str. PEST	Holometabola
ref|XP_026478606.1|ref|XP_026478606.1|	XP_023015155	390	244	45.27	52	2e-30	128	148	7539	Leptinotarsa decemlineata	Holometabola
ref|XP_026479259.1|ref|XP_026479259.1|	XP_026765263	389	830	35.19	56	9e-27	124	270	7137	Galleria mellonella	Holometabola
ref|XP_026474812.1|ref|XP_026474812.1|	XP_017846994;XP_017846995;XP_017846996	385	2678	40.76	41	4e-15	88.6	157	30019	Drosophila busckii	Holometabola
ref|XP_026470023.1|ref|XP_026470023.1|	XP_011183407	384	296	28.82	43	6e-05	55.8	170	28588	Zeugodacus cucurbitae	Holometabola
ref|XP_026470034.1|ref|XP_026470034.1|	XP_011183407	384	296	28.82	43	0.0002	54.7	170	28588	Zeugodacus cucurbitae	Holometabola
ref|XP_026464446.1|ref|XP_026464446.1|	ETN59016	382	1022	36.23	34	0.018	48.9	138	43151	Anopheles darlingi	Holometabola
ref|XP_026463689.1|ref|XP_026463689.1|	XP_017779133;XP_017779138	381	1618	44.02	62	5e-33	144	259	110193	Nicrophorus vespilloides	Holometabola
ref|XP_026463690.1|ref|XP_026463690.1|	XP_017779133;XP_017779138	381	1618	44.02	62	5e-33	144	259	110193	Nicrophorus vespilloides	Holometabola
ref|XP_026461236.1|ref|XP_026461236.1|	XP_022816709	381	613	32.34	61	2e-26	121	235	69820	Spodoptera litura	Holometabola
ref|XP_026478824.1|ref|XP_026478824.1|	XP_011561803	377	339	45.56	43	3e-33	138	169	51655	Plutella xylostella	Holometabola
ref|XP_026476834.1|ref|XP_026476834.1|	XP_026315098	376	330	25.45	70	4e-11	74.7	275	1477025	Hyposmocoma kahamanoa	Holometabola
ref|XP_026469535.1|ref|XP_026469535.1|	XP_012286438;XP_012286439;XP_012286440	374	568	43.72	39	3e-34	144	183	222816	Orussus abietinus	Holometabola
ref|XP_026481661.1|ref|XP_026481661.1|	XP_014614793	374	311	53.07	62	5e-81	263	277	91411	Polistes canadensis	Holometabola
ref|XP_026465934.1|ref|XP_026465934.1|	CAG29243;CAG29241	371	422	32.72	51	4e-12	78.6	217	104688	Bactrocera oleae	Holometabola
ref|XP_026474471.1|ref|XP_026474471.1|	CAG29243;CAG29241	371	422	32.72	51	4e-12	78.6	217	104688	Bactrocera oleae	Holometabola
ref|XP_026464288.1|ref|XP_026464288.1|	XP_020294761	369	490	30.37	34	8e-08	65.5	135	219809	Pseudomyrmex gracilis	Holometabola
ref|XP_026465935.1|ref|XP_026465935.1|	CAG29243;CAG29241	368	422	30.88	51	1e-11	76.6	217	104688	Bactrocera oleae	Holometabola
ref|XP_026476613.1|ref|XP_026476613.1|	XP_023014247	368	1548	28.83	93	5e-06	60.5	385	7539	Leptinotarsa decemlineata	Holometabola
ref|XP_026478722.1|ref|XP_026478722.1|	XP_015186355	368	235	47.06	41	2e-41	157	153	743375	Polistes dominula	Holometabola
ref|XP_026478559.1|ref|XP_026478559.1|	XP_015186355	368	235	44.44	46	1e-41	158	171	743375	Polistes dominula	Holometabola
ref|XP_026479451.1|ref|XP_026479451.1|	XP_020279101;XP_020279102;XP_020279103	368	277	39.06	52	8e-27	119	192	219809	Pseudomyrmex gracilis	Holometabola
ref|XP_026466574.1|ref|XP_026466574.1|	XP_023173767	365	444	23.24	88	4e-06	59.7	340	7224	Drosophila hydei	Holometabola
ref|XP_026479359.1|ref|XP_026479359.1|	KRT84704	364	167	40.86	25	3e-07	60.8	93	1629725	Oryctes borbonicus	Holometabola
ref|XP_026476504.1|ref|XP_026476504.1|	KRT81987	364	1128	36.02	68	5e-36	152	261	1629725	Oryctes borbonicus	Holometabola
ref|XP_026478817.1|ref|XP_026478817.1|	KRT84704	362	167	36.24	40	4e-09	66.2	149	1629725	Oryctes borbonicus	Holometabola
ref|XP_026478816.1|ref|XP_026478816.1|	KRT84704	362	167	36.24	40	4e-09	66.2	149	1629725	Oryctes borbonicus	Holometabola
ref|XP_026476505.1|ref|XP_026476505.1|	KRT81987	362	1128	36.02	69	4e-36	152	261	1629725	Oryctes borbonicus	Holometabola
ref|XP_026476374.1|ref|XP_026476374.1|	KRT81987	361	1128	36.02	69	4e-36	152	261	1629725	Oryctes borbonicus	Holometabola
ref|XP_026479675.1|ref|XP_026479675.1|	XP_022118000	361	358	34.13	34	2e-11	75.9	126	64459	Pieris rapae	Holometabola
ref|XP_026479682.1|ref|XP_026479682.1|	XP_022118000	361	358	34.13	34	4e-11	75.1	126	64459	Pieris rapae	Holometabola
ref|XP_026461291.1|ref|XP_026461291.1|	XP_015119784	356	271	25.37	72	3e-08	65.5	272	454923	Diachasma alloeum	Holometabola
ref|XP_026482760.1|ref|XP_026482760.1|	XP_022902868	356	220	32.59	62	4e-18	92.8	224	166361	Onthophagus taurus	Holometabola
ref|XP_026482758.1|ref|XP_026482758.1|	XP_022902868	356	220	32.59	62	4e-18	92.8	224	166361	Onthophagus taurus	Holometabola
ref|XP_026471679.1|ref|XP_026471679.1|	XP_025072922	356	358	27.71	46	1e-06	61.2	166	144034	Pogonomyrmex barbatus	Holometabola
ref|XP_026480770.1|ref|XP_026480770.1|	XP_017758685	354	358	25.08	84	8e-13	79.7	307	516756	Eufriesea mexicana	Holometabola
ref|XP_026472377.1|ref|XP_026472377.1|	EAT46903	350	683	38.6	30	1e-16	92.4	114	7159	Aedes aegypti	Holometabola
ref|XP_026472378.1|ref|XP_026472378.1|	EAT46903	350	683	38.6	30	1e-16	92.4	114	7159	Aedes aegypti	Holometabola
ref|XP_026472374.1|ref|XP_026472374.1|	EAT46903	350	683	38.6	30	1e-16	92.4	114	7159	Aedes aegypti	Holometabola
ref|XP_026472379.1|ref|XP_026472379.1|	EAT46903	350	683	38.6	30	1e-16	92.4	114	7159	Aedes aegypti	Holometabola
ref|XP_026472376.1|ref|XP_026472376.1|	EAT46903	350	683	38.6	30	1e-16	92.4	114	7159	Aedes aegypti	Holometabola
ref|XP_026472375.1|ref|XP_026472375.1|	EAT46903	350	683	38.6	30	1e-16	92.4	114	7159	Aedes aegypti	Holometabola
ref|XP_026477715.1|ref|XP_026477715.1|	XP_019540300	350	601	27.36	48	2e-09	70.1	212	7160	Aedes albopictus	Holometabola
ref|XP_026467924.1|ref|XP_026467924.1|	XP_018563252	350	1662	38.74	32	2e-10	73.9	111	217634	Anoplophora glabripennis	Holometabola
ref|XP_026466085.1|ref|XP_026466085.1|	ALC78349	348	1072	46.25	21	3e-06	60.8	80	7200	Lutzomyia longipalpis	Holometabola
ref|XP_026468163.1|ref|XP_026468163.1|	XP_022117561	348	385	36.36	41	3e-19	98.2	143	64459	Pieris rapae	Holometabola
ref|XP_026461455.1|ref|XP_026461455.1|	XP_022117561	348	385	36.36	41	3e-19	98.2	143	64459	Pieris rapae	Holometabola
ref|XP_026466235.1|ref|XP_026466235.1|	XP_013200702	339	558	26.14	50	0.006	50.1	176	680683	Amyelois transitella	Holometabola
ref|XP_026466244.1|ref|XP_026466244.1|	XP_013200702	339	558	26.14	50	0.006	50.1	176	680683	Amyelois transitella	Holometabola
ref|XP_026479219.1|ref|XP_026479219.1|	XP_018576372	338	462	27.37	53	7e-06	58.9	179	217634	Anoplophora glabripennis	Holometabola
ref|XP_026470520.1|ref|XP_026470520.1|	XP_024227916	337	1063	42.02	63	5e-18	97.1	238	132113	Bombus impatiens	Holometabola
ref|XP_026477609.1|ref|XP_026477609.1|	XP_026725381	337	326	29.03	72	7e-24	110	248	7111	Trichoplusia ni	Holometabola
ref|XP_026463419.1|ref|XP_026463419.1|	XP_017837030	333	13821	39.26	63	2e-30	135	270	30019	Drosophila busckii	Holometabola
ref|XP_026467018.1|ref|XP_026467018.1|	XP_022218086	333	294	31.21	52	6e-18	93.2	173	7282	Drosophila obscura	Holometabola
ref|XP_026461996.1|ref|XP_026461996.1|	XP_021192176;PZC76596	333	516	28.86	58	4e-19	99	201	29058	Helicoverpa armigera	Holometabola
ref|XP_026463548.1|ref|XP_026463548.1|	KRT86044	333	373	37.7	33	5e-10	71.2	122	1629725	Oryctes borbonicus	Holometabola
ref|XP_026466028.1|ref|XP_026466028.1|	KRT85485	333	149	32.5	36	3e-15	82.8	120	1629725	Oryctes borbonicus	Holometabola
ref|XP_026469936.1|ref|XP_026469936.1|	AVN97881	332	192	32.86	41	5e-10	68.9	140	217632	Anoplophora chinensis	Holometabola
ref|XP_026482328.1|ref|XP_026482328.1|	XP_013101391	332	628	31.22	62	0.027	48.1	221	35570	Stomoxys calcitrans	Holometabola
ref|XP_026477662.1|ref|XP_026477662.1|	XP_024890014	328	1964	24.4	72	8e-11	74.7	250	300111	Temnothorax curvispinosus	Holometabola
ref|XP_026461981.1|ref|XP_026461981.1|	XP_004536345	327	361	37.38	32	1e-12	79	107	7213	Ceratitis capitata	Holometabola
ref|XP_026480256.1|ref|XP_026480256.1|	KFB46204	326	407	33.49	59	1e-16	90.5	209	74873	Anopheles sinensis	Holometabola
ref|XP_026469240.1|ref|XP_026469240.1|	XP_023295249;KNC32527	325	537	46.15	47	7e-23	110	156	7375	Lucilia cuprina	Holometabola
ref|XP_026463283.1|ref|XP_026463283.1|	XP_012234496	324	416	37.7	55	8e-26	117	191	83485	Linepithema humile	Holometabola
ref|XP_026474083.1|ref|XP_026474083.1|	XP_001662894	323	417	47.27	17	0.001	52	55	7159	Aedes aegypti	Holometabola
ref|XP_026462754.1|ref|XP_026462754.1|	XP_018782740	318	365	30.67	47	4e-12	77.4	150	174628	Bactrocera latifrons	Holometabola
ref|XP_026467133.1|ref|XP_026467133.1|	XP_015517791	315	280	32.64	70	1e-33	136	239	441921	Neodiprion lecontei	Holometabola
ref|XP_026476185.1|ref|XP_026476185.1|	XP_015517791	315	280	32.64	70	1e-33	136	239	441921	Neodiprion lecontei	Holometabola
ref|XP_026470828.1|ref|XP_026470828.1|	XP_019543899	314	1012	48.3	51	1e-26	122	176	7160	Aedes albopictus	Holometabola
ref|XP_026467417.1|ref|XP_026467417.1|	XP_023951702	314	1089	32.11	34	4e-06	59.7	109	110368	Bicyclus anynana	Holometabola
ref|XP_026479573.1|ref|XP_026479573.1|	XP_012339503;XP_016769903;XP_016919615;XP_016919616	313	89	47.56	25	1e-12	73.6	82	7460;7461;7463	Apis mellifera;Apis cerana;Apis florea	Holometabola
ref|XP_026481562.1|ref|XP_026481562.1|	XP_015120215	308	375	24.63	64	4e-08	65.5	203	454923	Diachasma alloeum	Holometabola
ref|XP_026481741.1|ref|XP_026481741.1|	XP_017795904	305	975	22.41	91	0.005	50.1	299	597456	Habropoda laboriosa	Holometabola
ref|XP_026477867.1|ref|XP_026477867.1|	XP_016956389;XP_016956390	303	371	24.34	79	8e-07	61.2	304	125945	Drosophila biarmipes	Holometabola
ref|XP_026467019.1|ref|XP_026467019.1|	XP_022218086	303	294	29.59	64	4e-18	93.2	196	7282	Drosophila obscura	Holometabola
ref|XP_026471165.1|ref|XP_026471165.1|	XP_017047979	299	453	49.26	62	3e-44	168	203	30025	Drosophila ficusphila	Holometabola
ref|XP_026466086.1|ref|XP_026466086.1|	ALC78349	297	1072	46.25	25	9e-07	61.6	80	7200	Lutzomyia longipalpis	Holometabola
ref|XP_026478301.1|ref|XP_026478301.1|	XP_011559504	297	1572	27.87	41	0.013	48.9	122	51655	Plutella xylostella	Holometabola
ref|XP_026462349.1|ref|XP_026462349.1|	KOB78736	296	522	67.65	11	8e-08	64.7	34	104452	Operophtera brumata	Holometabola
ref|XP_026462350.1|ref|XP_026462350.1|	KOB78736	296	522	67.65	11	8e-08	64.7	34	104452	Operophtera brumata	Holometabola
ref|XP_026470231.1|ref|XP_026470231.1|	XP_018801438	294	507	43.75	31	7e-10	70.5	96	174628	Bactrocera latifrons	Holometabola
ref|XP_026462947.1|ref|XP_026462947.1|	XP_018801438	294	507	43.75	31	7e-10	70.5	96	174628	Bactrocera latifrons	Holometabola
ref|XP_026467489.1|ref|XP_026467489.1|	XP_012234496	294	416	38.82	51	5e-17	91.3	152	83485	Linepithema humile	Holometabola
ref|XP_026481035.1|ref|XP_026481035.1|	XP_022904412	294	247	34.04	31	2e-05	56.2	94	166361	Onthophagus taurus	Holometabola
ref|XP_026471603.1|ref|XP_026471603.1|	XP_011566566	292	228	24.17	71	1e-14	82	211	51655	Plutella xylostella	Holometabola
ref|XP_026477280.1|ref|XP_026477280.1|	XP_012552837	291	1539	45.68	27	4e-08	65.9	81	7091	Bombyx mori	Holometabola
ref|XP_026461631.1|ref|XP_026461631.1|	KFB46204	289	407	33.33	67	7e-17	90.5	210	74873	Anopheles sinensis	Holometabola
ref|XP_026477839.1|ref|XP_026477839.1|	XP_004526662;XP_020714939	288	568	36	43	1e-15	87.8	125	7213	Ceratitis capitata	Holometabola
ref|XP_026473003.1|ref|XP_026473003.1|	OAD54848	287	355	25.7	79	2e-13	80.5	249	516756	Eufriesea mexicana	Holometabola
ref|XP_026473004.1|ref|XP_026473004.1|	OAD54848	286	355	25.81	79	4e-15	84.7	248	516756	Eufriesea mexicana	Holometabola
ref|XP_026467596.1|ref|XP_026467596.1|	XP_011305681	286	188	33.11	51	0.001	50.1	148	64838	Fopius arisanus	Holometabola
ref|XP_026467594.1|ref|XP_026467594.1|	XP_011305681	286	188	33.11	51	0.001	50.1	148	64838	Fopius arisanus	Holometabola
ref|XP_026474561.1|ref|XP_026474561.1|	XP_002033936;EDW47949	284	1281	29.95	62	5e-05	56.2	197	7238	Drosophila sechellia	Holometabola
ref|XP_026482361.1|ref|XP_026482361.1|	XP_012234496	282	416	35.71	61	2e-23	108	182	83485	Linepithema humile	Holometabola
ref|XP_026479570.1|ref|XP_026479570.1|	XP_012339503;XP_016769903;XP_016919615;XP_016919616	280	89	47.56	28	9e-13	73.6	82	7460;7461;7463	Apis mellifera;Apis cerana;Apis florea	Holometabola
ref|XP_026481698.1|ref|XP_026481698.1|	XP_026669196	279	1780	26.94	67	0.019	48.1	219	156304	Ceratina calcarata	Holometabola
ref|XP_026480030.1|ref|XP_026480030.1|	ETN66854	274	235	29.63	66	4e-19	95.1	189	43151	Anopheles darlingi	Holometabola
ref|XP_026471479.1|ref|XP_026471479.1|	XP_012233685	273	12577	26.39	79	0.0003	53.9	216	83485	Linepithema humile	Holometabola
ref|XP_026462024.1|ref|XP_026462024.1|	SPP75726	272	269	25.98	40	2e-10	70.1	127	7266	Drosophila guanche	Holometabola
ref|XP_026471110.1|ref|XP_026471110.1|	XP_002064503;XP_023031210;EDW75489	272	1248	32.66	69	7e-12	76.6	199	7260	Drosophila willistoni	Holometabola
ref|XP_026477246.1|ref|XP_026477246.1|	XP_001983268;EDV95616	269	470	41.73	45	0.071	45.8	127	7222	Drosophila grimshawi	Holometabola
ref|XP_026479233.1|ref|XP_026479233.1|	XP_017772832	269	473	35.11	64	2e-14	83.6	188	110193	Nicrophorus vespilloides	Holometabola
ref|XP_026477500.1|ref|XP_026477500.1|	XP_017474937	269	671	46.94	32	5e-13	80.1	98	28612	Rhagoletis zephyria	Holometabola
ref|XP_026464542.1|ref|XP_026464542.1|	XP_018326793	266	969	27.19	43	0.045	46.6	114	224129	Agrilus planipennis	Holometabola
ref|XP_026462841.1|ref|XP_026462841.1|	KRT85485	265	149	34.17	45	5e-17	87	120	1629725	Oryctes borbonicus	Holometabola
ref|XP_026480007.1|ref|XP_026480007.1|	XP_018400207	263	164	44.83	44	1e-18	91.7	116	456900	Cyphomyrmex costatus	Holometabola
ref|XP_026479585.1|ref|XP_026479585.1|	XP_014215477	262	1127	51.24	46	1e-17	94.7	121	29053	Copidosoma floridanum	Holometabola
ref|XP_026463549.1|ref|XP_026463549.1|	XP_011859941	260	719	47.88	55	9e-39	154	165	411798	Vollenhovia emeryi	Holometabola
ref|XP_026473825.1|ref|XP_026473825.1|	ETN61418	259	733	28.31	76	8e-08	63.9	219	43151	Anopheles darlingi	Holometabola
ref|XP_026479088.1|ref|XP_026479088.1|	XP_023165650	258	304	38.22	57	2e-17	90.5	157	7224	Drosophila hydei	Holometabola
ref|XP_026467345.1|ref|XP_026467345.1|	XP_022824005	258	1408	38.94	41	2e-12	78.2	113	69820	Spodoptera litura	Holometabola
ref|XP_026478703.1|ref|XP_026478703.1|	CRK99696	257	827	40.11	59	4e-17	92.4	182	568069	Clunio marinus	Holometabola
ref|XP_026475548.1|ref|XP_026475548.1|	XP_011147427;EFN79253	257	263	25.62	88	4e-05	55.1	242	610380	Harpegnathos saltator	Holometabola
ref|XP_026462340.1|ref|XP_026462340.1|	XP_011147427;EFN79253	257	263	25.62	88	4e-05	55.1	242	610380	Harpegnathos saltator	Holometabola
ref|XP_026482827.1|ref|XP_026482827.1|	EFN73959	256	1515	36.05	56	3e-15	87.4	147	104421	Camponotus floridanus	Holometabola
ref|XP_026471418.1|ref|XP_026471418.1|	XP_011183836	256	227	35.51	40	2e-08	63.9	107	28588	Zeugodacus cucurbitae	Holometabola
ref|XP_026479452.1|ref|XP_026479452.1|	XP_016935818;XP_016935819	255	177	54.08	38	4e-06	56.2	98	28584	Drosophila suzukii	Holometabola
ref|XP_026469967.1|ref|XP_026469967.1|	XP_015187343;XP_015187344;XP_015187345	255	1505	26.92	93	4e-06	58.9	260	743375	Polistes dominula	Holometabola
ref|XP_026467538.1|ref|XP_026467538.1|	XP_013098159	254	887	43.21	30	1e-06	60.5	81	35570	Stomoxys calcitrans	Holometabola
ref|XP_026477782.1|ref|XP_026477782.1|	XP_026500173	254	811	23.7	83	2e-05	56.6	211	334116	Vanessa tameamea	Holometabola
ref|XP_026480441.1|ref|XP_026480441.1|	XP_018333998	253	191	25	70	6e-20	95.9	176	224129	Agrilus planipennis	Holometabola
ref|XP_026462472.1|ref|XP_026462472.1|	XP_015126384	252	269	27.86	54	3e-06	58.5	140	454923	Diachasma alloeum	Holometabola
ref|XP_026470804.1|ref|XP_026470804.1|	XP_014233965	249	293	43.12	40	1e-16	87.8	109	7493	Trichogramma pretiosum	Holometabola
ref|XP_026474562.1|ref|XP_026474562.1|	XP_002033936;EDW47949	248	1281	29.95	71	5e-05	55.5	197	7238	Drosophila sechellia	Holometabola
ref|XP_026475420.1|ref|XP_026475420.1|	XP_024884814	247	546	25.41	91	4e-16	88.6	244	300111	Temnothorax curvispinosus	Holometabola
ref|XP_026464486.1|ref|XP_026464486.1|	ENN73859;ERL94926	246	274	33.67	72	8e-05	53.9	199	77166	Dendroctonus ponderosae	Holometabola
ref|XP_026479356.1|ref|XP_026479356.1|	XP_023026692	245	417	24.66	73	5e-09	66.6	219	7539	Leptinotarsa decemlineata	Holometabola
ref|XP_026479349.1|ref|XP_026479349.1|	XP_023026692	245	417	24.66	73	5e-09	66.6	219	7539	Leptinotarsa decemlineata	Holometabola
ref|XP_026462750.1|ref|XP_026462750.1|	XP_013117119	245	212	47.79	56	2e-18	92	136	35570	Stomoxys calcitrans	Holometabola
ref|XP_026474827.1|ref|XP_026474827.1|	XP_001854116;EDS34425	243	180	29.68	62	0.002	48.5	155	7176	Culex quinquefasciatus	Holometabola
ref|XP_026474828.1|ref|XP_026474828.1|	XP_017077350	243	231	25.25	79	0.01	47.4	202	29029	Drosophila eugracilis	Holometabola
ref|XP_026477498.1|ref|XP_026477498.1|	XP_017474937	242	671	44.34	39	4e-14	82.8	106	28612	Rhagoletis zephyria	Holometabola
ref|XP_026467543.1|ref|XP_026467543.1|	XP_970942;EEZ97186	241	620	35.61	63	2e-14	84	132	7070	Tribolium castaneum	Holometabola
ref|XP_026475862.1|ref|XP_026475862.1|	XP_026491947	241	893	49.48	40	6e-16	88.6	97	334116	Vanessa tameamea	Holometabola
ref|XP_026469013.1|ref|XP_026469013.1|	XP_019772478;XP_019753773	239	284	49.53	42	2e-08	63.9	107	77166	Dendroctonus ponderosae	Holometabola
ref|XP_026481083.1|ref|XP_026481083.1|	XP_015177437	239	2928	47.06	23	0.007	48.9	68	743375	Polistes dominula	Holometabola
ref|XP_026472063.1|ref|XP_026472063.1|	XP_017871772	237	1424	41.53	48	6e-14	82.8	118	7263	Drosophila arizonae	Holometabola
ref|XP_026475408.1|ref|XP_026475408.1|	XP_017772832	235	473	35.11	73	6e-15	84.7	188	110193	Nicrophorus vespilloides	Holometabola
ref|XP_026474787.1|ref|XP_026474787.1|	XP_011179043	234	255	39.83	44	3e-14	80.5	118	28588	Zeugodacus cucurbitae	Holometabola
ref|XP_026471534.1|ref|XP_026471534.1|	KRT80433	233	657	42.05	38	2e-20	101	88	1629725	Oryctes borbonicus	Holometabola
ref|XP_026462867.1|ref|XP_026462867.1|	XP_018576834;XP_018576835;XP_018576836	232	277	39.26	66	8e-25	110	163	217634	Anoplophora glabripennis	Holometabola
ref|XP_026462021.1|ref|XP_026462021.1|	XP_018576834;XP_018576835;XP_018576836	232	277	37.57	70	8e-24	107	173	217634	Anoplophora glabripennis	Holometabola
ref|XP_026482686.1|ref|XP_026482686.1|	XP_021711268	230	1238	35.57	54	0.002	50.1	149	7159	Aedes aegypti	Holometabola
ref|XP_026462194.1|ref|XP_026462194.1|	XP_018576838	228	267	41.25	69	7e-25	110	160	217634	Anoplophora glabripennis	Holometabola
ref|XP_026462022.1|ref|XP_026462022.1|	XP_018576838	228	267	39.13	68	1e-21	101	161	217634	Anoplophora glabripennis	Holometabola
ref|XP_026469667.1|ref|XP_026469667.1|	XP_026761353	227	170	33.33	63	1e-08	62.8	147	7137	Galleria mellonella	Holometabola
ref|XP_026464759.1|ref|XP_026464759.1|	XP_004522996	226	601	30.77	40	0.004	49.3	91	7213	Ceratitis capitata	Holometabola
ref|XP_026462970.1|ref|XP_026462970.1|	XP_017477713	226	1287	60.61	15	0.077	45.4	33	28612	Rhagoletis zephyria	Holometabola
ref|XP_026477994.1|ref|XP_026477994.1|	XP_025602156	224	170	43.7	60	4e-21	97.8	135	37344	Athalia rosae	Holometabola
ref|XP_026462683.1|ref|XP_026462683.1|	KMQ90064	219	1817	27.08	85	6e-11	73.2	192	67767	Lasius niger	Holometabola
ref|XP_026467490.1|ref|XP_026467490.1|	XP_015510609	219	206	36.96	63	5e-17	87.4	138	441921	Neodiprion lecontei	Holometabola
ref|XP_026476783.1|ref|XP_026476783.1|	XP_011552649	219	386	38.89	49	1e-13	79.7	108	51655	Plutella xylostella	Holometabola
ref|XP_026466083.1|ref|XP_026466083.1|	NP_001034507;AAG22858	218	556	31.17	99	7e-06	57	231	7070	Tribolium castaneum	Holometabola
ref|XP_026469850.1|ref|XP_026469850.1|	XP_002030698;EDW41684	217	166	28.08	63	0.065	43.9	146	7238	Drosophila sechellia	Holometabola
ref|XP_026479283.1|ref|XP_026479283.1|	EAT48630	215	415	32.76	51	8e-12	74.7	116	7159	Aedes aegypti	Holometabola
ref|XP_026468486.1|ref|XP_026468486.1|	XP_018580097	214	542	42.05	41	1e-13	80.5	88	217634	Anoplophora glabripennis	Holometabola
ref|XP_026476091.1|ref|XP_026476091.1|	XP_015433588	212	448	25.32	73	8e-06	56.6	154	178035	Dufourea novaeangliae	Holometabola
ref|XP_026464685.1|ref|XP_026464685.1|	XP_012150421	212	655	29.01	74	2e-05	55.5	162	143995	Megachile rotundata	Holometabola
ref|XP_026467389.1|ref|XP_026467389.1|	XP_023021220	210	368	42.48	70	1e-26	116	153	7539	Leptinotarsa decemlineata	Holometabola
ref|XP_026479988.1|ref|XP_026479988.1|	XP_008200894;EEZ99019	210	405	25.71	97	0.017	47	210	7070	Tribolium castaneum	Holometabola
ref|XP_026477995.1|ref|XP_026477995.1|	XP_015518928	209	175	36.67	72	3e-21	98.2	150	441921	Neodiprion lecontei	Holometabola
ref|XP_026462828.1|ref|XP_026462828.1|	XP_015518928	209	175	36.67	72	3e-21	98.2	150	441921	Neodiprion lecontei	Holometabola
ref|XP_026482166.1|ref|XP_026482166.1|	KRT84704	206	167	41.57	43	2e-11	70.5	89	1629725	Oryctes borbonicus	Holometabola
ref|XP_026466080.1|ref|XP_026466080.1|	EAT37398	204	456	36.11	35	1e-05	55.8	72	7159	Aedes aegypti	Holometabola
ref|XP_026465443.1|ref|XP_026465443.1|	XP_019527071	204	971	35.94	31	0.001	50.4	64	7160	Aedes albopictus	Holometabola
ref|XP_026469634.1|ref|XP_026469634.1|	XP_004520263	204	372	32.41	68	3e-13	78.2	145	7213	Ceratitis capitata	Holometabola
ref|XP_026467397.1|ref|XP_026467397.1|	ALC41288	201	824	50	35	2e-06	58.5	74	30019	Drosophila busckii	Holometabola
ref|XP_026476368.1|ref|XP_026476368.1|	XP_017778481	200	188	26.22	81	0.012	46.2	164	110193	Nicrophorus vespilloides	Holometabola
ref|XP_026481910.1|ref|XP_026481910.1|	XP_019555083	198	1739	40.91	33	0.041	45.8	66	7160	Aedes albopictus	Holometabola
ref|XP_026479201.1|ref|XP_026479201.1|	XP_011565597	197	160	35.37	41	0.0002	50.8	82	51655	Plutella xylostella	Holometabola
ref|XP_026476508.1|ref|XP_026476508.1|	XP_015124326	194	259	27.27	68	1e-05	55.1	132	454923	Diachasma alloeum	Holometabola
ref|XP_026471036.1|ref|XP_026471036.1|	AWC08445	192	189	23.98	86	7e-05	52	171	1564500	Bradysia odoriphaga	Holometabola
ref|XP_026463853.1|ref|XP_026463853.1|	KRT80240	189	894	40.28	38	0.089	44.3	72	1629725	Oryctes borbonicus	Holometabola
ref|XP_026479960.1|ref|XP_026479960.1|	XP_018333432	187	630	43.7	72	4e-05	54.3	135	224129	Agrilus planipennis	Holometabola
ref|XP_026469461.1|ref|XP_026469461.1|	XP_016843310	187	182	37.93	78	4e-25	108	145	7425	Nasonia vitripennis	Holometabola
ref|XP_026476550.1|ref|XP_026476550.1|	XP_026323346	185	309	39.24	43	1e-10	69.3	79	1477025	Hyposmocoma kahamanoa	Holometabola
ref|XP_026475106.1|ref|XP_026475106.1|	KNC31863	184	141	58.54	22	2e-05	52.8	41	7375	Lucilia cuprina	Holometabola
ref|XP_026461856.1|ref|XP_026461856.1|	XP_015109160	183	320	35.43	93	3e-22	102	175	454923	Diachasma alloeum	Holometabola
ref|XP_026469464.1|ref|XP_026469464.1|	XP_016843310	183	182	37.93	79	3e-25	108	145	7425	Nasonia vitripennis	Holometabola
ref|XP_026480460.1|ref|XP_026480460.1|	XP_001866811;EDS43959	182	86	40.35	31	0.0009	47	57	7176	Culex quinquefasciatus	Holometabola
ref|XP_026470073.1|ref|XP_026470073.1|	XP_011685147	181	376	25.88	76	0.041	45.1	170	64793	Wasmannia auropunctata	Holometabola
ref|XP_026470074.1|ref|XP_026470074.1|	XP_011685147	181	376	25.88	76	0.041	45.1	170	64793	Wasmannia auropunctata	Holometabola
ref|XP_026470072.1|ref|XP_026470072.1|	XP_011685147	181	376	25.88	76	0.041	45.1	170	64793	Wasmannia auropunctata	Holometabola
ref|XP_026477493.1|ref|XP_026477493.1|	XP_974779;EFA00122	178	1970	35.62	40	0.027	45.8	73	7070	Tribolium castaneum	Holometabola
ref|XP_026465739.1|ref|XP_026465739.1|	XP_019876989;XP_019876990	177	542	75.68	21	6e-06	56.6	37	116153	Aethina tumida	Holometabola
ref|XP_026464713.1|ref|XP_026464713.1|	XP_004929616	177	597	37.97	45	0.007	47.4	79	7091	Bombyx mori	Holometabola
ref|XP_026474829.1|ref|XP_026474829.1|	XP_017032919	175	245	24.81	70	0.004	47.4	129	30033	Drosophila kikkawai	Holometabola
ref|XP_026475653.1|ref|XP_026475653.1|	XP_017032919	175	245	24.81	70	0.004	47.4	129	30033	Drosophila kikkawai	Holometabola
ref|XP_026465740.1|ref|XP_026465740.1|	XP_019876989;XP_019876990	173	542	75.68	21	6e-06	56.6	37	116153	Aethina tumida	Holometabola
ref|XP_026461302.1|ref|XP_026461302.1|	XP_004929838	173	140	60	23	5e-06	53.9	40	7091	Bombyx mori	Holometabola
ref|XP_026474815.1|ref|XP_026474815.1|	XP_023030028	171	171	22.88	89	0.012	45.4	153	7539	Leptinotarsa decemlineata	Holometabola
ref|XP_026477723.1|ref|XP_026477723.1|	EFA12075	169	518	30.99	82	2e-06	57.8	142	7070	Tribolium castaneum	Holometabola
ref|XP_026479400.1|ref|XP_026479400.1|	XP_026500943	169	817	26.97	76	5e-06	56.6	178	334116	Vanessa tameamea	Holometabola
ref|XP_026478742.1|ref|XP_026478742.1|	XP_018564713	166	1250	29.92	75	5e-11	72.4	127	217634	Anoplophora glabripennis	Holometabola
ref|XP_026481413.1|ref|XP_026481413.1|	CRK86201	166	280	48.57	21	0.023	45.1	35	568069	Clunio marinus	Holometabola
ref|XP_026466363.1|ref|XP_026466363.1|	KRT85202	166	227	38.96	46	2e-05	53.9	77	1629725	Oryctes borbonicus	Holometabola
ref|XP_026476324.1|ref|XP_026476324.1|	KRT85202	166	227	38.96	46	2e-05	53.9	77	1629725	Oryctes borbonicus	Holometabola
ref|XP_026468209.1|ref|XP_026468209.1|	XP_015592090	164	258	58.7	26	7e-06	55.1	46	211228	Cephus cinctus	Holometabola
ref|XP_026479054.1|ref|XP_026479054.1|	XP_018322332	162	168	27.21	80	0.002	47	136	224129	Agrilus planipennis	Holometabola
ref|XP_026479085.1|ref|XP_026479085.1|	XP_018322332	162	168	27.21	80	0.002	47	136	224129	Agrilus planipennis	Holometabola
ref|XP_026469960.1|ref|XP_026469960.1|	XP_012259447	161	213	48.48	56	8e-13	74.3	99	37344	Athalia rosae	Holometabola
ref|XP_026480342.1|ref|XP_026480342.1|	XP_019866545	159	135	26.22	99	0.002	46.2	164	116153	Aethina tumida	Holometabola
ref|XP_026473919.1|ref|XP_026473919.1|	XP_022123730	159	326	29.08	78	2e-06	57.4	141	64459	Pieris rapae	Holometabola
ref|XP_026465586.1|ref|XP_026465586.1|	XP_023304735;KNC29282	158	179	35.24	66	0.0005	48.9	105	7375	Lucilia cuprina	Holometabola
ref|XP_026462195.1|ref|XP_026462195.1|	XP_015509773	158	149	39.84	76	9e-14	75.9	123	441921	Neodiprion lecontei	Holometabola
ref|XP_026462101.1|ref|XP_026462101.1|	XP_015509773	158	149	39.84	76	9e-14	75.9	123	441921	Neodiprion lecontei	Holometabola
ref|XP_026469221.1|ref|XP_026469221.1|	XP_017756636	155	196	47.96	63	4e-26	109	98	516756	Eufriesea mexicana	Holometabola
ref|XP_026472071.1|ref|XP_026472071.1|	XP_019552262	154	1854	34.62	54	5e-06	56.6	104	7160	Aedes albopictus	Holometabola
ref|XP_026466817.1|ref|XP_026466817.1|	KFB35053	154	190	36.23	73	2e-05	52.4	138	74873	Anopheles sinensis	Holometabola
ref|XP_026465700.1|ref|XP_026465700.1|	KFB35053	154	190	36.23	73	2e-05	52.4	138	74873	Anopheles sinensis	Holometabola
ref|XP_026479087.1|ref|XP_026479087.1|	PCG68017	153	2217	36.05	56	0.026	45.1	86	7102	Heliothis virescens	Holometabola
ref|XP_026472052.1|ref|XP_026472052.1|	EFN69391	152	334	34.78	61	1e-10	68.9	92	104421	Camponotus floridanus	Holometabola
ref|XP_026477070.1|ref|XP_026477070.1|	XP_012270897	149	126	37.5	43	1e-07	58.2	64	222816	Orussus abietinus	Holometabola
ref|XP_026475429.1|ref|XP_026475429.1|	CAJ00450	149	134	41.54	44	7e-07	55.8	65	332059	Toxorhynchites brevipalpis	Holometabola
ref|XP_026471630.1|ref|XP_026471630.1|	ETN60335	148	1255	31.21	91	5e-08	62.8	141	43151	Anopheles darlingi	Holometabola
ref|XP_026480165.1|ref|XP_026480165.1|	XP_016915259;AVZ66243;AVZ66244	148	87	28.12	86	0.02	42.7	128	7461	Apis cerana	Holometabola
ref|XP_026462138.1|ref|XP_026462138.1|	XP_026315156	147	202	38.32	67	2e-15	80.9	107	1477025	Hyposmocoma kahamanoa	Holometabola
ref|XP_026481433.1|ref|XP_026481433.1|	XP_011196442;XP_011196443	147	901	48.91	63	3e-17	89.7	92	28588	Zeugodacus cucurbitae	Holometabola
ref|XP_026476337.1|ref|XP_026476337.1|	XP_026315147	146	289	30.61	97	2e-05	53.5	147	1477025	Hyposmocoma kahamanoa	Holometabola
ref|XP_026469658.1|ref|XP_026469658.1|	XP_019880949;XP_019880950;XP_019880951	145	310	74.19	21	0.004	47	31	116153	Aethina tumida	Holometabola
ref|XP_026482264.1|ref|XP_026482264.1|	XP_024881758	145	142	23.6	61	0.051	42.4	89	300111	Temnothorax curvispinosus	Holometabola
ref|XP_026469623.1|ref|XP_026469623.1|	KFB41626	144	76	42.86	44	6e-05	49.3	77	74873	Anopheles sinensis	Holometabola
ref|XP_026473439.1|ref|XP_026473439.1|	XP_004923606;XP_021201900	144	573	36.28	71	1e-10	70.1	113	7091	Bombyx mori	Holometabola
ref|XP_026468065.1|ref|XP_026468065.1|	XP_015182151	144	233	45.45	76	6e-22	99.4	110	743375	Polistes dominula	Holometabola
ref|XP_026480911.1|ref|XP_026480911.1|	XP_017776261	143	149	47.19	62	2e-14	77	89	110193	Nicrophorus vespilloides	Holometabola
ref|XP_026480912.1|ref|XP_026480912.1|	XP_017776261	143	149	47.19	62	2e-14	77	89	110193	Nicrophorus vespilloides	Holometabola
ref|XP_026472752.1|ref|XP_026472752.1|	XP_017777707	143	914	35.66	89	0.001	49.3	129	110193	Nicrophorus vespilloides	Holometabola
ref|XP_026480909.1|ref|XP_026480909.1|	PZC76987	142	139	37.68	49	2e-05	51.6	69	29058	Helicoverpa armigera	Holometabola
ref|XP_026481315.1|ref|XP_026481315.1|	XP_017790731	141	2602	23.91	95	0.003	47.8	138	597456	Habropoda laboriosa	Holometabola
ref|XP_026468009.1|ref|XP_026468009.1|	XP_016933344	140	153	39.78	63	2e-05	51.6	93	28584	Drosophila suzukii	Holometabola
ref|XP_026467592.1|ref|XP_026467592.1|	XP_016933344	139	153	39.78	63	2e-05	51.6	93	28584	Drosophila suzukii	Holometabola
ref|XP_026478302.1|ref|XP_026478302.1|	XP_019536613	138	188	37.04	58	0.0001	50.1	81	7160	Aedes albopictus	Holometabola
ref|XP_026482168.1|ref|XP_026482168.1|	KRT84704	138	167	41.57	64	8e-12	70.1	89	1629725	Oryctes borbonicus	Holometabola
ref|XP_026479561.1|ref|XP_026479561.1|	XP_017773896	134	90	34.18	52	8e-05	49.3	79	110193	Nicrophorus vespilloides	Holometabola
ref|XP_026475746.1|ref|XP_026475746.1|	ETN63638	133	510	44.94	67	3e-07	59.7	89	43151	Anopheles darlingi	Holometabola
ref|XP_026463510.1|ref|XP_026463510.1|	AYV99551	130	169	32.69	75	0.0006	47.8	104	2488630	Dolopus genitalis	Holometabola
ref|XP_026469886.1|ref|XP_026469886.1|	KFB42647	128	122	42.11	34	0.0008	46.6	57	74873	Anopheles sinensis	Holometabola
ref|XP_026471656.1|ref|XP_026471656.1|	XP_024868111;XP_024868112;XP_024868113	128	398	33.33	45	0.006	46.2	60	300111	Temnothorax curvispinosus	Holometabola
ref|XP_026471658.1|ref|XP_026471658.1|	XP_024868111;XP_024868112;XP_024868113	128	398	33.33	45	0.006	46.2	60	300111	Temnothorax curvispinosus	Holometabola
ref|XP_026480333.1|ref|XP_026480333.1|	XP_019549374	127	1770	47.62	50	0.005	47	63	7160	Aedes albopictus	Holometabola
ref|XP_026464338.1|ref|XP_026464338.1|	XP_014204367	127	136	32.54	92	0.0003	47.8	126	29053	Copidosoma floridanum	Holometabola
ref|XP_026464334.1|ref|XP_026464334.1|	XP_014204367	127	136	32.54	92	0.0003	47.8	126	29053	Copidosoma floridanum	Holometabola
ref|XP_026479079.1|ref|XP_026479079.1|	XP_026752981	127	155	29.14	89	1e-06	54.7	151	7137	Galleria mellonella	Holometabola
ref|XP_026465604.1|ref|XP_026465604.1|	XP_024879150	127	331	45.95	55	4e-09	63.9	74	300111	Temnothorax curvispinosus	Holometabola
ref|XP_026465451.1|ref|XP_026465451.1|	XP_023024449	126	297	37.97	63	4e-09	63.5	79	7539	Leptinotarsa decemlineata	Holometabola
ref|XP_026462239.1|ref|XP_026462239.1|	XP_017779480	126	833	33.93	86	0.0002	51.2	112	110193	Nicrophorus vespilloides	Holometabola
ref|XP_026475217.1|ref|XP_026475217.1|	CRK90855	125	299	27.17	69	0.085	42.4	92	568069	Clunio marinus	Holometabola
ref|XP_026463196.1|ref|XP_026463196.1|	XP_017884883	124	333	37.76	65	0.009	45.4	98	156304	Ceratina calcarata	Holometabola
ref|XP_026464850.1|ref|XP_026464850.1|	XP_015522649	124	58	53.06	40	7e-06	51.2	49	441921	Neodiprion lecontei	Holometabola
ref|XP_026470715.1|ref|XP_026470715.1|	OWR47535	120	425	34.44	73	0.002	47.8	90	278856	Danaus plexippus plexippus	Holometabola
ref|XP_026479080.1|ref|XP_026479080.1|	XP_015172518	120	168	27.04	91	2e-06	54.7	159	743375	Polistes dominula	Holometabola
ref|XP_026480479.1|ref|XP_026480479.1|	KXJ80748	119	93	44.07	50	6e-05	49.3	59	7160	Aedes albopictus	Holometabola
ref|XP_026469813.1|ref|XP_026469813.1|	XP_015514953	119	875	38.1	89	0.012	45.4	126	441921	Neodiprion lecontei	Holometabola
ref|XP_026478787.1|ref|XP_026478787.1|	XP_016943021	118	152	31.85	82	2e-08	60.1	135	28584	Drosophila suzukii	Holometabola
ref|XP_026479170.1|ref|XP_026479170.1|	CRL03997	116	897	38.95	72	0.0001	51.6	95	568069	Clunio marinus	Holometabola
ref|XP_026479461.1|ref|XP_026479461.1|	KFB46786	115	156	37.33	62	3e-06	53.9	75	74873	Anopheles sinensis	Holometabola
ref|XP_026479011.1|ref|XP_026479011.1|	XP_001237832;EAU76618	114	463	44.78	59	3e-06	56.2	67	180454	Anopheles gambiae str. PEST	Holometabola
ref|XP_026468458.1|ref|XP_026468458.1|	XP_019540300	113	601	30	62	0.057	43.1	70	7160	Aedes albopictus	Holometabola
ref|XP_026474550.1|ref|XP_026474550.1|	XP_015598113	113	100	52.94	58	6e-08	57.8	68	211228	Cephus cinctus	Holometabola
ref|XP_026474779.1|ref|XP_026474779.1|	XP_012146873	113	87	43.59	67	2e-08	58.5	78	143995	Megachile rotundata	Holometabola
ref|XP_026466485.1|ref|XP_026466485.1|	XP_008199791;EFA11866	113	141	38.37	69	3e-05	50.4	86	7070	Tribolium castaneum	Holometabola
ref|XP_026471661.1|ref|XP_026471661.1|	KRT82950	112	421	40.96	74	4e-14	78.2	83	1629725	Oryctes borbonicus	Holometabola
ref|XP_026479897.1|ref|XP_026479897.1|	KXJ75958	111	1859	48.57	63	4e-10	68.2	70	7160	Aedes albopictus	Holometabola
ref|XP_026480155.1|ref|XP_026480155.1|	XP_001866811;EDS43959	110	86	39.66	53	0.0004	46.6	58	7176	Culex quinquefasciatus	Holometabola
ref|XP_026468340.1|ref|XP_026468340.1|	XP_019528923	108	438	33	92	0.0003	49.7	100	7160	Aedes albopictus	Holometabola
ref|XP_026479968.1|ref|XP_026479968.1|	XP_017777816;XP_017777825;XP_017777831;XP_017777839;XP_017777844;XP_017777850	108	597	33.33	84	2e-05	53.9	111	110193	Nicrophorus vespilloides	Holometabola
ref|XP_026473526.1|ref|XP_026473526.1|	KRT79561	107	103	28.57	87	0.0006	46.2	98	1629725	Oryctes borbonicus	Holometabola
ref|XP_026464640.1|ref|XP_026464640.1|	XP_023946306	105	3303	55	38	0.0008	49.3	40	110368	Bicyclus anynana	Holometabola
ref|XP_026475842.1|ref|XP_026475842.1|	XP_024884814	104	546	31.91	90	6e-08	60.8	94	300111	Temnothorax curvispinosus	Holometabola
ref|XP_026462215.1|ref|XP_026462215.1|	ETN62946	102	114	45.16	61	5e-07	55.1	62	43151	Anopheles darlingi	Holometabola
ref|XP_026462216.1|ref|XP_026462216.1|	ETN62946	102	114	45.16	61	5e-07	55.1	62	43151	Anopheles darlingi	Holometabola
ref|XP_026462843.1|ref|XP_026462843.1|	KRT85485	102	149	40	69	2e-11	67.8	70	1629725	Oryctes borbonicus	Holometabola
ref|XP_026477951.1|ref|XP_026477951.1|	XP_013119553	102	96	42.86	48	0.001	45.4	49	35570	Stomoxys calcitrans	Holometabola
ref|XP_026475293.1|ref|XP_026475293.1|	XP_013116660;XP_013116661	100	1101	49.18	61	7e-13	75.9	61	35570	Stomoxys calcitrans	Holometabola
ref|XP_026480251.1|ref|XP_026480251.1|	EFN73126	99	232	43.28	57	8e-05	50.1	67	104421	Camponotus floridanus	Holometabola
ref|XP_026477985.1|ref|XP_026477985.1|	KOB71039	98	354	45.76	58	6e-05	51.6	59	104452	Operophtera brumata	Holometabola
ref|XP_026478711.1|ref|XP_026478711.1|	BAD77966	81	79	29.63	100	0.0002	47	81	121601	Anomala cuprea	Holometabola
ref|XP_026471356.1|ref|XP_026471356.1|	XP_014610821	76	214	42.19	84	1e-05	51.6	64	91411	Polistes canadensis	Holometabola
ref|XP_026470144.1|ref|XP_026470144.1|	XP_002053027;EDW66547	68	84	46	74	0.015	41.2	50	7244	Drosophila virilis	Holometabola
ref|XP_026480144.1|ref|XP_026480144.1|	WP_019236969	4077	3942	49.63	38	1e-175	625	669	955	Wolbachia pipientis	Non-Eukaryota
ref|XP_026471123.1|ref|XP_026471123.1|	SNS09482	2886	2347	34.33	99	2e-102	382	2377	1627892	Dokdonia pacifica	Non-Eukaryota
ref|XP_026471980.1|ref|XP_026471980.1|	OJF71350	2002	1551	28.32	33	2e-06	65.5	692	1856638	Streptococcus bovimastitidis	Non-Eukaryota
ref|XP_026480496.1|ref|XP_026480496.1|	WP_019236969	1823	3942	31.86	96	0	855	1943	955	Wolbachia pipientis	Non-Eukaryota
ref|XP_026471179.1|ref|XP_026471179.1|	CEQ29812	1196	687	41.23	23	1e-33	150	308	1505	Paeniclostridium sordellii	Non-Eukaryota
ref|XP_026462451.1|ref|XP_026462451.1|	PBQ26533	974	2386	28.53	94	4e-75	284	1013	2049495	Wolbachia pipientis wAus	Non-Eukaryota
ref|XP_026482484.1|ref|XP_026482484.1|	CPP04422	890	278	34.28	91	2e-29	131	283	28450	Burkholderia pseudomallei	Non-Eukaryota
ref|XP_026463272.1|ref|XP_026463272.1|	WP_084924016;ORO86988	863	880	62.5	15	3e-24	121	136	28037	Streptococcus mitis	Non-Eukaryota
ref|XP_026477685.1|ref|XP_026477685.1|	WP_119530024;RIY40621	840	670	29.86	17	0.005	52.4	144	371821;2028575	Bisgaard Taxon 44;Bisgaard taxon 44 str. 111	Non-Eukaryota
ref|XP_026482405.1|ref|XP_026482405.1|	WP_030209915	801	247	65.48	12	1e-10	73.9	84	1896	Streptomyces bikiniensis	Non-Eukaryota
ref|XP_026480213.1|ref|XP_026480213.1|	WP_089729495	646	843	30.91	61	1e-13	86.3	453	589554	Candidatus Thiosymbion oneisti	Non-Eukaryota
ref|XP_026461728.1|ref|XP_026461728.1|	WP_063631194;OAB79342	477	3941	29.17	29	0.046	48.5	144	368602	Wolbachia endosymbiont of Laodelphax striatella	Non-Eukaryota
ref|XP_026463282.1|ref|XP_026463282.1|	WP_084924016;ORO86988	462	880	55.21	20	2e-06	62	96	28037	Streptococcus mitis	Non-Eukaryota
ref|XP_026462535.1|ref|XP_026462535.1|	WP_008084813;EDY35297	450	1397	25.6	54	0.097	47.4	250	379547;439481	Aciduliprofundum boonei;Aciduliprofundum boonei T469	Non-Eukaryota
ref|XP_026464779.1|ref|XP_026464779.1|	WP_073616923;OKH55753	441	422	36.59	53	1e-21	107	246	1137096	Calothrix sp. HK-06	Non-Eukaryota
ref|XP_026466073.1|ref|XP_026466073.1|	WP_086083301;ARP70495	419	297	57.78	22	2e-05	57.4	90	1355015	Streptomyces pluripotens	Non-Eukaryota
ref|XP_026471291.1|ref|XP_026471291.1|	RGM74297	382	738	53.31	71	3e-53	200	272	1156433	Streptococcus sp. I-P16	Non-Eukaryota
ref|XP_026464984.1|ref|XP_026464984.1|	BAH22252	359	359	66.48	99	2e-150	441	361	190193	Wolbachia endosymbiont of Cadra cautella	Non-Eukaryota
ref|XP_026461772.1|ref|XP_026461772.1|	APT68156	321	312	33.96	83	2e-37	147	268	1931095	Ganda bee virus	Non-Eukaryota
ref|XP_026471324.1|ref|XP_026471324.1|	SIT08514	302	2256	57.64	47	8e-07	62	144	80876	Insolitispirillum peregrinum	Non-Eukaryota
ref|XP_026474135.1|ref|XP_026474135.1|	WP_106874681;AVP87838	297	524	43.82	29	1e-10	72.8	89	2115978	Candidatus Phycorickettsia trachydisci	Non-Eukaryota
ref|XP_026468239.1|ref|XP_026468239.1|	WP_007549103;EAL58809;ACN95439;POG51945;POG53283;RLT62616	292	336	36.96	46	5e-20	99.4	138	953;66084;307502;1932745	Wolbachia;Wolbachia sp. wRi;Wolbachia endosymbiont of Drosophila ananassae;Wolbachia sp. wRi_2	Non-Eukaryota
ref|XP_026462752.1|ref|XP_026462752.1|	WP_052661871;AJW70507	277	454	48.72	32	3e-08	65.1	78	1580092	Candidatus Nitrosopumilus adriaticus	Non-Eukaryota
ref|XP_026476162.1|ref|XP_026476162.1|	WP_089516726;ASN24751	277	302	59.85	48	7e-17	89.4	132	1355015	Streptomyces pluripotens	Non-Eukaryota
ref|XP_026481198.1|ref|XP_026481198.1|	OON91616	264	260	45.38	74	2e-12	75.1	119	1764960	Epulopiscium sp. Nele67-Bin001	Non-Eukaryota
ref|XP_026477748.1|ref|XP_026477748.1|	CBT76870	242	1584	41.94	96	2e-12	78.2	248	861360	Glutamicibacter arilaitensis Re117	Non-Eukaryota
ref|XP_026477744.1|ref|XP_026477744.1|	CBT76870	242	1584	41.94	96	2e-12	78.2	248	861360	Glutamicibacter arilaitensis Re117	Non-Eukaryota
ref|XP_026471563.1|ref|XP_026471563.1|	PTL06574	240	1042	32.94	68	2e-06	59.7	170	1283	Staphylococcus haemolyticus	Non-Eukaryota
ref|XP_026461321.1|ref|XP_026461321.1|	CWO06359;CWO33909	239	70	46.67	27	2e-07	57.8	60	487	Neisseria meningitidis	Non-Eukaryota
ref|XP_026465931.1|ref|XP_026465931.1|	OBQ28064	231	1364	28.57	47	0.007	48.9	119	1710895	Aphanizomenon flos-aquae MDT14a	Non-Eukaryota
ref|XP_026466220.1|ref|XP_026466220.1|	WP_045434061;BAP39696	229	1062	23.81	88	0.015	47.8	210	29554	Mycoplasma canadense	Non-Eukaryota
ref|XP_026468090.1|ref|XP_026468090.1|	WP_045434061;BAP39696	229	1062	23.33	88	0.047	46.2	210	29554	Mycoplasma canadense	Non-Eukaryota
ref|XP_026464801.1|ref|XP_026464801.1|	WP_039200593;KHG40907;KHG42385	227	427	36.75	71	9e-14	80.5	166	1176;1532906	Aphanizomenon flos-aquae;Aphanizomenon flos-aquae 2012/KM1/D3	Non-Eukaryota
ref|XP_026471408.1|ref|XP_026471408.1|	WP_052735391;KKH48881	218	1798	41.05	41	9e-07	60.1	95	1483601	Methanosarcina sp. 1.H.A.2.2	Non-Eukaryota
ref|XP_026477630.1|ref|XP_026477630.1|	WP_114909787	213	191	52.03	98	8e-25	108	148	650378	Cardinium endosymbiont of Sogatella furcifera	Non-Eukaryota
ref|XP_026477626.1|ref|XP_026477626.1|	WP_114909787	213	191	39.52	98	1e-21	99.8	210	650378	Cardinium endosymbiont of Sogatella furcifera	Non-Eukaryota
ref|XP_026461224.1|ref|XP_026461224.1|	WP_113039354;RAR88876	197	688	37.1	95	3e-25	114	186	200123	Nitrosomonas sp. Nm143	Non-Eukaryota
ref|XP_026468214.1|ref|XP_026468214.1|	WP_041648990	192	1590	38.34	95	0.009	47.4	193	256701	Glutamicibacter arilaitensis	Non-Eukaryota
ref|XP_026469976.1|ref|XP_026469976.1|	WP_071986978	172	1154	41.67	49	9e-06	56.2	60	1155739	Moorea producens	Non-Eukaryota
ref|XP_026469975.1|ref|XP_026469975.1|	WP_071986978	172	1154	41.67	49	9e-06	56.2	60	1155739	Moorea producens	Non-Eukaryota
ref|XP_026480182.1|ref|XP_026480182.1|	SNR93748	171	1603	28.28	57	0.0007	50.4	99	52697	Actinoplanes regularis	Non-Eukaryota
ref|XP_026478563.1|ref|XP_026478563.1|	WP_059364920	171	1015	53.61	54	7e-09	65.9	97	1690037	Pseudoalteromonas sp. '520P1 No. 423'	Non-Eukaryota
ref|XP_026480435.1|ref|XP_026480435.1|	WP_059364920	171	1015	52.58	54	2e-08	64.7	97	1690037	Pseudoalteromonas sp. '520P1 No. 423'	Non-Eukaryota
ref|XP_026480408.1|ref|XP_026480408.1|	WP_059364920	170	1015	51.55	54	6e-08	62.8	97	1690037	Pseudoalteromonas sp. '520P1 No. 423'	Non-Eukaryota
ref|XP_026482220.1|ref|XP_026482220.1|	PSB03539	169	114	34.07	54	4e-08	59.7	91	2107705	filamentous cyanobacterium Phorm 46	Non-Eukaryota
ref|XP_026476139.1|ref|XP_026476139.1|	WP_049668042	163	236	49.6	88	1e-08	62	125	582475	Lysinibacillus xylanilyticus	Non-Eukaryota
ref|XP_026471511.1|ref|XP_026471511.1|	AGO14420	138	562	76	72	1e-40	154	100	452649	Cotesia sesamiae Mombasa bracovirus	Non-Eukaryota
ref|XP_026465872.1|ref|XP_026465872.1|	KMU57053	136	189	30.15	100	7e-13	73.6	136	1290	Staphylococcus hominis	Non-Eukaryota
ref|XP_026469513.1|ref|XP_026469513.1|	ONI56202;ONI57914	134	133	60.31	98	3e-52	174	131	1379786;1379787	Wolbachia pipientis wVitA;Wolbachia pipientis wUni	Non-Eukaryota
ref|XP_026469514.1|ref|XP_026469514.1|	ONI56202;ONI57914	134	133	60.31	98	3e-52	174	131	1379786;1379787	Wolbachia pipientis wVitA;Wolbachia pipientis wUni	Non-Eukaryota
ref|XP_026477140.1|ref|XP_026477140.1|	PYQ65888	126	118	58.25	81	3e-19	89	103	1978231	Acidobacteria bacterium	Non-Eukaryota
ref|XP_026480382.1|ref|XP_026480382.1|	WP_114632555;RDG28953	118	123	40	71	2e-06	54.3	85	2283433	Oceanispirochaeta sp. M1	Non-Eukaryota
ref|XP_026474688.1|ref|XP_026474688.1|	WP_080947210	103	194	47.19	86	5e-10	64.3	89	2095	Mycoplasma capricolum	Non-Eukaryota
ref|XP_026474646.1|ref|XP_026474646.1|	WP_080947210	103	194	47.19	86	5e-10	64.3	89	2095	Mycoplasma capricolum	Non-Eukaryota
ref|XP_026474878.1|ref|XP_026474878.1|	PIC26737	3905	2343	32.46	20	2e-25	129	841	1611254	Caenorhabditis nigoni	Non-Insecta Eukaryota
ref|XP_026471216.1|ref|XP_026471216.1|	XP_026570737	3360	985	40.38	7	1e-30	144	208	8673	Pseudonaja textilis	Non-Insecta Eukaryota
ref|XP_026467268.1|ref|XP_026467268.1|	PDM65977	3115	13111	30.82	25	6e-60	243	834	54126	Pristionchus pacificus	Non-Insecta Eukaryota
ref|XP_026467524.1|ref|XP_026467524.1|	XP_021355662	2506	1623	31.34	82	0	902	1675	6573	Mizuhopecten yessoensis	Non-Insecta Eukaryota
ref|XP_026482815.1|ref|XP_026482815.1|	KFM82869	2185	366	29.34	31	4e-36	155	351	407821	Stegodyphus mimosarum	Non-Insecta Eukaryota
ref|XP_026481787.1|ref|XP_026481787.1|	XP_025125972	2053	689	27.91	24	2e-34	154	387	89462	Bubalus bubalis	Non-Insecta Eukaryota
ref|XP_026476076.1|ref|XP_026476076.1|	XP_002549593;EER32219	1930	2136	25.9	21	2e-06	65.1	471	294747	Candida tropicalis MYA-3404	Non-Insecta Eukaryota
ref|XP_026480159.1|ref|XP_026480159.1|	XP_021353911	1785	1893	25.49	15	0.015	52.4	306	6573	Mizuhopecten yessoensis	Non-Insecta Eukaryota
ref|XP_026470733.1|ref|XP_026470733.1|	XP_014527187;KNB43744	1707	2889	20.01	86	1e-27	135	1514	944170	Blastocystis sp. subtype 4	Non-Insecta Eukaryota
ref|XP_026470568.1|ref|XP_026470568.1|	ORX81078	1594	1818	27.13	20	0.006	53.5	328	1754192	Anaeromyces robustus	Non-Insecta Eukaryota
ref|XP_026479956.1|ref|XP_026479956.1|	PDM80090	1557	2124	42.34	90	1e-47	200	940	54126	Pristionchus pacificus	Non-Insecta Eukaryota
ref|XP_026476262.1|ref|XP_026476262.1|	EFX66475	1452	1552	30.88	85	0	600	1370	6669	Daphnia pulex	Non-Insecta Eukaryota
ref|XP_026480206.1|ref|XP_026480206.1|	XP_025764751	1354	1340	33.45	84	2e-27	133	879	8128	Oreochromis niloticus	Non-Insecta Eukaryota
ref|XP_026461360.1|ref|XP_026461360.1|	XP_026214230	1306	2281	27.15	97	8e-17	99	1116	64144	Anabas testudineus	Non-Insecta Eukaryota
ref|XP_026474632.1|ref|XP_026474632.1|	SOV15227	1277	503	35.08	39	7e-58	221	439	880535	Plasmodium sp. gorilla clade G2	Non-Insecta Eukaryota
ref|XP_026461359.1|ref|XP_026461359.1|	XP_026214230	1225	2281	25.05	90	5e-15	92.8	1058	64144	Anabas testudineus	Non-Insecta Eukaryota
ref|XP_026471878.1|ref|XP_026471878.1|	NP_001256163;CCF23423	1223	1381	31.28	99	8e-66	256	1183	6239	Caenorhabditis elegans	Non-Insecta Eukaryota
ref|XP_026480699.1|ref|XP_026480699.1|	EKV17461	1204	1311	41.74	82	0	584	999	1170229	Penicillium digitatum PHI26	Non-Insecta Eukaryota
ref|XP_026466953.1|ref|XP_026466953.1|	XP_026553313	1197	1168	51.28	26	7e-98	351	312	8673	Pseudonaja textilis	Non-Insecta Eukaryota
ref|XP_026482482.1|ref|XP_026482482.1|	PAA76376	1196	1018	26.47	75	2e-15	94	797	282301	Macrostomum lignano	Non-Insecta Eukaryota
ref|XP_026480215.1|ref|XP_026480215.1|	XP_026029181	1178	1539	36.05	46	7e-17	98.6	491	8154	Astatotilapia calliptera	Non-Insecta Eukaryota
ref|XP_026466954.1|ref|XP_026466954.1|	XP_026553313	1174	1168	51.64	26	8e-98	350	304	8673	Pseudonaja textilis	Non-Insecta Eukaryota
ref|XP_026477720.1|ref|XP_026477720.1|	XP_019614174	1035	1093	24.94	78	3e-52	211	862	7741	Branchiostoma belcheri	Non-Insecta Eukaryota
ref|XP_026482811.1|ref|XP_026482811.1|	XP_014776245	1021	764	31.07	28	2e-41	174	309	37653	Octopus bimaculoides	Non-Insecta Eukaryota
ref|XP_026481407.1|ref|XP_026481407.1|	XP_021367593	1011	833	40.32	41	9e-77	281	439	6573	Mizuhopecten yessoensis	Non-Insecta Eukaryota
ref|XP_026481401.1|ref|XP_026481401.1|	XP_021367593	1010	833	40.32	41	1e-76	281	439	6573	Mizuhopecten yessoensis	Non-Insecta Eukaryota
ref|XP_026472480.1|ref|XP_026472480.1|	ROT65277	954	162	60.76	8	2e-21	105	79	6689	Penaeus vannamei	Non-Insecta Eukaryota
ref|XP_026464647.1|ref|XP_026464647.1|	XP_023241468	950	378	34.12	30	5e-49	190	296	218467	Centruroides sculpturatus	Non-Insecta Eukaryota
ref|XP_026477659.1|ref|XP_026477659.1|	XP_024149109	881	577	27.96	33	1e-14	89.7	304	30732	Oryzias melastigma	Non-Insecta Eukaryota
ref|XP_026472928.1|ref|XP_026472928.1|	KXJ09917	874	139	48.72	9	3e-13	80.5	78	1720309	Exaiptasia pallida	Non-Insecta Eukaryota
ref|XP_026472930.1|ref|XP_026472930.1|	KXJ09917	868	139	48.72	9	3e-13	80.5	78	1720309	Exaiptasia pallida	Non-Insecta Eukaryota
ref|XP_026472929.1|ref|XP_026472929.1|	KXJ09917	868	139	48.72	9	3e-13	80.5	78	1720309	Exaiptasia pallida	Non-Insecta Eukaryota
ref|XP_026472931.1|ref|XP_026472931.1|	KXJ09917	866	139	48.72	9	3e-13	80.5	78	1720309	Exaiptasia pallida	Non-Insecta Eukaryota
ref|XP_026479232.1|ref|XP_026479232.1|	XP_005113545	861	1276	30.97	11	2e-05	60.8	113	6500	Aplysia californica	Non-Insecta Eukaryota
ref|XP_026465765.1|ref|XP_026465765.1|	XP_022309566;XP_022309567	856	1067	32.34	51	8e-57	223	436	6565	Crassostrea virginica	Non-Insecta Eukaryota
ref|XP_026464004.1|ref|XP_026464004.1|	XP_022309566;XP_022309567	856	1067	32.34	51	8e-57	223	436	6565	Crassostrea virginica	Non-Insecta Eukaryota
ref|XP_026473586.1|ref|XP_026473586.1|	XP_019907280	849	724	27.03	43	1e-31	144	381	8010	Esox lucius	Non-Insecta Eukaryota
ref|XP_026473587.1|ref|XP_026473587.1|	XP_019907280	847	724	27.06	43	6e-32	144	377	8010	Esox lucius	Non-Insecta Eukaryota
ref|XP_026477691.1|ref|XP_026477691.1|	XP_016380134	845	1529	34.45	12	0.006	52.4	119	307959	Sinocyclocheilus rhinocerous	Non-Insecta Eukaryota
ref|XP_026473588.1|ref|XP_026473588.1|	XP_019907280	822	724	27.03	45	2e-31	143	381	8010	Esox lucius	Non-Insecta Eukaryota
ref|XP_026480553.1|ref|XP_026480553.1|	XP_026545796	784	1069	31.66	39	8e-24	119	319	8663	Notechis scutatus	Non-Insecta Eukaryota
ref|XP_026473589.1|ref|XP_026473589.1|	XP_019907280	773	724	27.03	47	2e-31	143	381	8010	Esox lucius	Non-Insecta Eukaryota
ref|XP_026461696.1|ref|XP_026461696.1|	OQR66628	769	1249	35.32	31	2e-28	134	252	418985	Tropilaelaps mercedesae	Non-Insecta Eukaryota
ref|XP_026472826.1|ref|XP_026472826.1|	OQR66628	768	1249	35.71	31	2e-29	137	252	418985	Tropilaelaps mercedesae	Non-Insecta Eukaryota
ref|XP_026469856.1|ref|XP_026469856.1|	XP_010483053	760	1959	27.76	90	2e-17	99.4	335	90675	Camelina sativa	Non-Insecta Eukaryota
ref|XP_026480572.1|ref|XP_026480572.1|	PRD25692	747	300	31.67	24	9e-17	93.2	180	6915	Nephila clavipes	Non-Insecta Eukaryota
ref|XP_026471985.1|ref|XP_026471985.1|	KFO28579	731	1774	23.53	46	3e-11	79.3	340	885580	Fukomys damarensis	Non-Insecta Eukaryota
ref|XP_026481947.1|ref|XP_026481947.1|	ABU41070	728	377	45.98	11	0.006	51.2	87	72036	Lepeophtheirus salmonis	Non-Insecta Eukaryota
ref|XP_026475750.1|ref|XP_026475750.1|	XP_009056655;ESO92510	662	351	42.91	38	2e-60	218	254	225164	Lottia gigantea	Non-Insecta Eukaryota
ref|XP_026469868.1|ref|XP_026469868.1|	XP_009056655;ESO92510	662	351	42.91	38	2e-60	218	254	225164	Lottia gigantea	Non-Insecta Eukaryota
ref|XP_026477575.1|ref|XP_026477575.1|	AOA61035;AOA66392	638	1418	58.02	84	8e-111	376	455	460519;644223	Komagataella phaffii;Komagataella phaffii GS115	Non-Insecta Eukaryota
ref|XP_026477578.1|ref|XP_026477578.1|	SOP80248	619	1403	57.11	87	1e-100	347	429	981350	Komagataella phaffii CBS 7435	Non-Insecta Eukaryota
ref|XP_026461289.1|ref|XP_026461289.1|	XP_002130375	611	897	56.32	16	4e-16	94	87	7719	Ciona intestinalis	Non-Insecta Eukaryota
ref|XP_026476224.1|ref|XP_026476224.1|	KFM78016	609	187	44.55	18	6e-16	88.6	110	407821	Stegodyphus mimosarum	Non-Insecta Eukaryota
ref|XP_026462751.1|ref|XP_026462751.1|	OWF38334	607	513	26.95	79	2e-10	75.1	397	6573	Mizuhopecten yessoensis	Non-Insecta Eukaryota
ref|XP_026473590.1|ref|XP_026473590.1|	XP_013416412	599	1257	29.85	69	2e-31	142	335	7574	Lingula anatina	Non-Insecta Eukaryota
ref|XP_026480062.1|ref|XP_026480062.1|	KFP62163	573	136	30	24	0.0003	52.4	140	54380	Cariama cristata	Non-Insecta Eukaryota
ref|XP_026465333.1|ref|XP_026465333.1|	CAL64056	559	557	62.82	13	4e-09	71.2	78	69293	Gasterosteus aculeatus	Non-Insecta Eukaryota
ref|XP_026482080.1|ref|XP_026482080.1|	XP_021965314;OXA40503	554	557	27.68	31	3e-12	80.9	177	158441	Folsomia candida	Non-Insecta Eukaryota
ref|XP_026479767.1|ref|XP_026479767.1|	XP_002949764;EFJ49316	546	672	44.86	19	0.011	50.4	107	3068	Volvox carteri f. nagariensis	Non-Insecta Eukaryota
ref|XP_026481707.1|ref|XP_026481707.1|	SOS79266	542	5273	63.49	12	0.02	50.1	63	880534	Plasmodium sp. gorilla clade G1	Non-Insecta Eukaryota
ref|XP_026461778.1|ref|XP_026461778.1|	XP_023225965	535	222	44.05	18	2e-12	78.2	84	218467	Centruroides sculpturatus	Non-Insecta Eukaryota
ref|XP_026478953.1|ref|XP_026478953.1|	OPL21239	528	1442	30.84	64	5e-28	130	321	29158	Mytilus galloprovincialis	Non-Insecta Eukaryota
ref|XP_026474949.1|ref|XP_026474949.1|	XP_023225965	526	222	44.05	18	1e-12	78.6	84	218467	Centruroides sculpturatus	Non-Insecta Eukaryota
ref|XP_026461180.1|ref|XP_026461180.1|	XP_018494802	524	581	27.23	35	4e-12	80.1	191	34638	Galendromus occidentalis	Non-Insecta Eukaryota
ref|XP_026468176.1|ref|XP_026468176.1|	XP_018494802	524	581	27.23	35	4e-12	80.1	191	34638	Galendromus occidentalis	Non-Insecta Eukaryota
ref|XP_026467584.1|ref|XP_026467584.1|	KFV69219	514	618	35.45	42	1e-27	127	220	118200	Picoides pubescens	Non-Insecta Eukaryota
ref|XP_026475757.1|ref|XP_026475757.1|	XP_009056655;ESO92510	507	351	42.91	50	7e-62	219	254	225164	Lottia gigantea	Non-Insecta Eukaryota
ref|XP_026470423.1|ref|XP_026470423.1|	XP_021359847	490	457	29.57	37	1e-07	65.9	186	6573	Mizuhopecten yessoensis	Non-Insecta Eukaryota
ref|XP_026476380.1|ref|XP_026476380.1|	VDL57875	487	522	42.24	66	2e-79	270	322	6216	Hymenolepis diminuta	Non-Insecta Eukaryota
ref|XP_026475013.1|ref|XP_026475013.1|	VDL57875	486	522	42.24	66	2e-79	270	322	6216	Hymenolepis diminuta	Non-Insecta Eukaryota
ref|XP_026469682.1|ref|XP_026469682.1|	XP_009666522	483	1334	32.9	96	6e-15	89.4	462	441894	Struthio camelus australis	Non-Insecta Eukaryota
ref|XP_026469720.1|ref|XP_026469720.1|	KNE95632	479	1052	23.26	41	1e-09	72.8	215	1165861	Puccinia striiformis f. sp. tritici PST-78	Non-Insecta Eukaryota
ref|XP_026480140.1|ref|XP_026480140.1|	XP_002613594;EEN69603	476	153	34.03	30	2e-07	62	144	7739	Branchiostoma floridae	Non-Insecta Eukaryota
ref|XP_026474559.1|ref|XP_026474559.1|	XP_014771622	474	257	27.61	34	1e-16	90.9	163	37653	Octopus bimaculoides	Non-Insecta Eukaryota
ref|XP_026482322.1|ref|XP_026482322.1|	XP_001628449;EDO36386	469	385	26.74	81	2e-09	71.2	273	45351	Nematostella vectensis	Non-Insecta Eukaryota
ref|XP_026482453.1|ref|XP_026482453.1|	PVU88914	468	1687	27.43	37	1e-08	69.3	175	133385	Smittium simulii	Non-Insecta Eukaryota
ref|XP_026477749.1|ref|XP_026477749.1|	XP_018707495;OAA71614	465	844	29.13	98	6e-15	89	508	1081104	Cordyceps fumosorosea ARSEF 2679	Non-Insecta Eukaryota
ref|XP_026468085.1|ref|XP_026468085.1|	XP_026187310	462	509	43.82	69	3e-77	262	340	205130	Mastacembelus armatus	Non-Insecta Eukaryota
ref|XP_026480123.1|ref|XP_026480123.1|	XP_020784260	459	634	30.56	22	0.006	50.8	144	150288	Boleophthalmus pectinirostris	Non-Insecta Eukaryota
ref|XP_026471683.1|ref|XP_026471683.1|	XP_002954475;EFJ44368	452	271	26.16	80	1e-06	60.8	302	3068	Volvox carteri f. nagariensis	Non-Insecta Eukaryota
ref|XP_026478728.1|ref|XP_026478728.1|	XP_023213445	449	141	32.41	23	1e-05	56.6	108	218467	Centruroides sculpturatus	Non-Insecta Eukaryota
ref|XP_026478729.1|ref|XP_026478729.1|	XP_023213445	449	141	32.41	23	1e-05	56.6	108	218467	Centruroides sculpturatus	Non-Insecta Eukaryota
ref|XP_026468086.1|ref|XP_026468086.1|	XP_026187310	447	509	43.82	72	3e-77	262	340	205130	Mastacembelus armatus	Non-Insecta Eukaryota
ref|XP_026468087.1|ref|XP_026468087.1|	XP_026187310	447	509	43.82	72	3e-77	262	340	205130	Mastacembelus armatus	Non-Insecta Eukaryota
ref|XP_026482117.1|ref|XP_026482117.1|	XP_012395846	431	442	45	31	1e-23	113	140	9305	Sarcophilus harrisii	Non-Insecta Eukaryota
ref|XP_026474750.1|ref|XP_026474750.1|	XP_014028219	423	337	32.39	33	0.062	47	142	8030	Salmo salar	Non-Insecta Eukaryota
ref|XP_026465392.1|ref|XP_026465392.1|	XP_021497811	422	136	43.16	21	2e-14	81.6	95	10047	Meriones unguiculatus	Non-Insecta Eukaryota
ref|XP_026463639.1|ref|XP_026463639.1|	XP_021497811	422	136	43.16	21	2e-14	81.6	95	10047	Meriones unguiculatus	Non-Insecta Eukaryota
ref|XP_026481723.1|ref|XP_026481723.1|	XP_005094349	420	501	34.48	21	3e-08	67.4	87	6500	Aplysia californica	Non-Insecta Eukaryota
ref|XP_026464550.1|ref|XP_026464550.1|	XP_025087648;XP_025087649	420	493	31.8	56	8e-29	128	239	400727	Pomacea canaliculata	Non-Insecta Eukaryota
ref|XP_026461304.1|ref|XP_026461304.1|	XP_024507428;CEF68228	413	823	26.42	44	1e-07	65.5	193	34506	Strongyloides ratti	Non-Insecta Eukaryota
ref|XP_026471056.1|ref|XP_026471056.1|	OMP01565	407	383	28.47	91	2e-26	120	404	93759	Corchorus olitorius	Non-Insecta Eukaryota
ref|XP_026470872.1|ref|XP_026470872.1|	XP_002420088;CAX42308	405	564	29.91	23	0.077	47	107	573826	Candida dubliniensis CD36	Non-Insecta Eukaryota
ref|XP_026479455.1|ref|XP_026479455.1|	XP_023341088	404	290	35.98	42	4e-12	77.4	214	88015	Eurytemora affinis	Non-Insecta Eukaryota
ref|XP_026469182.1|ref|XP_026469182.1|	XP_019849656	399	540	24.62	49	3e-05	57.8	199	400682	Amphimedon queenslandica	Non-Insecta Eukaryota
ref|XP_026461798.1|ref|XP_026461798.1|	XP_027210839;ROT77554	395	351	31.71	51	4e-19	98.2	205	6689	Penaeus vannamei	Non-Insecta Eukaryota
ref|XP_026481563.1|ref|XP_026481563.1|	XP_019854771	392	426	23.33	90	9e-14	83.6	360	400682	Amphimedon queenslandica	Non-Insecta Eukaryota
ref|XP_026470411.1|ref|XP_026470411.1|	ODN01766	390	407	31.25	24	0.008	49.7	96	48709	Orchesella cincta	Non-Insecta Eukaryota
ref|XP_026470585.1|ref|XP_026470585.1|	XP_013421029	387	514	30.04	59	4e-20	102	243	7574	Lingula anatina	Non-Insecta Eukaryota
ref|XP_026482979.1|ref|XP_026482979.1|	XP_002599784;EEN55796	384	319	26.23	76	6e-14	82.8	305	7739	Branchiostoma floridae	Non-Insecta Eukaryota
ref|XP_026477740.1|ref|XP_026477740.1|	PAA52757	380	1051	38.19	37	4e-22	110	144	282301	Macrostomum lignano	Non-Insecta Eukaryota
ref|XP_026467590.1|ref|XP_026467590.1|	XP_010321220	378	271	40	23	0.043	47	95	4081	Solanum lycopersicum	Non-Insecta Eukaryota
ref|XP_026478982.1|ref|XP_026478982.1|	XP_013984698	375	436	28.82	87	4e-10	72.4	347	8030	Salmo salar	Non-Insecta Eukaryota
ref|XP_026481565.1|ref|XP_026481565.1|	XP_007064397	373	444	23.84	91	1e-10	74.3	365	8469	Chelonia mydas	Non-Insecta Eukaryota
ref|XP_026467580.1|ref|XP_026467580.1|	XP_010321220	372	271	40	23	0.055	46.6	95	4081	Solanum lycopersicum	Non-Insecta Eukaryota
ref|XP_026461233.1|ref|XP_026461233.1|	XP_013784845	371	508	35.34	96	1e-34	144	416	6850	Limulus polyphemus	Non-Insecta Eukaryota
ref|XP_026469519.1|ref|XP_026469519.1|	XP_020475562;XP_020475569	362	396	28.47	36	0.022	48.1	137	43700	Monopterus albus	Non-Insecta Eukaryota
ref|XP_026480592.1|ref|XP_026480592.1|	XP_003741633	359	1210	34.92	67	9e-30	133	252	34638	Galendromus occidentalis	Non-Insecta Eukaryota
ref|XP_026480212.1|ref|XP_026480212.1|	XP_010726447	358	240	52.89	31	3e-16	87.4	121	9103	Meleagris gallopavo	Non-Insecta Eukaryota
ref|XP_026464781.1|ref|XP_026464781.1|	XP_013408044	355	796	26.6	80	0.0001	55.8	312	7574	Lingula anatina	Non-Insecta Eukaryota
ref|XP_026479562.1|ref|XP_026479562.1|	KXJ23514	351	165	43.56	43	2e-31	128	163	1720309	Exaiptasia pallida	Non-Insecta Eukaryota
ref|XP_026475569.1|ref|XP_026475569.1|	XP_025087648;XP_025087649	351	493	32.47	74	1e-30	132	271	400727	Pomacea canaliculata	Non-Insecta Eukaryota
ref|XP_026463453.1|ref|XP_026463453.1|	XP_008501488	350	453	23.56	90	2e-12	79	331	9244	Calypte anna	Non-Insecta Eukaryota
ref|XP_026463455.1|ref|XP_026463455.1|	XP_008501488	350	453	23.56	90	2e-12	79	331	9244	Calypte anna	Non-Insecta Eukaryota
ref|XP_026469652.1|ref|XP_026469652.1|	XP_019339055	349	1293	25.1	61	0.03	48.1	243	8496	Alligator mississippiensis	Non-Insecta Eukaryota
ref|XP_026481459.1|ref|XP_026481459.1|	XP_008152204	346	763	27.74	86	1e-14	86.7	310	29078	Eptesicus fuscus	Non-Insecta Eukaryota
ref|XP_026461586.1|ref|XP_026461586.1|	RCN39174	345	338	34.93	63	1e-14	84.3	229	29170	Ancylostoma caninum	Non-Insecta Eukaryota
ref|XP_026478965.1|ref|XP_026478965.1|	XP_023319905	329	926	39.05	47	0.0002	55.1	169	88015	Eurytemora affinis	Non-Insecta Eukaryota
ref|XP_026477464.1|ref|XP_026477464.1|	XP_013926766	325	935	33.18	60	3e-18	97.1	214	35019	Thamnophis sirtalis	Non-Insecta Eukaryota
ref|XP_026461587.1|ref|XP_026461587.1|	RCN39174	323	338	36.41	60	2e-14	83.6	217	29170	Ancylostoma caninum	Non-Insecta Eukaryota
ref|XP_026465244.1|ref|XP_026465244.1|	KII72382	323	490	28.33	37	1e-17	94.4	120	669202	Thelohanellus kitauei	Non-Insecta Eukaryota
ref|XP_026461588.1|ref|XP_026461588.1|	RCN39174	322	338	35.48	60	1e-12	78.2	217	29170	Ancylostoma caninum	Non-Insecta Eukaryota
ref|XP_026470974.1|ref|XP_026470974.1|	XP_018670839	320	624	31.56	69	4e-26	120	225	7719	Ciona intestinalis	Non-Insecta Eukaryota
ref|XP_026480210.1|ref|XP_026480210.1|	XP_023319905	318	926	37.37	70	0.0006	53.1	190	88015	Eurytemora affinis	Non-Insecta Eukaryota
ref|XP_026470831.1|ref|XP_026470831.1|	XP_001375255	313	261	60.53	49	4e-54	190	152	13616	Monodelphis domestica	Non-Insecta Eukaryota
ref|XP_026461976.1|ref|XP_026461976.1|	XP_021359854;XP_021359855;XP_021359856;XP_021359857	305	1201	55.15	42	2e-35	148	136	6573	Mizuhopecten yessoensis	Non-Insecta Eukaryota
ref|XP_026467754.1|ref|XP_026467754.1|	XP_027004103	298	513	34.08	99	3e-20	101	314	1234273	Tachysurus fulvidraco	Non-Insecta Eukaryota
ref|XP_026480214.1|ref|XP_026480214.1|	XP_017297270	295	1733	33.33	23	0.081	46.2	87	37003	Kryptolebias marmoratus	Non-Insecta Eukaryota
ref|XP_026480204.1|ref|XP_026480204.1|	XP_017297270	294	1733	35.23	37	0.003	50.8	88	37003	Kryptolebias marmoratus	Non-Insecta Eukaryota
ref|XP_026477245.1|ref|XP_026477245.1|	XP_016346712	284	1584	35.06	53	0.031	47.4	174	1608454	Sinocyclocheilus anshuiensis	Non-Insecta Eukaryota
ref|XP_026475785.1|ref|XP_026475785.1|	XP_009054181;ESO94978	281	136	38.71	22	0.0006	50.1	62	225164	Lottia gigantea	Non-Insecta Eukaryota
ref|XP_026466035.1|ref|XP_026466035.1|	BAD22524	271	73	80.88	25	2e-31	123	68	980415	Lethenteron camtschaticum	Non-Insecta Eukaryota
ref|XP_026480326.1|ref|XP_026480326.1|	XP_024237114	266	254	38.36	53	2e-18	93.2	146	74940	Oncorhynchus tshawytscha	Non-Insecta Eukaryota
ref|XP_026480298.1|ref|XP_026480298.1|	XP_024237114	266	254	37.86	51	2e-18	93.2	140	74940	Oncorhynchus tshawytscha	Non-Insecta Eukaryota
ref|XP_026479888.1|ref|XP_026479888.1|	XP_026941785	260	257	25.73	77	4e-10	68.9	206	90247	Lagenorhynchus obliquidens	Non-Insecta Eukaryota
ref|XP_026469717.1|ref|XP_026469717.1|	KNE95632	259	1052	23.26	76	1e-09	69.7	215	1165861	Puccinia striiformis f. sp. tritici PST-78	Non-Insecta Eukaryota
ref|XP_026479891.1|ref|XP_026479891.1|	XP_005091542	258	268	26.67	72	9e-11	70.9	195	6500	Aplysia californica	Non-Insecta Eukaryota
ref|XP_026479456.1|ref|XP_026479456.1|	XP_023341088	257	290	45.64	56	8e-08	63.2	149	88015	Eurytemora affinis	Non-Insecta Eukaryota
ref|XP_026473195.1|ref|XP_026473195.1|	XP_005820037;EKX33057	252	241	27.47	67	0.074	45.1	182	905079	Guillardia theta CCMP2712	Non-Insecta Eukaryota
ref|XP_026482789.1|ref|XP_026482789.1|	CDS27533	252	484	31.17	31	0.011	48.1	77	85433	Hymenolepis microstoma	Non-Insecta Eukaryota
ref|XP_026479635.1|ref|XP_026479635.1|	XP_027023217;XP_027023218	252	580	27.57	98	3e-08	64.7	272	1234273	Tachysurus fulvidraco	Non-Insecta Eukaryota
ref|XP_026467577.1|ref|XP_026467577.1|	YP_009436762;YP_009436779;ATG27138;ATG27155	250	2277	32.09	66	2e-20	103	134	2041120	Cyphia phyteuma	Non-Insecta Eukaryota
ref|XP_026471047.1|ref|XP_026471047.1|	XP_009629953	248	321	32.52	99	2e-18	93.6	246	4098	Nicotiana tomentosiformis	Non-Insecta Eukaryota
ref|XP_026467525.1|ref|XP_026467525.1|	AAX09342	245	620	52.78	24	0.01	48.5	72	123683	Oryzias javanicus	Non-Insecta Eukaryota
ref|XP_026468155.1|ref|XP_026468155.1|	KHJ42539	245	493	28.75	98	2e-28	123	327	68888	Trichuris suis	Non-Insecta Eukaryota
ref|XP_026467554.1|ref|XP_026467554.1|	XP_018429623	243	696	27.97	92	8e-32	134	236	125878	Nanorana parkeri	Non-Insecta Eukaryota
ref|XP_026467199.1|ref|XP_026467199.1|	XP_009029639;ESN92262	241	1749	50	27	7e-12	76.6	64	6412	Helobdella robusta	Non-Insecta Eukaryota
ref|XP_026462820.1|ref|XP_026462820.1|	XP_009029639;ESN92262	241	1749	48.44	27	2e-11	74.7	64	6412	Helobdella robusta	Non-Insecta Eukaryota
ref|XP_026482094.1|ref|XP_026482094.1|	XP_015812622;XP_015812623	239	1300	46.59	41	2e-05	56.6	88	105023	Nothobranchius furzeri	Non-Insecta Eukaryota
ref|XP_026481567.1|ref|XP_026481567.1|	PIK35769	232	376	24.73	78	2e-08	64.7	186	307972	Apostichopus japonicus	Non-Insecta Eukaryota
ref|XP_026481085.1|ref|XP_026481085.1|	XP_021955552;XP_021955553;OXA51471	229	841	34.52	36	1e-06	60.1	84	158441	Folsomia candida	Non-Insecta Eukaryota
ref|XP_026479392.1|ref|XP_026479392.1|	XP_015774202	228	160	59.18	64	9e-62	203	147	70779	Acropora digitifera	Non-Insecta Eukaryota
ref|XP_026478934.1|ref|XP_026478934.1|	XP_001200529;XP_011681144	227	250	23.66	84	1e-08	64.3	224	7668	Strongylocentrotus purpuratus	Non-Insecta Eukaryota
ref|XP_026475676.1|ref|XP_026475676.1|	KCZ80121	223	598	57.05	55	2e-49	182	156	1288291	Anncaliia algerae PRA339	Non-Insecta Eukaryota
ref|XP_026477293.1|ref|XP_026477293.1|	XP_015784135	223	453	34.72	62	5e-14	81.3	144	32264	Tetranychus urticae	Non-Insecta Eukaryota
ref|XP_026464914.1|ref|XP_026464914.1|	XP_024355294;EUB64098	219	288	38.38	80	4e-28	119	185	6210	Echinococcus granulosus	Non-Insecta Eukaryota
ref|XP_026479822.1|ref|XP_026479822.1|	PKK74254	219	184	36.42	77	9e-14	77.8	173	588596	Rhizophagus irregularis	Non-Insecta Eukaryota
ref|XP_026461898.1|ref|XP_026461898.1|	XP_012756212;GAM21078	218	427	31.08	34	0.0003	52	74	1410327	Acytostelium subglobosum LB1	Non-Insecta Eukaryota
ref|XP_026471055.1|ref|XP_026471055.1|	POO02740	218	326	33.99	84	6e-20	97.1	203	63057	Trema orientale	Non-Insecta Eukaryota
ref|XP_026471965.1|ref|XP_026471965.1|	XP_023238680	217	316	77.88	100	8e-120	356	217	218467	Centruroides sculpturatus	Non-Insecta Eukaryota
ref|XP_026470630.1|ref|XP_026470630.1|	XP_015764322	216	220	26.67	99	2e-16	85.9	225	70779	Acropora digitifera	Non-Insecta Eukaryota
ref|XP_026469680.1|ref|XP_026469680.1|	XP_026130146	213	1939	41.21	86	0.0002	53.1	165	7957	Carassius auratus	Non-Insecta Eukaryota
ref|XP_026470532.1|ref|XP_026470532.1|	XP_001635292;EDO43229	212	182	32.09	63	3e-16	84.7	134	45351	Nematostella vectensis	Non-Insecta Eukaryota
ref|XP_026481039.1|ref|XP_026481039.1|	CBJ27830	211	890	23.73	55	0.009	47.8	118	2880	Ectocarpus siliculosus	Non-Insecta Eukaryota
ref|XP_026476653.1|ref|XP_026476653.1|	CBJ27830	211	890	23.73	55	0.009	47.8	118	2880	Ectocarpus siliculosus	Non-Insecta Eukaryota
ref|XP_026470638.1|ref|XP_026470638.1|	XP_002735134	211	263	32.24	68	2e-18	92	152	10224	Saccoglossus kowalevskii	Non-Insecta Eukaryota
ref|XP_026471633.1|ref|XP_026471633.1|	XP_006006026	210	315	28.96	83	6e-09	65.5	183	7897	Latimeria chalumnae	Non-Insecta Eukaryota
ref|XP_026470629.1|ref|XP_026470629.1|	XP_013396892	210	267	31.88	63	8e-15	81.6	138	7574	Lingula anatina	Non-Insecta Eukaryota
ref|XP_026470628.1|ref|XP_026470628.1|	XP_002735134	210	263	29.93	69	5e-15	82	147	10224	Saccoglossus kowalevskii	Non-Insecta Eukaryota
ref|XP_026475792.1|ref|XP_026475792.1|	XP_002735134	210	263	29.93	69	2e-15	83.6	147	10224	Saccoglossus kowalevskii	Non-Insecta Eukaryota
ref|XP_026470627.1|ref|XP_026470627.1|	XP_002735134	208	263	29.93	69	4e-14	79.3	147	10224	Saccoglossus kowalevskii	Non-Insecta Eukaryota
ref|XP_026468151.1|ref|XP_026468151.1|	XP_027004105	207	488	38.76	94	5e-17	90.1	209	1234273	Tachysurus fulvidraco	Non-Insecta Eukaryota
ref|XP_026482272.1|ref|XP_026482272.1|	XP_026130146	206	1939	45	89	1e-07	62.8	180	7957	Carassius auratus	Non-Insecta Eukaryota
ref|XP_026476555.1|ref|XP_026476555.1|	SBT00896	205	442	40.91	94	0.005	48.1	110	864141	Plasmodium ovale curtisi	Non-Insecta Eukaryota
ref|XP_026471155.1|ref|XP_026471155.1|	XP_015267584	203	317	42.27	48	6e-10	68.2	97	146911	Gekko japonicus	Non-Insecta Eukaryota
ref|XP_026479140.1|ref|XP_026479140.1|	KFY92492	202	201	92.52	80	2e-47	167	147	1420913	Pseudogymnoascus sp. VKM F-4518 (FW-2643)	Non-Insecta Eukaryota
ref|XP_026480152.1|ref|XP_026480152.1|	EYC07488	200	1652	45.9	31	0.0007	51.2	61	53326	Ancylostoma ceylanicum	Non-Insecta Eukaryota
ref|XP_026481588.1|ref|XP_026481588.1|	XP_013068335	198	416	34.29	68	4e-06	57	140	6526	Biomphalaria glabrata	Non-Insecta Eukaryota
ref|XP_026482102.1|ref|XP_026482102.1|	XP_015798850	193	503	35.87	99	2e-23	107	184	105023	Nothobranchius furzeri	Non-Insecta Eukaryota
ref|XP_026469791.1|ref|XP_026469791.1|	XP_020475562;XP_020475569	192	396	30.53	67	0.0003	51.6	131	43700	Monopterus albus	Non-Insecta Eukaryota
ref|XP_026470637.1|ref|XP_026470637.1|	XP_002735134	191	263	32.24	75	1e-18	92.4	152	10224	Saccoglossus kowalevskii	Non-Insecta Eukaryota
ref|XP_026467872.1|ref|XP_026467872.1|	XP_015798850	190	503	35.36	88	3e-29	124	181	105023	Nothobranchius furzeri	Non-Insecta Eukaryota
ref|XP_026481441.1|ref|XP_026481441.1|	ADI44338	188	125	51.72	46	1e-19	91.7	87	488523	Euperipatoides kanangrensis	Non-Insecta Eukaryota
ref|XP_026481371.1|ref|XP_026481371.1|	XP_015798850	188	503	44.64	95	7e-23	106	168	105023	Nothobranchius furzeri	Non-Insecta Eukaryota
ref|XP_026482132.1|ref|XP_026482132.1|	XP_020384224	188	560	32.48	83	1e-10	70.9	157	259920	Rhincodon typus	Non-Insecta Eukaryota
ref|XP_026481176.1|ref|XP_026481176.1|	XP_021955552;XP_021955553;OXA51471	187	841	40	35	7e-07	59.7	65	158441	Folsomia candida	Non-Insecta Eukaryota
ref|XP_026481392.1|ref|XP_026481392.1|	XP_007675117;EMC97041	185	426	28.57	74	0.009	47	140	717646	Baudoinia panamericana UAMH 10762	Non-Insecta Eukaryota
ref|XP_026480509.1|ref|XP_026480509.1|	XP_017177931	185	173	37.08	45	3e-06	55.5	89	10090	Mus musculus	Non-Insecta Eukaryota
ref|XP_026470840.1|ref|XP_026470840.1|	XP_001375255	184	261	61.68	91	2e-64	211	167	13616	Monodelphis domestica	Non-Insecta Eukaryota
ref|XP_026475628.1|ref|XP_026475628.1|	XP_025087648;XP_025087649	183	493	40	59	7e-16	86.3	110	400727	Pomacea canaliculata	Non-Insecta Eukaryota
ref|XP_026465883.1|ref|XP_026465883.1|	KFO99767	181	330	30.16	82	2e-08	63.5	126	9244	Calypte anna	Non-Insecta Eukaryota
ref|XP_026471045.1|ref|XP_026471045.1|	XP_015754831	180	127	49.37	77	2e-15	80.1	79	70779	Acropora digitifera	Non-Insecta Eukaryota
ref|XP_026476014.1|ref|XP_026476014.1|	XP_020384224	177	560	32.48	88	2e-10	70.5	157	259920	Rhincodon typus	Non-Insecta Eukaryota
ref|XP_026470626.1|ref|XP_026470626.1|	XP_015906018	176	254	25.95	90	4e-09	64.3	158	114398	Parasteatoda tepidariorum	Non-Insecta Eukaryota
ref|XP_026464730.1|ref|XP_026464730.1|	ODM91010	173	427	39.8	57	3e-15	83.6	98	48709	Orchesella cincta	Non-Insecta Eukaryota
ref|XP_026471772.1|ref|XP_026471772.1|	XP_014678990	173	1646	31.86	61	1e-06	58.9	113	37621	Priapulus caudatus	Non-Insecta Eukaryota
ref|XP_026479395.1|ref|XP_026479395.1|	ORY93639	170	178	67.05	52	5e-34	130	88	13706	Syncephalastrum racemosum	Non-Insecta Eukaryota
ref|XP_026462137.1|ref|XP_026462137.1|	XP_013814863	167	129	41.18	60	3e-17	85.1	102	202946	Apteryx australis mantelli	Non-Insecta Eukaryota
ref|XP_026471432.1|ref|XP_026471432.1|	XP_008104164	165	197	46.15	55	1e-06	56.2	91	28377	Anolis carolinensis	Non-Insecta Eukaryota
ref|XP_026482662.1|ref|XP_026482662.1|	OLQ03168	165	1349	32.06	76	0.021	45.8	131	2951	Symbiodinium microadriaticum	Non-Insecta Eukaryota
ref|XP_026463843.1|ref|XP_026463843.1|	XP_010208821	164	343	36.52	68	3e-10	68.6	115	57412	Colius striatus	Non-Insecta Eukaryota
ref|XP_026464341.1|ref|XP_026464341.1|	XP_013314379;KIW53795	162	1305	26.67	65	0.078	43.9	105	348802	Exophiala xenobiotica	Non-Insecta Eukaryota
ref|XP_026465607.1|ref|XP_026465607.1|	XP_013314379;KIW53795	162	1305	26.67	65	0.078	43.9	105	348802	Exophiala xenobiotica	Non-Insecta Eukaryota
ref|XP_026471057.1|ref|XP_026471057.1|	XP_015754831	160	127	42.2	67	1e-12	72.4	109	70779	Acropora digitifera	Non-Insecta Eukaryota
ref|XP_026478003.1|ref|XP_026478003.1|	XP_020784260	155	634	31.25	65	0.003	48.1	144	150288	Boleophthalmus pectinirostris	Non-Insecta Eukaryota
ref|XP_026476456.1|ref|XP_026476456.1|	XP_012696003	155	1235	40.57	70	1e-13	79.7	106	7950	Clupea harengus	Non-Insecta Eukaryota
ref|XP_026462939.1|ref|XP_026462939.1|	XP_018815038	155	340	65.71	35	0.0003	50.4	35	51240	Juglans regia	Non-Insecta Eukaryota
ref|XP_026470431.1|ref|XP_026470431.1|	CCD56114	151	881	45.83	60	8e-16	85.9	96	999810	Botrytis cinerea T4	Non-Insecta Eukaryota
ref|XP_026464545.1|ref|XP_026464545.1|	KOF90681	149	127	26.88	62	0.02	43.5	93	37653	Octopus bimaculoides	Non-Insecta Eukaryota
ref|XP_026481995.1|ref|XP_026481995.1|	XP_001627864;EDO35801	148	189	29.93	90	0.003	46.6	137	45351	Nematostella vectensis	Non-Insecta Eukaryota
ref|XP_026471435.1|ref|XP_026471435.1|	XP_008104164	146	197	46.15	62	1e-06	55.8	91	28377	Anolis carolinensis	Non-Insecta Eukaryota
ref|XP_026468213.1|ref|XP_026468213.1|	ORX61822	145	958	47.22	77	4e-06	57	108	1754192	Anaeromyces robustus	Non-Insecta Eukaryota
ref|XP_026468215.1|ref|XP_026468215.1|	ORX61822	145	958	47.22	77	4e-06	57	108	1754192	Anaeromyces robustus	Non-Insecta Eukaryota
ref|XP_026481086.1|ref|XP_026481086.1|	XP_002887335;EFH63594	145	169	36.14	56	3e-07	57	83	81972	Arabidopsis lyrata subsp. lyrata	Non-Insecta Eukaryota
ref|XP_026481233.1|ref|XP_026481233.1|	XP_025348824;PWN21664	145	1064	44.07	39	4e-06	57	59	1684307	Pseudomicrostroma glucosiphilum	Non-Insecta Eukaryota
ref|XP_026467649.1|ref|XP_026467649.1|	XP_027209322	144	222	87.5	17	0.003	47	24	6689	Penaeus vannamei	Non-Insecta Eukaryota
ref|XP_026481668.1|ref|XP_026481668.1|	OMJ85879	144	901	39.77	54	0.01	46.2	88	5963	Stentor coeruleus	Non-Insecta Eukaryota
ref|XP_026464838.1|ref|XP_026464838.1|	EFX67467	143	423	37.5	47	0.002	48.1	72	6669	Daphnia pulex	Non-Insecta Eukaryota
ref|XP_026471437.1|ref|XP_026471437.1|	XP_008104164	141	197	46.15	65	1e-06	55.8	91	28377	Anolis carolinensis	Non-Insecta Eukaryota
ref|XP_026478959.1|ref|XP_026478959.1|	XP_023229070	141	81	56.92	45	1e-10	65.9	65	218467	Centruroides sculpturatus	Non-Insecta Eukaryota
ref|XP_026469862.1|ref|XP_026469862.1|	XP_001615048;EDL45321	139	371	56.25	45	6e-05	52.4	64	5855	Plasmodium vivax	Non-Insecta Eukaryota
ref|XP_026470460.1|ref|XP_026470460.1|	XP_018007885	138	1824	50.43	90	5e-23	106	115	294128	Hyalella azteca	Non-Insecta Eukaryota
ref|XP_026461250.1|ref|XP_026461250.1|	PIN98141	138	197	39.01	100	5e-24	103	141	8400	Rana catesbeiana	Non-Insecta Eukaryota
ref|XP_026482271.1|ref|XP_026482271.1|	XP_026063181	137	1271	30.4	82	4e-06	57	125	7957	Carassius auratus	Non-Insecta Eukaryota
ref|XP_026469418.1|ref|XP_026469418.1|	PNW74635	131	1063	36.27	86	0.001	48.9	102	3055	Chlamydomonas reinhardtii	Non-Insecta Eukaryota
ref|XP_026471059.1|ref|XP_026471059.1|	XP_015754831	129	127	43.37	64	2e-10	65.5	83	70779	Acropora digitifera	Non-Insecta Eukaryota
ref|XP_026480218.1|ref|XP_026480218.1|	PFX22525	128	716	51.16	74	1e-16	87	86	50429	Stylophora pistillata	Non-Insecta Eukaryota
ref|XP_026465279.1|ref|XP_026465279.1|	EKC26119	125	1005	34.25	58	0.039	43.9	73	29159	Crassostrea gigas	Non-Insecta Eukaryota
ref|XP_026464019.1|ref|XP_026464019.1|	ROT70791	125	456	36.49	94	0.013	45.1	148	6689	Penaeus vannamei	Non-Insecta Eukaryota
ref|XP_026478543.1|ref|XP_026478543.1|	XP_006673277;EGX89822	124	2326	33.01	81	0.054	43.5	103	983644	Cordyceps militaris CM01	Non-Insecta Eukaryota
ref|XP_026462674.1|ref|XP_026462674.1|	VDN86796	120	208	36.84	98	2e-09	63.5	114	6280	Brugia pahangi	Non-Insecta Eukaryota
ref|XP_026471626.1|ref|XP_026471626.1|	ORY82180	119	151	59.32	50	7e-15	77.8	59	1754190	Neocallimastix californiae	Non-Insecta Eukaryota
ref|XP_026471049.1|ref|XP_026471049.1|	XP_015754831	118	127	50.63	67	9e-17	82	79	70779	Acropora digitifera	Non-Insecta Eukaryota
ref|XP_026471042.1|ref|XP_026471042.1|	XP_015754831	117	127	50.63	68	8e-17	82.4	79	70779	Acropora digitifera	Non-Insecta Eukaryota
ref|XP_026471050.1|ref|XP_026471050.1|	XP_015754831	117	127	49.38	69	1e-16	82	81	70779	Acropora digitifera	Non-Insecta Eukaryota
ref|XP_026471043.1|ref|XP_026471043.1|	XP_015754831	117	127	49.38	69	4e-17	83.2	81	70779	Acropora digitifera	Non-Insecta Eukaryota
ref|XP_026471041.1|ref|XP_026471041.1|	XP_015754831	117	127	49.37	68	1e-16	82	79	70779	Acropora digitifera	Non-Insecta Eukaryota
ref|XP_026471111.1|ref|XP_026471111.1|	XP_015754831	117	127	42.24	98	1e-18	87	116	70779	Acropora digitifera	Non-Insecta Eukaryota
ref|XP_026471115.1|ref|XP_026471115.1|	XP_015754831	117	127	42.24	98	1e-18	87	116	70779	Acropora digitifera	Non-Insecta Eukaryota
ref|XP_026481721.1|ref|XP_026481721.1|	XP_002887335;EFH63594	117	169	36.14	69	3e-07	56.6	83	81972	Arabidopsis lyrata subsp. lyrata	Non-Insecta Eukaryota
ref|XP_026482008.1|ref|XP_026482008.1|	XP_026063180	117	1272	29.63	85	0.0002	51.2	108	7957	Carassius auratus	Non-Insecta Eukaryota
ref|XP_026471054.1|ref|XP_026471054.1|	XP_015754831	116	127	46.84	68	2e-14	75.9	79	70779	Acropora digitifera	Non-Insecta Eukaryota
ref|XP_026482408.1|ref|XP_026482408.1|	XP_018012542	115	83	37.18	63	0.007	43.1	78	294128	Hyalella azteca	Non-Insecta Eukaryota
ref|XP_026471063.1|ref|XP_026471063.1|	XP_027216005	115	229	46.05	66	5e-13	73.6	76	6689	Penaeus vannamei	Non-Insecta Eukaryota
ref|XP_026472733.1|ref|XP_026472733.1|	EPZ36176;RKP21868	115	225	39.77	77	3e-12	71.6	88	988480	Rozella allomycis CSF55	Non-Insecta Eukaryota
ref|XP_026471065.1|ref|XP_026471065.1|	EPZ36176;RKP21868	115	225	39.77	77	3e-12	71.2	88	988480	Rozella allomycis CSF55	Non-Insecta Eukaryota
ref|XP_026472734.1|ref|XP_026472734.1|	EPZ36176;RKP21868	115	225	39.77	77	3e-12	71.6	88	988480	Rozella allomycis CSF55	Non-Insecta Eukaryota
ref|XP_026482977.1|ref|XP_026482977.1|	CDO54181	113	822	28.44	89	0.0002	51.2	109	1173061	Geotrichum candidum	Non-Insecta Eukaryota
ref|XP_026481768.1|ref|XP_026481768.1|	XP_018931443	109	168	32.35	85	0.044	42	102	7962	Cyprinus carpio	Non-Insecta Eukaryota
ref|XP_026475729.1|ref|XP_026475729.1|	XP_015754831	108	127	50	67	2e-13	73.2	72	70779	Acropora digitifera	Non-Insecta Eukaryota
ref|XP_026476761.1|ref|XP_026476761.1|	XP_002980962;EFJ09615;EFJ18147	103	110	32.29	90	2e-05	50.4	96	88036	Selaginella moellendorffii	Non-Insecta Eukaryota
ref|XP_026471048.1|ref|XP_026471048.1|	XP_015754831	102	127	49.38	79	1e-16	80.9	81	70779	Acropora digitifera	Non-Insecta Eukaryota
ref|XP_026482265.1|ref|XP_026482265.1|	XP_012696480	101	1336	32.29	92	0.011	45.4	96	7950	Clupea harengus	Non-Insecta Eukaryota
ref|XP_026464567.1|ref|XP_026464567.1|	XP_025087648;XP_025087649	76	493	42.03	88	3e-07	57.8	69	400727	Pomacea canaliculata	Non-Insecta Eukaryota
ref|XP_026473683.1|ref|XP_026473683.1|	XP_011583400	73	282	60.34	79	2e-15	79	58	216574	Aquila chrysaetos canadensis	Non-Insecta Eukaryota
ref|XP_026467306.1|ref|XP_026467306.1|		5176									None
ref|XP_026467307.1|ref|XP_026467307.1|		4659									None
ref|XP_026471204.1|ref|XP_026471204.1|		4068									None
ref|XP_026482433.1|ref|XP_026482433.1|		3150									None
ref|XP_026474843.1|ref|XP_026474843.1|		2757									None
ref|XP_026474664.1|ref|XP_026474664.1|		2318									None
ref|XP_026482402.1|ref|XP_026482402.1|		2047									None
ref|XP_026471832.1|ref|XP_026471832.1|		2037									None
ref|XP_026482532.1|ref|XP_026482532.1|		2028									None
ref|XP_026464791.1|ref|XP_026464791.1|		1988									None
ref|XP_026470564.1|ref|XP_026470564.1|		1968									None
ref|XP_026475827.1|ref|XP_026475827.1|		1922									None
ref|XP_026482401.1|ref|XP_026482401.1|		1903									None
ref|XP_026476261.1|ref|XP_026476261.1|		1857									None
ref|XP_026476110.1|ref|XP_026476110.1|		1711									None
ref|XP_026479144.1|ref|XP_026479144.1|		1689									None
ref|XP_026474508.1|ref|XP_026474508.1|		1675									None
ref|XP_026462574.1|ref|XP_026462574.1|		1653									None
ref|XP_026464700.1|ref|XP_026464700.1|		1633									None
ref|XP_026471012.1|ref|XP_026471012.1|		1623									None
ref|XP_026477977.1|ref|XP_026477977.1|		1579									None
ref|XP_026472792.1|ref|XP_026472792.1|		1548									None
ref|XP_026472794.1|ref|XP_026472794.1|		1548									None
ref|XP_026472795.1|ref|XP_026472795.1|		1548									None
ref|XP_026472796.1|ref|XP_026472796.1|		1548									None
ref|XP_026472793.1|ref|XP_026472793.1|		1548									None
ref|XP_026476154.1|ref|XP_026476154.1|		1528									None
ref|XP_026479646.1|ref|XP_026479646.1|		1383									None
ref|XP_026479645.1|ref|XP_026479645.1|		1383									None
ref|XP_026477482.1|ref|XP_026477482.1|		1381									None
ref|XP_026477971.1|ref|XP_026477971.1|		1381									None
ref|XP_026477973.1|ref|XP_026477973.1|		1380									None
ref|XP_026479433.1|ref|XP_026479433.1|		1355									None
ref|XP_026474674.1|ref|XP_026474674.1|		1353									None
ref|XP_026477618.1|ref|XP_026477618.1|		1286									None
ref|XP_026483063.1|ref|XP_026483063.1|		1285									None
ref|XP_026476156.1|ref|XP_026476156.1|		1256									None
ref|XP_026469156.1|ref|XP_026469156.1|		1243									None
ref|XP_026475290.1|ref|XP_026475290.1|		1236									None
ref|XP_026469157.1|ref|XP_026469157.1|		1216									None
ref|XP_026468956.1|ref|XP_026468956.1|		1216									None
ref|XP_026468960.1|ref|XP_026468960.1|		1216									None
ref|XP_026469158.1|ref|XP_026469158.1|		1215									None
ref|XP_026470417.1|ref|XP_026470417.1|		1208									None
ref|XP_026477823.1|ref|XP_026477823.1|		1206									None
ref|XP_026482510.1|ref|XP_026482510.1|		1204									None
ref|XP_026466057.1|ref|XP_026466057.1|		1144									None
ref|XP_026474397.1|ref|XP_026474397.1|		1133									None
ref|XP_026480756.1|ref|XP_026480756.1|		1104									None
ref|XP_026464790.1|ref|XP_026464790.1|		1099									None
ref|XP_026475826.1|ref|XP_026475826.1|		1083									None
ref|XP_026476738.1|ref|XP_026476738.1|		1080									None
ref|XP_026474386.1|ref|XP_026474386.1|		1016									None
ref|XP_026482911.1|ref|XP_026482911.1|		1004									None
ref|XP_026463985.1|ref|XP_026463985.1|		983									None
ref|XP_026463932.1|ref|XP_026463932.1|		981									None
ref|XP_026479255.1|ref|XP_026479255.1|		977									None
ref|XP_026463933.1|ref|XP_026463933.1|		966									None
ref|XP_026479268.1|ref|XP_026479268.1|		949									None
ref|XP_026465266.1|ref|XP_026465266.1|		948									None
ref|XP_026482159.1|ref|XP_026482159.1|		930									None
ref|XP_026481555.1|ref|XP_026481555.1|		922									None
ref|XP_026469881.1|ref|XP_026469881.1|		920									None
ref|XP_026461184.1|ref|XP_026461184.1|		912									None
ref|XP_026465273.1|ref|XP_026465273.1|		901									None
ref|XP_026472771.1|ref|XP_026472771.1|		900									None
ref|XP_026462941.1|ref|XP_026462941.1|		894									None
ref|XP_026480063.1|ref|XP_026480063.1|		886									None
ref|XP_026470688.1|ref|XP_026470688.1|		857									None
ref|XP_026477588.1|ref|XP_026477588.1|		845									None
ref|XP_026469866.1|ref|XP_026469866.1|		841									None
ref|XP_026464636.1|ref|XP_026464636.1|		840									None
ref|XP_026471251.1|ref|XP_026471251.1|		839									None
ref|XP_026464005.1|ref|XP_026464005.1|		838									None
ref|XP_026467547.1|ref|XP_026467547.1|		815									None
ref|XP_026479815.1|ref|XP_026479815.1|		812									None
ref|XP_026474538.1|ref|XP_026474538.1|		812									None
ref|XP_026476272.1|ref|XP_026476272.1|		804									None
ref|XP_026479301.1|ref|XP_026479301.1|		804									None
ref|XP_026469990.1|ref|XP_026469990.1|		793									None
ref|XP_026470695.1|ref|XP_026470695.1|		792									None
ref|XP_026477593.1|ref|XP_026477593.1|		779									None
ref|XP_026479814.1|ref|XP_026479814.1|		767									None
ref|XP_026461334.1|ref|XP_026461334.1|		750									None
ref|XP_026462357.1|ref|XP_026462357.1|		749									None
ref|XP_026462356.1|ref|XP_026462356.1|		749									None
ref|XP_026467710.1|ref|XP_026467710.1|		747									None
ref|XP_026479821.1|ref|XP_026479821.1|		733									None
ref|XP_026474367.1|ref|XP_026474367.1|		724									None
ref|XP_026481754.1|ref|XP_026481754.1|		719									None
ref|XP_026462358.1|ref|XP_026462358.1|		718									None
ref|XP_026471790.1|ref|XP_026471790.1|		709									None
ref|XP_026467500.1|ref|XP_026467500.1|		707									None
ref|XP_026464006.1|ref|XP_026464006.1|		702									None
ref|XP_026465272.1|ref|XP_026465272.1|		696									None
ref|XP_026480746.1|ref|XP_026480746.1|		693									None
ref|XP_026480154.1|ref|XP_026480154.1|		692									None
ref|XP_026473977.1|ref|XP_026473977.1|		690									None
ref|XP_026480175.1|ref|XP_026480175.1|		677									None
ref|XP_026476916.1|ref|XP_026476916.1|		675									None
ref|XP_026482503.1|ref|XP_026482503.1|		674									None
ref|XP_026480211.1|ref|XP_026480211.1|		669									None
ref|XP_026471473.1|ref|XP_026471473.1|		663									None
ref|XP_026481353.1|ref|XP_026481353.1|		662									None
ref|XP_026475679.1|ref|XP_026475679.1|		661									None
ref|XP_026479735.1|ref|XP_026479735.1|		651									None
ref|XP_026462354.1|ref|XP_026462354.1|		650									None
ref|XP_026462353.1|ref|XP_026462353.1|		650									None
ref|XP_026476291.1|ref|XP_026476291.1|		649									None
ref|XP_026477020.1|ref|XP_026477020.1|		634									None
ref|XP_026464223.1|ref|XP_026464223.1|		632									None
ref|XP_026467585.1|ref|XP_026467585.1|		630									None
ref|XP_026466026.1|ref|XP_026466026.1|		628									None
ref|XP_026476214.1|ref|XP_026476214.1|		610									None
ref|XP_026482512.1|ref|XP_026482512.1|		607									None
ref|XP_026463171.1|ref|XP_026463171.1|		604									None
ref|XP_026477544.1|ref|XP_026477544.1|		604									None
ref|XP_026464335.1|ref|XP_026464335.1|		599									None
ref|XP_026461354.1|ref|XP_026461354.1|		591									None
ref|XP_026476466.1|ref|XP_026476466.1|		584									None
ref|XP_026461294.1|ref|XP_026461294.1|		578									None
ref|XP_026479245.1|ref|XP_026479245.1|		574									None
ref|XP_026467713.1|ref|XP_026467713.1|		571									None
ref|XP_026467496.1|ref|XP_026467496.1|		565									None
ref|XP_026480169.1|ref|XP_026480169.1|		564									None
ref|XP_026475742.1|ref|XP_026475742.1|		557									None
ref|XP_026479714.1|ref|XP_026479714.1|		548									None
ref|XP_026482728.1|ref|XP_026482728.1|		540									None
ref|XP_026467529.1|ref|XP_026467529.1|		539									None
ref|XP_026461309.1|ref|XP_026461309.1|		535									None
ref|XP_026475018.1|ref|XP_026475018.1|		531									None
ref|XP_026470400.1|ref|XP_026470400.1|		528									None
ref|XP_026465841.1|ref|XP_026465841.1|		522									None
ref|XP_026481586.1|ref|XP_026481586.1|		522									None
ref|XP_026470253.1|ref|XP_026470253.1|		506									None
ref|XP_026465598.1|ref|XP_026465598.1|		504									None
ref|XP_026474066.1|ref|XP_026474066.1|		503									None
ref|XP_026471232.1|ref|XP_026471232.1|		502									None
ref|XP_026478995.1|ref|XP_026478995.1|		500									None
ref|XP_026464794.1|ref|XP_026464794.1|		496									None
ref|XP_026471066.1|ref|XP_026471066.1|		494									None
ref|XP_026481728.1|ref|XP_026481728.1|		492									None
ref|XP_026471104.1|ref|XP_026471104.1|		491									None
ref|XP_026465142.1|ref|XP_026465142.1|		485									None
ref|XP_026479680.1|ref|XP_026479680.1|		483									None
ref|XP_026469722.1|ref|XP_026469722.1|		481									None
ref|XP_026467923.1|ref|XP_026467923.1|		481									None
ref|XP_026476553.1|ref|XP_026476553.1|		478									None
ref|XP_026471233.1|ref|XP_026471233.1|		477									None
ref|XP_026482830.1|ref|XP_026482830.1|		475									None
ref|XP_026462043.1|ref|XP_026462043.1|		473									None
ref|XP_026470053.1|ref|XP_026470053.1|		468									None
ref|XP_026476554.1|ref|XP_026476554.1|		466									None
ref|XP_026474519.1|ref|XP_026474519.1|		464									None
ref|XP_026465264.1|ref|XP_026465264.1|		464									None
ref|XP_026478641.1|ref|XP_026478641.1|		461									None
ref|XP_026467078.1|ref|XP_026467078.1|		460									None
ref|XP_026467079.1|ref|XP_026467079.1|		454									None
ref|XP_026471491.1|ref|XP_026471491.1|		453									None
ref|XP_026482912.1|ref|XP_026482912.1|		451									None
ref|XP_026479670.1|ref|XP_026479670.1|		451									None
ref|XP_026477602.1|ref|XP_026477602.1|		448									None
ref|XP_026462873.1|ref|XP_026462873.1|		447									None
ref|XP_026481557.1|ref|XP_026481557.1|		446									None
ref|XP_026461417.1|ref|XP_026461417.1|		446									None
ref|XP_026471883.1|ref|XP_026471883.1|		443									None
ref|XP_026482796.1|ref|XP_026482796.1|		442									None
ref|XP_026465106.1|ref|XP_026465106.1|		441									None
ref|XP_026461577.1|ref|XP_026461577.1|		440									None
ref|XP_026479228.1|ref|XP_026479228.1|		438									None
ref|XP_026465275.1|ref|XP_026465275.1|		436									None
ref|XP_026471573.1|ref|XP_026471573.1|		436									None
ref|XP_026471240.1|ref|XP_026471240.1|		434									None
ref|XP_026467081.1|ref|XP_026467081.1|		434									None
ref|XP_026466774.1|ref|XP_026466774.1|		432									None
ref|XP_026466775.1|ref|XP_026466775.1|		426									None
ref|XP_026477074.1|ref|XP_026477074.1|		425									None
ref|XP_026469766.1|ref|XP_026469766.1|		417									None
ref|XP_026476932.1|ref|XP_026476932.1|		417									None
ref|XP_026477541.1|ref|XP_026477541.1|		417									None
ref|XP_026474317.1|ref|XP_026474317.1|		415									None
ref|XP_026462594.1|ref|XP_026462594.1|		410									None
ref|XP_026470572.1|ref|XP_026470572.1|		407									None
ref|XP_026469773.1|ref|XP_026469773.1|		407									None
ref|XP_026464755.1|ref|XP_026464755.1|		407									None
ref|XP_026470199.1|ref|XP_026470199.1|		406									None
ref|XP_026470396.1|ref|XP_026470396.1|		405									None
ref|XP_026479180.1|ref|XP_026479180.1|		401									None
ref|XP_026463195.1|ref|XP_026463195.1|		396									None
ref|XP_026477198.1|ref|XP_026477198.1|		393									None
ref|XP_026481752.1|ref|XP_026481752.1|		392									None
ref|XP_026461823.1|ref|XP_026461823.1|		389									None
ref|XP_026461879.1|ref|XP_026461879.1|		389									None
ref|XP_026465188.1|ref|XP_026465188.1|		387									None
ref|XP_026479764.1|ref|XP_026479764.1|		384									None
ref|XP_026464714.1|ref|XP_026464714.1|		384									None
ref|XP_026470024.1|ref|XP_026470024.1|		380									None
ref|XP_026471607.1|ref|XP_026471607.1|		379									None
ref|XP_026472932.1|ref|XP_026472932.1|		377									None
ref|XP_026473547.1|ref|XP_026473547.1|		377									None
ref|XP_026462895.1|ref|XP_026462895.1|		376									None
ref|XP_026461279.1|ref|XP_026461279.1|		373									None
ref|XP_026467846.1|ref|XP_026467846.1|		373									None
ref|XP_026469200.1|ref|XP_026469200.1|		366									None
ref|XP_026462114.1|ref|XP_026462114.1|		362									None
ref|XP_026464437.1|ref|XP_026464437.1|		360									None
ref|XP_026479382.1|ref|XP_026479382.1|		360									None
ref|XP_026482703.1|ref|XP_026482703.1|		360									None
ref|XP_026477346.1|ref|XP_026477346.1|		360									None
ref|XP_026465243.1|ref|XP_026465243.1|		359									None
ref|XP_026473672.1|ref|XP_026473672.1|		358									None
ref|XP_026465129.1|ref|XP_026465129.1|		354									None
ref|XP_026462039.1|ref|XP_026462039.1|		352									None
ref|XP_026475958.1|ref|XP_026475958.1|		350									None
ref|XP_026476412.1|ref|XP_026476412.1|		348									None
ref|XP_026469074.1|ref|XP_026469074.1|		348									None
ref|XP_026479220.1|ref|XP_026479220.1|		348									None
ref|XP_026464712.1|ref|XP_026464712.1|		346									None
ref|XP_026469234.1|ref|XP_026469234.1|		345									None
ref|XP_026469235.1|ref|XP_026469235.1|		344									None
ref|XP_026476064.1|ref|XP_026476064.1|		342									None
ref|XP_026474324.1|ref|XP_026474324.1|		340									None
ref|XP_026474318.1|ref|XP_026474318.1|		340									None
ref|XP_026474322.1|ref|XP_026474322.1|		340									None
ref|XP_026474323.1|ref|XP_026474323.1|		340									None
ref|XP_026474320.1|ref|XP_026474320.1|		340									None
ref|XP_026474319.1|ref|XP_026474319.1|		340									None
ref|XP_026469079.1|ref|XP_026469079.1|		337									None
ref|XP_026482989.1|ref|XP_026482989.1|		337									None
ref|XP_026472896.1|ref|XP_026472896.1|		336									None
ref|XP_026461824.1|ref|XP_026461824.1|		336									None
ref|XP_026461880.1|ref|XP_026461880.1|		336									None
ref|XP_026482818.1|ref|XP_026482818.1|		336									None
ref|XP_026465525.1|ref|XP_026465525.1|		332									None
ref|XP_026469748.1|ref|XP_026469748.1|		332									None
ref|XP_026466037.1|ref|XP_026466037.1|		329									None
ref|XP_026475562.1|ref|XP_026475562.1|		329									None
ref|XP_026471846.1|ref|XP_026471846.1|		329									None
ref|XP_026462171.1|ref|XP_026462171.1|		328									None
ref|XP_026467775.1|ref|XP_026467775.1|		328									None
ref|XP_026482816.1|ref|XP_026482816.1|		328									None
ref|XP_026467280.1|ref|XP_026467280.1|		326									None
ref|XP_026472341.1|ref|XP_026472341.1|		325									None
ref|XP_026481678.1|ref|XP_026481678.1|		322									None
ref|XP_026461358.1|ref|XP_026461358.1|		321									None
ref|XP_026479350.1|ref|XP_026479350.1|		320									None
ref|XP_026464383.1|ref|XP_026464383.1|		318									None
ref|XP_026470395.1|ref|XP_026470395.1|		316									None
ref|XP_026463065.1|ref|XP_026463065.1|		316									None
ref|XP_026463796.1|ref|XP_026463796.1|		315									None
ref|XP_026464959.1|ref|XP_026464959.1|		315									None
ref|XP_026477047.1|ref|XP_026477047.1|		314									None
ref|XP_026474882.1|ref|XP_026474882.1|		310									None
ref|XP_026477920.1|ref|XP_026477920.1|		310									None
ref|XP_026477484.1|ref|XP_026477484.1|		309									None
ref|XP_026471731.1|ref|XP_026471731.1|		308									None
ref|XP_026474702.1|ref|XP_026474702.1|		307									None
ref|XP_026474620.1|ref|XP_026474620.1|		306									None
ref|XP_026474739.1|ref|XP_026474739.1|		306									None
ref|XP_026469699.1|ref|XP_026469699.1|		305									None
ref|XP_026469698.1|ref|XP_026469698.1|		305									None
ref|XP_026471331.1|ref|XP_026471331.1|		305									None
ref|XP_026479807.1|ref|XP_026479807.1|		305									None
ref|XP_026474151.1|ref|XP_026474151.1|		304									None
ref|XP_026474136.1|ref|XP_026474136.1|		304									None
ref|XP_026468336.1|ref|XP_026468336.1|		304									None
ref|XP_026464722.1|ref|XP_026464722.1|		303									None
ref|XP_026463224.1|ref|XP_026463224.1|		301									None
ref|XP_026476345.1|ref|XP_026476345.1|		298									None
ref|XP_026476396.1|ref|XP_026476396.1|		298									None
ref|XP_026467652.1|ref|XP_026467652.1|		298									None
ref|XP_026480164.1|ref|XP_026480164.1|		297									None
ref|XP_026474439.1|ref|XP_026474439.1|		297									None
ref|XP_026467764.1|ref|XP_026467764.1|		297									None
ref|XP_026475303.1|ref|XP_026475303.1|		296									None
ref|XP_026465326.1|ref|XP_026465326.1|		295									None
ref|XP_026479355.1|ref|XP_026479355.1|		295									None
ref|XP_026468338.1|ref|XP_026468338.1|		294									None
ref|XP_026467778.1|ref|XP_026467778.1|		293									None
ref|XP_026467774.1|ref|XP_026467774.1|		293									None
ref|XP_026468339.1|ref|XP_026468339.1|		293									None
ref|XP_026470534.1|ref|XP_026470534.1|		290									None
ref|XP_026477642.1|ref|XP_026477642.1|		290									None
ref|XP_026476200.1|ref|XP_026476200.1|		290									None
ref|XP_026467528.1|ref|XP_026467528.1|		290									None
ref|XP_026463225.1|ref|XP_026463225.1|		289									None
ref|XP_026482163.1|ref|XP_026482163.1|		289									None
ref|XP_026469457.1|ref|XP_026469457.1|		288									None
ref|XP_026464635.1|ref|XP_026464635.1|		288									None
ref|XP_026467587.1|ref|XP_026467587.1|		286									None
ref|XP_026469248.1|ref|XP_026469248.1|		286									None
ref|XP_026470457.1|ref|XP_026470457.1|		286									None
ref|XP_026477118.1|ref|XP_026477118.1|		286									None
ref|XP_026481036.1|ref|XP_026481036.1|		285									None
ref|XP_026481037.1|ref|XP_026481037.1|		285									None
ref|XP_026479486.1|ref|XP_026479486.1|		282									None
ref|XP_026469963.1|ref|XP_026469963.1|		282									None
ref|XP_026476102.1|ref|XP_026476102.1|		282									None
ref|XP_026464978.1|ref|XP_026464978.1|		282									None
ref|XP_026471555.1|ref|XP_026471555.1|		282									None
ref|XP_026467836.1|ref|XP_026467836.1|		282									None
ref|XP_026482724.1|ref|XP_026482724.1|		282									None
ref|XP_026475605.1|ref|XP_026475605.1|		282									None
ref|XP_026467849.1|ref|XP_026467849.1|		282									None
ref|XP_026467832.1|ref|XP_026467832.1|		282									None
ref|XP_026481245.1|ref|XP_026481245.1|		282									None
ref|XP_026465979.1|ref|XP_026465979.1|		282									None
ref|XP_026471876.1|ref|XP_026471876.1|		282									None
ref|XP_026467862.1|ref|XP_026467862.1|		282									None
ref|XP_026482105.1|ref|XP_026482105.1|		282									None
ref|XP_026471492.1|ref|XP_026471492.1|		282									None
ref|XP_026467833.1|ref|XP_026467833.1|		282									None
ref|XP_026467859.1|ref|XP_026467859.1|		282									None
ref|XP_026467861.1|ref|XP_026467861.1|		282									None
ref|XP_026464728.1|ref|XP_026464728.1|		282									None
ref|XP_026467834.1|ref|XP_026467834.1|		282									None
ref|XP_026483005.1|ref|XP_026483005.1|		281									None
ref|XP_026474610.1|ref|XP_026474610.1|		280									None
ref|XP_026469086.1|ref|XP_026469086.1|		280									None
ref|XP_026467479.1|ref|XP_026467479.1|		279									None
ref|XP_026479984.1|ref|XP_026479984.1|		278									None
ref|XP_026479276.1|ref|XP_026479276.1|		278									None
ref|XP_026476287.1|ref|XP_026476287.1|		278									None
ref|XP_026482100.1|ref|XP_026482100.1|		278									None
ref|XP_026464921.1|ref|XP_026464921.1|		278									None
ref|XP_026480244.1|ref|XP_026480244.1|		277									None
ref|XP_026478759.1|ref|XP_026478759.1|		277									None
ref|XP_026462078.1|ref|XP_026462078.1|		276									None
ref|XP_026465937.1|ref|XP_026465937.1|		276									None
ref|XP_026479277.1|ref|XP_026479277.1|		276									None
ref|XP_026471860.1|ref|XP_026471860.1|		276									None
ref|XP_026475502.1|ref|XP_026475502.1|		276									None
ref|XP_026462129.1|ref|XP_026462129.1|		275									None
ref|XP_026467353.1|ref|XP_026467353.1|		273									None
ref|XP_026481105.1|ref|XP_026481105.1|		272									None
ref|XP_026482596.1|ref|XP_026482596.1|		269									None
ref|XP_026470567.1|ref|XP_026470567.1|		268									None
ref|XP_026469839.1|ref|XP_026469839.1|		268									None
ref|XP_026465915.1|ref|XP_026465915.1|		267									None
ref|XP_026474624.1|ref|XP_026474624.1|		264									None
ref|XP_026471099.1|ref|XP_026471099.1|		264									None
ref|XP_026475791.1|ref|XP_026475791.1|		262									None
ref|XP_026470169.1|ref|XP_026470169.1|		262									None
ref|XP_026481755.1|ref|XP_026481755.1|		261									None
ref|XP_026469458.1|ref|XP_026469458.1|		261									None
ref|XP_026478002.1|ref|XP_026478002.1|		261									None
ref|XP_026471416.1|ref|XP_026471416.1|		260									None
ref|XP_026476556.1|ref|XP_026476556.1|		259									None
ref|XP_026480478.1|ref|XP_026480478.1|		258									None
ref|XP_026466471.1|ref|XP_026466471.1|		258									None
ref|XP_026466470.1|ref|XP_026466470.1|		258									None
ref|XP_026466469.1|ref|XP_026466469.1|		258									None
ref|XP_026480284.1|ref|XP_026480284.1|		258									None
ref|XP_026462032.1|ref|XP_026462032.1|		257									None
ref|XP_026482155.1|ref|XP_026482155.1|		257									None
ref|XP_026465245.1|ref|XP_026465245.1|		256									None
ref|XP_026477080.1|ref|XP_026477080.1|		256									None
ref|XP_026464556.1|ref|XP_026464556.1|		256									None
ref|XP_026477150.1|ref|XP_026477150.1|		254									None
ref|XP_026476116.1|ref|XP_026476116.1|		254									None
ref|XP_026478702.1|ref|XP_026478702.1|		253									None
ref|XP_026477091.1|ref|XP_026477091.1|		253									None
ref|XP_026470303.1|ref|XP_026470303.1|		250									None
ref|XP_026465114.1|ref|XP_026465114.1|		249									None
ref|XP_026475838.1|ref|XP_026475838.1|		249									None
ref|XP_026464554.1|ref|XP_026464554.1|		248									None
ref|XP_026470256.1|ref|XP_026470256.1|		247									None
ref|XP_026474929.1|ref|XP_026474929.1|		246									None
ref|XP_026481708.1|ref|XP_026481708.1|		245									None
ref|XP_026481554.1|ref|XP_026481554.1|		243									None
ref|XP_026482656.1|ref|XP_026482656.1|		243									None
ref|XP_026465840.1|ref|XP_026465840.1|		242									None
ref|XP_026482251.1|ref|XP_026482251.1|		241									None
ref|XP_026482250.1|ref|XP_026482250.1|		241									None
ref|XP_026464339.1|ref|XP_026464339.1|		239									None
ref|XP_026465600.1|ref|XP_026465600.1|		239									None
ref|XP_026465562.1|ref|XP_026465562.1|		239									None
ref|XP_026482909.1|ref|XP_026482909.1|		237									None
ref|XP_026481120.1|ref|XP_026481120.1|		236									None
ref|XP_026465248.1|ref|XP_026465248.1|		236									None
ref|XP_026464818.1|ref|XP_026464818.1|		235									None
ref|XP_026465858.1|ref|XP_026465858.1|		235									None
ref|XP_026464809.1|ref|XP_026464809.1|		233									None
ref|XP_026470766.1|ref|XP_026470766.1|		232									None
ref|XP_026464558.1|ref|XP_026464558.1|		231									None
ref|XP_026477866.1|ref|XP_026477866.1|		228									None
ref|XP_026464976.1|ref|XP_026464976.1|		228									None
ref|XP_026482925.1|ref|XP_026482925.1|		228									None
ref|XP_026476342.1|ref|XP_026476342.1|		228									None
ref|XP_026471554.1|ref|XP_026471554.1|		227									None
ref|XP_026480475.1|ref|XP_026480475.1|		227									None
ref|XP_026465085.1|ref|XP_026465085.1|		226									None
ref|XP_026482407.1|ref|XP_026482407.1|		225									None
ref|XP_026481685.1|ref|XP_026481685.1|		224									None
ref|XP_026477477.1|ref|XP_026477477.1|		224									None
ref|XP_026479092.1|ref|XP_026479092.1|		224									None
ref|XP_026481199.1|ref|XP_026481199.1|		223									None
ref|XP_026480476.1|ref|XP_026480476.1|		222									None
ref|XP_026478681.1|ref|XP_026478681.1|		222									None
ref|XP_026469701.1|ref|XP_026469701.1|		222									None
ref|XP_026467566.1|ref|XP_026467566.1|		222									None
ref|XP_026467565.1|ref|XP_026467565.1|		222									None
ref|XP_026464506.1|ref|XP_026464506.1|		222									None
ref|XP_026474745.1|ref|XP_026474745.1|		221									None
ref|XP_026482594.1|ref|XP_026482594.1|		221									None
ref|XP_026461936.1|ref|XP_026461936.1|		220									None
ref|XP_026462821.1|ref|XP_026462821.1|		220									None
ref|XP_026475289.1|ref|XP_026475289.1|		219									None
ref|XP_026482200.1|ref|XP_026482200.1|		219									None
ref|XP_026482238.1|ref|XP_026482238.1|		219									None
ref|XP_026470474.1|ref|XP_026470474.1|		218									None
ref|XP_026477746.1|ref|XP_026477746.1|		217									None
ref|XP_026477745.1|ref|XP_026477745.1|		217									None
ref|XP_026475288.1|ref|XP_026475288.1|		216									None
ref|XP_026475291.1|ref|XP_026475291.1|		216									None
ref|XP_026481549.1|ref|XP_026481549.1|		216									None
ref|XP_026482611.1|ref|XP_026482611.1|		215									None
ref|XP_026476326.1|ref|XP_026476326.1|		215									None
ref|XP_026482923.1|ref|XP_026482923.1|		215									None
ref|XP_026462823.1|ref|XP_026462823.1|		215									None
ref|XP_026462815.1|ref|XP_026462815.1|		214									None
ref|XP_026464357.1|ref|XP_026464357.1|		214									None
ref|XP_026464715.1|ref|XP_026464715.1|		214									None
ref|XP_026479060.1|ref|XP_026479060.1|		213									None
ref|XP_026463852.1|ref|XP_026463852.1|		212									None
ref|XP_026475818.1|ref|XP_026475818.1|		211									None
ref|XP_026479594.1|ref|XP_026479594.1|		211									None
ref|XP_026468159.1|ref|XP_026468159.1|		211									None
ref|XP_026470472.1|ref|XP_026470472.1|		211									None
ref|XP_026471030.1|ref|XP_026471030.1|		210									None
ref|XP_026479544.1|ref|XP_026479544.1|		209									None
ref|XP_026479039.1|ref|XP_026479039.1|		208									None
ref|XP_026461276.1|ref|XP_026461276.1|		208									None
ref|XP_026475495.1|ref|XP_026475495.1|		208									None
ref|XP_026463571.1|ref|XP_026463571.1|		208									None
ref|XP_026464510.1|ref|XP_026464510.1|		208									None
ref|XP_026473216.1|ref|XP_026473216.1|		205									None
ref|XP_026473214.1|ref|XP_026473214.1|		205									None
ref|XP_026473215.1|ref|XP_026473215.1|		205									None
ref|XP_026464553.1|ref|XP_026464553.1|		205									None
ref|XP_026477645.1|ref|XP_026477645.1|		204									None
ref|XP_026469429.1|ref|XP_026469429.1|		202									None
ref|XP_026465235.1|ref|XP_026465235.1|		202									None
ref|XP_026465233.1|ref|XP_026465233.1|		202									None
ref|XP_026468153.1|ref|XP_026468153.1|		200									None
ref|XP_026466438.1|ref|XP_026466438.1|		199									None
ref|XP_026479825.1|ref|XP_026479825.1|		199									None
ref|XP_026466221.1|ref|XP_026466221.1|		199									None
ref|XP_026462718.1|ref|XP_026462718.1|		199									None
ref|XP_026477065.1|ref|XP_026477065.1|		199									None
ref|XP_026466173.1|ref|XP_026466173.1|		198									None
ref|XP_026479706.1|ref|XP_026479706.1|		198									None
ref|XP_026461945.1|ref|XP_026461945.1|		198									None
ref|XP_026465269.1|ref|XP_026465269.1|		197									None
ref|XP_026462293.1|ref|XP_026462293.1|		196									None
ref|XP_026462738.1|ref|XP_026462738.1|		196									None
ref|XP_026461946.1|ref|XP_026461946.1|		195									None
ref|XP_026477750.1|ref|XP_026477750.1|		195									None
ref|XP_026462294.1|ref|XP_026462294.1|		195									None
ref|XP_026482297.1|ref|XP_026482297.1|		192									None
ref|XP_026464627.1|ref|XP_026464627.1|		191									None
ref|XP_026470051.1|ref|XP_026470051.1|		191									None
ref|XP_026461131.1|ref|XP_026461131.1|		189									None
ref|XP_026464264.1|ref|XP_026464264.1|		188									None
ref|XP_026470573.1|ref|XP_026470573.1|		187									None
ref|XP_026471007.1|ref|XP_026471007.1|		187									None
ref|XP_026479569.1|ref|XP_026479569.1|		187									None
ref|XP_026474424.1|ref|XP_026474424.1|		187									None
ref|XP_026477094.1|ref|XP_026477094.1|		187									None
ref|XP_026474501.1|ref|XP_026474501.1|		187									None
ref|XP_026474507.1|ref|XP_026474507.1|		187									None
ref|XP_026479987.1|ref|XP_026479987.1|		186									None
ref|XP_026462944.1|ref|XP_026462944.1|		186									None
ref|XP_026482652.1|ref|XP_026482652.1|		186									None
ref|XP_026471085.1|ref|XP_026471085.1|		185									None
ref|XP_026465529.1|ref|XP_026465529.1|		185									None
ref|XP_026463284.1|ref|XP_026463284.1|		185									None
ref|XP_026480753.1|ref|XP_026480753.1|		184									None
ref|XP_026473652.1|ref|XP_026473652.1|		183									None
ref|XP_026462079.1|ref|XP_026462079.1|		183									None
ref|XP_026461509.1|ref|XP_026461509.1|		182									None
ref|XP_026469538.1|ref|XP_026469538.1|		180									None
ref|XP_026469917.1|ref|XP_026469917.1|		180									None
ref|XP_026482965.1|ref|XP_026482965.1|		179									None
ref|XP_026469092.1|ref|XP_026469092.1|		179									None
ref|XP_026469093.1|ref|XP_026469093.1|		179									None
ref|XP_026469094.1|ref|XP_026469094.1|		179									None
ref|XP_026470221.1|ref|XP_026470221.1|		179									None
ref|XP_026464770.1|ref|XP_026464770.1|		178									None
ref|XP_026472522.1|ref|XP_026472522.1|		178									None
ref|XP_026478140.1|ref|XP_026478140.1|		178									None
ref|XP_026470076.1|ref|XP_026470076.1|		177									None
ref|XP_026480217.1|ref|XP_026480217.1|		177									None
ref|XP_026480628.1|ref|XP_026480628.1|		176									None
ref|XP_026462725.1|ref|XP_026462725.1|		175									None
ref|XP_026469656.1|ref|XP_026469656.1|		175									None
ref|XP_026471401.1|ref|XP_026471401.1|		175									None
ref|XP_026481927.1|ref|XP_026481927.1|		175									None
ref|XP_026481926.1|ref|XP_026481926.1|		175									None
ref|XP_026481925.1|ref|XP_026481925.1|		175									None
ref|XP_026481928.1|ref|XP_026481928.1|		175									None
ref|XP_026471211.1|ref|XP_026471211.1|		174									None
ref|XP_026469644.1|ref|XP_026469644.1|		174									None
ref|XP_026479828.1|ref|XP_026479828.1|		174									None
ref|XP_026480084.1|ref|XP_026480084.1|		171									None
ref|XP_026461971.1|ref|XP_026461971.1|		171									None
ref|XP_026470505.1|ref|XP_026470505.1|		171									None
ref|XP_026466161.1|ref|XP_026466161.1|		170									None
ref|XP_026470949.1|ref|XP_026470949.1|		170									None
ref|XP_026464740.1|ref|XP_026464740.1|		169									None
ref|XP_026469243.1|ref|XP_026469243.1|		169									None
ref|XP_026469244.1|ref|XP_026469244.1|		169									None
ref|XP_026464245.1|ref|XP_026464245.1|		168									None
ref|XP_026469095.1|ref|XP_026469095.1|		168									None
ref|XP_026469430.1|ref|XP_026469430.1|		167									None
ref|XP_026468750.1|ref|XP_026468750.1|		167									None
ref|XP_026470459.1|ref|XP_026470459.1|		167									None
ref|XP_026479231.1|ref|XP_026479231.1|		167									None
ref|XP_026465579.1|ref|XP_026465579.1|		167									None
ref|XP_026465113.1|ref|XP_026465113.1|		166									None
ref|XP_026482885.1|ref|XP_026482885.1|		166									None
ref|XP_026473524.1|ref|XP_026473524.1|		165									None
ref|XP_026461510.1|ref|XP_026461510.1|		165									None
ref|XP_026470498.1|ref|XP_026470498.1|		165									None
ref|XP_026465267.1|ref|XP_026465267.1|		164									None
ref|XP_026461511.1|ref|XP_026461511.1|		164									None
ref|XP_026474261.1|ref|XP_026474261.1|		163									None
ref|XP_026482541.1|ref|XP_026482541.1|		163									None
ref|XP_026477061.1|ref|XP_026477061.1|		163									None
ref|XP_026482106.1|ref|XP_026482106.1|		161									None
ref|XP_026469096.1|ref|XP_026469096.1|		161									None
ref|XP_026469097.1|ref|XP_026469097.1|		161									None
ref|XP_026482371.1|ref|XP_026482371.1|		161									None
ref|XP_026482526.1|ref|XP_026482526.1|		161									None
ref|XP_026482198.1|ref|XP_026482198.1|		161									None
ref|XP_026465741.1|ref|XP_026465741.1|		160									None
ref|XP_026481783.1|ref|XP_026481783.1|		159									None
ref|XP_026464720.1|ref|XP_026464720.1|		159									None
ref|XP_026472918.1|ref|XP_026472918.1|		159									None
ref|XP_026475255.1|ref|XP_026475255.1|		159									None
ref|XP_026464112.1|ref|XP_026464112.1|		159									None
ref|XP_026463982.1|ref|XP_026463982.1|		159									None
ref|XP_026463417.1|ref|XP_026463417.1|		159									None
ref|XP_026474719.1|ref|XP_026474719.1|		158									None
ref|XP_026470513.1|ref|XP_026470513.1|		157									None
ref|XP_026463640.1|ref|XP_026463640.1|		157									None
ref|XP_026465551.1|ref|XP_026465551.1|		157									None
ref|XP_026477339.1|ref|XP_026477339.1|		157									None
ref|XP_026474454.1|ref|XP_026474454.1|		157									None
ref|XP_026482256.1|ref|XP_026482256.1|		157									None
ref|XP_026467681.1|ref|XP_026467681.1|		155									None
ref|XP_026482404.1|ref|XP_026482404.1|		154									None
ref|XP_026482222.1|ref|XP_026482222.1|		154									None
ref|XP_026465271.1|ref|XP_026465271.1|		154									None
ref|XP_026482962.1|ref|XP_026482962.1|		154									None
ref|XP_026470077.1|ref|XP_026470077.1|		154									None
ref|XP_026470052.1|ref|XP_026470052.1|		154									None
ref|XP_026480350.1|ref|XP_026480350.1|		153									None
ref|XP_026465311.1|ref|XP_026465311.1|		153									None
ref|XP_026482366.1|ref|XP_026482366.1|		152									None
ref|XP_026474596.1|ref|XP_026474596.1|		152									None
ref|XP_026465474.1|ref|XP_026465474.1|		152									None
ref|XP_026469098.1|ref|XP_026469098.1|		152									None
ref|XP_026470404.1|ref|XP_026470404.1|		151									None
ref|XP_026480345.1|ref|XP_026480345.1|		151									None
ref|XP_026482847.1|ref|XP_026482847.1|		151									None
ref|XP_026482848.1|ref|XP_026482848.1|		151									None
ref|XP_026479707.1|ref|XP_026479707.1|		151									None
ref|XP_026477543.1|ref|XP_026477543.1|		151									None
ref|XP_026469298.1|ref|XP_026469298.1|		150									None
ref|XP_026465526.1|ref|XP_026465526.1|		149									None
ref|XP_026479290.1|ref|XP_026479290.1|		149									None
ref|XP_026476115.1|ref|XP_026476115.1|		149									None
ref|XP_026470135.1|ref|XP_026470135.1|		148									None
ref|XP_026470125.1|ref|XP_026470125.1|		148									None
ref|XP_026469836.1|ref|XP_026469836.1|		148									None
ref|XP_026476404.1|ref|XP_026476404.1|		148									None
ref|XP_026464485.1|ref|XP_026464485.1|		147									None
ref|XP_026479961.1|ref|XP_026479961.1|		146									None
ref|XP_026476019.1|ref|XP_026476019.1|		144									None
ref|XP_026461128.1|ref|XP_026461128.1|		144									None
ref|XP_026479733.1|ref|XP_026479733.1|		144									None
ref|XP_026464524.1|ref|XP_026464524.1|		143									None
ref|XP_026476006.1|ref|XP_026476006.1|		143									None
ref|XP_026473525.1|ref|XP_026473525.1|		143									None
ref|XP_026479230.1|ref|XP_026479230.1|		143									None
ref|XP_026470136.1|ref|XP_026470136.1|		143									None
ref|XP_026476397.1|ref|XP_026476397.1|		143									None
ref|XP_026470196.1|ref|XP_026470196.1|		143									None
ref|XP_026475302.1|ref|XP_026475302.1|		143									None
ref|XP_026476161.1|ref|XP_026476161.1|		143									None
ref|XP_026469703.1|ref|XP_026469703.1|		143									None
ref|XP_026467452.1|ref|XP_026467452.1|		141									None
ref|XP_026480867.1|ref|XP_026480867.1|		140									None
ref|XP_026479531.1|ref|XP_026479531.1|		140									None
ref|XP_026475301.1|ref|XP_026475301.1|		138									None
ref|XP_026467531.1|ref|XP_026467531.1|		138									None
ref|XP_026466048.1|ref|XP_026466048.1|		138									None
ref|XP_026469849.1|ref|XP_026469849.1|		137									None
ref|XP_026470731.1|ref|XP_026470731.1|		137									None
ref|XP_026468412.1|ref|XP_026468412.1|		137									None
ref|XP_026468413.1|ref|XP_026468413.1|		137									None
ref|XP_026462223.1|ref|XP_026462223.1|		136									None
ref|XP_026482321.1|ref|XP_026482321.1|		136									None
ref|XP_026469441.1|ref|XP_026469441.1|		136									None
ref|XP_026469276.1|ref|XP_026469276.1|		136									None
ref|XP_026468970.1|ref|XP_026468970.1|		136									None
ref|XP_026464972.1|ref|XP_026464972.1|		135									None
ref|XP_026471420.1|ref|XP_026471420.1|		135									None
ref|XP_026470131.1|ref|XP_026470131.1|		135									None
ref|XP_026470126.1|ref|XP_026470126.1|		135									None
ref|XP_026470127.1|ref|XP_026470127.1|		135									None
ref|XP_026482542.1|ref|XP_026482542.1|		134									None
ref|XP_026479879.1|ref|XP_026479879.1|		134									None
ref|XP_026481192.1|ref|XP_026481192.1|		133									None
ref|XP_026477161.1|ref|XP_026477161.1|		133									None
ref|XP_026481996.1|ref|XP_026481996.1|		133									None
ref|XP_026469579.1|ref|XP_026469579.1|		132									None
ref|XP_026474513.1|ref|XP_026474513.1|		132									None
ref|XP_026480500.1|ref|XP_026480500.1|		132									None
ref|XP_026469670.1|ref|XP_026469670.1|		132									None
ref|XP_026470515.1|ref|XP_026470515.1|		131									None
ref|XP_026475292.1|ref|XP_026475292.1|		131									None
ref|XP_026464265.1|ref|XP_026464265.1|		131									None
ref|XP_026469371.1|ref|XP_026469371.1|		131									None
ref|XP_026462139.1|ref|XP_026462139.1|		130									None
ref|XP_026474695.1|ref|XP_026474695.1|		130									None
ref|XP_026480069.1|ref|XP_026480069.1|		130									None
ref|XP_026481200.1|ref|XP_026481200.1|		130									None
ref|XP_026470132.1|ref|XP_026470132.1|		130									None
ref|XP_026470129.1|ref|XP_026470129.1|		130									None
ref|XP_026472246.1|ref|XP_026472246.1|		130									None
ref|XP_026477134.1|ref|XP_026477134.1|		129									None
ref|XP_026481644.1|ref|XP_026481644.1|		129									None
ref|XP_026468826.1|ref|XP_026468826.1|		129									None
ref|XP_026461968.1|ref|XP_026461968.1|		128									None
ref|XP_026470525.1|ref|XP_026470525.1|		128									None
ref|XP_026461462.1|ref|XP_026461462.1|		128									None
ref|XP_026470966.1|ref|XP_026470966.1|		127									None
ref|XP_026477183.1|ref|XP_026477183.1|		127									None
ref|XP_026480979.1|ref|XP_026480979.1|		126									None
ref|XP_026474566.1|ref|XP_026474566.1|		126									None
ref|XP_026471811.1|ref|XP_026471811.1|		126									None
ref|XP_026473179.1|ref|XP_026473179.1|		126									None
ref|XP_026469100.1|ref|XP_026469100.1|		126									None
ref|XP_026466091.1|ref|XP_026466091.1|		125									None
ref|XP_026462842.1|ref|XP_026462842.1|		125									None
ref|XP_026471986.1|ref|XP_026471986.1|		125									None
ref|XP_026462639.1|ref|XP_026462639.1|		124									None
ref|XP_026481643.1|ref|XP_026481643.1|		124									None
ref|XP_026481855.1|ref|XP_026481855.1|		124									None
ref|XP_026469684.1|ref|XP_026469684.1|		123									None
ref|XP_026471602.1|ref|XP_026471602.1|		123									None
ref|XP_026482572.1|ref|XP_026482572.1|		123									None
ref|XP_026462484.1|ref|XP_026462484.1|		122									None
ref|XP_026462529.1|ref|XP_026462529.1|		122									None
ref|XP_026462006.1|ref|XP_026462006.1|		122									None
ref|XP_026471901.1|ref|XP_026471901.1|		122									None
ref|XP_026475816.1|ref|XP_026475816.1|		122									None
ref|XP_026469732.1|ref|XP_026469732.1|		122									None
ref|XP_026465270.1|ref|XP_026465270.1|		121									None
ref|XP_026479258.1|ref|XP_026479258.1|		121									None
ref|XP_026470133.1|ref|XP_026470133.1|		121									None
ref|XP_026470130.1|ref|XP_026470130.1|		121									None
ref|XP_026469295.1|ref|XP_026469295.1|		121									None
ref|XP_026468136.1|ref|XP_026468136.1|		121									None
ref|XP_026474210.1|ref|XP_026474210.1|		121									None
ref|XP_026461967.1|ref|XP_026461967.1|		121									None
ref|XP_026474673.1|ref|XP_026474673.1|		121									None
ref|XP_026474804.1|ref|XP_026474804.1|		121									None
ref|XP_026474675.1|ref|XP_026474675.1|		120									None
ref|XP_026481666.1|ref|XP_026481666.1|		120									None
ref|XP_026477095.1|ref|XP_026477095.1|		120									None
ref|XP_026479493.1|ref|XP_026479493.1|		119									None
ref|XP_026471053.1|ref|XP_026471053.1|		119									None
ref|XP_026464259.1|ref|XP_026464259.1|		119									None
ref|XP_026471896.1|ref|XP_026471896.1|		119									None
ref|XP_026462087.1|ref|XP_026462087.1|		118									None
ref|XP_026463447.1|ref|XP_026463447.1|		118									None
ref|XP_026474580.1|ref|XP_026474580.1|		117									None
ref|XP_026481331.1|ref|XP_026481331.1|		117									None
ref|XP_026477262.1|ref|XP_026477262.1|		117									None
ref|XP_026467387.1|ref|XP_026467387.1|		116									None
ref|XP_026477908.1|ref|XP_026477908.1|		116									None
ref|XP_026476017.1|ref|XP_026476017.1|		115									None
ref|XP_026465963.1|ref|XP_026465963.1|		114									None
ref|XP_026477332.1|ref|XP_026477332.1|		114									None
ref|XP_026461697.1|ref|XP_026461697.1|		113									None
ref|XP_026475343.1|ref|XP_026475343.1|		113									None
ref|XP_026463658.1|ref|XP_026463658.1|		113									None
ref|XP_026470732.1|ref|XP_026470732.1|		113									None
ref|XP_026471897.1|ref|XP_026471897.1|		113									None
ref|XP_026466768.1|ref|XP_026466768.1|		113									None
ref|XP_026480082.1|ref|XP_026480082.1|		113									None
ref|XP_026477206.1|ref|XP_026477206.1|		113									None
ref|XP_026469020.1|ref|XP_026469020.1|		112									None
ref|XP_026482023.1|ref|XP_026482023.1|		111									None
ref|XP_026461355.1|ref|XP_026461355.1|		111									None
ref|XP_026469443.1|ref|XP_026469443.1|		111									None
ref|XP_026477786.1|ref|XP_026477786.1|		111									None
ref|XP_026474607.1|ref|XP_026474607.1|		111									None
ref|XP_026477026.1|ref|XP_026477026.1|		110									None
ref|XP_026482770.1|ref|XP_026482770.1|		110									None
ref|XP_026462184.1|ref|XP_026462184.1|		109									None
ref|XP_026462089.1|ref|XP_026462089.1|		109									None
ref|XP_026465016.1|ref|XP_026465016.1|		109									None
ref|XP_026478564.1|ref|XP_026478564.1|		109									None
ref|XP_026475022.1|ref|XP_026475022.1|		109									None
ref|XP_026474751.1|ref|XP_026474751.1|		108									None
ref|XP_026476283.1|ref|XP_026476283.1|		108									None
ref|XP_026478908.1|ref|XP_026478908.1|		108									None
ref|XP_026466585.1|ref|XP_026466585.1|		108									None
ref|XP_026470134.1|ref|XP_026470134.1|		108									None
ref|XP_026462434.1|ref|XP_026462434.1|		108									None
ref|XP_026462870.1|ref|XP_026462870.1|		107									None
ref|XP_026467213.1|ref|XP_026467213.1|		107									None
ref|XP_026463275.1|ref|XP_026463275.1|		106									None
ref|XP_026467236.1|ref|XP_026467236.1|		106									None
ref|XP_026467256.1|ref|XP_026467256.1|		106									None
ref|XP_026469609.1|ref|XP_026469609.1|		106									None
ref|XP_026468343.1|ref|XP_026468343.1|		106									None
ref|XP_026474888.1|ref|XP_026474888.1|		106									None
ref|XP_026477787.1|ref|XP_026477787.1|		106									None
ref|XP_026471921.1|ref|XP_026471921.1|		106									None
ref|XP_026481350.1|ref|XP_026481350.1|		106									None
ref|XP_026465494.1|ref|XP_026465494.1|		106									None
ref|XP_026465666.1|ref|XP_026465666.1|		106									None
ref|XP_026470737.1|ref|XP_026470737.1|		106									None
ref|XP_026474866.1|ref|XP_026474866.1|		106									None
ref|XP_026475048.1|ref|XP_026475048.1|		106									None
ref|XP_026470554.1|ref|XP_026470554.1|		105									None
ref|XP_026472021.1|ref|XP_026472021.1|		105									None
ref|XP_026479325.1|ref|XP_026479325.1|		105									None
ref|XP_026468139.1|ref|XP_026468139.1|		105									None
ref|XP_026466843.1|ref|XP_026466843.1|		104									None
ref|XP_026475908.1|ref|XP_026475908.1|		104									None
ref|XP_026465277.1|ref|XP_026465277.1|		104									None
ref|XP_026468699.1|ref|XP_026468699.1|		104									None
ref|XP_026480434.1|ref|XP_026480434.1|		104									None
ref|XP_026482712.1|ref|XP_026482712.1|		104									None
ref|XP_026464077.1|ref|XP_026464077.1|		102									None
ref|XP_026474932.1|ref|XP_026474932.1|		102									None
ref|XP_026482454.1|ref|XP_026482454.1|		102									None
ref|XP_026477239.1|ref|XP_026477239.1|		102									None
ref|XP_026477157.1|ref|XP_026477157.1|		102									None
ref|XP_026477170.1|ref|XP_026477170.1|		102									None
ref|XP_026465502.1|ref|XP_026465502.1|		101									None
ref|XP_026482067.1|ref|XP_026482067.1|		101									None
ref|XP_026469383.1|ref|XP_026469383.1|		101									None
ref|XP_026476373.1|ref|XP_026476373.1|		101									None
ref|XP_026464471.1|ref|XP_026464471.1|		101									None
ref|XP_026464469.1|ref|XP_026464469.1|		101									None
ref|XP_026480129.1|ref|XP_026480129.1|		100									None
ref|XP_026470057.1|ref|XP_026470057.1|		100									None
ref|XP_026470059.1|ref|XP_026470059.1|		100									None
ref|XP_026470056.1|ref|XP_026470056.1|		100									None
ref|XP_026470058.1|ref|XP_026470058.1|		100									None
ref|XP_026472534.1|ref|XP_026472534.1|		97									None
ref|XP_026474504.1|ref|XP_026474504.1|		95									None
ref|XP_026474805.1|ref|XP_026474805.1|		94									None
ref|XP_026474505.1|ref|XP_026474505.1|		89									None
ref|XP_026474506.1|ref|XP_026474506.1|		89									None
ref|XP_026471022.1|ref|XP_026471022.1|		85									None
ref|XP_026481891.1|ref|XP_026481891.1|		83									None
ref|XP_026470915.1|ref|XP_026470915.1|		59									None
ref|XP_026480393.1|ref|XP_026480393.1|		54									None
ref|XP_026471072.1|ref|XP_026471072.1|	PNF42107	3777	4154	47.04	63	0	1546	1737	105785	Cryptotermes secundus	Other Insecta
ref|XP_026476494.1|ref|XP_026476494.1|	PSN46112	3359	6115	30.24	56	0	830	1938	6973	Blattella germanica	Other Insecta
ref|XP_026480406.1|ref|XP_026480406.1|	XP_023719026;XP_023719027	2416	2975	36.04	60	1e-79	307	849	105785	Cryptotermes secundus	Other Insecta
ref|XP_026463190.1|ref|XP_026463190.1|	XP_021933106	2332	3279	29.03	83	0	671	1788	136037	Zootermopsis nevadensis	Other Insecta
ref|XP_026474768.1|ref|XP_026474768.1|	PNF35481	2070	921	41.1	46	1e-130	446	983	105785	Cryptotermes secundus	Other Insecta
ref|XP_026474767.1|ref|XP_026474767.1|	PNF35481	2070	921	41.1	46	1e-130	446	983	105785	Cryptotermes secundus	Other Insecta
ref|XP_026468899.1|ref|XP_026468899.1|	KDR08784	1951	431	53.35	21	8e-148	477	448	136037	Zootermopsis nevadensis	Other Insecta
ref|XP_026468915.1|ref|XP_026468915.1|	KDR08784	1945	431	54.07	21	4e-149	481	442	136037	Zootermopsis nevadensis	Other Insecta
ref|XP_026473763.1|ref|XP_026473763.1|	PNF19011	1927	1153	31.84	51	2e-113	402	848	105785	Cryptotermes secundus	Other Insecta
ref|XP_026473764.1|ref|XP_026473764.1|	PNF19011	1871	1153	31.84	53	1e-113	402	848	105785	Cryptotermes secundus	Other Insecta
ref|XP_026463161.1|ref|XP_026463161.1|	KDR12341	1837	2968	28.01	77	4e-103	381	1228	136037	Zootermopsis nevadensis	Other Insecta
ref|XP_026473959.1|ref|XP_026473959.1|	XP_018915583	1542	2157	43.59	18	2e-42	183	195	7038	Bemisia tabaci	Other Insecta
ref|XP_026463100.1|ref|XP_026463100.1|	XP_018915583	1542	2157	43.59	18	2e-42	183	195	7038	Bemisia tabaci	Other Insecta
ref|XP_026473473.1|ref|XP_026473473.1|	XP_023724594;PNF15994	1464	1980	53.44	48	0	669	552	105785	Cryptotermes secundus	Other Insecta
ref|XP_026473474.1|ref|XP_026473474.1|	XP_023724594;PNF15994	1463	1980	53.44	49	0	669	552	105785	Cryptotermes secundus	Other Insecta
ref|XP_026473475.1|ref|XP_026473475.1|	XP_023724594;PNF15994	1443	1980	53.44	49	0	669	552	105785	Cryptotermes secundus	Other Insecta
ref|XP_026482440.1|ref|XP_026482440.1|	XP_023724351	1417	1002	36.14	67	3e-180	576	974	105785	Cryptotermes secundus	Other Insecta
ref|XP_026466982.1|ref|XP_026466982.1|	XP_023703115;PNF38229;PNF38230	1351	1337	25.14	58	1e-46	195	736	105785	Cryptotermes secundus	Other Insecta
ref|XP_026466983.1|ref|XP_026466983.1|	XP_023703115;PNF38229;PNF38230	1351	1337	25.14	58	1e-46	195	736	105785	Cryptotermes secundus	Other Insecta
ref|XP_026466984.1|ref|XP_026466984.1|	XP_023703115;PNF38229;PNF38230	1330	1337	25.14	59	3e-46	194	736	105785	Cryptotermes secundus	Other Insecta
ref|XP_026479183.1|ref|XP_026479183.1|	XP_021939576;XP_021939577;XP_021939578;XP_021939579;XP_021939580;XP_021939581;KDR08391	1309	2085	46.78	68	0	836	917	136037	Zootermopsis nevadensis	Other Insecta
ref|XP_026476210.1|ref|XP_026476210.1|	XP_023712579	1303	1751	38.73	65	5e-85	318	692	105785	Cryptotermes secundus	Other Insecta
ref|XP_026482059.1|ref|XP_026482059.1|	XP_023709175;PNF32049	1280	585	32.36	27	2e-34	152	377	105785	Cryptotermes secundus	Other Insecta
ref|XP_026465853.1|ref|XP_026465853.1|	PNF19453	1271	1425	33.03	96	0	707	1299	105785	Cryptotermes secundus	Other Insecta
ref|XP_026482060.1|ref|XP_026482060.1|	XP_023709174	1237	587	32.1	28	2e-34	152	377	105785	Cryptotermes secundus	Other Insecta
ref|XP_026474655.1|ref|XP_026474655.1|	XP_023727733	1217	1041	47.7	72	0	822	893	105785	Cryptotermes secundus	Other Insecta
ref|XP_026472002.1|ref|XP_026472002.1|	XP_014278582	1185	985	28.95	45	6e-56	223	563	286706	Halyomorpha halys	Other Insecta
ref|XP_026464880.1|ref|XP_026464880.1|	XP_021924891;KDR16744	1158	806	34.92	49	8e-101	351	630	136037	Zootermopsis nevadensis	Other Insecta
ref|XP_026463715.1|ref|XP_026463715.1|	XP_025421479;XP_025421480	1153	820	46.48	40	1e-119	402	469	143950	Sipha flava	Other Insecta
ref|XP_026464884.1|ref|XP_026464884.1|	XP_021924891;KDR16744	1135	806	35.62	50	1e-100	350	626	136037	Zootermopsis nevadensis	Other Insecta
ref|XP_026464792.1|ref|XP_026464792.1|	XP_018906708	1109	1352	21.88	98	2e-37	165	1225	7038	Bemisia tabaci	Other Insecta
ref|XP_026477194.1|ref|XP_026477194.1|	PSN50444	1045	2509	40.29	12	8e-11	78.6	139	6973	Blattella germanica	Other Insecta
ref|XP_026482814.1|ref|XP_026482814.1|	XP_003248889	1023	484	31.75	28	2e-37	159	274	7029	Acyrthosiphon pisum	Other Insecta
ref|XP_026466743.1|ref|XP_026466743.1|	XP_023724402;XP_023724472	1006	1647	29.57	73	7e-89	325	761	105785	Cryptotermes secundus	Other Insecta
ref|XP_026478147.1|ref|XP_026478147.1|	XP_023727485	996	899	50.16	67	6e-91	323	307	105785	Cryptotermes secundus	Other Insecta
ref|XP_026463064.1|ref|XP_026463064.1|	KDR18889	991	832	41.44	68	8e-83	298	724	136037	Zootermopsis nevadensis	Other Insecta
ref|XP_026463737.1|ref|XP_026463737.1|	XP_021920781;KDR19005	982	753	28.41	23	2e-19	105	271	136037	Zootermopsis nevadensis	Other Insecta
ref|XP_026463025.1|ref|XP_026463025.1|	PNF23446	976	708	34.93	23	2e-34	152	229	105785	Cryptotermes secundus	Other Insecta
ref|XP_026465171.1|ref|XP_026465171.1|	PNF23446	976	708	34.5	23	6e-34	151	229	105785	Cryptotermes secundus	Other Insecta
ref|XP_026471103.1|ref|XP_026471103.1|	XP_023704668	968	1312	33.18	48	2e-52	212	443	105785	Cryptotermes secundus	Other Insecta
ref|XP_026462316.1|ref|XP_026462316.1|	XP_026292173	961	713	44.19	62	3e-144	459	611	133901	Frankliniella occidentalis	Other Insecta
ref|XP_026470334.1|ref|XP_026470334.1|	XP_018905455	959	905	38.81	45	2e-65	249	438	7038	Bemisia tabaci	Other Insecta
ref|XP_026474148.1|ref|XP_026474148.1|	XP_018905455	959	905	38.81	45	2e-65	249	438	7038	Bemisia tabaci	Other Insecta
ref|XP_026470335.1|ref|XP_026470335.1|	XP_018905455	958	905	38.67	45	1e-66	252	437	7038	Bemisia tabaci	Other Insecta
ref|XP_026474149.1|ref|XP_026474149.1|	XP_018905455	958	905	38.67	45	1e-66	252	437	7038	Bemisia tabaci	Other Insecta
ref|XP_026474150.1|ref|XP_026474150.1|	XP_018905455	957	905	39.59	45	4e-67	254	437	7038	Bemisia tabaci	Other Insecta
ref|XP_026470336.1|ref|XP_026470336.1|	XP_018905455	957	905	39.59	45	4e-67	254	437	7038	Bemisia tabaci	Other Insecta
ref|XP_026470839.1|ref|XP_026470839.1|	XP_021927957;XP_021927958;XP_021927959;XP_021927960;XP_021927961;KDR15252	930	5376	37.57	14	8e-15	91.7	181	136037	Zootermopsis nevadensis	Other Insecta
ref|XP_026462317.1|ref|XP_026462317.1|	XP_026292173	921	713	46.74	56	2e-138	443	537	133901	Frankliniella occidentalis	Other Insecta
ref|XP_026481164.1|ref|XP_026481164.1|	XP_023701634;XP_023701635;PNF39656	892	1825	24.31	56	3e-16	95.9	547	105785	Cryptotermes secundus	Other Insecta
ref|XP_026479631.1|ref|XP_026479631.1|	XP_026287096	858	873	39.41	70	8e-112	375	609	133901	Frankliniella occidentalis	Other Insecta
ref|XP_026462708.1|ref|XP_026462708.1|	PNF34962	843	559	48.48	8	4e-11	78.2	66	105785	Cryptotermes secundus	Other Insecta
ref|XP_026462148.1|ref|XP_026462148.1|	XP_003248889	840	484	31.02	34	3e-36	155	274	7029	Acyrthosiphon pisum	Other Insecta
ref|XP_026474180.1|ref|XP_026474180.1|	PNF24575	819	614	51.06	77	5e-152	472	566	105785	Cryptotermes secundus	Other Insecta
ref|XP_026482565.1|ref|XP_026482565.1|	XP_023711894	816	1001	41.67	16	4e-17	98.2	132	105785	Cryptotermes secundus	Other Insecta
ref|XP_026462149.1|ref|XP_026462149.1|	XP_003248889	815	484	31.02	33	3e-36	155	274	7029	Acyrthosiphon pisum	Other Insecta
ref|XP_026466349.1|ref|XP_026466349.1|	XP_021941113	814	751	46.37	88	0	589	744	136037	Zootermopsis nevadensis	Other Insecta
ref|XP_026475696.1|ref|XP_026475696.1|	XP_023711894	809	1001	41.67	16	4e-17	98.2	132	105785	Cryptotermes secundus	Other Insecta
ref|XP_026476149.1|ref|XP_026476149.1|	XP_023711894	793	1001	41.67	17	3e-17	98.2	132	105785	Cryptotermes secundus	Other Insecta
ref|XP_026473274.1|ref|XP_026473274.1|	PSN48188	783	1581	26.71	33	1e-14	90.5	277	6973	Blattella germanica	Other Insecta
ref|XP_026480742.1|ref|XP_026480742.1|	PSN58061	757	574	38.3	68	4e-96	323	530	6973	Blattella germanica	Other Insecta
ref|XP_026464836.1|ref|XP_026464836.1|	PNF34362	755	374	46.83	47	5e-87	292	378	105785	Cryptotermes secundus	Other Insecta
ref|XP_026471982.1|ref|XP_026471982.1|	XP_014277993	743	802	32.54	71	5e-43	177	627	286706	Halyomorpha halys	Other Insecta
ref|XP_026471987.1|ref|XP_026471987.1|	XP_014277993	743	802	32.54	71	5e-43	177	627	286706	Halyomorpha halys	Other Insecta
ref|XP_026480743.1|ref|XP_026480743.1|	PSN58061	740	574	38.3	69	3e-96	323	530	6973	Blattella germanica	Other Insecta
ref|XP_026463921.1|ref|XP_026463921.1|	PSN49353	738	567	30.68	99	7e-78	273	766	6973	Blattella germanica	Other Insecta
ref|XP_026479626.1|ref|XP_026479626.1|	XP_026287097	736	872	33.68	90	3e-87	306	674	133901	Frankliniella occidentalis	Other Insecta
ref|XP_026463922.1|ref|XP_026463922.1|	PSN49353	734	567	30.98	99	1e-77	273	765	6973	Blattella germanica	Other Insecta
ref|XP_026468484.1|ref|XP_026468484.1|	XP_025421479;XP_025421480	725	820	50.72	66	3e-150	471	483	143950	Sipha flava	Other Insecta
ref|XP_026474182.1|ref|XP_026474182.1|	XP_023716456;PNF24577	724	821	50.55	94	0	585	728	105785	Cryptotermes secundus	Other Insecta
ref|XP_026478977.1|ref|XP_026478977.1|	XP_023724364;PNF16217	720	915	25.71	87	2e-55	215	739	105785	Cryptotermes secundus	Other Insecta
ref|XP_026479871.1|ref|XP_026479871.1|	XP_023727485	719	899	50.16	65	7e-92	319	307	105785	Cryptotermes secundus	Other Insecta
ref|XP_026482077.1|ref|XP_026482077.1|	XP_024081488	716	448	35.4	39	7e-50	192	291	79782	Cimex lectularius	Other Insecta
ref|XP_026476201.1|ref|XP_026476201.1|	XP_026273297	700	1460	31.04	75	9e-67	252	538	133901	Frankliniella occidentalis	Other Insecta
ref|XP_026478492.1|ref|XP_026478492.1|	XP_022187271	689	589	45.77	39	3e-25	122	142	108931	Nilaparvata lugens	Other Insecta
ref|XP_026479155.1|ref|XP_026479155.1|	XP_022187271	687	589	45.77	39	3e-25	122	142	108931	Nilaparvata lugens	Other Insecta
ref|XP_026468217.1|ref|XP_026468217.1|	XP_018908054	684	600	50.13	53	2e-106	348	375	7038	Bemisia tabaci	Other Insecta
ref|XP_026473288.1|ref|XP_026473288.1|	XP_026286069;XP_026286070;XP_026286071	680	641	37.34	60	2e-70	254	466	133901	Frankliniella occidentalis	Other Insecta
ref|XP_026475404.1|ref|XP_026475404.1|	XP_026273297	675	1460	31.4	65	3e-53	211	465	133901	Frankliniella occidentalis	Other Insecta
ref|XP_026479310.1|ref|XP_026479310.1|	XP_023714412;PNF42371	672	732	23.6	80	5e-08	68.2	589	105785	Cryptotermes secundus	Other Insecta
ref|XP_026481467.1|ref|XP_026481467.1|	PNF37584	651	364	33.71	36	3e-21	107	178	105785	Cryptotermes secundus	Other Insecta
ref|XP_026473572.1|ref|XP_026473572.1|	XP_023715857;PNF25233	634	460	46.29	27	4e-39	161	175	105785	Cryptotermes secundus	Other Insecta
ref|XP_026482275.1|ref|XP_026482275.1|	XP_022200388	634	730	21.23	92	5e-08	67.8	636	108931	Nilaparvata lugens	Other Insecta
ref|XP_026477885.1|ref|XP_026477885.1|	XP_016662829;XP_016662830;XP_016662831	619	500	25.49	40	0.0005	54.7	255	7029	Acyrthosiphon pisum	Other Insecta
ref|XP_026465499.1|ref|XP_026465499.1|	XP_021913175	610	1496	37.4	94	1e-64	243	607	136037	Zootermopsis nevadensis	Other Insecta
ref|XP_026462008.1|ref|XP_026462008.1|	XP_023708791;PNF32473	609	1933	40.1	66	2e-89	317	419	105785	Cryptotermes secundus	Other Insecta
ref|XP_026461491.1|ref|XP_026461491.1|	XP_023708791;PNF32473	609	1933	40.1	66	2e-89	317	419	105785	Cryptotermes secundus	Other Insecta
ref|XP_026465497.1|ref|XP_026465497.1|	XP_021913175	609	1496	37.4	94	3e-63	239	607	136037	Zootermopsis nevadensis	Other Insecta
ref|XP_026465498.1|ref|XP_026465498.1|	XP_021913175	608	1496	37.23	94	2e-62	236	607	136037	Zootermopsis nevadensis	Other Insecta
ref|XP_026479990.1|ref|XP_026479990.1|	XP_023716156	595	346	41.4	26	3e-35	147	157	105785	Cryptotermes secundus	Other Insecta
ref|XP_026480990.1|ref|XP_026480990.1|	XP_024081488	582	448	44.44	31	2e-20	105	108	79782	Cimex lectularius	Other Insecta
ref|XP_026474077.1|ref|XP_026474077.1|	XP_023716448	581	614	57.19	98	0	593	591	105785	Cryptotermes secundus	Other Insecta
ref|XP_026480582.1|ref|XP_026480582.1|	XP_018916505	576	531	29.52	27	8e-08	67	166	7038	Bemisia tabaci	Other Insecta
ref|XP_026476839.1|ref|XP_026476839.1|	XP_021922111	573	416	29.58	22	7e-08	66.6	142	136037	Zootermopsis nevadensis	Other Insecta
ref|XP_026476840.1|ref|XP_026476840.1|	XP_021922111	573	416	29.58	22	7e-08	66.6	142	136037	Zootermopsis nevadensis	Other Insecta
ref|XP_026476838.1|ref|XP_026476838.1|	XP_021922111	573	416	29.58	22	7e-08	66.6	142	136037	Zootermopsis nevadensis	Other Insecta
ref|XP_026481575.1|ref|XP_026481575.1|	XP_018895691	566	779	36	35	7e-11	77	200	7038	Bemisia tabaci	Other Insecta
ref|XP_026479284.1|ref|XP_026479284.1|	XP_021916485;KDR21246	552	1343	29.63	57	7e-32	142	351	136037	Zootermopsis nevadensis	Other Insecta
ref|XP_026476485.1|ref|XP_026476485.1|	XP_022187271	545	589	46.48	26	4e-26	123	142	108931	Nilaparvata lugens	Other Insecta
ref|XP_026478707.1|ref|XP_026478707.1|	XP_023718605;XP_023718614;XP_023718623;XP_023718632	544	550	43.99	77	1e-114	364	441	105785	Cryptotermes secundus	Other Insecta
ref|XP_026470439.1|ref|XP_026470439.1|	XP_021913214	544	740	41.51	17	2e-05	59.3	106	136037	Zootermopsis nevadensis	Other Insecta
ref|XP_026476988.1|ref|XP_026476988.1|	PSN48553	533	474	24.46	68	2e-25	120	368	6973	Blattella germanica	Other Insecta
ref|XP_026471940.1|ref|XP_026471940.1|	PNF28610	533	676	39.37	94	2e-82	283	607	105785	Cryptotermes secundus	Other Insecta
ref|XP_026476348.1|ref|XP_026476348.1|	XP_025200590	525	334	37.79	56	1e-52	194	299	742174	Melanaphis sacchari	Other Insecta
ref|XP_026477212.1|ref|XP_026477212.1|	XP_014261611	495	970	43.42	60	1e-56	214	304	79782	Cimex lectularius	Other Insecta
ref|XP_026473888.1|ref|XP_026473888.1|	XP_024214018	495	690	28.93	47	2e-14	87.4	242	286706	Halyomorpha halys	Other Insecta
ref|XP_026474517.1|ref|XP_026474517.1|	XP_023714747;XP_023714748;XP_023714749;XP_023714750;PNF26359;PNF26360;PNF26361	489	512	25.65	38	6e-05	57	191	105785	Cryptotermes secundus	Other Insecta
ref|XP_026471399.1|ref|XP_026471399.1|	XP_024081488	478	448	36.88	56	1e-47	182	282	79782	Cimex lectularius	Other Insecta
ref|XP_026473687.1|ref|XP_026473687.1|	XP_023725651	477	381	28.02	64	5e-27	122	339	105785	Cryptotermes secundus	Other Insecta
ref|XP_026473685.1|ref|XP_026473685.1|	XP_023725651	477	381	28.02	64	5e-27	122	339	105785	Cryptotermes secundus	Other Insecta
ref|XP_026473682.1|ref|XP_026473682.1|	XP_023725651	477	381	28.02	64	5e-27	122	339	105785	Cryptotermes secundus	Other Insecta
ref|XP_026473684.1|ref|XP_026473684.1|	XP_023725651	477	381	28.02	64	5e-27	122	339	105785	Cryptotermes secundus	Other Insecta
ref|XP_026473686.1|ref|XP_026473686.1|	XP_023725651	477	381	28.02	64	5e-27	122	339	105785	Cryptotermes secundus	Other Insecta
ref|XP_026464883.1|ref|XP_026464883.1|	XP_021924891;KDR16744	474	806	37.6	97	9e-94	314	492	136037	Zootermopsis nevadensis	Other Insecta
ref|XP_026481510.1|ref|XP_026481510.1|	XP_018916517	473	541	38.41	59	7e-31	135	302	7038	Bemisia tabaci	Other Insecta
ref|XP_026467665.1|ref|XP_026467665.1|	KDR20471	472	555	33.48	48	9e-23	112	227	136037	Zootermopsis nevadensis	Other Insecta
ref|XP_026474913.1|ref|XP_026474913.1|	PSN44620	460	823	56.63	68	1e-111	361	332	6973	Blattella germanica	Other Insecta
ref|XP_026471967.1|ref|XP_026471967.1|	XP_025203352	456	386	30.72	68	5e-39	157	332	742174	Melanaphis sacchari	Other Insecta
ref|XP_026482937.1|ref|XP_026482937.1|	XP_023726407	454	1591	25.41	81	6e-36	154	370	105785	Cryptotermes secundus	Other Insecta
ref|XP_026477672.1|ref|XP_026477672.1|	XP_015373373	452	783	34.83	42	8e-24	115	201	143948	Diuraphis noxia	Other Insecta
ref|XP_026467401.1|ref|XP_026467401.1|	XP_015373044	449	546	29.61	67	5e-30	132	358	143948	Diuraphis noxia	Other Insecta
ref|XP_026482793.1|ref|XP_026482793.1|	XP_026273297	444	1460	32.55	93	3e-58	219	427	133901	Frankliniella occidentalis	Other Insecta
ref|XP_026476788.1|ref|XP_026476788.1|	XP_026287419	426	470	33.77	35	2e-10	74.3	154	133901	Frankliniella occidentalis	Other Insecta
ref|XP_026462154.1|ref|XP_026462154.1|	XP_026287419	425	470	33.77	35	2e-10	73.9	154	133901	Frankliniella occidentalis	Other Insecta
ref|XP_026463760.1|ref|XP_026463760.1|	XP_023713891	421	603	36.27	43	3e-19	100	193	105785	Cryptotermes secundus	Other Insecta
ref|XP_026465263.1|ref|XP_026465263.1|	XP_023705729;PNF35458	420	598	36.62	88	2e-66	234	426	105785	Cryptotermes secundus	Other Insecta
ref|XP_026480530.1|ref|XP_026480530.1|	XP_002427240;EEB14502	416	493	27.14	33	0.0002	55.1	140	121224	Pediculus humanus corporis	Other Insecta
ref|XP_026472364.1|ref|XP_026472364.1|	XP_023724993;PNF15591	412	454	45.13	43	1e-41	164	195	105785	Cryptotermes secundus	Other Insecta
ref|XP_026482044.1|ref|XP_026482044.1|	XP_022177366	402	641	67.01	47	7e-85	284	194	13164	Myzus persicae	Other Insecta
ref|XP_026472365.1|ref|XP_026472365.1|	XP_015366471	398	392	42.67	52	4e-43	167	225	143948	Diuraphis noxia	Other Insecta
ref|XP_026481461.1|ref|XP_026481461.1|	PSN32891	393	1540	25.06	96	5e-17	94.7	443	6973	Blattella germanica	Other Insecta
ref|XP_026464324.1|ref|XP_026464324.1|	XP_003247122	389	632	45.52	59	1e-28	128	145	7029	Acyrthosiphon pisum	Other Insecta
ref|XP_026476046.1|ref|XP_026476046.1|	XP_016665063	384	786	40.96	61	2e-43	172	249	7029	Acyrthosiphon pisum	Other Insecta
ref|XP_026464646.1|ref|XP_026464646.1|	XP_021919428;KDR24100	376	851	45.05	24	1e-15	90.1	91	136037	Zootermopsis nevadensis	Other Insecta
ref|XP_026476096.1|ref|XP_026476096.1|	XP_023708787;XP_023708788;XP_023708790;PNF32472	374	2115	36.69	67	5e-46	182	278	105785	Cryptotermes secundus	Other Insecta
ref|XP_026482802.1|ref|XP_026482802.1|	PSN35741	373	354	35.69	71	2e-41	160	283	6973	Blattella germanica	Other Insecta
ref|XP_026461392.1|ref|XP_026461392.1|	XP_021915622	372	478	35.71	71	5e-32	137	322	136037	Zootermopsis nevadensis	Other Insecta
ref|XP_026480064.1|ref|XP_026480064.1|	XP_002425805;EEB13067	363	784	51.19	22	6e-12	78.2	84	121224	Pediculus humanus corporis	Other Insecta
ref|XP_026471578.1|ref|XP_026471578.1|	XP_026819220	363	248	28.64	55	2e-21	102	220	43146	Rhopalosiphum maidis	Other Insecta
ref|XP_026464174.1|ref|XP_026464174.1|	XP_018906647	362	291	31.41	49	3e-15	85.5	156	7038	Bemisia tabaci	Other Insecta
ref|XP_026464146.1|ref|XP_026464146.1|	XP_018906647	362	291	31.41	49	3e-15	85.5	156	7038	Bemisia tabaci	Other Insecta
ref|XP_026464175.1|ref|XP_026464175.1|	XP_018906647	362	291	31.41	49	3e-15	85.5	156	7038	Bemisia tabaci	Other Insecta
ref|XP_026472367.1|ref|XP_026472367.1|	PNF15590	356	344	44.33	50	7e-43	164	194	105785	Cryptotermes secundus	Other Insecta
ref|XP_026472368.1|ref|XP_026472368.1|	PNF15590	356	344	44.33	50	7e-43	164	194	105785	Cryptotermes secundus	Other Insecta
ref|XP_026472366.1|ref|XP_026472366.1|	PNF15590	356	344	44.33	50	7e-43	164	194	105785	Cryptotermes secundus	Other Insecta
ref|XP_026468007.1|ref|XP_026468007.1|	XP_014256806	354	510	44.32	24	2e-15	88.6	88	79782	Cimex lectularius	Other Insecta
ref|XP_026476855.1|ref|XP_026476855.1|	PNF40858	351	281	33.53	47	5e-17	90.5	170	105785	Cryptotermes secundus	Other Insecta
ref|XP_026464568.1|ref|XP_026464568.1|	XP_023706359;PNF34926	350	359	36.47	24	2e-07	63.9	85	105785	Cryptotermes secundus	Other Insecta
ref|XP_026470519.1|ref|XP_026470519.1|	XP_021932388	344	1235	36.8	61	4e-16	90.9	231	136037	Zootermopsis nevadensis	Other Insecta
ref|XP_026469593.1|ref|XP_026469593.1|	XP_023708716;PNF32504	342	334	34.41	67	9e-26	116	247	105785	Cryptotermes secundus	Other Insecta
ref|XP_026461892.1|ref|XP_026461892.1|	XP_023708716;PNF32504	342	334	34.41	67	1e-25	116	247	105785	Cryptotermes secundus	Other Insecta
ref|XP_026472977.1|ref|XP_026472977.1|	XP_023720071;PNF20813	341	255	46.15	42	2e-33	136	143	105785	Cryptotermes secundus	Other Insecta
ref|XP_026461895.1|ref|XP_026461895.1|	XP_024215038	340	881	32.48	64	2e-18	97.8	234	286706	Halyomorpha halys	Other Insecta
ref|XP_026480604.1|ref|XP_026480604.1|	XP_018916505	338	531	29.84	51	6e-10	71.6	191	7038	Bemisia tabaci	Other Insecta
ref|XP_026482810.1|ref|XP_026482810.1|	PSN35741	338	354	34.84	86	1e-41	160	287	6973	Blattella germanica	Other Insecta
ref|XP_026464327.1|ref|XP_026464327.1|	XP_003247122	335	632	40.34	67	1e-30	133	176	7029	Acyrthosiphon pisum	Other Insecta
ref|XP_026475928.1|ref|XP_026475928.1|	XP_003247122	335	632	40.34	67	1e-30	133	176	7029	Acyrthosiphon pisum	Other Insecta
ref|XP_026475056.1|ref|XP_026475056.1|	PNF31274	329	179	46.43	51	5e-43	159	168	105785	Cryptotermes secundus	Other Insecta
ref|XP_026475064.1|ref|XP_026475064.1|	PNF31274	329	179	45.83	51	2e-42	157	168	105785	Cryptotermes secundus	Other Insecta
ref|XP_026479690.1|ref|XP_026479690.1|	XP_021913882;XP_021913883;XP_021913884;KDR22357	316	559	41.41	40	1e-12	79.3	128	136037	Zootermopsis nevadensis	Other Insecta
[truncated: 85 more rows]

## Sheet: B. Summary of Uniques
tax_group	total	>=500 AA	100-499 AA	<100 AA
Holometabola	783	405	370	8
Holometabola not Siphonaptera	763	404	354	5
Other Insecta	225	104	118	3
Non-Insecta Eukaryota	256	68	186	2
Non-Eukaryota	54	11	43	0
All Non-Holometabola (Others)	535	183	347	5
No Blast Hits	766	139	618	9
TOTAL	2084	727	1335	22

## Sheet: C. Assigned to OG
#cfelis_id	subject_id	subject_tax	match_pctid	query_coverage	match_evalue	tentative OG assignment
ref|XP_026466044.1|ref|XP_026466044.1|	XP_015603359.1	Cephus cinctus	97.06	27	5e-36	ORTHOMCL52118
ref|XP_026471861.1|ref|XP_026471861.1|	XP_019876256.1	Aethina tumida	96.27	99	7e-91	ORTHOMCL39245
ref|XP_026467663.1|ref|XP_026467663.1|	XP_023029206.1	Leptinotarsa decemlineata	94.41	39	1e-99	ORTHOMCL5064
ref|XP_026464941.1|ref|XP_026464941.1|	XP_025836705.1	Agrilus planipennis	90.32	82	2e-07	ORTHOMCL8489
ref|XP_026474606.1|ref|XP_026474606.1|	XP_011059204.1	Acromyrmex echinatior	90.18	70	0	ORTHOMCL11393
ref|XP_026471907.1|ref|XP_026471907.1|	XP_019560673.1	Aedes albopictus	90.16	89	4e-25	ORTHOMCL14247
ref|XP_026470017.1|ref|XP_026470017.1|	XP_015839581.1	Tribolium castaneum	89.66	24	3e-26	ORTHOMCL918
ref|XP_026474600.1|ref|XP_026474600.1|	XP_011059204.1	Acromyrmex echinatior	89.57	71	0	ORTHOMCL11393
ref|XP_026474603.1|ref|XP_026474603.1|	XP_011059204.1	Acromyrmex echinatior	89.57	70	0	ORTHOMCL11393
ref|XP_026474598.1|ref|XP_026474598.1|	XP_011059204.1	Acromyrmex echinatior	89.57	69	0	ORTHOMCL11393
ref|XP_026474599.1|ref|XP_026474599.1|	XP_011059204.1	Acromyrmex echinatior	89.57	69	0	ORTHOMCL11393
ref|XP_026474601.1|ref|XP_026474601.1|	XP_011059204.1	Acromyrmex echinatior	89.57	69	0	ORTHOMCL11393
ref|XP_026474602.1|ref|XP_026474602.1|	XP_011059204.1	Acromyrmex echinatior	89.57	69	0	ORTHOMCL11393
ref|XP_026482121.1|ref|XP_026482121.1|	XP_017493488.1	Rhagoletis zephyria	89.41	33	2e-168	ORTHOMCL3784
ref|XP_026462904.1|ref|XP_026462904.1|	XP_018574026.1	Anoplophora glabripennis	88.73	22	2e-34	ORTHOMCL23823
ref|XP_026474604.1|ref|XP_026474604.1|	XP_025602105.1	Athalia rosae	88.7	72	0	ORTHOMCL19544
ref|XP_026462913.1|ref|XP_026462913.1|	XP_025836648.1	Agrilus planipennis	88.46	34	5e-24	ORTHOMCL18149
ref|XP_026470916.1|ref|XP_026470916.1|	XP_019880516.1	Aethina tumida	88.37	17	6e-16	ORTHOMCL14533
ref|XP_026482963.1|ref|XP_026482963.1|	XP_023012131.1	Leptinotarsa decemlineata	88.06	12	1e-26	ORTHOMCL2454
ref|XP_026463701.1|ref|XP_026463701.1|	XP_025074981.1	Pogonomyrmex barbatus	87.96	22	5e-140	ORTHOMCL7482
ref|XP_026465865.1|ref|XP_026465865.1|	XP_025836648.1	Agrilus planipennis	87.65	48	2e-41	ORTHOMCL18149
ref|XP_026466054.1|ref|XP_026466054.1|	PCG75139.1	Heliothis virescens	87.5	33	1e-57	ORTHOMCL2690
ref|XP_026470209.1|ref|XP_026470209.1|	XP_025836648.1	Agrilus planipennis	86.96	57	2e-32	ORTHOMCL18149
ref|XP_026476672.1|ref|XP_026476672.1|	XP_025836648.1	Agrilus planipennis	86.96	37	5e-32	ORTHOMCL18149
ref|XP_026462771.1|ref|XP_026462771.1|	XP_025836648.1	Agrilus planipennis	86.59	53	7e-42	ORTHOMCL18149
ref|XP_026473238.1|ref|XP_026473238.1|	XP_013187055.1	Amyelois transitella	86.36	27	1e-56	ORTHOMCL9745
ref|XP_026461384.1|ref|XP_026461384.1|	XP_017465965.1	Rhagoletis zephyria	86.11	98	0	ORTHOMCL8015
ref|XP_026462534.1|ref|XP_026462534.1|	XP_017465965.1	Rhagoletis zephyria	86.01	98	0	ORTHOMCL8015
ref|XP_026476175.1|ref|XP_026476175.1|	XP_019770876.1	Dendroctonus ponderosae	85.71	72	5e-15	ORTHOMCL11414
ref|XP_026474823.1|ref|XP_026474823.1|	XP_001848184.1	Culex quinquefasciatus	85.71	30	1e-62	ORTHOMCL33031
ref|XP_026464611.1|ref|XP_026464611.1|	XP_022823613.1	Spodoptera litura	85.58	75	5e-53	ORTHOMCL761
ref|XP_026468435.1|ref|XP_026468435.1|	XP_018575587.1	Anoplophora glabripennis	85.5	100	4e-72	ORTHOMCL7832
ref|XP_026475734.1|ref|XP_026475734.1|	XP_018575587.1	Anoplophora glabripennis	85.5	100	4e-72	ORTHOMCL7832
ref|XP_026480630.1|ref|XP_026480630.1|	XP_011559690.1	Plutella xylostella	84.81	24	8e-37	ORTHOMCL3168
ref|XP_026475688.1|ref|XP_026475688.1|	XP_014233283.1	Trichogramma pretiosum	84.78	14	2e-15	ORTHOMCL2405
ref|XP_026475844.1|ref|XP_026475844.1|	XP_022823613.1	Spodoptera litura	84.7	76	4e-103	ORTHOMCL761
ref|XP_026481349.1|ref|XP_026481349.1|	XP_012266330.1	Athalia rosae	84.46	7	9e-72	ORTHOMCL3953
ref|XP_026469844.1|ref|XP_026469844.1|	XP_012241569.1	Bombus impatiens	84.38	27	2e-08	ORTHOMCL5861
ref|XP_026471776.1|ref|XP_026471776.1|	XP_017778498.1	Nicrophorus vespilloides	84.21	75	1e-30	ORTHOMCL4376
ref|XP_026471034.1|ref|XP_026471034.1|	XP_017477244.1	Rhagoletis zephyria	84.21	70	6e-70	ORTHOMCL13511
ref|XP_026466058.1|ref|XP_026466058.1|	XP_008211131.1	Nasonia vitripennis	83.93	59	7e-65	ORTHOMCL51690
ref|XP_026472751.1|ref|XP_026472751.1|	XP_014089387.1	Bactrocera oleae	83.82	42	9e-75	ORTHOMCL13511
ref|XP_026472526.1|ref|XP_026472526.1|	XP_014089386.1	Bactrocera oleae	83.82	12	1e-70	ORTHOMCL13511
ref|XP_026472523.1|ref|XP_026472523.1|	XP_011183484.1	Zeugodacus cucurbitae	83.82	12	4e-71	ORTHOMCL13511
ref|XP_026472524.1|ref|XP_026472524.1|	XP_011183484.1	Zeugodacus cucurbitae	83.82	12	3e-71	ORTHOMCL13511
ref|XP_026476329.1|ref|XP_026476329.1|	XP_021708838.1	Aedes aegypti	83.72	72	6e-36	ORTHOMCL12138
ref|XP_026475837.1|ref|XP_026475837.1|	XP_014356485.1	Papilio machaon	83.64	28	4e-23	ORTHOMCL16987
ref|XP_026474460.1|ref|XP_026474460.1|	XP_018573417.1	Anoplophora glabripennis	83.33	81	3e-21	ORTHOMCL7841
ref|XP_026467654.1|ref|XP_026467654.1|	XP_311266.4	Anopheles gambiae str. PEST	82.98	36	7e-19	ORTHOMCL20797
ref|XP_026479859.1|ref|XP_026479859.1|	XP_021712338.1	Aedes aegypti	82.86	59	2e-15	ORTHOMCL38988
ref|XP_026469627.1|ref|XP_026469627.1|	XP_011057194.1	Acromyrmex echinatior	82.22	21	6e-13	ORTHOMCL6823
ref|XP_026478458.1|ref|XP_026478458.1|	XP_011293962.1	Musca domestica	82	76	2e-13	ORTHOMCL26782
ref|XP_026470552.1|ref|XP_026470552.1|	XP_001867029.1	Culex quinquefasciatus	81.36	50	8e-64	ORTHOMCL8879
ref|XP_026476623.1|ref|XP_026476623.1|	XP_025836648.1	Agrilus planipennis	81.25	37	7e-25	ORTHOMCL18149
ref|XP_026481709.1|ref|XP_026481709.1|	XP_026328097.1	Hyposmocoma kahamanoa	81.25	25	7e-07	ORTHOMCL16050
ref|XP_026481194.1|ref|XP_026481194.1|	XP_012267143.1	Athalia rosae	81.23	98	5e-147	ORTHOMCL33817
ref|XP_026481733.1|ref|XP_026481733.1|	XP_021709958.1	Aedes aegypti	81.12	33	1e-66	ORTHOMCL8843
ref|XP_026474842.1|ref|XP_026474842.1|	PCG65337.1	Heliothis virescens	81.08	28	3e-51	ORTHOMCL6259
ref|XP_026464928.1|ref|XP_026464928.1|	XP_025832225.1	Agrilus planipennis	80.81	92	5e-88	ORTHOMCL761
ref|XP_026471666.1|ref|XP_026471666.1|	NP_996236.1	Drosophila melanogaster	80.56	78	8e-55	ORTHOMCL15648
ref|XP_026467692.1|ref|XP_026467692.1|	XP_025835441.1	Agrilus planipennis	79.84	92	8e-65	ORTHOMCL10871
ref|XP_026479030.1|ref|XP_026479030.1|	XP_013138732.1	Papilio polytes	79.84	24	8e-133	ORTHOMCL14108
ref|XP_026471969.1|ref|XP_026471969.1|	XP_011643857.1	Pogonomyrmex barbatus	79.62	96	0	ORTHOMCL11393
ref|XP_026466266.1|ref|XP_026466266.1|	XP_014223381.1	Trichogramma pretiosum	79.49	80	2e-117	ORTHOMCL52
ref|XP_026466292.1|ref|XP_026466292.1|	XP_014223381.1	Trichogramma pretiosum	79.49	80	3e-117	ORTHOMCL52
ref|XP_026474810.1|ref|XP_026474810.1|	XP_016843970.1	Nasonia vitripennis	79.32	29	0	ORTHOMCL20952
ref|XP_026474807.1|ref|XP_026474807.1|	XP_016843970.1	Nasonia vitripennis	79.32	27	3e-180	ORTHOMCL20952
ref|XP_026471008.1|ref|XP_026471008.1|	XP_019872296.1	Aethina tumida	79.15	44	6e-115	ORTHOMCL9489
ref|XP_026479744.1|ref|XP_026479744.1|	XP_001844400.1	Culex quinquefasciatus	79.03	66	7e-20	ORTHOMCL19186
ref|XP_026478135.1|ref|XP_026478135.1|	XP_308373.4	Anopheles gambiae str. PEST	78.71	80	4e-97	ORTHOMCL59554
ref|XP_026467088.1|ref|XP_026467088.1|	XP_014223381.1	Trichogramma pretiosum	78.65	100	1e-114	ORTHOMCL52
ref|XP_026482119.1|ref|XP_026482119.1|	NP_648224.1	Drosophila melanogaster	78.53	45	9e-178	ORTHOMCL3784
ref|XP_026463833.1|ref|XP_026463833.1|	XP_018568167.1	Anoplophora glabripennis	78.5	30	8e-99	ORTHOMCL5556
ref|XP_026463850.1|ref|XP_026463850.1|	XP_018568167.1	Anoplophora glabripennis	78.5	30	8e-99	ORTHOMCL5556
ref|XP_026463892.1|ref|XP_026463892.1|	XP_018568167.1	Anoplophora glabripennis	78.5	30	8e-99	ORTHOMCL5556
ref|XP_026465918.1|ref|XP_026465918.1|	XP_018568167.1	Anoplophora glabripennis	78.5	30	8e-99	ORTHOMCL5556
ref|XP_026469028.1|ref|XP_026469028.1|	XP_003703198.1	Megachile rotundata	78.41	80	8e-34	ORTHOMCL36347
ref|XP_026470381.1|ref|XP_026470381.1|	XP_023945089.1	Bicyclus anynana	78.33	86	5e-23	ORTHOMCL16431
ref|XP_026480706.1|ref|XP_026480706.1|	XP_001845562.1	Culex quinquefasciatus	78.33	64	1e-62	ORTHOMCL13173
ref|XP_026471466.1|ref|XP_026471466.1|	XP_014103768.1	Bactrocera oleae	78.26	16	4e-27	ORTHOMCL8010
ref|XP_026461411.1|ref|XP_026461411.1|	XP_014226376.1	Trichogramma pretiosum	78.06	95	0	ORTHOMCL497
ref|XP_026468237.1|ref|XP_026468237.1|	XP_017480809.1	Rhagoletis zephyria	77.91	26	2e-35	ORTHOMCL31871
ref|XP_026479593.1|ref|XP_026479593.1|	XP_017480809.1	Rhagoletis zephyria	77.91	26	2e-35	ORTHOMCL31871
ref|XP_026469573.1|ref|XP_026469573.1|	XP_025829307.1	Agrilus planipennis	77.88	61	6e-41	ORTHOMCL531
ref|XP_026468665.1|ref|XP_026468665.1|	XP_019868997.1	Aethina tumida	77.78	80	9e-81	ORTHOMCL2285
ref|XP_026474206.1|ref|XP_026474206.1|	XP_008200227.1	Tribolium castaneum	77.68	48	3e-48	ORTHOMCL10129
ref|XP_026470898.1|ref|XP_026470898.1|	XP_008200227.1	Tribolium castaneum	77.68	46	2e-50	ORTHOMCL10129
ref|XP_026466267.1|ref|XP_026466267.1|	XP_012239887.1	Bombus impatiens	77.62	97	8e-123	ORTHOMCL52
ref|XP_026480702.1|ref|XP_026480702.1|	XP_001845562.1	Culex quinquefasciatus	77.5	29	1e-59	ORTHOMCL13173
ref|XP_026464839.1|ref|XP_026464839.1|	XP_018331741.1	Agrilus planipennis	77.42	33	1e-22	ORTHOMCL22355
ref|XP_026474420.1|ref|XP_026474420.1|	XP_021207319.1	Bombyx mori	77.42	11	3e-09	ORTHOMCL9878
ref|XP_026466547.1|ref|XP_026466547.1|	XP_012265393.1	Athalia rosae	77.37	98	1e-153	ORTHOMCL526
ref|XP_026469649.1|ref|XP_026469649.1|	PCG70712.1	Heliothis virescens	77.27	26	3e-12	ORTHOMCL6911
ref|XP_026476441.1|ref|XP_026476441.1|	XP_012063533.1	Atta cephalotes	77.18	94	0	ORTHOMCL25205
ref|XP_026465137.1|ref|XP_026465137.1|	XP_023019505.1	Leptinotarsa decemlineata	76.56	40	2e-127	ORTHOMCL999
ref|XP_026476853.1|ref|XP_026476853.1|	XP_022917845.1	Onthophagus taurus	76.47	43	7e-17	ORTHOMCL612
ref|XP_026465304.1|ref|XP_026465304.1|	XP_019873323.1	Aethina tumida	76.28	87	1e-162	ORTHOMCL8421
ref|XP_026468735.1|ref|XP_026468735.1|	XP_017773632.1	Nicrophorus vespilloides	76.22	28	8e-91	ORTHOMCL26888
ref|XP_026474893.1|ref|XP_026474893.1|	XP_001862145.1	Culex quinquefasciatus	76.19	37	1e-23	ORTHOMCL859
ref|XP_026479227.1|ref|XP_026479227.1|	XP_021704245.1	Aedes aegypti	76.09	49	3e-08	ORTHOMCL24109
ref|XP_026479049.1|ref|XP_026479049.1|	XP_021704245.1	Aedes aegypti	76.09	43	4e-08	ORTHOMCL24109
ref|XP_026479051.1|ref|XP_026479051.1|	XP_021704245.1	Aedes aegypti	76.09	43	4e-08	ORTHOMCL24109
ref|XP_026481627.1|ref|XP_026481627.1|	XP_012151507.1	Megachile rotundata	75.6	49	8e-179	ORTHOMCL5377
ref|XP_026465321.1|ref|XP_026465321.1|	XP_012260250.1	Athalia rosae	75.53	42	2e-33	ORTHOMCL12643
ref|XP_026469487.1|ref|XP_026469487.1|	XP_022116425.1	Pieris rapae	75.31	41	4e-31	ORTHOMCL5626
ref|XP_026471404.1|ref|XP_026471404.1|	XP_013166155.1	Papilio xuthus	75.16	80	2e-72	ORTHOMCL268
ref|XP_026464417.1|ref|XP_026464417.1|	XP_011292799.2	Musca domestica	75	57	1e-25	ORTHOMCL14259
ref|XP_026464418.1|ref|XP_026464418.1|	XP_011292799.2	Musca domestica	75	57	3e-25	ORTHOMCL14259
ref|XP_026480955.1|ref|XP_026480955.1|	XP_013106572.1	Stomoxys calcitrans	75	19	8e-14	ORTHOMCL26133
ref|XP_026480956.1|ref|XP_026480956.1|	XP_013106572.1	Stomoxys calcitrans	75	19	1e-13	ORTHOMCL26133
ref|XP_026475485.1|ref|XP_026475485.1|	XP_012265393.1	Athalia rosae	74.89	59	3e-116	ORTHOMCL526
ref|XP_026475695.1|ref|XP_026475695.1|	XP_012265393.1	Athalia rosae	74.89	59	3e-116	ORTHOMCL526
ref|XP_026481716.1|ref|XP_026481716.1|	XP_011643869.1	Pogonomyrmex barbatus	74.71	86	2e-43	ORTHOMCL15147
ref|XP_026476852.1|ref|XP_026476852.1|	XP_023022226.1	Leptinotarsa decemlineata	74.51	38	1e-16	ORTHOMCL5071
ref|XP_026476223.1|ref|XP_026476223.1|	XP_012265393.1	Athalia rosae	74.45	55	5e-116	ORTHOMCL526
ref|XP_026467328.1|ref|XP_026467328.1|	XP_017783825.1	Nicrophorus vespilloides	74.42	63	1e-55	ORTHOMCL25924
ref|XP_026467329.1|ref|XP_026467329.1|	XP_017783825.1	Nicrophorus vespilloides	74.42	54	1e-56	ORTHOMCL25924
ref|XP_026467332.1|ref|XP_026467332.1|	XP_017783825.1	Nicrophorus vespilloides	74.42	54	9e-57	ORTHOMCL25924
ref|XP_026469920.1|ref|XP_026469920.1|	XP_022116709.1	Pieris rapae	74.34	100	0	ORTHOMCL16021
ref|XP_026471242.1|ref|XP_026471242.1|	XP_019525712.1	Aedes albopictus	74.02	75	7e-96	ORTHOMCL34868
ref|XP_026464240.1|ref|XP_026464240.1|	XP_015605792.1	Cephus cinctus	74.01	80	1e-75	ORTHOMCL2792
ref|XP_026473348.1|ref|XP_026473348.1|	XP_021711017.1	Aedes aegypti	73.97	45	4e-69	ORTHOMCL32005
ref|XP_026463175.1|ref|XP_026463175.1|	XP_018572431.1	Anoplophora glabripennis	73.96	100	7e-100	ORTHOMCL7720
ref|XP_026477622.1|ref|XP_026477622.1|	XP_011291465.1	Musca domestica	73.83	97	4e-48	ORTHOMCL37640
ref|XP_026472244.1|ref|XP_026472244.1|	XP_003436505.1	Anopheles gambiae str. PEST	73.58	52	4e-140	ORTHOMCL14463
ref|XP_026471361.1|ref|XP_026471361.1|	XP_012145741.1	Megachile rotundata	73.53	98	1e-56	ORTHOMCL11970
ref|XP_026472855.1|ref|XP_026472855.1|	XP_025990081.1	Solenopsis invicta	73.49	75	1e-25	ORTHOMCL5009
ref|XP_026472856.1|ref|XP_026472856.1|	XP_025990081.1	Solenopsis invicta	73.49	75	1e-25	ORTHOMCL5009
ref|XP_026472857.1|ref|XP_026472857.1|	XP_025990081.1	Solenopsis invicta	73.49	75	1e-25	ORTHOMCL5009
ref|XP_026469918.1|ref|XP_026469918.1|	XP_022116709.1	Pieris rapae	73.46	99	0	ORTHOMCL16021
ref|XP_026479195.1|ref|XP_026479195.1|	XP_308373.4	Anopheles gambiae str. PEST	73.39	26	3e-180	ORTHOMCL59554
ref|XP_026476148.1|ref|XP_026476148.1|	XP_012265393.1	Athalia rosae	73.28	58	3e-115	ORTHOMCL526
ref|XP_026472245.1|ref|XP_026472245.1|	XP_003436505.1	Anopheles gambiae str. PEST	73.21	99	5e-141	ORTHOMCL14463
ref|XP_026475146.1|ref|XP_026475146.1|	XP_012148745.1	Megachile rotundata	73.21	77	4e-40	ORTHOMCL5009
ref|XP_026475147.1|ref|XP_026475147.1|	XP_012148745.1	Megachile rotundata	73.21	77	4e-40	ORTHOMCL5009
ref|XP_026475148.1|ref|XP_026475148.1|	XP_012148745.1	Megachile rotundata	73.21	77	4e-40	ORTHOMCL5009
ref|XP_026462995.1|ref|XP_026462995.1|	XP_019870720.1	Aethina tumida	73.2	35	3e-93	ORTHOMCL7720
ref|XP_026481751.1|ref|XP_026481751.1|	XP_020710885.1	Athalia rosae	72.97	43	2e-07	ORTHOMCL631
ref|XP_026479078.1|ref|XP_026479078.1|	XP_004527120.1	Ceratitis capitata	72.87	36	1e-116	ORTHOMCL4764
ref|XP_026462999.1|ref|XP_026462999.1|	XP_019870721.1	Aethina tumida	72.82	93	6e-100	ORTHOMCL7720
ref|XP_026463000.1|ref|XP_026463000.1|	XP_019870721.1	Aethina tumida	72.82	93	6e-100	ORTHOMCL7720
ref|XP_026479671.1|ref|XP_026479671.1|	XP_022907553.1	Onthophagus taurus	72.67	93	1e-116	ORTHOMCL2300
ref|XP_026481490.1|ref|XP_026481490.1|	XP_001662295.2	Aedes aegypti	72.65	91	6e-52	ORTHOMCL6839
ref|XP_026481508.1|ref|XP_026481508.1|	XP_001662295.2	Aedes aegypti	72.65	91	6e-52	ORTHOMCL6839
ref|XP_026465153.1|ref|XP_026465153.1|	XP_001842154.1	Culex quinquefasciatus	72.62	52	7e-33	ORTHOMCL4048
ref|XP_026474711.1|ref|XP_026474711.1|	XP_008191149.1	Tribolium castaneum	72.6	100	0	ORTHOMCL4376
ref|XP_026462533.1|ref|XP_026462533.1|	XP_021702564.1	Aedes aegypti	72.37	96	0	ORTHOMCL16739
ref|XP_026466842.1|ref|XP_026466842.1|	XP_019557171.1	Aedes albopictus	72.36	99	0	ORTHOMCL3446
ref|XP_026466989.1|ref|XP_026466989.1|	XP_019557171.1	Aedes albopictus	72.36	99	0	ORTHOMCL3446
ref|XP_026468965.1|ref|XP_026468965.1|	XP_012145741.1	Megachile rotundata	72.3	98	6e-62	ORTHOMCL11970
ref|XP_026482773.1|ref|XP_026482773.1|	XP_012145741.1	Megachile rotundata	72.3	92	4e-62	ORTHOMCL11970
ref|XP_026473249.1|ref|XP_026473249.1|	XP_012157876.1	Ceratitis capitata	72.22	47	8e-28	ORTHOMCL4561
ref|XP_026462289.1|ref|XP_026462289.1|	XP_003706050.2	Megachile rotundata	72.06	99	2e-87	ORTHOMCL573
ref|XP_026462997.1|ref|XP_026462997.1|	XP_018572398.1	Anoplophora glabripennis	72.02	85	1e-109	ORTHOMCL7720
ref|XP_026468466.1|ref|XP_026468466.1|	XP_001842465.1	Culex quinquefasciatus	71.96	30	3e-46	ORTHOMCL21908
ref|XP_026465869.1|ref|XP_026465869.1|	XP_013182801.1	Papilio xuthus	71.93	28	4e-16	ORTHOMCL8336
ref|XP_026465930.1|ref|XP_026465930.1|	XP_012145741.1	Megachile rotundata	71.92	90	3e-60	ORTHOMCL11970
ref|XP_026470944.1|ref|XP_026470944.1|	XP_019868963.1	Aethina tumida	71.81	67	1e-90	ORTHOMCL7777
ref|XP_026462996.1|ref|XP_026462996.1|	XP_018572398.1	Anoplophora glabripennis	71.76	39	8e-102	ORTHOMCL7720
ref|XP_026466927.1|ref|XP_026466927.1|	KRT83396.1	Oryctes borbonicus	71.65	55	1e-176	ORTHOMCL8907
ref|XP_026467086.1|ref|XP_026467086.1|	KRT83396.1	Oryctes borbonicus	71.65	55	1e-176	ORTHOMCL8907
ref|XP_026463001.1|ref|XP_026463001.1|	XP_019870720.1	Aethina tumida	71.63	100	7e-108	ORTHOMCL7720
ref|XP_026463174.1|ref|XP_026463174.1|	XP_019870720.1	Aethina tumida	71.63	100	7e-108	ORTHOMCL7720
ref|XP_026473347.1|ref|XP_026473347.1|	XP_017482354.1	Rhagoletis zephyria	71.43	40	3e-64	ORTHOMCL9829
ref|XP_026467666.1|ref|XP_026467666.1|	XP_022903358.1	Onthophagus taurus	71.43	19	3e-12	ORTHOMCL5064
ref|XP_026481489.1|ref|XP_026481489.1|	XP_001662295.2	Aedes aegypti	71.3	82	2e-47	ORTHOMCL6839
ref|XP_026469630.1|ref|XP_026469630.1|	XP_017786125.1	Nicrophorus vespilloides	71.26	86	3e-72	ORTHOMCL1797
ref|XP_026467579.1|ref|XP_026467579.1|	XP_012145741.1	Megachile rotundata	71.23	82	8e-60	ORTHOMCL11970
ref|XP_026472574.1|ref|XP_026472574.1|	XP_011163147.2	Solenopsis invicta	70.97	50	7e-33	ORTHOMCL16566
ref|XP_026468171.1|ref|XP_026468171.1|	XP_012145741.1	Megachile rotundata	70.95	92	1e-60	ORTHOMCL11970
ref|XP_026474749.1|ref|XP_026474749.1|	PCG70084.1	Heliothis virescens	70.8	18	0	ORTHOMCL11437
ref|XP_026466896.1|ref|XP_026466896.1|	XP_013106133.1	Stomoxys calcitrans	70.77	30	3e-47	ORTHOMCL28948
ref|XP_026467941.1|ref|XP_026467941.1|	XP_015604055.1	Cephus cinctus	70.69	67	0	ORTHOMCL4562
ref|XP_026474809.1|ref|XP_026474809.1|	XP_021705870.1	Aedes aegypti	70.67	27	0	ORTHOMCL9090
ref|XP_026461297.1|ref|XP_026461297.1|	XP_017779225.1	Nicrophorus vespilloides	70.59	34	7e-56	ORTHOMCL5232
ref|XP_026470470.1|ref|XP_026470470.1|	NP_001163702.1	Drosophila melanogaster;synthetic construct	70.54	44	1e-41	ORTHOMCL12388
ref|XP_026461393.1|ref|XP_026461393.1|	XP_003485300.1	Bombus impatiens	70.45	70	5e-09	ORTHOMCL8924
ref|XP_026464940.1|ref|XP_026464940.1|	XP_018320356.1	Agrilus planipennis	70.37	39	2e-56	ORTHOMCL2950
ref|XP_026474565.1|ref|XP_026474565.1|	XP_001860331.1	Culex quinquefasciatus	70.35	93	2e-166	ORTHOMCL1479
ref|XP_026461298.1|ref|XP_026461298.1|	XP_018563415.1	Anoplophora glabripennis	70.25	44	5e-59	ORTHOMCL8698
ref|XP_026470640.1|ref|XP_026470640.1|	XP_021192910.1	Helicoverpa armigera	70.18	39	7e-97	ORTHOMCL11807
ref|XP_026475445.1|ref|XP_026475445.1|	XP_023027469.1	Leptinotarsa decemlineata	70.11	45	1e-89	ORTHOMCL45002
ref|XP_026464785.1|ref|XP_026464785.1|	XP_018323102.1	Agrilus planipennis	70.1	46	2e-30	ORTHOMCL37334
ref|XP_026471937.1|ref|XP_026471937.1|	XP_018323107.1	Agrilus planipennis	70.1	29	4e-29	ORTHOMCL37334
ref|XP_026479955.1|ref|XP_026479955.1|	XP_020708999.1	Athalia rosae	70.09	99	0	ORTHOMCL32896
ref|XP_026466007.1|ref|XP_026466007.1|	XP_006567065.1	Apis mellifera	70.08	82	7e-128	ORTHOMCL14453
ref|XP_026482425.1|ref|XP_026482425.1|	XP_012145741.1	Megachile rotundata	70	96	1e-51	ORTHOMCL11970
ref|XP_026481515.1|ref|XP_026481515.1|	XP_967930.3	Tribolium castaneum	69.86	55	3e-127	ORTHOMCL10642
ref|XP_026462889.1|ref|XP_026462889.1|	XP_025836648.1	Agrilus planipennis	69.86	49	3e-24	ORTHOMCL18149
ref|XP_026469935.1|ref|XP_026469935.1|	XP_011565774.1	Plutella xylostella	69.7	74	8e-31	ORTHOMCL15396
ref|XP_026478433.1|ref|XP_026478433.1|	XP_011143010.1	Harpegnathos saltator	69.69	66	3e-136	ORTHOMCL9207
ref|XP_026470964.1|ref|XP_026470964.1|	XP_013182119.1	Papilio xuthus	69.62	18	8e-123	ORTHOMCL59478
ref|XP_026467719.1|ref|XP_026467719.1|	XP_026296800.1	Apis mellifera	69.6	100	0	ORTHOMCL4562
ref|XP_026474723.1|ref|XP_026474723.1|	XP_012145741.1	Megachile rotundata	69.59	92	5e-59	ORTHOMCL11970
ref|XP_026479256.1|ref|XP_026479256.1|	XP_012145741.1	Megachile rotundata	69.59	92	3e-59	ORTHOMCL11970
ref|XP_026474086.1|ref|XP_026474086.1|	XP_015590443.1	Cephus cinctus	69.44	37	3e-33	ORTHOMCL15564
ref|XP_026474085.1|ref|XP_026474085.1|	XP_015590443.1	Cephus cinctus	69.44	36	3e-33	ORTHOMCL15564
ref|XP_026472624.1|ref|XP_026472624.1|	XP_014088658.1	Bactrocera oleae	69.42	47	6e-40	ORTHOMCL43950
ref|XP_026464831.1|ref|XP_026464831.1|	XP_018330567.2	Agrilus planipennis	69.25	100	0	ORTHOMCL7646
ref|XP_026474713.1|ref|XP_026474713.1|	XP_017778498.1	Nicrophorus vespilloides	69.25	100	2e-159	ORTHOMCL4376
ref|XP_026482146.1|ref|XP_026482146.1|	XP_008194442.1	Tribolium castaneum	69.23	97	4e-111	ORTHOMCL8979
ref|XP_026479136.1|ref|XP_026479136.1|	XP_001842706.1	Culex quinquefasciatus	69.23	73	9e-09	ORTHOMCL1795
ref|XP_026473740.1|ref|XP_026473740.1|	XP_023018072.1	Leptinotarsa decemlineata	69.23	31	2e-63	ORTHOMCL21462
ref|XP_026473741.1|ref|XP_026473741.1|	XP_023018072.1	Leptinotarsa decemlineata	69.23	31	2e-63	ORTHOMCL21462
ref|XP_026476962.1|ref|XP_026476962.1|	XP_025601940.1	Athalia rosae	69.23	22	4e-19	ORTHOMCL46939
ref|XP_026476973.1|ref|XP_026476973.1|	XP_025601940.1	Athalia rosae	69.23	22	5e-19	ORTHOMCL46939
ref|XP_026465640.1|ref|XP_026465640.1|	XP_023298558.1	Lucilia cuprina	69.19	65	0	ORTHOMCL7241
ref|XP_026465504.1|ref|XP_026465504.1|	XP_012265393.1	Athalia rosae	69.14	91	2e-117	ORTHOMCL526
ref|XP_026475621.1|ref|XP_026475621.1|	XP_012265393.1	Athalia rosae	69.14	91	2e-117	ORTHOMCL526
ref|XP_026462998.1|ref|XP_026462998.1|	XP_019870719.1	Aethina tumida	69.05	86	2e-101	ORTHOMCL7720
ref|XP_026482738.1|ref|XP_026482738.1|	XP_013189863.1	Amyelois transitella	69.01	63	2e-58	ORTHOMCL761
ref|XP_026482742.1|ref|XP_026482742.1|	XP_013189863.1	Amyelois transitella	69.01	63	2e-58	ORTHOMCL761
ref|XP_026470549.1|ref|XP_026470549.1|	XP_969277.1	Tribolium castaneum	68.93	40	6e-78	ORTHOMCL11299
ref|XP_026470550.1|ref|XP_026470550.1|	XP_969277.1	Tribolium castaneum	68.93	40	6e-78	ORTHOMCL11299
ref|XP_026480465.1|ref|XP_026480465.1|	XP_012145741.1	Megachile rotundata	68.92	92	2e-58	ORTHOMCL11970
ref|XP_026476518.1|ref|XP_026476518.1|	XP_025836648.1	Agrilus planipennis	68.92	64	7e-25	ORTHOMCL18149
ref|XP_026462111.1|ref|XP_026462111.1|	XP_017774132.1	Nicrophorus vespilloides	68.79	93	6e-55	ORTHOMCL13414
ref|XP_026482823.1|ref|XP_026482823.1|	XP_025832225.1	Agrilus planipennis	68.75	99	9e-67	ORTHOMCL761
ref|XP_026471891.1|ref|XP_026471891.1|	NP_001097324.1	Drosophila melanogaster	68.75	60	6e-30	ORTHOMCL1347
ref|XP_026476151.1|ref|XP_026476151.1|	XP_968179.1	Tribolium castaneum	68.54	77	8e-40	ORTHOMCL111
ref|XP_026476111.1|ref|XP_026476111.1|	XP_968179.1	Tribolium castaneum	68.54	58	3e-38	ORTHOMCL111
ref|XP_026466988.1|ref|XP_026466988.1|	XP_013106133.1	Stomoxys calcitrans	68.46	54	2e-47	ORTHOMCL28948
ref|XP_026471812.1|ref|XP_026471812.1|	NP_001263019.2	Drosophila melanogaster	68.25	37	2e-78	ORTHOMCL6280
ref|XP_026481599.1|ref|XP_026481599.1|	XP_312414.5	Anopheles gambiae str. PEST	68.24	75	2e-65	ORTHOMCL6994
ref|XP_026474555.1|ref|XP_026474555.1|	XP_001860331.1	Culex quinquefasciatus	68.24	64	4e-121	ORTHOMCL1479
ref|XP_026472035.1|ref|XP_026472035.1|	XP_001657413.2	Aedes aegypti	68.23	64	3e-85	ORTHOMCL25986
ref|XP_026462840.1|ref|XP_026462840.1|	XP_001657413.2	Aedes aegypti	68.23	50	3e-84	ORTHOMCL25986
ref|XP_026472034.1|ref|XP_026472034.1|	XP_001657413.2	Aedes aegypti	68.23	46	1e-83	ORTHOMCL25986
ref|XP_026471813.1|ref|XP_026471813.1|	NP_001287568.1	Drosophila melanogaster	68.05	43	3e-102	ORTHOMCL6280
ref|XP_026474983.1|ref|XP_026474983.1|	XP_022902203.1	Onthophagus taurus	68.03	55	0	ORTHOMCL25530
ref|XP_026474984.1|ref|XP_026474984.1|	XP_022902203.1	Onthophagus taurus	68.03	55	0	ORTHOMCL25530
ref|XP_026477151.1|ref|XP_026477151.1|	XP_015592141.1	Cephus cinctus	68.03	7	2e-50	ORTHOMCL19037
ref|XP_026470484.1|ref|XP_026470484.1|	XP_008197073.1	Tribolium castaneum	68	72	2e-80	ORTHOMCL51
ref|XP_026480507.1|ref|XP_026480507.1|	XP_014222451.1	Trichogramma pretiosum	67.96	89	0	ORTHOMCL10439
ref|XP_026479640.1|ref|XP_026479640.1|	XP_012261796.1	Athalia rosae	67.89	98	0	ORTHOMCL12570
ref|XP_026477822.1|ref|XP_026477822.1|	XP_001238478.3	Anopheles gambiae str. PEST	67.87	92	6e-104	ORTHOMCL14459
ref|XP_026465172.1|ref|XP_026465172.1|	XP_017493599.1	Rhagoletis zephyria	67.85	95	0	ORTHOMCL14458
ref|XP_026481556.1|ref|XP_026481556.1|	XP_019536698.1	Aedes albopictus	67.81	79	4e-142	ORTHOMCL26770
ref|XP_026470038.1|ref|XP_026470038.1|	XP_015606118.1	Cephus cinctus	67.74	92	6e-53	ORTHOMCL6904
ref|XP_026474671.1|ref|XP_026474671.1|	XP_011558584.1	Plutella xylostella	67.74	60	1e-27	ORTHOMCL16717
ref|XP_026470155.1|ref|XP_026470155.1|	XP_008191419.1	Tribolium castaneum	67.69	59	3e-19	ORTHOMCL1120
ref|XP_026482325.1|ref|XP_026482325.1|	XP_012219599.1	Linepithema humile	67.58	75	5e-86	ORTHOMCL3025
ref|XP_026481902.1|ref|XP_026481902.1|	XP_012220653.1	Linepithema humile	67.56	85	2e-165	ORTHOMCL7898
ref|XP_026481903.1|ref|XP_026481903.1|	XP_012220653.1	Linepithema humile	67.56	85	4e-165	ORTHOMCL7898
ref|XP_026481904.1|ref|XP_026481904.1|	XP_012220653.1	Linepithema humile	67.56	85	1e-165	ORTHOMCL7898
ref|XP_026481905.1|ref|XP_026481905.1|	XP_012220653.1	Linepithema humile	67.56	85	6e-165	ORTHOMCL7898
ref|XP_026482320.1|ref|XP_026482320.1|	XP_012220653.1	Linepithema humile	67.56	53	3e-166	ORTHOMCL7898
ref|XP_026481901.1|ref|XP_026481901.1|	XP_012220653.1	Linepithema humile	67.47	85	2e-165	ORTHOMCL7898
ref|XP_026470205.1|ref|XP_026470205.1|	XP_309450.4	Anopheles gambiae str. PEST	67.41	66	1e-62	ORTHOMCL4383
ref|XP_026477084.1|ref|XP_026477084.1|	XP_021704601.1	Aedes aegypti	67.28	74	6e-135	ORTHOMCL22420
ref|XP_026471663.1|ref|XP_026471663.1|	XP_013115115.1	Stomoxys calcitrans	67.21	33	8e-96	ORTHOMCL47953
ref|XP_026482154.1|ref|XP_026482154.1|	XP_025159904.1	Harpegnathos saltator	67.21	32	2e-18	ORTHOMCL4161
ref|XP_026481390.1|ref|XP_026481390.1|	XP_025837314.1	Agrilus planipennis	67.11	61	3e-57	ORTHOMCL3372
ref|XP_026463343.1|ref|XP_026463343.1|	XP_013142046.1	Papilio polytes	67.07	90	1e-33	ORTHOMCL18056
ref|XP_026474661.1|ref|XP_026474661.1|	XP_022831477.1	Spodoptera litura	67.05	58	1e-82	ORTHOMCL7010
ref|XP_026481899.1|ref|XP_026481899.1|	XP_012220653.1	Linepithema humile	67.02	85	2e-165	ORTHOMCL7898
ref|XP_026481900.1|ref|XP_026481900.1|	XP_012220653.1	Linepithema humile	67.02	85	2e-165	ORTHOMCL7898
ref|XP_026475540.1|ref|XP_026475540.1|	XP_013168229.1	Papilio xuthus	66.99	77	3e-83	ORTHOMCL7460
ref|XP_026475924.1|ref|XP_026475924.1|	XP_013168229.1	Papilio xuthus	66.99	77	3e-83	ORTHOMCL7460
ref|XP_026469488.1|ref|XP_026469488.1|	XP_022116425.1	Pieris rapae	66.98	51	2e-35	ORTHOMCL5626
ref|XP_026469486.1|ref|XP_026469486.1|	XP_022116425.1	Pieris rapae	66.98	46	3e-35	ORTHOMCL5626
ref|XP_026475134.1|ref|XP_026475134.1|	XP_013183997.1	Amyelois transitella	66.97	46	6e-162	ORTHOMCL1931
ref|XP_026462436.1|ref|XP_026462436.1|	XP_022911510.1	Onthophagus taurus	66.96	73	1e-154	ORTHOMCL17672
ref|XP_026479162.1|ref|XP_026479162.1|	NP_572598.3	Drosophila melanogaster	66.95	29	0	ORTHOMCL19152
ref|XP_026470485.1|ref|XP_026470485.1|	XP_008197073.1	Tribolium castaneum	66.92	85	9e-126	ORTHOMCL51
ref|XP_026478098.1|ref|XP_026478098.1|	XP_011058666.1	Acromyrmex echinatior	66.83	78	8e-173	ORTHOMCL11990
ref|XP_026468991.1|ref|XP_026468991.1|	XP_022912950.1	Onthophagus taurus	66.67	53	2e-50	ORTHOMCL7036
ref|XP_026469001.1|ref|XP_026469001.1|	XP_022912950.1	Onthophagus taurus	66.67	53	2e-50	ORTHOMCL7036
ref|XP_026474856.1|ref|XP_026474856.1|	XP_021706765.1	Aedes aegypti	66.67	48	2e-18	ORTHOMCL23827
ref|XP_026480128.1|ref|XP_026480128.1|	XP_004527120.1	Ceratitis capitata	66.54	50	1e-114	ORTHOMCL4764
ref|XP_026479073.1|ref|XP_026479073.1|	XP_004527120.1	Ceratitis capitata	66.54	38	1e-113	ORTHOMCL4764
ref|XP_026479074.1|ref|XP_026479074.1|	XP_004527120.1	Ceratitis capitata	66.54	38	1e-113	ORTHOMCL4764
ref|XP_026479077.1|ref|XP_026479077.1|	XP_004527120.1	Ceratitis capitata	66.54	38	1e-113	ORTHOMCL4764
ref|XP_026475447.1|ref|XP_026475447.1|	XP_012234947.1	Linepithema humile	66.51	98	1e-89	ORTHOMCL7479
ref|XP_026481559.1|ref|XP_026481559.1|	XP_025602263.1	Athalia rosae	66.46	46	5e-141	ORTHOMCL37218
ref|XP_026465860.1|ref|XP_026465860.1|	XP_012145741.1	Megachile rotundata	66.44	98	4e-51	ORTHOMCL11970
ref|XP_026477549.1|ref|XP_026477549.1|	XP_011182327.1	Zeugodacus cucurbitae	66.4	68	8e-47	ORTHOMCL31815
ref|XP_026476303.1|ref|XP_026476303.1|	XP_023028277.1	Leptinotarsa decemlineata	66.4	59	3e-111	ORTHOMCL2397
ref|XP_026477078.1|ref|XP_026477078.1|	XP_011182327.1	Zeugodacus cucurbitae	66.4	58	8e-47	ORTHOMCL31815
ref|XP_026465031.1|ref|XP_026465031.1|	XP_313789.5	Anopheles gambiae str. PEST	66.4	55	2e-178	ORTHOMCL25884
ref|XP_026467886.1|ref|XP_026467886.1|	XP_016837800.1	Nasonia vitripennis	66.34	75	0	ORTHOMCL4562
ref|XP_026467940.1|ref|XP_026467940.1|	XP_016837800.1	Nasonia vitripennis	66.34	75	0	ORTHOMCL4562
ref|XP_026481516.1|ref|XP_026481516.1|	XP_023020855.1	Leptinotarsa decemlineata	66.28	26	2e-25	ORTHOMCL7262
ref|XP_026461878.1|ref|XP_026461878.1|	XP_001848810.1	Culex quinquefasciatus	66.2	66	3e-44	ORTHOMCL34852
ref|XP_026474393.1|ref|XP_026474393.1|	XP_014230750.1	Trichogramma pretiosum	66.13	48	4e-80	ORTHOMCL52179
ref|XP_026461327.1|ref|XP_026461327.1|	XP_019526670.1	Aedes albopictus	66.13	27	2e-19	ORTHOMCL7325
ref|XP_026477407.1|ref|XP_026477407.1|	XP_011149787.2	Harpegnathos saltator	66.12	43	2e-126	ORTHOMCL36806
ref|XP_026469063.1|ref|XP_026469063.1|	XP_015596990.1	Cephus cinctus	66.07	50	3e-52	ORTHOMCL36347
ref|XP_026470487.1|ref|XP_026470487.1|	XP_013168385.1	Papilio xuthus	65.96	53	1e-28	ORTHOMCL16286
ref|XP_026466872.1|ref|XP_026466872.1|	XP_012267445.1	Athalia rosae	65.96	50	3e-145	ORTHOMCL22919
ref|XP_026479632.1|ref|XP_026479632.1|	XP_018579467.1	Anoplophora glabripennis	65.93	36	6e-28	ORTHOMCL41228
ref|XP_026466579.1|ref|XP_026466579.1|	XP_012267444.1	Athalia rosae	65.85	86	3e-131	ORTHOMCL22919
ref|XP_026465431.1|ref|XP_026465431.1|	XP_023935684.1	Bicyclus anynana	65.79	48	9e-10	ORTHOMCL10328
ref|XP_026464681.1|ref|XP_026464681.1|	XP_011549624.1	Plutella xylostella	65.78	82	2e-92	ORTHOMCL9025
ref|XP_026481766.1|ref|XP_026481766.1|	XP_011549624.1	Plutella xylostella	65.78	37	2e-90	ORTHOMCL9025
ref|XP_026466962.1|ref|XP_026466962.1|	XP_022126243.1	Pieris rapae	65.71	30	2e-24	ORTHOMCL15304
ref|XP_026466890.1|ref|XP_026466890.1|	XP_022126243.1	Pieris rapae	65.71	20	3e-24	ORTHOMCL15304
ref|XP_026468166.1|ref|XP_026468166.1|	XP_022126243.1	Pieris rapae	65.71	20	3e-24	ORTHOMCL15304
ref|XP_026476854.1|ref|XP_026476854.1|	XP_022130702.1	Pieris rapae	65.7	32	6e-78	ORTHOMCL16604
ref|XP_026477550.1|ref|XP_026477550.1|	XP_022130702.1	Pieris rapae	65.7	32	6e-78	ORTHOMCL16604
ref|XP_026474355.1|ref|XP_026474355.1|	XP_019543464.1	Aedes albopictus	65.67	42	9e-27	ORTHOMCL13301
ref|XP_026465637.1|ref|XP_026465637.1|	XP_004529226.1	Ceratitis capitata	65.59	83	0	ORTHOMCL7241
ref|XP_026465638.1|ref|XP_026465638.1|	XP_004529226.1	Ceratitis capitata	65.59	83	0	ORTHOMCL7241
ref|XP_026465639.1|ref|XP_026465639.1|	XP_004529226.1	Ceratitis capitata	65.59	83	0	ORTHOMCL7241
ref|XP_026461331.1|ref|XP_026461331.1|	XP_019866104.1	Aethina tumida	65.56	53	6e-51	ORTHOMCL23662
ref|XP_026469186.1|ref|XP_026469186.1|	XP_001850972.1	Culex quinquefasciatus	65.49	37	1e-53	ORTHOMCL27405
ref|XP_026470185.1|ref|XP_026470185.1|	XP_001850972.1	Culex quinquefasciatus	65.49	37	1e-53	ORTHOMCL27405
ref|XP_026468663.1|ref|XP_026468663.1|	XP_019868997.1	Aethina tumida	65.47	52	4e-54	ORTHOMCL2285
ref|XP_026475091.1|ref|XP_026475091.1|	XP_012214504.1	Linepithema humile	65.47	33	6e-161	ORTHOMCL46200
ref|XP_026471161.1|ref|XP_026471161.1|	XP_019867506.1	Aethina tumida	65.36	19	2e-109	ORTHOMCL24154
ref|XP_026473409.1|ref|XP_026473409.1|	XP_015599121.1	Cephus cinctus	65.26	97	0	ORTHOMCL8946
ref|XP_026461268.1|ref|XP_026461268.1|	KRT85347.1	Oryctes borbonicus	65.26	72	0	ORTHOMCL497
ref|XP_026476566.1|ref|XP_026476566.1|	XP_312168.5	Anopheles gambiae str. PEST	65.22	19	2e-12	ORTHOMCL30968
ref|XP_026471822.1|ref|XP_026471822.1|	XP_026331180.1	Hyposmocoma kahamanoa	65.19	60	2e-127	ORTHOMCL4257
ref|XP_026468515.1|ref|XP_026468515.1|	XP_015835491.1	Tribolium castaneum	65.12	59	3e-67	ORTHOMCL5225
ref|XP_026468517.1|ref|XP_026468517.1|	XP_015835491.1	Tribolium castaneum	65.12	59	4e-67	ORTHOMCL5225
ref|XP_026466626.1|ref|XP_026466626.1|	XP_016838367.1	Nasonia vitripennis	65.12	31	5e-11	ORTHOMCL13960
ref|XP_026467136.1|ref|XP_026467136.1|	XP_016838367.1	Nasonia vitripennis	65.12	31	5e-11	ORTHOMCL13960
ref|XP_026481602.1|ref|XP_026481602.1|	XP_011151952.2	Harpegnathos saltator	65.04	99	0	ORTHOMCL6994
ref|XP_026470421.1|ref|XP_026470421.1|	XP_015836476.1	Tribolium castaneum	65	50	3e-74	ORTHOMCL46483
ref|XP_026475026.1|ref|XP_026475026.1|	XP_017776036.1	Nicrophorus vespilloides	64.95	96	0	ORTHOMCL5987
ref|XP_026464451.1|ref|XP_026464451.1|	XP_019545484.1	Aedes albopictus	64.84	61	4e-32	ORTHOMCL37
ref|XP_026479628.1|ref|XP_026479628.1|	XP_018579467.1	Anoplophora glabripennis	64.84	38	2e-27	ORTHOMCL41228
ref|XP_026476269.1|ref|XP_026476269.1|	XP_023028277.1	Leptinotarsa decemlineata	64.8	62	2e-106	ORTHOMCL2397
ref|XP_026463383.1|ref|XP_026463383.1|	NP_649121.1	Drosophila melanogaster;synthetic construct	64.77	81	2e-29	ORTHOMCL3526
ref|XP_026480589.1|ref|XP_026480589.1|	XP_019931064.1	Aedes albopictus	64.75	64	2e-56	ORTHOMCL3201
ref|XP_026468958.1|ref|XP_026468958.1|	XP_019868997.1	Aethina tumida	64.75	53	2e-52	ORTHOMCL2285
ref|XP_026466639.1|ref|XP_026466639.1|	XP_011183843.1	Zeugodacus cucurbitae	64.75	53	1e-59	ORTHOMCL17826
ref|XP_026466635.1|ref|XP_026466635.1|	XP_011183843.1	Zeugodacus cucurbitae	64.75	46	3e-59	ORTHOMCL17826
ref|XP_026466642.1|ref|XP_026466642.1|	XP_011183843.1	Zeugodacus cucurbitae	64.75	46	3e-59	ORTHOMCL17826
ref|XP_026479900.1|ref|XP_026479900.1|	XP_021188361.1	Helicoverpa armigera	64.73	23	1e-59	ORTHOMCL17893
ref|XP_026462281.1|ref|XP_026462281.1|	PCG67559.1	Heliothis virescens	64.68	39	3e-165	ORTHOMCL9417
ref|XP_026476317.1|ref|XP_026476317.1|	XP_025988797.1	Solenopsis invicta	64.67	97	1e-128	ORTHOMCL1224
ref|XP_026464025.1|ref|XP_026464025.1|	XP_019869936.1	Aethina tumida	64.67	57	1e-62	ORTHOMCL17839
ref|XP_026473149.1|ref|XP_026473149.1|	XP_008199721.1	Tribolium castaneum	64.65	66	0	ORTHOMCL1610
ref|XP_026477809.1|ref|XP_026477809.1|	XP_022907512.1	Onthophagus taurus	64.58	56	2e-103	ORTHOMCL10690
ref|XP_026473384.1|ref|XP_026473384.1|	XP_011160808.1	Solenopsis invicta	64.58	53	1e-09	ORTHOMCL7708
ref|XP_026473381.1|ref|XP_026473381.1|	XP_011160809.1	Solenopsis invicta	64.58	48	9e-10	ORTHOMCL7708
ref|XP_026473383.1|ref|XP_026473383.1|	XP_011160809.1	Solenopsis invicta	64.58	48	9e-10	ORTHOMCL7708
ref|XP_026468160.1|ref|XP_026468160.1|	XP_021195332.1	Helicoverpa armigera	64.56	32	4e-21	ORTHOMCL18728
ref|XP_026475859.1|ref|XP_026475859.1|	XP_014370413.1	Papilio machaon	64.55	22	4e-126	ORTHOMCL59478
ref|XP_026476334.1|ref|XP_026476334.1|	XP_001863070.1	Culex quinquefasciatus	64.46	46	8e-58	ORTHOMCL26294
ref|XP_026461365.1|ref|XP_026461365.1|	XP_562540.3	Anopheles gambiae str. PEST	64.42	28	8e-33	ORTHOMCL28120
ref|XP_026479962.1|ref|XP_026479962.1|	XP_019546324.1	Aedes albopictus	64.41	19	5e-19	ORTHOMCL12518
ref|XP_026479963.1|ref|XP_026479963.1|	XP_019546324.1	Aedes albopictus	64.41	8	2e-17	ORTHOMCL12518
ref|XP_026466084.1|ref|XP_026466084.1|	XP_011055463.1	Acromyrmex echinatior	64.32	93	1e-92	ORTHOMCL7523
ref|XP_026480061.1|ref|XP_026480061.1|	KRT86467.1	Oryctes borbonicus	64.3	80	0	ORTHOMCL17051
ref|XP_026462928.1|ref|XP_026462928.1|	KRT80796.1	Oryctes borbonicus	64.29	39	3e-23	ORTHOMCL25695
ref|XP_026470290.1|ref|XP_026470290.1|	XP_025829715.1	Agrilus planipennis	64.24	74	0	ORTHOMCL21458
ref|XP_026482516.1|ref|XP_026482516.1|	XP_025829715.1	Agrilus planipennis	64.24	74	0	ORTHOMCL21458
ref|XP_026482294.1|ref|XP_026482294.1|	XP_013177709.1	Papilio xuthus	64.21	59	1e-33	ORTHOMCL9807
ref|XP_026481505.1|ref|XP_026481505.1|	XP_019541709.1	Aedes albopictus	64.19	65	4e-51	ORTHOMCL6839
ref|XP_026464845.1|ref|XP_026464845.1|	XP_017768928.1	Nicrophorus vespilloides	64.18	64	9e-18	ORTHOMCL10637
ref|XP_026479445.1|ref|XP_026479445.1|	PCG76096.1	Heliothis virescens	64.15	93	2e-08	ORTHOMCL19224
ref|XP_026461649.1|ref|XP_026461649.1|	KRT80032.1	Oryctes borbonicus	64.14	26	6e-98	ORTHOMCL13462
ref|XP_026476963.1|ref|XP_026476963.1|	KRT85791.1	Oryctes borbonicus	64.09	85	1e-114	ORTHOMCL37075
ref|XP_026468157.1|ref|XP_026468157.1|	PCG67559.1	Heliothis virescens	63.94	98	2e-137	ORTHOMCL9417
ref|XP_026467569.1|ref|XP_026467569.1|	XP_019881757.1	Aethina tumida	63.9	71	9e-154	ORTHOMCL16661
ref|XP_026482274.1|ref|XP_026482274.1|	XP_019868860.1	Aethina tumida	63.77	15	6e-20	ORTHOMCL54563
ref|XP_026475010.1|ref|XP_026475010.1|	XP_025995189.1	Solenopsis invicta	63.76	31	1e-45	ORTHOMCL6086
ref|XP_026474863.1|ref|XP_026474863.1|	XP_025995189.1	Solenopsis invicta	63.76	24	4e-45	ORTHOMCL6086
ref|XP_026474862.1|ref|XP_026474862.1|	XP_025995189.1	Solenopsis invicta	63.76	23	2e-44	ORTHOMCL6086
ref|XP_026475009.1|ref|XP_026475009.1|	XP_025995189.1	Solenopsis invicta	63.76	23	6e-45	ORTHOMCL6086
ref|XP_026474860.1|ref|XP_026474860.1|	XP_025995189.1	Solenopsis invicta	63.76	22	8e-45	ORTHOMCL6086
ref|XP_026474861.1|ref|XP_026474861.1|	XP_025995189.1	Solenopsis invicta	63.76	22	8e-45	ORTHOMCL6086
ref|XP_026474859.1|ref|XP_026474859.1|	XP_025995189.1	Solenopsis invicta	63.76	21	1e-44	ORTHOMCL6086
ref|XP_026474857.1|ref|XP_026474857.1|	XP_025995189.1	Solenopsis invicta	63.76	20	2e-44	ORTHOMCL6086
ref|XP_026471664.1|ref|XP_026471664.1|	NP_732346.1	Drosophila melanogaster	63.75	80	3e-60	ORTHOMCL15648
ref|XP_026467659.1|ref|XP_026467659.1|	XP_005189314.2	Musca domestica	63.69	43	2e-56	ORTHOMCL52
ref|XP_026464270.1|ref|XP_026464270.1|	XP_026316397.1	Hyposmocoma kahamanoa	63.64	93	1e-55	ORTHOMCL4172
ref|XP_026464301.1|ref|XP_026464301.1|	XP_026329643.1	Hyposmocoma kahamanoa	63.64	78	1e-08	ORTHOMCL35792
ref|XP_026475681.1|ref|XP_026475681.1|	XP_026329643.1	Hyposmocoma kahamanoa	63.64	78	1e-08	ORTHOMCL35792
ref|XP_026481892.1|ref|XP_026481892.1|	XP_017465738.1	Rhagoletis zephyria	63.64	71	3e-16	ORTHOMCL20918
ref|XP_026464280.1|ref|XP_026464280.1|	XP_026329643.1	Hyposmocoma kahamanoa	63.64	62	1e-08	ORTHOMCL35792
ref|XP_026474045.1|ref|XP_026474045.1|	XP_023301087.1	Lucilia cuprina	63.61	31	3e-140	ORTHOMCL34090
ref|XP_026474046.1|ref|XP_026474046.1|	XP_023301087.1	Lucilia cuprina	63.61	31	3e-140	ORTHOMCL34090
ref|XP_026474048.1|ref|XP_026474048.1|	XP_023301087.1	Lucilia cuprina	63.61	31	4e-140	ORTHOMCL34090
ref|XP_026474049.1|ref|XP_026474049.1|	XP_023301087.1	Lucilia cuprina	63.61	31	3e-140	ORTHOMCL34090
ref|XP_026464979.1|ref|XP_026464979.1|	XP_015836845.1	Tribolium castaneum	63.55	68	4e-33	ORTHOMCL1921
ref|XP_026465450.1|ref|XP_026465450.1|	XP_012265404.1	Athalia rosae	63.55	66	6e-141	ORTHOMCL14453
ref|XP_026476138.1|ref|XP_026476138.1|	XP_025836648.1	Agrilus planipennis	63.53	69	3e-27	ORTHOMCL18149
ref|XP_026463509.1|ref|XP_026463509.1|	XP_025836648.1	Agrilus planipennis	63.53	53	1e-26	ORTHOMCL18149
ref|XP_026475486.1|ref|XP_026475486.1|	XP_025836648.1	Agrilus planipennis	63.53	49	1e-26	ORTHOMCL18149
ref|XP_026475519.1|ref|XP_026475519.1|	XP_025836648.1	Agrilus planipennis	63.53	49	1e-26	ORTHOMCL18149
ref|XP_026475558.1|ref|XP_026475558.1|	XP_025836648.1	Agrilus planipennis	63.53	49	1e-26	ORTHOMCL18149
ref|XP_026475715.1|ref|XP_026475715.1|	XP_025836648.1	Agrilus planipennis	63.53	49	1e-26	ORTHOMCL18149
ref|XP_026475954.1|ref|XP_026475954.1|	XP_025836648.1	Agrilus planipennis	63.53	49	1e-26	ORTHOMCL18149
ref|XP_026475982.1|ref|XP_026475982.1|	XP_025836648.1	Agrilus planipennis	63.53	49	1e-26	ORTHOMCL18149
ref|XP_026476305.1|ref|XP_026476305.1|	XP_025836648.1	Agrilus planipennis	63.53	49	1e-26	ORTHOMCL18149
ref|XP_026475521.1|ref|XP_026475521.1|	XP_025836648.1	Agrilus planipennis	63.53	46	2e-26	ORTHOMCL18149
ref|XP_026475627.1|ref|XP_026475627.1|	XP_025836648.1	Agrilus planipennis	63.53	45	2e-26	ORTHOMCL18149
ref|XP_026470945.1|ref|XP_026470945.1|	XP_019762951.1	Dendroctonus ponderosae	63.48	84	1e-93	ORTHOMCL49341
ref|XP_026472486.1|ref|XP_026472486.1|	XP_019762951.1	Dendroctonus ponderosae	63.48	75	1e-91	ORTHOMCL49341
ref|XP_026477813.1|ref|XP_026477813.1|	XP_001238478.3	Anopheles gambiae str. PEST	63.46	29	2e-157	ORTHOMCL14459
ref|XP_026476406.1|ref|XP_026476406.1|	XP_004524298.1	Ceratitis capitata	63.39	72	3e-32	ORTHOMCL17622
ref|XP_026481211.1|ref|XP_026481211.1|	XP_021712857.1	Aedes aegypti	63.32	61	4e-58	ORTHOMCL36488
ref|XP_026467020.1|ref|XP_026467020.1|	XP_312168.5	Anopheles gambiae str. PEST	63.27	17	2e-11	ORTHOMCL30968
ref|XP_026478956.1|ref|XP_026478956.1|	XP_018322049.1	Agrilus planipennis	63.22	68	4e-23	ORTHOMCL22087
ref|XP_026475019.1|ref|XP_026475019.1|	XP_015835820.1	Tribolium castaneum	63.19	77	0	ORTHOMCL7897
ref|XP_026477390.1|ref|XP_026477390.1|	XP_001230869.2	Anopheles gambiae str. PEST	63.16	39	2e-40	ORTHOMCL61456
ref|XP_026476179.1|ref|XP_026476179.1|	XP_011555262.1	Plutella xylostella	63.16	23	1e-13	ORTHOMCL56290
ref|XP_026463721.1|ref|XP_026463721.1|	XP_019881193.1	Aethina tumida	63.13	66	1e-77	ORTHOMCL565
ref|XP_026463722.1|ref|XP_026463722.1|	XP_019881193.1	Aethina tumida	63.13	66	8e-78	ORTHOMCL565
ref|XP_026472014.1|ref|XP_026472014.1|	XP_012145741.1	Megachile rotundata	63.06	97	4e-34	ORTHOMCL11970
ref|XP_026477481.1|ref|XP_026477481.1|	XP_023019004.1	Leptinotarsa decemlineata	63.04	57	2e-57	ORTHOMCL3886
ref|XP_026479474.1|ref|XP_026479474.1|	XP_018567403.1	Anoplophora glabripennis	63.01	49	9e-65	ORTHOMCL9993
ref|XP_026481877.1|ref|XP_026481877.1|	XP_011632330.1	Pogonomyrmex barbatus	62.97	80	0	ORTHOMCL3382
ref|XP_026472001.1|ref|XP_026472001.1|	XP_011548241.1	Plutella xylostella	62.96	31	6e-94	ORTHOMCL38036
ref|XP_026470592.1|ref|XP_026470592.1|	XP_016839579.1	Nasonia vitripennis	62.93	49	8e-138	ORTHOMCL38557
ref|XP_026468545.1|ref|XP_026468545.1|	XP_023019358.1	Leptinotarsa decemlineata	62.89	40	3e-160	ORTHOMCL10369
ref|XP_026464980.1|ref|XP_026464980.1|	XP_015836859.1	Tribolium castaneum	62.86	81	1e-31	ORTHOMCL1921
ref|XP_026474748.1|ref|XP_026474748.1|	XP_008202985.1	Nasonia vitripennis	62.84	91	3e-152	ORTHOMCL52829
ref|XP_026475643.1|ref|XP_026475643.1|	XP_025154439.1	Harpegnathos saltator	62.7	95	6e-48	ORTHOMCL11970
ref|XP_026482491.1|ref|XP_026482491.1|	XP_025154439.1	Harpegnathos saltator	62.7	95	6e-48	ORTHOMCL11970
ref|XP_026464933.1|ref|XP_026464933.1|	XP_014366289.1	Papilio machaon	62.68	96	4e-49	ORTHOMCL16777
ref|XP_026474705.1|ref|XP_026474705.1|	XP_013165985.1	Papilio xuthus	62.67	54	8e-22	ORTHOMCL12738
ref|XP_026481648.1|ref|XP_026481648.1|	XP_014092688.1	Bactrocera oleae	62.58	78	1e-41	ORTHOMCL6001
ref|XP_026474437.1|ref|XP_026474437.1|	XP_016844968.1	Nasonia vitripennis	62.5	66	4e-22	ORTHOMCL11872
ref|XP_026469954.1|ref|XP_026469954.1|	XP_015605653.1	Cephus cinctus	62.5	40	1e-09	ORTHOMCL20061
ref|XP_026467630.1|ref|XP_026467630.1|	XP_025987568.1	Solenopsis invicta	62.45	97	0	ORTHOMCL17044
ref|XP_026472073.1|ref|XP_026472073.1|	KRT79746.1	Oryctes borbonicus	62.44	94	3e-75	ORTHOMCL12633
ref|XP_026468887.1|ref|XP_026468887.1|	XP_017781016.1	Nicrophorus vespilloides	62.36	67	2e-107	ORTHOMCL4379
ref|XP_026468813.1|ref|XP_026468813.1|	XP_013135535.1	Papilio xuthus;Papilio machaon;Papilio polytes	62.31	51	3e-37	ORTHOMCL15396
ref|XP_026479204.1|ref|XP_026479204.1|	XP_020713617.1	Ceratitis capitata	62.31	20	1e-45	ORTHOMCL37107
ref|XP_026479202.1|ref|XP_026479202.1|	XP_020713617.1	Ceratitis capitata	62.31	19	2e-45	ORTHOMCL37107
ref|XP_026479206.1|ref|XP_026479206.1|	XP_020713617.1	Ceratitis capitata	62.31	19	1e-45	ORTHOMCL37107
ref|XP_026473056.1|ref|XP_026473056.1|	XP_017768913.1	Nicrophorus vespilloides	62.3	94	4e-65	ORTHOMCL44172
ref|XP_026483003.1|ref|XP_026483003.1|	XP_021188370.1	Helicoverpa armigera	62.24	91	8e-73	ORTHOMCL7478
ref|XP_026463337.1|ref|XP_026463337.1|	XP_018572289.1	Anoplophora glabripennis	62.22	44	0	ORTHOMCL11441
ref|XP_026465187.1|ref|XP_026465187.1|	XP_011051729.1	Acromyrmex echinatior	62.22	32	3e-12	ORTHOMCL14114
ref|XP_026477388.1|ref|XP_026477388.1|	XP_011051729.1	Acromyrmex echinatior	62.22	32	3e-12	ORTHOMCL14114
ref|XP_026474910.1|ref|XP_026474910.1|	XP_012139228.1	Megachile rotundata	62.19	44	0	ORTHOMCL15215
ref|XP_026471936.1|ref|XP_026471936.1|	XP_017782641.1	Nicrophorus vespilloides	62.08	31	0	ORTHOMCL42869
ref|XP_026463655.1|ref|XP_026463655.1|	XP_021693062.1	Aedes aegypti	62.07	64	2e-60	ORTHOMCL31620
ref|XP_026463656.1|ref|XP_026463656.1|	XP_021693062.1	Aedes aegypti	62.07	64	2e-60	ORTHOMCL31620
ref|XP_026469384.1|ref|XP_026469384.1|	XP_013169467.1	Papilio xuthus	61.88	76	0	ORTHOMCL10697
ref|XP_026472255.1|ref|XP_026472255.1|	XP_015839567.1	Tribolium castaneum	61.86	51	5e-78	ORTHOMCL8466
ref|XP_026472252.1|ref|XP_026472252.1|	XP_015839567.1	Tribolium castaneum	61.86	39	3e-76	ORTHOMCL8466
ref|XP_026472253.1|ref|XP_026472253.1|	XP_015839567.1	Tribolium castaneum	61.86	39	3e-76	ORTHOMCL8466
ref|XP_026472254.1|ref|XP_026472254.1|	XP_015839567.1	Tribolium castaneum	61.86	39	3e-76	ORTHOMCL8466
ref|XP_026473390.1|ref|XP_026473390.1|	XP_015839567.1	Tribolium castaneum	61.86	39	3e-76	ORTHOMCL8466
ref|XP_026466290.1|ref|XP_026466290.1|	XP_015608923.1	Cephus cinctus	61.8	99	0	ORTHOMCL52
ref|XP_026469817.1|ref|XP_026469817.1|	XP_018321748.1	Agrilus planipennis	61.8	52	2e-25	ORTHOMCL12670
ref|XP_026482291.1|ref|XP_026482291.1|	XP_020715887.1	Ceratitis capitata	61.67	13	2e-09	ORTHOMCL20863
ref|XP_026465643.1|ref|XP_026465643.1|	XP_012158603.1	Ceratitis capitata	61.66	80	0	ORTHOMCL21071
ref|XP_026477862.1|ref|XP_026477862.1|	XP_019528253.1	Aedes albopictus	61.66	43	9e-160	ORTHOMCL14459
ref|XP_026465642.1|ref|XP_026465642.1|	XP_012158603.1	Ceratitis capitata	61.64	80	0	ORTHOMCL21071
ref|XP_026463215.1|ref|XP_026463215.1|	XP_023012691.1	Leptinotarsa decemlineata	61.6	70	6e-42	ORTHOMCL5037
ref|XP_026463216.1|ref|XP_026463216.1|	XP_023012691.1	Leptinotarsa decemlineata	61.6	70	6e-42	ORTHOMCL5037
ref|XP_026465641.1|ref|XP_026465641.1|	XP_004529226.1	Ceratitis capitata	61.59	80	0	ORTHOMCL7241
ref|XP_026467476.1|ref|XP_026467476.1|	XP_001658241.2	Aedes aegypti	61.58	53	3e-59	ORTHOMCL26294
ref|XP_026475027.1|ref|XP_026475027.1|	XP_019772589.1	Dendroctonus ponderosae	61.57	58	0	ORTHOMCL5987
ref|XP_026465645.1|ref|XP_026465645.1|	XP_012158603.1	Ceratitis capitata	61.56	80	0	ORTHOMCL21071
ref|XP_026464986.1|ref|XP_026464986.1|	XP_023025284.1	Leptinotarsa decemlineata	61.54	67	2e-62	ORTHOMCL27729
ref|XP_026467224.1|ref|XP_026467224.1|	XP_017769600.1	Nicrophorus vespilloides	61.54	32	1e-13	ORTHOMCL41349
ref|XP_026474858.1|ref|XP_026474858.1|	XP_025995189.1	Solenopsis invicta	61.49	22	2e-44	ORTHOMCL6086
ref|XP_026470284.1|ref|XP_026470284.1|	XP_008216256.1	Nasonia vitripennis	61.48	91	4e-170	ORTHOMCL1843
ref|XP_026477363.1|ref|XP_026477363.1|	XP_022906413.1	Onthophagus taurus	61.48	89	0	ORTHOMCL2051
ref|XP_026477364.1|ref|XP_026477364.1|	XP_022906413.1	Onthophagus taurus	61.48	89	0	ORTHOMCL2051
ref|XP_026477362.1|ref|XP_026477362.1|	XP_022906413.1	Onthophagus taurus	61.48	79	0	ORTHOMCL2051
ref|XP_026477361.1|ref|XP_026477361.1|	XP_022906413.1	Onthophagus taurus	61.48	76	5e-180	ORTHOMCL2051
ref|XP_026477360.1|ref|XP_026477360.1|	XP_022906413.1	Onthophagus taurus	61.48	75	5e-180	ORTHOMCL2051
ref|XP_026475092.1|ref|XP_026475092.1|	XP_019765193.1	Dendroctonus ponderosae	61.48	36	6e-161	ORTHOMCL56555
ref|XP_026475093.1|ref|XP_026475093.1|	XP_019765193.1	Dendroctonus ponderosae	61.48	36	6e-161	ORTHOMCL56555
ref|XP_026475087.1|ref|XP_026475087.1|	XP_019765193.1	Dendroctonus ponderosae	61.48	35	2e-160	ORTHOMCL56555
ref|XP_026475089.1|ref|XP_026475089.1|	XP_019765193.1	Dendroctonus ponderosae	61.48	35	2e-160	ORTHOMCL56555
ref|XP_026478783.1|ref|XP_026478783.1|	XP_003703174.1	Megachile rotundata	61.47	47	8e-78	ORTHOMCL17251
ref|XP_026472088.1|ref|XP_026472088.1|	XP_018328573.1	Agrilus planipennis	61.46	53	0	ORTHOMCL32245
ref|XP_026467447.1|ref|XP_026467447.1|	NP_728295.1	Drosophila erecta;Drosophila melanogaster;Drosophila sechellia;Drosophila simulans;Drosophila yakuba;Drosophila serrata;Drosophila suzukii;Drosophila eugracilis;Drosophila takahashii;Drosophila elegans;Drosophila kikkawai;synthetic construct;Drosophila biarmipes;Drosophila rhopaloa	61.43	45	4e-25	ORTHOMCL2760
ref|XP_026464205.1|ref|XP_026464205.1|	XP_025833491.1	Agrilus planipennis	61.42	73	0	ORTHOMCL9482
ref|XP_026471993.1|ref|XP_026471993.1|	XP_967241.1	Tribolium castaneum	61.35	66	5e-58	ORTHOMCL871
ref|XP_026467536.1|ref|XP_026467536.1|	XP_012259758.1	Athalia rosae	61.35	17	1e-65	ORTHOMCL48299
ref|XP_026480803.1|ref|XP_026480803.1|	XP_012255699.1	Athalia rosae	61.22	71	7e-78	ORTHOMCL14178
ref|XP_026463527.1|ref|XP_026463527.1|	XP_013099728.1	Stomoxys calcitrans	61.19	69	6e-44	ORTHOMCL20601
ref|XP_026468579.1|ref|XP_026468579.1|	XP_022902533.1	Onthophagus taurus	61.18	64	7e-26	ORTHOMCL20930
ref|XP_026480245.1|ref|XP_026480245.1|	XP_025833680.1	Agrilus planipennis	61.18	56	4e-15	ORTHOMCL48909
ref|XP_026466264.1|ref|XP_026466264.1|	XP_015608923.1	Cephus cinctus	61.16	100	0	ORTHOMCL52
ref|XP_026473776.1|ref|XP_026473776.1|	XP_023017352.1	Leptinotarsa decemlineata	61.11	89	4e-43	ORTHOMCL9581
ref|XP_026477209.1|ref|XP_026477209.1|	XP_019865903.1	Aethina tumida	61.11	76	5e-29	ORTHOMCL52107
ref|XP_026470103.1|ref|XP_026470103.1|	XP_023310190.1	Anoplophora glabripennis	61.11	48	4e-22	ORTHOMCL20465
ref|XP_026470104.1|ref|XP_026470104.1|	XP_023310190.1	Anoplophora glabripennis	61.11	48	4e-22	ORTHOMCL20465
ref|XP_026470102.1|ref|XP_026470102.1|	XP_023310190.1	Anoplophora glabripennis	61.11	33	8e-22	ORTHOMCL20465
ref|XP_026470379.1|ref|XP_026470379.1|	XP_018571937.1	Anoplophora glabripennis	61.04	81	3e-20	ORTHOMCL17349
ref|XP_026473415.1|ref|XP_026473415.1|	XP_020706367.1	Athalia rosae	61.02	9	1e-11	ORTHOMCL43190
ref|XP_026483039.1|ref|XP_026483039.1|	XP_020706367.1	Athalia rosae	61.02	9	1e-11	ORTHOMCL43190
ref|XP_026470605.1|ref|XP_026470605.1|	XP_011643658.1	Pogonomyrmex barbatus	60.99	93	5e-63	ORTHOMCL9815
ref|XP_026464062.1|ref|XP_026464062.1|	XP_014225382.1	Trichogramma pretiosum	60.98	33	4e-28	ORTHOMCL59912
ref|XP_026475972.1|ref|XP_026475972.1|	XP_023307602.1	Lucilia cuprina	60.94	45	1e-16	ORTHOMCL59919
ref|XP_026479574.1|ref|XP_026479574.1|	XP_025830747.1	Agrilus planipennis	60.92	45	9e-24	ORTHOMCL25003
ref|XP_026470566.1|ref|XP_026470566.1|	XP_026324890.1	Hyposmocoma kahamanoa	60.9	87	3e-45	ORTHOMCL7748
ref|XP_026466142.1|ref|XP_026466142.1|	XP_013194221.1	Amyelois transitella	60.9	62	1e-34	ORTHOMCL15396
ref|XP_026469938.1|ref|XP_026469938.1|	XP_013194221.1	Amyelois transitella	60.9	62	2e-34	ORTHOMCL15396
ref|XP_026474047.1|ref|XP_026474047.1|	XP_023019997.1	Leptinotarsa decemlineata	60.83	66	2e-138	ORTHOMCL22753
ref|XP_026473610.1|ref|XP_026473610.1|	XP_015591409.1	Cephus cinctus	60.83	24	3e-39	ORTHOMCL11333
ref|XP_026473988.1|ref|XP_026473988.1|	XP_015591409.1	Cephus cinctus	60.83	24	2e-39	ORTHOMCL11333
ref|XP_026482377.1|ref|XP_026482377.1|	XP_023027569.1	Leptinotarsa decemlineata	60.82	43	8e-28	ORTHOMCL17307
ref|XP_026469657.1|ref|XP_026469657.1|	XP_026333039.1	Hyposmocoma kahamanoa	60.78	59	1e-58	ORTHOMCL15165
ref|XP_026470879.1|ref|XP_026470879.1|	XP_024938477.1	Cephus cinctus	60.75	52	6e-22	ORTHOMCL7352
ref|XP_026476870.1|ref|XP_026476870.1|	XP_019881314.1	Aethina tumida	60.74	74	0	ORTHOMCL5806
ref|XP_026476871.1|ref|XP_026476871.1|	XP_019881314.1	Aethina tumida	60.74	74	0	ORTHOMCL5806
ref|XP_026482403.1|ref|XP_026482403.1|	XP_019894904.1	Musca domestica	60.74	22	1e-56	ORTHOMCL18471
ref|XP_026477333.1|ref|XP_026477333.1|	XP_012264250.1	Athalia rosae	60.71	66	2e-15	ORTHOMCL9891
ref|XP_026475154.1|ref|XP_026475154.1|	XP_975050.2	Tribolium castaneum	60.71	55	2e-13	ORTHOMCL664
ref|XP_026479532.1|ref|XP_026479532.1|	XP_019880431.1	Aethina tumida	60.7	97	0	ORTHOMCL10740
ref|XP_026481260.1|ref|XP_026481260.1|	XP_022823613.1	Spodoptera litura	60.69	7	2e-92	ORTHOMCL761
ref|XP_026471649.1|ref|XP_026471649.1|	XP_004531641.3	Ceratitis capitata	60.67	75	2e-27	ORTHOMCL4172
ref|XP_026471482.1|ref|XP_026471482.1|	XP_012262407.1	Athalia rosae	60.66	92	2e-67	ORTHOMCL22967
ref|XP_026463407.1|ref|XP_026463407.1|	XP_015600717.1	Cephus cinctus	60.58	73	0	ORTHOMCL21882
ref|XP_026466262.1|ref|XP_026466262.1|	XP_015608922.1	Cephus cinctus	60.57	100	0	ORTHOMCL52
ref|XP_026471824.1|ref|XP_026471824.1|	XP_015833392.1	Tribolium castaneum	60.56	100	0	ORTHOMCL980
ref|XP_026470923.1|ref|XP_026470923.1|	XP_019880761.1	Aethina tumida	60.53	80	1e-124	ORTHOMCL16951
ref|XP_026470274.1|ref|XP_026470274.1|	XP_018335452.1	Agrilus planipennis	60.5	69	3e-52	ORTHOMCL47807
ref|XP_026468291.1|ref|XP_026468291.1|	XP_019868986.1	Aethina tumida	60.47	66	9e-57	ORTHOMCL27271
ref|XP_026465256.1|ref|XP_026465256.1|	XP_005177573.1	Musca domestica	60.46	63	3e-137	ORTHOMCL4992
ref|XP_026481696.1|ref|XP_026481696.1|	XP_308874.4	Anopheles gambiae str. PEST	60.45	35	2e-41	ORTHOMCL30808
ref|XP_026469838.1|ref|XP_026469838.1|	XP_001842603.1	Culex quinquefasciatus	60.43	39	1e-49	ORTHOMCL2489
ref|XP_026469051.1|ref|XP_026469051.1|	XP_003705665.1	Megachile rotundata	60.42	72	5e-10	ORTHOMCL13412
ref|XP_026469959.1|ref|XP_026469959.1|	XP_011053469.1	Acromyrmex echinatior	60.42	47	2e-10	ORTHOMCL20061
ref|XP_026473410.1|ref|XP_026473410.1|	XP_012234513.1	Linepithema humile	60.41	52	0	ORTHOMCL17962
ref|XP_026473411.1|ref|XP_026473411.1|	XP_012234513.1	Linepithema humile	60.41	52	0	ORTHOMCL17962
ref|XP_026482732.1|ref|XP_026482732.1|	XP_021203191.1	Bombyx mori	60.36	55	3e-128	ORTHOMCL2454
ref|XP_026475900.1|ref|XP_026475900.1|	XP_022906417.1	Onthophagus taurus	60.34	84	4e-151	ORTHOMCL2051
ref|XP_026467472.1|ref|XP_026467472.1|	XP_001658241.2	Aedes aegypti	60.32	53	9e-58	ORTHOMCL26294
ref|XP_026467424.1|ref|XP_026467424.1|	XP_021708803.1	Aedes aegypti	60.29	41	4e-95	ORTHOMCL30968
ref|XP_026467766.1|ref|XP_026467766.1|	XP_021696153.1	Aedes aegypti	60.28	78	0	ORTHOMCL26046
ref|XP_026472070.1|ref|XP_026472070.1|	XP_011187722.1	Zeugodacus cucurbitae	60.24	67	1e-20	ORTHOMCL10205
ref|XP_026463779.1|ref|XP_026463779.1|	XP_012250582.1	Athalia rosae	60.2	21	4e-21	ORTHOMCL10618
ref|XP_026463780.1|ref|XP_026463780.1|	XP_012250582.1	Athalia rosae	60.2	21	4e-21	ORTHOMCL10618
ref|XP_026463807.1|ref|XP_026463807.1|	XP_012250582.1	Athalia rosae	60.2	21	4e-21	ORTHOMCL10618
ref|XP_026470524.1|ref|XP_026470524.1|	XP_011191284.1	Zeugodacus cucurbitae	60.19	73	7e-47	ORTHOMCL20311
ref|XP_026470105.1|ref|XP_026470105.1|	XP_023012579.1	Leptinotarsa decemlineata	60.18	100	5e-82	ORTHOMCL12733
ref|XP_026465471.1|ref|XP_026465471.1|	XP_012237130.1	Bombus impatiens	60.18	77	1e-155	ORTHOMCL2778
ref|XP_026469777.1|ref|XP_026469777.1|	XP_019865555.1	Aethina tumida	60.17	67	4e-99	ORTHOMCL39122
ref|XP_026477747.1|ref|XP_026477747.1|	XP_012145741.1	Megachile rotundata	60.14	82	1e-46	ORTHOMCL11970
ref|XP_026479143.1|ref|XP_026479143.1|	XP_011191745.1	Zeugodacus cucurbitae	60.14	35	0	ORTHOMCL37183
ref|XP_026465163.1|ref|XP_026465163.1|	XP_021696705.1	Aedes aegypti	60.12	82	3e-62	ORTHOMCL26254
ref|XP_026482217.1|ref|XP_026482217.1|	XP_012239441.1	Bombus impatiens	60.1	33	1e-65	ORTHOMCL14928
ref|XP_026469633.1|ref|XP_026469633.1|	XP_017786124.1	Nicrophorus vespilloides	60.09	88	0	ORTHOMCL1797
ref|XP_026476074.1|ref|XP_026476074.1|	XP_024939260.1	Cephus cinctus	60.09	60	1e-79	ORTHOMCL2405
ref|XP_026475692.1|ref|XP_026475692.1|	XP_024939260.1	Cephus cinctus	60.09	44	9e-78	ORTHOMCL2405
ref|XP_026462735.1|ref|XP_026462735.1|	NP_957750.1	Bactrocera oleae	60.08	99	2e-88	ORTHOMCL8196
ref|XP_026477769.1|ref|XP_026477769.1|	XP_012256018.2	Athalia rosae	60	77	9e-164	ORTHOMCL5982
ref|XP_026474125.1|ref|XP_026474125.1|	XP_019537896.1	Aedes albopictus	60	58	8e-32	ORTHOMCL19270
ref|XP_026469937.1|ref|XP_026469937.1|	XP_011053469.1	Acromyrmex echinatior	60	46	3e-12	ORTHOMCL20061
ref|XP_026467137.1|ref|XP_026467137.1|	XP_017779428.1	Nicrophorus vespilloides	60	44	2e-11	ORTHOMCL13960
ref|XP_026467138.1|ref|XP_026467138.1|	XP_017779428.1	Nicrophorus vespilloides	60	44	2e-11	ORTHOMCL13960
ref|XP_026473270.1|ref|XP_026473270.1|	XP_012138399.1	Megachile rotundata	60	21	1e-81	ORTHOMCL5664
ref|XP_026481670.1|ref|XP_026481670.1|	XP_022828198.1	Spodoptera litura	60	12	1e-06	ORTHOMCL45356
ref|XP_026466263.1|ref|XP_026466263.1|	XP_024947382.1	Cephus cinctus	59.93	100	0	ORTHOMCL52
ref|XP_026475731.1|ref|XP_026475731.1|	XP_019551899.1	Aedes albopictus	59.9	95	0	ORTHOMCL8574
ref|XP_026479302.1|ref|XP_026479302.1|	XP_019767433.1	Dendroctonus ponderosae	59.85	55	4e-41	ORTHOMCL11108
ref|XP_026479305.1|ref|XP_026479305.1|	XP_019767433.1	Dendroctonus ponderosae	59.85	55	4e-41	ORTHOMCL11108
ref|XP_026466291.1|ref|XP_026466291.1|	XP_011140266.1	Harpegnathos saltator	59.84	99	0	ORTHOMCL52
ref|XP_026462448.1|ref|XP_026462448.1|	XP_017778410.1	Nicrophorus vespilloides	59.77	33	2e-171	ORTHOMCL49748
ref|XP_026464812.1|ref|XP_026464812.1|	XP_008198096.1	Tribolium castaneum	59.77	18	2e-11	ORTHOMCL6367
ref|XP_026478181.1|ref|XP_026478181.1|	XP_012215566.1	Linepithema humile	59.75	38	8e-104	ORTHOMCL12152
ref|XP_026478182.1|ref|XP_026478182.1|	XP_012215566.1	Linepithema humile	59.75	38	1e-103	ORTHOMCL12152
ref|XP_026464615.1|ref|XP_026464615.1|	XP_019545767.1	Aedes albopictus	59.68	30	1e-07	ORTHOMCL21367
ref|XP_026470826.1|ref|XP_026470826.1|	XP_018561610.1	Anoplophora glabripennis	59.65	97	0	ORTHOMCL12500
ref|XP_026473566.1|ref|XP_026473566.1|	XP_018564332.1	Anoplophora glabripennis	59.65	70	2e-84	ORTHOMCL27770
ref|XP_026473567.1|ref|XP_026473567.1|	XP_018564332.1	Anoplophora glabripennis	59.65	70	2e-84	ORTHOMCL27770
ref|XP_026473568.1|ref|XP_026473568.1|	XP_018564332.1	Anoplophora glabripennis	59.65	69	2e-84	ORTHOMCL27770
ref|XP_026470419.1|ref|XP_026470419.1|	XP_019545170.1	Aedes albopictus	59.65	67	2e-39	ORTHOMCL11852
ref|XP_026463044.1|ref|XP_026463044.1|	XP_024939260.1	Cephus cinctus	59.63	93	2e-77	ORTHOMCL2405
ref|XP_026469859.1|ref|XP_026469859.1|	XP_019880813.1	Aethina tumida	59.63	73	2e-41	ORTHOMCL24802
ref|XP_026464502.1|ref|XP_026464502.1|	XP_023014209.1	Leptinotarsa decemlineata	59.62	10	7e-10	ORTHOMCL27793
ref|XP_026464503.1|ref|XP_026464503.1|	XP_023014209.1	Leptinotarsa decemlineata	59.62	10	8e-10	ORTHOMCL27793
ref|XP_026473644.1|ref|XP_026473644.1|	XP_001848183.1	Culex quinquefasciatus	59.58	36	3e-61	ORTHOMCL33031
ref|XP_026467693.1|ref|XP_026467693.1|	XP_017771363.1	Nicrophorus vespilloides	59.53	93	0	ORTHOMCL6254
ref|XP_026461283.1|ref|XP_026461283.1|	XP_019546126.1	Aedes albopictus	59.53	64	3e-63	ORTHOMCL718
ref|XP_026475733.1|ref|XP_026475733.1|	XP_019551899.1	Aedes albopictus	59.51	93	0	ORTHOMCL8574
ref|XP_026469062.1|ref|XP_026469062.1|	XP_011558939.1	Plutella xylostella	59.5	57	8e-33	ORTHOMCL11560
ref|XP_026469150.1|ref|XP_026469150.1|	XP_019865555.1	Aethina tumida	59.49	68	2e-98	ORTHOMCL39122
ref|XP_026469213.1|ref|XP_026469213.1|	XP_001847278.1	Culex quinquefasciatus	59.49	20	2e-110	ORTHOMCL50258
ref|XP_026481067.1|ref|XP_026481067.1|	XP_012145741.1	Megachile rotundata	59.42	99	1e-37	ORTHOMCL11970
ref|XP_026468434.1|ref|XP_026468434.1|	XP_019540623.1	Aedes albopictus	59.4	95	0	ORTHOMCL8574
ref|XP_026475730.1|ref|XP_026475730.1|	XP_019540623.1	Aedes albopictus	59.4	95	0	ORTHOMCL8574
ref|XP_026475614.1|ref|XP_026475614.1|	XP_017778504.1	Nicrophorus vespilloides	59.39	100	1e-77	ORTHOMCL4376
ref|XP_026479644.1|ref|XP_026479644.1|	XP_001601863.1	Nasonia vitripennis	59.36	47	1e-58	ORTHOMCL18567
ref|XP_026465008.1|ref|XP_026465008.1|	XP_012266212.1	Athalia rosae	59.35	81	9e-164	ORTHOMCL14889
ref|XP_026474523.1|ref|XP_026474523.1|	XP_023295599.1	Lucilia cuprina	59.3	69	1e-29	ORTHOMCL9120
ref|XP_026474524.1|ref|XP_026474524.1|	XP_023295599.1	Lucilia cuprina	59.3	69	1e-29	ORTHOMCL9120
ref|XP_026477605.1|ref|XP_026477605.1|	XP_023291640.1	Lucilia cuprina	59.3	9	5e-21	ORTHOMCL31424
ref|XP_026479528.1|ref|XP_026479528.1|	XP_019880431.1	Aethina tumida	59.29	62	0	ORTHOMCL10740
ref|XP_026470331.1|ref|XP_026470331.1|	XP_003436210.1	Anopheles gambiae str. PEST	59.22	33	4e-55	ORTHOMCL52780
ref|XP_026480707.1|ref|XP_026480707.1|	XP_001845561.1	Culex quinquefasciatus	59.21	49	1e-23	ORTHOMCL13173
ref|XP_026470948.1|ref|XP_026470948.1|	XP_015838754.1	Tribolium castaneum	59.21	48	5e-22	ORTHOMCL28856
ref|XP_026470561.1|ref|XP_026470561.1|	XP_015838754.1	Tribolium castaneum	59.21	43	3e-22	ORTHOMCL28856
ref|XP_026475752.1|ref|XP_026475752.1|	XP_011187324.1	Zeugodacus cucurbitae	59.18	77	3e-34	ORTHOMCL7574
ref|XP_026478065.1|ref|XP_026478065.1|	XP_015834690.1	Tribolium castaneum	59.16	42	7e-108	ORTHOMCL47535
ref|XP_026478529.1|ref|XP_026478529.1|	XP_014358462.1	Papilio machaon	59.1	99	0	ORTHOMCL15948
ref|XP_026482524.1|ref|XP_026482524.1|	PCG71794.1	Heliothis virescens	59.09	37	7e-07	ORTHOMCL12641
ref|XP_026471294.1|ref|XP_026471294.1|	XP_001848973.1	Culex quinquefasciatus	59.09	19	1e-19	ORTHOMCL34427
ref|XP_026477604.1|ref|XP_026477604.1|	XP_001849301.1	Culex quinquefasciatus	59.09	11	5e-21	ORTHOMCL37867
ref|XP_026475732.1|ref|XP_026475732.1|	XP_019551899.1	Aedes albopictus	59.04	95	0	ORTHOMCL8574
ref|XP_026475974.1|ref|XP_026475974.1|	XP_024939260.1	Cephus cinctus	59	55	1e-69	ORTHOMCL2405
ref|XP_026464628.1|ref|XP_026464628.1|	XP_012244776.1	Bombus impatiens	58.99	69	0	ORTHOMCL22558
ref|XP_026468876.1|ref|XP_026468876.1|	XP_018321713.1	Agrilus planipennis	58.97	46	8e-20	ORTHOMCL6334
ref|XP_026468875.1|ref|XP_026468875.1|	XP_018321713.1	Agrilus planipennis	58.97	28	9e-20	ORTHOMCL6334
ref|XP_026481109.1|ref|XP_026481109.1|	XP_001865590.1	Culex quinquefasciatus	58.93	41	2e-13	ORTHOMCL35757
ref|XP_026481635.1|ref|XP_026481635.1|	XP_001865590.1	Culex quinquefasciatus	58.93	41	2e-13	ORTHOMCL35757
ref|XP_026465176.1|ref|XP_026465176.1|	XP_011640341.1	Pogonomyrmex barbatus	58.89	40	0	ORTHOMCL6790
ref|XP_026462189.1|ref|XP_026462189.1|	XP_019529878.1	Aedes albopictus	58.88	75	7e-23	ORTHOMCL1521
ref|XP_026462191.1|ref|XP_026462191.1|	XP_019529840.1	Aedes albopictus	58.88	72	4e-23	ORTHOMCL1521
ref|XP_026462187.1|ref|XP_026462187.1|	XP_019529878.1	Aedes albopictus	58.88	71	7e-23	ORTHOMCL1521
ref|XP_026462408.1|ref|XP_026462408.1|	XP_019543627.1	Aedes albopictus	58.86	71	1e-50	ORTHOMCL11509
ref|XP_026466265.1|ref|XP_026466265.1|	XP_011140266.1	Harpegnathos saltator	58.82	100	0	ORTHOMCL52
ref|XP_026467662.1|ref|XP_026467662.1|	XP_013184772.1	Amyelois transitella	58.82	20	2e-41	ORTHOMCL5064
ref|XP_026468745.1|ref|XP_026468745.1|	XP_019873529.1	Aethina tumida	58.8	38	3e-75	ORTHOMCL17092
ref|XP_026476072.1|ref|XP_026476072.1|	XP_024939260.1	Cephus cinctus	58.79	95	1e-63	ORTHOMCL2405
ref|XP_026480058.1|ref|XP_026480058.1|	XP_019894420.1	Musca domestica	58.79	65	1e-45	ORTHOMCL46298
ref|XP_026481368.1|ref|XP_026481368.1|	XP_018570391.1	Anoplophora glabripennis	58.68	54	2e-31	ORTHOMCL16745
ref|XP_026478064.1|ref|XP_026478064.1|	XP_015834690.1	Tribolium castaneum	58.63	42	1e-107	ORTHOMCL47535
ref|XP_026467657.1|ref|XP_026467657.1|	XP_011558512.1	Plutella xylostella	58.6	60	2e-114	ORTHOMCL2717
ref|XP_026472313.1|ref|XP_026472313.1|	XP_017773606.1	Nicrophorus vespilloides	58.58	49	2e-59	ORTHOMCL29424
ref|XP_026476778.1|ref|XP_026476778.1|	XP_018571434.1	Anoplophora glabripennis	58.57	28	9e-83	ORTHOMCL23707
ref|XP_026477219.1|ref|XP_026477219.1|	PCG64887.1	Heliothis virescens	58.55	52	7e-79	ORTHOMCL18060
ref|XP_026480047.1|ref|XP_026480047.1|	PCG66874.1	Heliothis virescens	58.54	45	3e-155	ORTHOMCL2440
ref|XP_026480798.1|ref|XP_026480798.1|	XP_012251461.1	Athalia rosae	58.51	58	1e-97	ORTHOMCL8492
ref|XP_026480059.1|ref|XP_026480059.1|	XP_024943377.1	Cephus cinctus	58.5	92	0	ORTHOMCL10439
ref|XP_026476188.1|ref|XP_026476188.1|	XP_024939260.1	Cephus cinctus	58.5	67	6e-70	ORTHOMCL2405
ref|XP_026477539.1|ref|XP_026477539.1|	XP_011556319.1	Plutella xylostella	58.49	59	4e-42	ORTHOMCL4279
ref|XP_026476999.1|ref|XP_026476999.1|	XP_013162373.1	Papilio xuthus	58.47	94	8e-142	ORTHOMCL4652
ref|XP_026477592.1|ref|XP_026477592.1|	XP_003701671.1	Megachile rotundata	58.46	85	1e-37	ORTHOMCL12383
ref|XP_026464479.1|ref|XP_026464479.1|	XP_019773220.1	Dendroctonus ponderosae	58.46	45	6e-18	ORTHOMCL327
ref|XP_026464481.1|ref|XP_026464481.1|	XP_019773220.1	Dendroctonus ponderosae	58.46	37	2e-17	ORTHOMCL327
ref|XP_026465255.1|ref|XP_026465255.1|	XP_005177573.1	Musca domestica	58.42	79	2e-129	ORTHOMCL4992
ref|XP_026468511.1|ref|XP_026468511.1|	XP_966659.1	Tribolium castaneum	58.37	99	0	ORTHOMCL2610
ref|XP_026470812.1|ref|XP_026470812.1|	XP_021699842.1	Aedes aegypti	58.33	99	0	ORTHOMCL12092
ref|XP_026462190.1|ref|XP_026462190.1|	XP_019529840.1	Aedes albopictus	58.33	74	5e-23	ORTHOMCL1521
ref|XP_026470332.1|ref|XP_026470332.1|	XP_003436210.1	Anopheles gambiae str. PEST	58.33	34	3e-55	ORTHOMCL52780
ref|XP_026470330.1|ref|XP_026470330.1|	XP_003436210.1	Anopheles gambiae str. PEST	58.33	33	4e-55	ORTHOMCL52780
ref|XP_026482509.1|ref|XP_026482509.1|	XP_018333532.1	Agrilus planipennis	58.3	89	2e-69	ORTHOMCL7878
ref|XP_026473045.1|ref|XP_026473045.1|	XP_013177979.1	Papilio xuthus	58.29	47	0	ORTHOMCL14003
ref|XP_026473046.1|ref|XP_026473046.1|	XP_013177979.1	Papilio xuthus	58.29	38	0	ORTHOMCL14003
ref|XP_026464075.1|ref|XP_026464075.1|	XP_015601283.1	Cephus cinctus	58.27	93	4e-43	ORTHOMCL6717
ref|XP_026463493.1|ref|XP_026463493.1|	XP_022909255.1	Onthophagus taurus	58.25	86	0	ORTHOMCL15188
ref|XP_026463494.1|ref|XP_026463494.1|	XP_022909255.1	Onthophagus taurus	58.25	86	0	ORTHOMCL15188
ref|XP_026463492.1|ref|XP_026463492.1|	XP_022909255.1	Onthophagus taurus	58.25	83	0	ORTHOMCL15188
ref|XP_026478237.1|ref|XP_026478237.1|	XP_318891.4	Anopheles gambiae str. PEST	58.24	70	0	ORTHOMCL15948
ref|XP_026475508.1|ref|XP_026475508.1|	XP_024939260.1	Cephus cinctus	58.24	66	1e-59	ORTHOMCL2405
ref|XP_026465164.1|ref|XP_026465164.1|	XP_021696705.1	Aedes aegypti	58.23	51	0	ORTHOMCL26254
ref|XP_026469827.1|ref|XP_026469827.1|	XP_014221187.1	Trichogramma pretiosum	58.21	74	7e-15	ORTHOMCL317
ref|XP_026470002.1|ref|XP_026470002.1|	XP_003701671.1	Megachile rotundata	58.2	84	9e-37	ORTHOMCL12383
ref|XP_026462165.1|ref|XP_026462165.1|	XP_011187324.1	Zeugodacus cucurbitae	58.16	77	2e-33	ORTHOMCL7574
ref|XP_026479304.1|ref|XP_026479304.1|	XP_019535291.1	Aedes albopictus	58.11	12	1e-13	ORTHOMCL37376
ref|XP_026463382.1|ref|XP_026463382.1|	NP_649121.1	Drosophila melanogaster;synthetic construct	58.1	62	5e-30	ORTHOMCL3526
ref|XP_026470518.1|ref|XP_026470518.1|	XP_020710090.1	Athalia rosae	58.05	85	4e-80	ORTHOMCL17413
ref|XP_026463313.1|ref|XP_026463313.1|	XP_025835926.1	Agrilus planipennis	58	98	0	ORTHOMCL27094
ref|XP_026462485.1|ref|XP_026462485.1|	XP_021186835.1	Helicoverpa armigera	57.88	68	0	ORTHOMCL20970
ref|XP_026471756.1|ref|XP_026471756.1|	XP_008199560.1	Tribolium castaneum	57.85	99	0	ORTHOMCL3795
ref|XP_026462172.1|ref|XP_026462172.1|	XP_025830349.1	Agrilus planipennis	57.85	71	1e-39	ORTHOMCL1478
ref|XP_026462224.1|ref|XP_026462224.1|	XP_020714881.1	Ceratitis capitata	57.84	80	2e-24	ORTHOMCL37323
ref|XP_026468161.1|ref|XP_026468161.1|	XP_020714881.1	Ceratitis capitata	57.84	80	1e-24	ORTHOMCL37323
ref|XP_026474981.1|ref|XP_026474981.1|	XP_012265836.1	Athalia rosae	57.83	24	9e-27	ORTHOMCL56772
ref|XP_026470618.1|ref|XP_026470618.1|	XP_005183115.1	Musca domestica	57.82	99	2e-50	ORTHOMCL1350
ref|XP_026470622.1|ref|XP_026470622.1|	XP_005183115.1	Musca domestica	57.82	99	2e-50	ORTHOMCL1350
ref|XP_026470624.1|ref|XP_026470624.1|	XP_005183115.1	Musca domestica	57.82	99	2e-50	ORTHOMCL1350
ref|XP_026480032.1|ref|XP_026480032.1|	XP_022815568.1	Spodoptera litura	57.81	60	5e-12	ORTHOMCL50
ref|XP_026481173.1|ref|XP_026481173.1|	XP_015601191.1	Cephus cinctus	57.8	65	0	ORTHOMCL5194
ref|XP_026462329.1|ref|XP_026462329.1|	XP_018578532.1	Anoplophora glabripennis	57.76	99	0	ORTHOMCL16418
ref|XP_026463448.1|ref|XP_026463448.1|	XP_019868333.1	Aethina tumida	57.75	53	6e-10	ORTHOMCL17318
ref|XP_026465168.1|ref|XP_026465168.1|	XP_011640341.1	Pogonomyrmex barbatus	57.74	62	1e-180	ORTHOMCL6790
ref|XP_026480801.1|ref|XP_026480801.1|	XP_012255699.1	Athalia rosae	57.73	72	2e-79	ORTHOMCL14178
ref|XP_026471206.1|ref|XP_026471206.1|	KRT83023.1	Oryctes borbonicus	57.73	50	9e-156	ORTHOMCL6804
ref|XP_026471205.1|ref|XP_026471205.1|	KRT83023.1	Oryctes borbonicus	57.73	49	1e-155	ORTHOMCL6804
ref|XP_026473054.1|ref|XP_026473054.1|	XP_015598691.1	Cephus cinctus	57.73	26	4e-28	ORTHOMCL3755
ref|XP_026473055.1|ref|XP_026473055.1|	XP_015598691.1	Cephus cinctus	57.73	26	4e-28	ORTHOMCL3755
ref|XP_026462188.1|ref|XP_026462188.1|	XP_019536582.1	Aedes albopictus	57.63	71	3e-23	ORTHOMCL1521
ref|XP_026472300.1|ref|XP_026472300.1|	XP_018562482.1	Anoplophora glabripennis	57.63	31	1e-30	ORTHOMCL38967
ref|XP_026471801.1|ref|XP_026471801.1|	XP_018562482.1	Anoplophora glabripennis	57.63	27	4e-30	ORTHOMCL38967
ref|XP_026464821.1|ref|XP_026464821.1|	XP_021192910.1	Helicoverpa armigera	57.6	38	3e-28	ORTHOMCL11807
ref|XP_026476191.1|ref|XP_026476191.1|	XP_013134662.1	Papilio polytes	57.58	82	0	ORTHOMCL16308
ref|XP_026462942.1|ref|XP_026462942.1|	XP_019550447.1	Aedes albopictus	57.58	61	2e-10	ORTHOMCL16442
ref|XP_026462943.1|ref|XP_026462943.1|	XP_019550447.1	Aedes albopictus	57.58	61	2e-10	ORTHOMCL16442
ref|XP_026465037.1|ref|XP_026465037.1|	XP_019550447.1	Aedes albopictus	57.58	52	2e-10	ORTHOMCL16442
ref|XP_026471651.1|ref|XP_026471651.1|	XP_019544440.1	Aedes albopictus	57.54	79	4e-101	ORTHOMCL7053
ref|XP_026464319.1|ref|XP_026464319.1|	XP_017775563.1	Nicrophorus vespilloides	57.52	98	3e-112	ORTHOMCL28077
ref|XP_026469840.1|ref|XP_026469840.1|	XP_012159790.1	Ceratitis capitata	57.43	60	1e-28	ORTHOMCL3526
ref|XP_026470813.1|ref|XP_026470813.1|	XP_021207842.1	Bombyx mori	57.41	26	1e-07	ORTHOMCL15339
ref|XP_026477201.1|ref|XP_026477201.1|	XP_013134662.1	Papilio polytes	57.37	82	0	ORTHOMCL16308
ref|XP_026472538.1|ref|XP_026472538.1|	XP_023018210.1	Leptinotarsa decemlineata	57.35	74	2e-09	ORTHOMCL28444
ref|XP_026463128.1|ref|XP_026463128.1|	XP_023939346.1	Bicyclus anynana	57.33	89	0	ORTHOMCL2492
ref|XP_026463286.1|ref|XP_026463286.1|	KOB76064.1	Operophtera brumata	57.33	41	7e-13	ORTHOMCL17865
ref|XP_026465354.1|ref|XP_026465354.1|	XP_022126726.1	Pieris rapae	57.3	85	5e-22	ORTHOMCL16599
ref|XP_026472616.1|ref|XP_026472616.1|	XP_013184156.1	Amyelois transitella	57.3	68	8e-20	ORTHOMCL20604
ref|XP_026466433.1|ref|XP_026466433.1|	XP_006561188.2	Apis mellifera	57.3	59	0	ORTHOMCL11781
ref|XP_026481117.1|ref|XP_026481117.1|	XP_023019439.1	Leptinotarsa decemlineata	57.27	66	4e-17	ORTHOMCL2269
ref|XP_026461862.1|ref|XP_026461862.1|	XP_013145973.1	Papilio polytes	57.26	35	1e-43	ORTHOMCL1075
ref|XP_026461216.1|ref|XP_026461216.1|	XP_013145973.1	Papilio polytes	57.26	24	3e-42	ORTHOMCL1075
ref|XP_026477515.1|ref|XP_026477515.1|	XP_025073915.1	Pogonomyrmex barbatus	57.24	15	3e-134	ORTHOMCL27040
ref|XP_026468636.1|ref|XP_026468636.1|	KOB72255.1	Operophtera brumata	57.23	30	4e-37	ORTHOMCL15314
ref|XP_026470248.1|ref|XP_026470248.1|	KOB72255.1	Operophtera brumata	57.23	30	4e-37	ORTHOMCL15314
ref|XP_026480358.1|ref|XP_026480358.1|	KRT79259.1	Oryctes borbonicus	57.22	70	3e-121	ORTHOMCL11926
ref|XP_026482048.1|ref|XP_026482048.1|	XP_012222453.1	Linepithema humile	57.22	32	1e-60	ORTHOMCL51402
ref|XP_026461410.1|ref|XP_026461410.1|	XP_018324961.1	Agrilus planipennis	57.21	80	0	ORTHOMCL497
ref|XP_026473517.1|ref|XP_026473517.1|	NP_001262654.1	Drosophila melanogaster	57.21	76	1e-73	ORTHOMCL1702
ref|XP_026480134.1|ref|XP_026480134.1|	XP_019557931.1	Aedes albopictus	57.19	87	4e-97	ORTHOMCL16864
ref|XP_026473266.1|ref|XP_026473266.1|	XP_012138399.1	Megachile rotundata	57.19	22	6e-81	ORTHOMCL5664
ref|XP_026473267.1|ref|XP_026473267.1|	XP_012138399.1	Megachile rotundata	57.19	22	7e-81	ORTHOMCL5664
ref|XP_026473269.1|ref|XP_026473269.1|	XP_012138399.1	Megachile rotundata	57.19	22	5e-81	ORTHOMCL5664
ref|XP_026479766.1|ref|XP_026479766.1|	KRT83588.1	Oryctes borbonicus	57.14	77	1e-68	ORTHOMCL13421
ref|XP_026479761.1|ref|XP_026479761.1|	KRT83588.1	Oryctes borbonicus	57.14	76	1e-68	ORTHOMCL13421
ref|XP_026481119.1|ref|XP_026481119.1|	XP_023019439.1	Leptinotarsa decemlineata	57.14	72	6e-17	ORTHOMCL2269
ref|XP_026481118.1|ref|XP_026481118.1|	XP_023019439.1	Leptinotarsa decemlineata	57.14	68	4e-17	ORTHOMCL2269
ref|XP_026468888.1|ref|XP_026468888.1|	XP_025602799.1	Athalia rosae	57.14	36	3e-109	ORTHOMCL45540
ref|XP_026468889.1|ref|XP_026468889.1|	XP_025602799.1	Athalia rosae	57.14	36	3e-109	ORTHOMCL45540
ref|XP_026468890.1|ref|XP_026468890.1|	XP_025602799.1	Athalia rosae	57.14	36	3e-109	ORTHOMCL45540
ref|XP_026480359.1|ref|XP_026480359.1|	KRT79259.1	Oryctes borbonicus	57.07	89	2e-121	ORTHOMCL11926
ref|XP_026466643.1|ref|XP_026466643.1|	XP_001841843.1	Culex quinquefasciatus	57.04	49	5e-137	ORTHOMCL24444
ref|XP_026482157.1|ref|XP_026482157.1|	XP_021188237.1	Helicoverpa armigera	57.03	77	4e-84	ORTHOMCL13713
ref|XP_026477832.1|ref|XP_026477832.1|	XP_013199808.1	Amyelois transitella	57.03	67	3e-97	ORTHOMCL10514
ref|XP_026477833.1|ref|XP_026477833.1|	XP_013199808.1	Amyelois transitella	57.03	67	3e-97	ORTHOMCL10514
ref|XP_026483002.1|ref|XP_026483002.1|	KOB73344.1	Operophtera brumata	57.02	73	7e-32	ORTHOMCL7478
ref|XP_026479352.1|ref|XP_026479352.1|	XP_001653816.1	Aedes aegypti	56.99	52	8e-52	ORTHOMCL33531
ref|XP_026479420.1|ref|XP_026479420.1|	XP_001653816.1	Aedes aegypti	56.99	52	8e-52	ORTHOMCL33531
ref|XP_026467690.1|ref|XP_026467690.1|	XP_017771363.1	Nicrophorus vespilloides	56.98	97	0	ORTHOMCL6254
ref|XP_026479303.1|ref|XP_026479303.1|	XP_022913306.1	Onthophagus taurus	56.9	55	6e-111	ORTHOMCL41599
ref|XP_026481262.1|ref|XP_026481262.1|	XP_008191414.1	Tribolium castaneum	56.89	56	7e-58	ORTHOMCL4508
ref|XP_026470463.1|ref|XP_026470463.1|	XP_022121474.1	Pieris rapae	56.88	64	3e-18	ORTHOMCL7936
ref|XP_026469045.1|ref|XP_026469045.1|	XP_011183513.1	Zeugodacus cucurbitae	56.85	65	3e-57	ORTHOMCL11349
ref|XP_026469807.1|ref|XP_026469807.1|	XP_003707611.2	Megachile rotundata	56.84	56	0	ORTHOMCL9860
ref|XP_026474871.1|ref|XP_026474871.1|	XP_021692970.1	Aedes aegypti	56.83	25	4e-58	ORTHOMCL36215
ref|XP_026479832.1|ref|XP_026479832.1|	XP_019534418.1	Aedes albopictus	56.81	83	0	ORTHOMCL3816
ref|XP_026480375.1|ref|XP_026480375.1|	XP_011141467.1	Harpegnathos saltator	56.79	48	3e-16	ORTHOMCL7427
ref|XP_026468056.1|ref|XP_026468056.1|	XP_019561026.1	Aedes albopictus	56.78	78	0	ORTHOMCL22081
ref|XP_026468055.1|ref|XP_026468055.1|	XP_019561026.1	Aedes albopictus	56.78	77	0	ORTHOMCL22081
ref|XP_026461333.1|ref|XP_026461333.1|	XP_021700119.1	Aedes aegypti	56.73	32	9e-52	ORTHOMCL12168
ref|XP_026466852.1|ref|XP_026466852.1|	XP_014370360.1	Papilio machaon	56.72	40	1e-17	ORTHOMCL12571
ref|XP_026479225.1|ref|XP_026479225.1|	KRT82293.1	Oryctes borbonicus	56.7	52	1e-129	ORTHOMCL58767
ref|XP_026469274.1|ref|XP_026469274.1|	XP_008191127.1	Tribolium castaneum	56.69	99	0	ORTHOMCL6324
ref|XP_026466606.1|ref|XP_026466606.1|	XP_019879789.1	Aethina tumida	56.69	96	1e-100	ORTHOMCL7335
ref|XP_026474851.1|ref|XP_026474851.1|	XP_018328164.1	Agrilus planipennis	56.67	42	1e-10	ORTHOMCL23455
ref|XP_026473626.1|ref|XP_026473626.1|	XP_013141342.1	Papilio polytes	56.63	38	8e-26	ORTHOMCL18636
ref|XP_026475399.1|ref|XP_026475399.1|	XP_008192238.1	Tribolium castaneum	56.6	71	1e-60	ORTHOMCL24395
ref|XP_026465949.1|ref|XP_026465949.1|	XP_008192238.1	Tribolium castaneum	56.6	70	1e-60	ORTHOMCL24395
ref|XP_026479643.1|ref|XP_026479643.1|	XP_008192238.1	Tribolium castaneum	56.6	70	7e-61	ORTHOMCL24395
ref|XP_026479648.1|ref|XP_026479648.1|	XP_008192238.1	Tribolium castaneum	56.6	58	6e-60	ORTHOMCL24395
ref|XP_026477508.1|ref|XP_026477508.1|	XP_015609227.1	Cephus cinctus	56.56	88	0	ORTHOMCL13427
ref|XP_026482657.1|ref|XP_026482657.1|	XP_019526174.1	Aedes albopictus	56.52	75	3e-96	ORTHOMCL28219
ref|XP_026461341.1|ref|XP_026461341.1|	KRT78450.1	Oryctes borbonicus	56.52	44	5e-100	ORTHOMCL1266
ref|XP_026469439.1|ref|XP_026469439.1|	KRT80140.1	Oryctes borbonicus	56.48	89	3e-103	ORTHOMCL49159
ref|XP_026473430.1|ref|XP_026473430.1|	XP_004922506.1	Bombyx mori	56.48	83	2e-17	ORTHOMCL8628
ref|XP_026473432.1|ref|XP_026473432.1|	XP_004922506.1	Bombyx mori	56.48	83	2e-17	ORTHOMCL8628
ref|XP_026468825.1|ref|XP_026468825.1|	XP_022129457.1	Pieris rapae	56.45	69	1e-09	ORTHOMCL13574
ref|XP_026475833.1|ref|XP_026475833.1|	XP_022129457.1	Pieris rapae	56.45	59	2e-09	ORTHOMCL13574
ref|XP_026461364.1|ref|XP_026461364.1|	XP_562540.3	Anopheles gambiae str. PEST	56.45	32	1e-32	ORTHOMCL28120
ref|XP_026461487.1|ref|XP_026461487.1|	XP_013175415.1	Papilio xuthus	56.45	25	7e-12	ORTHOMCL3902
ref|XP_026466591.1|ref|XP_026466591.1|	XP_023025404.1	Leptinotarsa decemlineata	56.44	54	6e-31	ORTHOMCL1875
ref|XP_026467367.1|ref|XP_026467367.1|	XP_023955068.1	Bicyclus anynana	56.44	45	2e-86	ORTHOMCL34154
ref|XP_026464518.1|ref|XP_026464518.1|	XP_017770348.1	Nicrophorus vespilloides	56.38	41	3e-22	ORTHOMCL42149
ref|XP_026474426.1|ref|XP_026474426.1|	XP_017770348.1	Nicrophorus vespilloides	56.38	41	3e-22	ORTHOMCL42149
ref|XP_026468611.1|ref|XP_026468611.1|	XP_012146812.1	Megachile rotundata	56.36	99	7e-136	ORTHOMCL6904
ref|XP_026478960.1|ref|XP_026478960.1|	XP_023294987.1	Lucilia cuprina	56.34	14	7e-17	ORTHOMCL49495
ref|XP_026474647.1|ref|XP_026474647.1|	XP_001844383.1	Culex quinquefasciatus	56.33	36	5e-111	ORTHOMCL24826
ref|XP_026474648.1|ref|XP_026474648.1|	XP_001844383.1	Culex quinquefasciatus	56.33	36	5e-111	ORTHOMCL24826
ref|XP_026475726.1|ref|XP_026475726.1|	XP_001844383.1	Culex quinquefasciatus	56.33	36	5e-111	ORTHOMCL24826
ref|XP_026482406.1|ref|XP_026482406.1|	XP_019894903.1	Musca domestica	56.28	29	3e-72	ORTHOMCL18471
ref|XP_026479571.1|ref|XP_026479571.1|	XP_011056792.1	Acromyrmex echinatior	56.25	64	8e-21	ORTHOMCL9891
ref|XP_026480332.1|ref|XP_026480332.1|	XP_011056792.1	Acromyrmex echinatior	56.25	64	8e-21	ORTHOMCL9891
ref|XP_026466809.1|ref|XP_026466809.1|	XP_019761457.1	Dendroctonus ponderosae	56.22	26	6e-73	ORTHOMCL12812
ref|XP_026481600.1|ref|XP_026481600.1|	XP_003703055.1	Megachile rotundata	56.19	80	0	ORTHOMCL6994
ref|XP_026464992.1|ref|XP_026464992.1|	XP_022124567.1	Pieris rapae	56.15	99	3e-103	ORTHOMCL16742
ref|XP_026482299.1|ref|XP_026482299.1|	XP_017468261.1	Rhagoletis zephyria	56.14	70	1e-10	ORTHOMCL141
ref|XP_026482301.1|ref|XP_026482301.1|	XP_017468261.1	Rhagoletis zephyria	56.14	70	1e-10	ORTHOMCL141
ref|XP_026480625.1|ref|XP_026480625.1|	XP_025828824.1	Agrilus planipennis	56.14	14	8e-28	ORTHOMCL54766
ref|XP_026472986.1|ref|XP_026472986.1|	XP_021193691.1	Helicoverpa armigera	56.12	77	2e-126	ORTHOMCL17678
ref|XP_026474009.1|ref|XP_026474009.1|	XP_021193691.1	Helicoverpa armigera	56.12	77	2e-126	ORTHOMCL17678
ref|XP_026463523.1|ref|XP_026463523.1|	XP_018566318.1	Anoplophora glabripennis	56.1	17	7e-13	ORTHOMCL49499
ref|XP_026463524.1|ref|XP_026463524.1|	XP_018566318.1	Anoplophora glabripennis	56.1	17	6e-13	ORTHOMCL49499
ref|XP_026462298.1|ref|XP_026462298.1|	XP_017478795.1	Rhagoletis zephyria	56.07	59	7e-25	ORTHOMCL12363
ref|XP_026466271.1|ref|XP_026466271.1|	XP_001841843.1	Culex quinquefasciatus	56.04	100	5e-152	ORTHOMCL24444
ref|XP_026471271.1|ref|XP_026471271.1|	KRT80094.1	Oryctes borbonicus	56.02	50	9e-157	ORTHOMCL6707
ref|XP_026462629.1|ref|XP_026462629.1|	XP_018322053.1	Agrilus planipennis	56.01	71	7e-102	ORTHOMCL41836
ref|XP_026473446.1|ref|XP_026473446.1|	XP_018322053.1	Agrilus planipennis	56.01	71	7e-102	ORTHOMCL41836
ref|XP_026462623.1|ref|XP_026462623.1|	XP_018322053.1	Agrilus planipennis	56.01	67	8e-102	ORTHOMCL41836
ref|XP_026473445.1|ref|XP_026473445.1|	XP_018322053.1	Agrilus planipennis	56.01	67	8e-102	ORTHOMCL41836
ref|XP_026472380.1|ref|XP_026472380.1|	KRT81971.1	Oryctes borbonicus	56	93	0	ORTHOMCL4820
ref|XP_026469216.1|ref|XP_026469216.1|	XP_019868051.1	Aethina tumida	56	69	3e-62	ORTHOMCL29440
ref|XP_026463420.1|ref|XP_026463420.1|	XP_011648259.1	Pogonomyrmex barbatus	55.96	91	7e-112	ORTHOMCL8001
ref|XP_026463367.1|ref|XP_026463367.1|	XP_003703142.1	Megachile rotundata	55.95	51	4e-129	ORTHOMCL13389
ref|XP_026482676.1|ref|XP_026482676.1|	XP_011548099.1	Plutella xylostella	55.88	21	3e-15	ORTHOMCL53603
ref|XP_026479616.1|ref|XP_026479616.1|	XP_013135226.1	Papilio polytes	55.84	23	1e-13	ORTHOMCL25345
ref|XP_026467139.1|ref|XP_026467139.1|	XP_022122561.1	Pieris rapae	55.75	69	1e-32	ORTHOMCL5676
ref|XP_026471665.1|ref|XP_026471665.1|	XP_021196898.1	Helicoverpa armigera	55.74	74	1e-50	ORTHOMCL7125
ref|XP_026472159.1|ref|XP_026472159.1|	XP_015833274.1	Tribolium castaneum	55.73	99	0	ORTHOMCL28443
ref|XP_026465036.1|ref|XP_026465036.1|	XP_023029444.1	Leptinotarsa decemlineata	55.71	65	4e-13	ORTHOMCL3256
ref|XP_026469282.1|ref|XP_026469282.1|	XP_018577313.1	Anoplophora glabripennis	55.71	45	2e-19	ORTHOMCL34831
ref|XP_026469057.1|ref|XP_026469057.1|	XP_015596990.1	Cephus cinctus	55.7	34	1e-06	ORTHOMCL36347
ref|XP_026479436.1|ref|XP_026479436.1|	XP_015586757.1	Cephus cinctus	55.69	89	3e-57	ORTHOMCL15577
ref|XP_026473642.1|ref|XP_026473642.1|	XP_019548235.1	Aedes albopictus	55.69	66	2e-81	ORTHOMCL33031
ref|XP_026470526.1|ref|XP_026470526.1|	XP_012156616.1	Ceratitis capitata	55.69	63	2e-51	ORTHOMCL20311
ref|XP_026466270.1|ref|XP_026466270.1|	XP_001841843.1	Culex quinquefasciatus	55.68	100	7e-152	ORTHOMCL24444
ref|XP_026480906.1|ref|XP_026480906.1|	NP_001157316.1	Tribolium castaneum	55.65	71	6e-102	ORTHOMCL508
ref|XP_026467149.1|ref|XP_026467149.1|	XP_022122561.1	Pieris rapae	55.65	68	6e-33	ORTHOMCL5676
ref|XP_026467197.1|ref|XP_026467197.1|	XP_022122561.1	Pieris rapae	55.65	68	6e-33	ORTHOMCL5676
ref|XP_026481218.1|ref|XP_026481218.1|	XP_019557854.1	Aedes albopictus	55.63	19	2e-74	ORTHOMCL30808
ref|XP_026472157.1|ref|XP_026472157.1|	XP_015833274.1	Tribolium castaneum	55.62	99	0	ORTHOMCL28443
ref|XP_026472158.1|ref|XP_026472158.1|	XP_015833274.1	Tribolium castaneum	55.62	99	0	ORTHOMCL28443
ref|XP_026461373.1|ref|XP_026461373.1|	XP_313452.4	Anopheles gambiae str. PEST	55.6	71	2e-66	ORTHOMCL12255
ref|XP_026466093.1|ref|XP_026466093.1|	XP_016843676.1	Nasonia vitripennis	55.56	28	3e-18	ORTHOMCL26098
ref|XP_026482158.1|ref|XP_026482158.1|	XP_015605026.1	Cephus cinctus	55.45	92	5e-65	ORTHOMCL10771
ref|XP_026478194.1|ref|XP_026478194.1|	XP_017478921.1	Rhagoletis zephyria	55.43	57	1e-116	ORTHOMCL5981
ref|XP_026463400.1|ref|XP_026463400.1|	XP_014086454.1	Bactrocera oleae	55.41	83	2e-172	ORTHOMCL13482
ref|XP_026474499.1|ref|XP_026474499.1|	XP_012157876.1	Ceratitis capitata	55.4	85	4e-39	ORTHOMCL4561
ref|XP_026461428.1|ref|XP_026461428.1|	XP_018572914.1	Anoplophora glabripennis	55.39	99	0	ORTHOMCL13726
ref|XP_026463390.1|ref|XP_026463390.1|	XP_015596064.1	Cephus cinctus	55.38	99	0	ORTHOMCL1407
ref|XP_026472709.1|ref|XP_026472709.1|	XP_019539965.1	Aedes albopictus	55.37	47	2e-28	ORTHOMCL23915
ref|XP_026472890.1|ref|XP_026472890.1|	XP_019539965.1	Aedes albopictus	55.37	47	2e-28	ORTHOMCL23915
ref|XP_026469148.1|ref|XP_026469148.1|	XP_019525185.1	Aedes albopictus	55.36	41	5e-11	ORTHOMCL27879
ref|XP_026474920.1|ref|XP_026474920.1|	XP_022919945.1	Onthophagus taurus	55.35	46	1e-109	ORTHOMCL60658
ref|XP_026464512.1|ref|XP_026464512.1|	XP_011192865.1	Zeugodacus cucurbitae	55.34	40	2e-17	ORTHOMCL7755
ref|XP_026474425.1|ref|XP_026474425.1|	XP_011192865.1	Zeugodacus cucurbitae	55.34	40	2e-17	ORTHOMCL7755
ref|XP_026468612.1|ref|XP_026468612.1|	XP_011291261.1	Musca domestica	55.34	16	2e-16	ORTHOMCL16204
ref|XP_026467299.1|ref|XP_026467299.1|	XP_018568287.1	Anoplophora glabripennis	55.32	69	2e-14	ORTHOMCL1326
ref|XP_026482149.1|ref|XP_026482149.1|	XP_023023301.1	Leptinotarsa decemlineata	55.3	62	0	ORTHOMCL35641
ref|XP_026476935.1|ref|XP_026476935.1|	XP_017465803.1	Rhagoletis zephyria	55.26	72	1e-176	ORTHOMCL15066
ref|XP_026476530.1|ref|XP_026476530.1|	XP_021709342.1	Aedes aegypti	55.26	59	3e-31	ORTHOMCL26878
ref|XP_026477079.1|ref|XP_026477079.1|	XP_021709342.1	Aedes aegypti	55.26	54	5e-31	ORTHOMCL26878
ref|XP_026477081.1|ref|XP_026477081.1|	XP_021709342.1	Aedes aegypti	55.26	54	6e-31	ORTHOMCL26878
ref|XP_026467773.1|ref|XP_026467773.1|	XP_013104460.1	Stomoxys calcitrans	55.26	54	8e-127	ORTHOMCL16016
ref|XP_026481610.1|ref|XP_026481610.1|	XP_001687778.2	Anopheles gambiae str. PEST	55.24	33	1e-24	ORTHOMCL19062
ref|XP_026468951.1|ref|XP_026468951.1|	XP_022829037.1	Spodoptera litura	55.23	26	2e-90	ORTHOMCL20887
ref|XP_026464353.1|ref|XP_026464353.1|	XP_018564544.1	Anoplophora glabripennis	55.22	71	5e-66	ORTHOMCL24348
ref|XP_026478712.1|ref|XP_026478712.1|	XP_308458.4	Anopheles gambiae str. PEST	55.22	56	2e-138	ORTHOMCL5670
ref|XP_026476476.1|ref|XP_026476476.1|	XP_022908826.1	Onthophagus taurus	55.21	92	2e-24	ORTHOMCL37256
ref|XP_026466357.1|ref|XP_026466357.1|	XP_017772539.1	Nicrophorus vespilloides	55.21	49	5e-54	ORTHOMCL16915
ref|XP_026477067.1|ref|XP_026477067.1|	XP_008199836.1	Tribolium castaneum	55.2	99	0	ORTHOMCL1908
ref|XP_026470523.1|ref|XP_026470523.1|	XP_321506.4	Anopheles gambiae str. PEST	55.19	62	5e-96	ORTHOMCL17736
ref|XP_026465837.1|ref|XP_026465837.1|	XP_001843766.1	Culex quinquefasciatus	55.17	99	2e-43	ORTHOMCL25918
ref|XP_026477537.1|ref|XP_026477537.1|	XP_011059255.1	Atta cephalotes;Trachymyrmex septentrionalis;Trachymyrmex zeteki;Wasmannia auropunctata;Linepithema humile;Polistes canadensis;Acromyrmex echinatior;Camponotus floridanus;Pogonomyrmex barbatus;Monomorium pharaonis;Vollenhovia emeryi;Cyphomyrmex costatus;Trachymyrmex cornetzi;Atta colombica;Dinoponera quadriceps;Polistes dominula	55.17	52	9e-28	ORTHOMCL4279
ref|XP_026473643.1|ref|XP_026473643.1|	XP_019548235.1	Aedes albopictus	55.14	66	5e-80	ORTHOMCL33031
ref|XP_026467101.1|ref|XP_026467101.1|	XP_025833406.1	Agrilus planipennis	55.13	77	9e-11	ORTHOMCL18187
ref|XP_026469544.1|ref|XP_026469544.1|	XP_013168528.1	Papilio xuthus	55.1	28	7e-68	ORTHOMCL17551
ref|XP_026477842.1|ref|XP_026477842.1|	PCG75626.1	Heliothis virescens	55.08	64	2e-31	ORTHOMCL13160
ref|XP_026471662.1|ref|XP_026471662.1|	XP_019540596.1	Aedes albopictus	55.07	54	9e-74	ORTHOMCL38931
ref|XP_026467254.1|ref|XP_026467254.1|	KRT82060.1	Oryctes borbonicus	55.06	67	1e-95	ORTHOMCL7175
ref|XP_026472297.1|ref|XP_026472297.1|	XP_017786062.1	Nicrophorus vespilloides	55.04	74	8e-39	ORTHOMCL26059
ref|XP_026474114.1|ref|XP_026474114.1|	XP_017786062.1	Nicrophorus vespilloides	55.04	74	8e-39	ORTHOMCL26059
ref|XP_026472160.1|ref|XP_026472160.1|	XP_015833274.1	Tribolium castaneum	55.03	99	0	ORTHOMCL28443
ref|XP_026479869.1|ref|XP_026479869.1|	XP_013177097.1	Papilio xuthus	55.03	97	1e-48	ORTHOMCL19285
ref|XP_026461228.1|ref|XP_026461228.1|	XP_014359266.1	Papilio machaon	55	84	3e-17	ORTHOMCL3713
ref|XP_026466049.1|ref|XP_026466049.1|	XP_022825067.1	Spodoptera litura	55	62	1e-16	ORTHOMCL7125
ref|XP_026473944.1|ref|XP_026473944.1|	XP_014103046.1	Bactrocera oleae	55	47	1e-45	ORTHOMCL4460
ref|XP_026463292.1|ref|XP_026463292.1|	XP_017475938.1	Rhagoletis zephyria	55	42	9e-08	ORTHOMCL5177
ref|XP_026473416.1|ref|XP_026473416.1|	XP_006566059.1	Apis mellifera	54.97	25	1e-40	ORTHOMCL18039
ref|XP_026483046.1|ref|XP_026483046.1|	XP_006566059.1	Apis mellifera	54.97	25	1e-40	ORTHOMCL18039
ref|XP_026461429.1|ref|XP_026461429.1|	XP_018336308.1	Agrilus planipennis	54.96	96	0	ORTHOMCL13726
ref|XP_026469325.1|ref|XP_026469325.1|	NP_001244265.1	Bombyx mori	54.95	42	6e-63	ORTHOMCL7527
ref|XP_026469142.1|ref|XP_026469142.1|	XP_011190714.1	Zeugodacus cucurbitae	54.94	30	5e-54	ORTHOMCL28363
ref|XP_026481578.1|ref|XP_026481578.1|	XP_013111590.1	Stomoxys calcitrans	54.92	92	1e-177	ORTHOMCL3423
ref|XP_026475925.1|ref|XP_026475925.1|	XP_014359596.1	Papilio machaon	54.9	74	3e-77	ORTHOMCL4237
ref|XP_026472888.1|ref|XP_026472888.1|	XP_012256038.1	Athalia rosae	54.88	38	4e-79	ORTHOMCL33440
ref|XP_026472889.1|ref|XP_026472889.1|	XP_012256038.1	Athalia rosae	54.88	38	4e-79	ORTHOMCL33440
ref|XP_026473809.1|ref|XP_026473809.1|	XP_013169281.1	Papilio xuthus	54.88	19	5e-20	ORTHOMCL14794
ref|XP_026473810.1|ref|XP_026473810.1|	XP_013169281.1	Papilio xuthus	54.88	19	5e-20	ORTHOMCL14794
ref|XP_026468952.1|ref|XP_026468952.1|	XP_022829037.1	Spodoptera litura	54.87	26	3e-88	ORTHOMCL20887
ref|XP_026479741.1|ref|XP_026479741.1|	XP_023942181.1	Bicyclus anynana	54.86	61	9e-165	ORTHOMCL1765
ref|XP_026464148.1|ref|XP_026464148.1|	XP_013196043.1	Amyelois transitella	54.84	64	3e-14	ORTHOMCL10328
ref|XP_026475856.1|ref|XP_026475856.1|	XP_024939260.1	Cephus cinctus	54.79	63	7e-56	ORTHOMCL2405
ref|XP_026466841.1|ref|XP_026466841.1|	XP_014370360.1	Papilio machaon	54.79	37	3e-17	ORTHOMCL12571
ref|XP_026480905.1|ref|XP_026480905.1|	NP_001157318.1	Tribolium castaneum	54.78	70	6e-100	ORTHOMCL508
ref|XP_026474166.1|ref|XP_026474166.1|	XP_018318812.1	Agrilus planipennis	54.77	76	7e-136	ORTHOMCL9830
ref|XP_026465921.1|ref|XP_026465921.1|	XP_018318809.1	Agrilus planipennis	54.77	22	3e-128	ORTHOMCL9830
ref|XP_026470642.1|ref|XP_026470642.1|	XP_019559044.1	Aedes albopictus	54.76	92	0	ORTHOMCL33191
ref|XP_026468398.1|ref|XP_026468398.1|	XP_019529863.1	Aedes albopictus	54.76	34	8e-15	ORTHOMCL1521
ref|XP_026467768.1|ref|XP_026467768.1|	KOB68972.1	Operophtera brumata	54.73	60	2e-67	ORTHOMCL13456
ref|XP_026476872.1|ref|XP_026476872.1|	XP_015597385.1	Cephus cinctus	54.72	63	6e-101	ORTHOMCL9839
ref|XP_026477702.1|ref|XP_026477702.1|	XP_014237198.1	Trichogramma pretiosum	54.71	51	7e-71	ORTHOMCL9230
ref|XP_026481365.1|ref|XP_026481365.1|	XP_018570388.1	Anoplophora glabripennis	54.68	80	9e-30	ORTHOMCL25611
ref|XP_026473248.1|ref|XP_026473248.1|	XP_012157876.1	Ceratitis capitata	54.68	72	3e-38	ORTHOMCL4561
ref|XP_026471845.1|ref|XP_026471845.1|	XP_017779251.1	Nicrophorus vespilloides	54.67	21	3e-11	ORTHOMCL14214
ref|XP_026469751.1|ref|XP_026469751.1|	XP_017485712.1	Rhagoletis zephyria	54.65	65	2e-18	ORTHOMCL1542
ref|XP_026469316.1|ref|XP_026469316.1|	XP_018334440.1	Agrilus planipennis	54.64	33	4e-62	ORTHOMCL53832
ref|XP_026461427.1|ref|XP_026461427.1|	XP_018572909.1	Anoplophora glabripennis	54.63	99	0	ORTHOMCL13726
ref|XP_026470528.1|ref|XP_026470528.1|	XP_025992908.1	Solenopsis invicta	54.62	53	6e-28	ORTHOMCL6858
ref|XP_026476536.1|ref|XP_026476536.1|	XP_008198241.1	Tribolium castaneum	54.6	78	5e-37	ORTHOMCL25126
ref|XP_026482570.1|ref|XP_026482570.1|	XP_012259203.1	Athalia rosae	54.55	29	2e-09	ORTHOMCL512
ref|XP_026481521.1|ref|XP_026481521.1|	XP_019564815.1	Aedes albopictus	54.5	99	0	ORTHOMCL5601
ref|XP_026471799.1|ref|XP_026471799.1|	XP_008201245.1	Tribolium castaneum	54.5	85	6e-39	ORTHOMCL7094
ref|XP_026481837.1|ref|XP_026481837.1|	XP_018571380.1	Anoplophora glabripennis	54.5	76	3e-48	ORTHOMCL16386
ref|XP_026481838.1|ref|XP_026481838.1|	XP_018571380.1	Anoplophora glabripennis	54.5	76	9e-47	ORTHOMCL16386
ref|XP_026482232.1|ref|XP_026482232.1|	XP_018571380.1	Anoplophora glabripennis	54.5	76	2e-48	ORTHOMCL16386
ref|XP_026480808.1|ref|XP_026480808.1|	XP_001861563.1	Culex quinquefasciatus	54.48	82	0	ORTHOMCL2212
ref|XP_026479743.1|ref|XP_026479743.1|	XP_019542181.1	Aedes albopictus	54.46	59	5e-22	ORTHOMCL21846
ref|XP_026482365.1|ref|XP_026482365.1|	XP_013196704.1	Amyelois transitella	54.46	43	3e-47	ORTHOMCL11452
ref|XP_026461237.1|ref|XP_026461237.1|	XP_014233904.1	Trichogramma pretiosum	54.44	27	3e-17	ORTHOMCL12874
ref|XP_026470841.1|ref|XP_026470841.1|	XP_012234376.1	Linepithema humile	54.43	35	1e-08	ORTHOMCL12430
ref|XP_026470216.1|ref|XP_026470216.1|	XP_005183115.1	Musca domestica	54.42	96	6e-46	ORTHOMCL1350
ref|XP_026467433.1|ref|XP_026467433.1|	XP_021705348.1	Aedes aegypti	54.42	89	5e-64	ORTHOMCL28354
ref|XP_026475704.1|ref|XP_026475704.1|	XP_014359596.1	Papilio machaon	54.41	93	2e-73	ORTHOMCL4237
ref|XP_026475949.1|ref|XP_026475949.1|	XP_014359596.1	Papilio machaon	54.41	78	2e-76	ORTHOMCL4237
ref|XP_026470458.1|ref|XP_026470458.1|	XP_013118762.1	Stomoxys calcitrans	54.41	66	1e-66	ORTHOMCL11828
ref|XP_026477581.1|ref|XP_026477581.1|	XP_001864612.1	Culex quinquefasciatus	54.41	54	1e-52	ORTHOMCL31330
ref|XP_026477492.1|ref|XP_026477492.1|	KOB68570.1	Operophtera brumata	54.37	63	8e-136	ORTHOMCL9990
ref|XP_026462540.1|ref|XP_026462540.1|	XP_013192637.1	Amyelois transitella	54.36	100	2e-92	ORTHOMCL974
ref|XP_026467287.1|ref|XP_026467287.1|	XP_014096082.1	Bactrocera oleae	54.36	48	2e-40	ORTHOMCL2622
ref|XP_026477471.1|ref|XP_026477471.1|	XP_022914992.1	Onthophagus taurus	54.35	73	1e-40	ORTHOMCL3886
ref|XP_026463767.1|ref|XP_026463767.1|	XP_015599030.1	Cephus cinctus	54.35	43	8e-127	ORTHOMCL5191
ref|XP_026462628.1|ref|XP_026462628.1|	KOB68771.1	Operophtera brumata	54.35	31	3e-08	ORTHOMCL2115
ref|XP_026480730.1|ref|XP_026480730.1|	KOB68771.1	Operophtera brumata	54.35	31	3e-08	ORTHOMCL2115
ref|XP_026480731.1|ref|XP_026480731.1|	KOB68771.1	Operophtera brumata	54.35	31	3e-08	ORTHOMCL2115
ref|XP_026480732.1|ref|XP_026480732.1|	KOB68771.1	Operophtera brumata	54.35	31	3e-08	ORTHOMCL2115
ref|XP_026480734.1|ref|XP_026480734.1|	KOB68771.1	Operophtera brumata	54.35	31	3e-08	ORTHOMCL2115
ref|XP_026480735.1|ref|XP_026480735.1|	KOB68771.1	Operophtera brumata	54.35	31	3e-08	ORTHOMCL2115
ref|XP_026472051.1|ref|XP_026472051.1|	XP_017480662.1	Rhagoletis zephyria	54.34	32	2e-77	ORTHOMCL12428
ref|XP_026469575.1|ref|XP_026469575.1|	XP_025835811.1	Agrilus planipennis	54.33	82	9e-34	ORTHOMCL11647
ref|XP_026481836.1|ref|XP_026481836.1|	XP_018571380.1	Anoplophora glabripennis	54.33	72	5e-39	ORTHOMCL16386
ref|XP_026463133.1|ref|XP_026463133.1|	NP_788554.1	Drosophila melanogaster	54.29	48	1e-48	ORTHOMCL4460
ref|XP_026469420.1|ref|XP_026469420.1|	XP_023298874.1	Lucilia cuprina	54.29	46	3e-118	ORTHOMCL5716
ref|XP_026471729.1|ref|XP_026471729.1|	XP_023301087.1	Lucilia cuprina	54.29	43	5e-85	ORTHOMCL34090
ref|XP_026465437.1|ref|XP_026465437.1|	XP_001654221.2	Aedes aegypti	54.29	23	2e-19	ORTHOMCL22077
ref|XP_026465438.1|ref|XP_026465438.1|	XP_001654221.2	Aedes aegypti	54.29	23	3e-19	ORTHOMCL22077
ref|XP_026465324.1|ref|XP_026465324.1|	KOB69461.1	Operophtera brumata	54.29	13	1e-26	ORTHOMCL18275
ref|XP_026465851.1|ref|XP_026465851.1|	KOB69461.1	Operophtera brumata	54.29	13	1e-26	ORTHOMCL18275
ref|XP_026468509.1|ref|XP_026468509.1|	XP_003702122.1	Megachile rotundata	54.28	80	0	ORTHOMCL1509
ref|XP_026470810.1|ref|XP_026470810.1|	XP_013199622.1	Amyelois transitella	54.27	54	7e-51	ORTHOMCL15339
ref|XP_026472031.1|ref|XP_026472031.1|	XP_019525110.1	Aedes albopictus	54.26	96	3e-164	ORTHOMCL26872
ref|XP_026474183.1|ref|XP_026474183.1|	XP_012224897.1	Linepithema humile	54.26	82	5e-98	ORTHOMCL7899
ref|XP_026463634.1|ref|XP_026463634.1|	XP_016839579.1	Nasonia vitripennis	54.25	47	0	ORTHOMCL38557
ref|XP_026463635.1|ref|XP_026463635.1|	XP_016839579.1	Nasonia vitripennis	54.25	47	0	ORTHOMCL38557
ref|XP_026475407.1|ref|XP_026475407.1|	XP_001237058.2	Anopheles gambiae str. PEST	54.24	79	2e-12	ORTHOMCL2609
ref|XP_026479824.1|ref|XP_026479824.1|	XP_019548468.1	Aedes albopictus	54.24	55	2e-07	ORTHOMCL2869
ref|XP_026469749.1|ref|XP_026469749.1|	XP_023939489.1	Bicyclus anynana	54.24	40	7e-08	ORTHOMCL6920
ref|XP_026464837.1|ref|XP_026464837.1|	XP_021703996.1	Aedes aegypti	54.23	99	5e-37	ORTHOMCL25000
ref|XP_026478162.1|ref|XP_026478162.1|	XP_012265989.1	Athalia rosae	54.23	77	2e-64	ORTHOMCL34582
ref|XP_026468508.1|ref|XP_026468508.1|	XP_003702122.1	Megachile rotundata	54.18	78	0	ORTHOMCL1509
ref|XP_026468622.1|ref|XP_026468622.1|	XP_021181622.1	Helicoverpa armigera	54.18	62	5e-98	ORTHOMCL17027
ref|XP_026479892.1|ref|XP_026479892.1|	XP_018329607.1	Agrilus planipennis	54.17	100	0	ORTHOMCL15810
ref|XP_026481172.1|ref|XP_026481172.1|	XP_013192853.1	Amyelois transitella	54.17	61	3e-41	ORTHOMCL6679
ref|XP_026464985.1|ref|XP_026464985.1|	XP_012543973.1	Bombyx mori	54.16	57	5e-147	ORTHOMCL16163
ref|XP_026474394.1|ref|XP_026474394.1|	XP_014230750.1	Trichogramma pretiosum	54.14	40	8e-38	ORTHOMCL52179
ref|XP_026482373.1|ref|XP_026482373.1|	XP_022123958.1	Pieris rapae	54.14	26	4e-37	ORTHOMCL6922
ref|XP_026471609.1|ref|XP_026471609.1|	XP_001863412.1	Culex quinquefasciatus	54.12	95	5e-51	ORTHOMCL634
ref|XP_026481611.1|ref|XP_026481611.1|	XP_011492937.1	Aedes aegypti	54.12	55	2e-36	ORTHOMCL3629
ref|XP_026474207.1|ref|XP_026474207.1|	XP_022115734.1	Pieris rapae	54.1	41	4e-14	ORTHOMCL33393
ref|XP_026476109.1|ref|XP_026476109.1|	XP_968179.1	Tribolium castaneum	54.09	7	2e-42	ORTHOMCL111
ref|XP_026471841.1|ref|XP_026471841.1|	XP_019553711.1	Aedes albopictus	54.08	57	5e-32	ORTHOMCL20609
ref|XP_026473268.1|ref|XP_026473268.1|	XP_012138399.1	Megachile rotundata	54.05	21	3e-80	ORTHOMCL5664
ref|XP_026471842.1|ref|XP_026471842.1|	XP_008200218.1	Tribolium castaneum	54.03	100	0	ORTHOMCL18203
ref|XP_026474963.1|ref|XP_026474963.1|	XP_015608698.1	Cephus cinctus	54.03	96	0	ORTHOMCL2721
ref|XP_026472546.1|ref|XP_026472546.1|	XP_001847805.1	Culex quinquefasciatus	54.03	66	9e-131	ORTHOMCL26981
ref|XP_026475043.1|ref|XP_026475043.1|	XP_015597235.1	Cephus cinctus	54.02	84	3e-47	ORTHOMCL10777
ref|XP_026463471.1|ref|XP_026463471.1|	XP_019873851.1	Aethina tumida	54.01	54	0	ORTHOMCL14748
ref|XP_026471013.1|ref|XP_026471013.1|	XP_012145741.1	Megachile rotundata	54	90	7e-34	ORTHOMCL11970
ref|XP_026461994.1|ref|XP_026461994.1|	XP_023018243.1	Leptinotarsa decemlineata	53.98	77	8e-59	ORTHOMCL7702
ref|XP_026480133.1|ref|XP_026480133.1|	XP_021694858.1	Aedes aegypti	53.88	79	4e-161	ORTHOMCL1148
ref|XP_026479566.1|ref|XP_026479566.1|	XP_013147835.1	Papilio polytes	53.88	62	1e-68	ORTHOMCL8543
ref|XP_026471287.1|ref|XP_026471287.1|	XP_013147835.1	Papilio polytes	53.88	55	2e-68	ORTHOMCL8543
ref|XP_026472383.1|ref|XP_026472383.1|	XP_013147835.1	Papilio polytes	53.88	55	2e-68	ORTHOMCL8543
ref|XP_026468744.1|ref|XP_026468744.1|	XP_019873529.1	Aethina tumida	53.87	41	1e-78	ORTHOMCL17092
ref|XP_026481477.1|ref|XP_026481477.1|	XP_017783510.1	Nicrophorus vespilloides	53.85	33	6e-08	ORTHOMCL4840
ref|XP_026471718.1|ref|XP_026471718.1|	XP_012246620.1	Bombus impatiens	53.81	95	1e-68	ORTHOMCL7146
ref|XP_026466920.1|ref|XP_026466920.1|	XP_022906612.1	Onthophagus taurus	53.8	52	7e-35	ORTHOMCL10404
ref|XP_026476943.1|ref|XP_026476943.1|	XP_008199836.1	Tribolium castaneum	53.78	92	0	ORTHOMCL1908
ref|XP_026472256.1|ref|XP_026472256.1|	NP_001157690.1	Tribolium castaneum	53.77	90	4e-141	ORTHOMCL8466
ref|XP_026465161.1|ref|XP_026465161.1|	XP_017785728.1	Nicrophorus vespilloides	53.74	100	0	ORTHOMCL28
ref|XP_026479657.1|ref|XP_026479657.1|	XP_008197877.1	Tribolium castaneum	53.73	97	0	ORTHOMCL2300
ref|XP_026477069.1|ref|XP_026477069.1|	XP_008199836.1	Tribolium castaneum	53.72	95	0	ORTHOMCL1908
ref|XP_026476244.1|ref|XP_026476244.1|	XP_017769907.1	Nicrophorus vespilloides	53.68	85	8e-157	ORTHOMCL59056
ref|XP_026474855.1|ref|XP_026474855.1|	XP_017777463.1	Nicrophorus vespilloides	53.68	62	1e-17	ORTHOMCL502
ref|XP_026474174.1|ref|XP_026474174.1|	XP_018575964.1	Anoplophora glabripennis	53.66	15	1e-15	ORTHOMCL38209
ref|XP_026475959.1|ref|XP_026475959.1|	KRT83787.1	Oryctes borbonicus	53.65	80	1e-118	ORTHOMCL40160
ref|XP_026469476.1|ref|XP_026469476.1|	XP_001853961.1	Culex quinquefasciatus	53.64	44	7e-29	ORTHOMCL31
ref|XP_026465143.1|ref|XP_026465143.1|	XP_008200227.1	Tribolium castaneum	53.61	26	5e-23	ORTHOMCL10129
ref|XP_026464101.1|ref|XP_026464101.1|	XP_008200227.1	Tribolium castaneum	53.61	7	1e-21	ORTHOMCL10129
ref|XP_026475004.1|ref|XP_026475004.1|	NP_649701.2	Drosophila melanogaster	53.59	58	2e-53	ORTHOMCL33906
ref|XP_026470279.1|ref|XP_026470279.1|	XP_012255699.1	Athalia rosae	53.58	80	4e-83	ORTHOMCL14178
ref|XP_026467494.1|ref|XP_026467494.1|	XP_011062326.1	Acromyrmex echinatior	53.57	45	1e-09	ORTHOMCL22210
ref|XP_026467903.1|ref|XP_026467903.1|	XP_011062326.1	Acromyrmex echinatior	53.57	43	8e-10	ORTHOMCL22210
ref|XP_026476215.1|ref|XP_026476215.1|	XP_559074.3	Anopheles gambiae;Anopheles gambiae str. PEST	53.56	98	0	ORTHOMCL9003
ref|XP_026461301.1|ref|XP_026461301.1|	XP_021699558.1	Aedes aegypti	53.56	85	0	ORTHOMCL22662
ref|XP_026478585.1|ref|XP_026478585.1|	XP_021187759.1	Helicoverpa armigera	53.55	72	4e-128	ORTHOMCL16599
ref|XP_026481577.1|ref|XP_026481577.1|	XP_015834955.1	Tribolium castaneum	53.53	90	0	ORTHOMCL993
ref|XP_026482707.1|ref|XP_026482707.1|	XP_012145041.1	Megachile rotundata	53.52	100	1e-10	ORTHOMCL1039
ref|XP_026470859.1|ref|XP_026470859.1|	KRT84068.1	Oryctes borbonicus	53.49	43	5e-16	ORTHOMCL20203
ref|XP_026467391.1|ref|XP_026467391.1|	XP_021702781.1	Aedes aegypti	53.47	58	2e-82	ORTHOMCL4991
ref|XP_026480067.1|ref|XP_026480067.1|	XP_023311617.1	Anoplophora glabripennis	53.47	15	1e-36	ORTHOMCL19466
ref|XP_026472059.1|ref|XP_026472059.1|	XP_015599131.1	Cephus cinctus	53.46	95	0	ORTHOMCL8946
ref|XP_026473448.1|ref|XP_026473448.1|	XP_018567122.1	Anoplophora glabripennis	53.46	67	2e-79	ORTHOMCL8849
ref|XP_026465507.1|ref|XP_026465507.1|	XP_017776214.1	Nicrophorus vespilloides	53.45	49	3e-13	ORTHOMCL12478
ref|XP_026465506.1|ref|XP_026465506.1|	XP_017776214.1	Nicrophorus vespilloides	53.45	47	5e-13	ORTHOMCL12478
ref|XP_026472415.1|ref|XP_026472415.1|	XP_011058833.1	Acromyrmex echinatior	53.45	12	6e-11	ORTHOMCL29449
ref|XP_026475250.1|ref|XP_026475250.1|	XP_011058833.1	Acromyrmex echinatior	53.45	12	6e-11	ORTHOMCL29449
ref|XP_026472414.1|ref|XP_026472414.1|	XP_011058833.1	Acromyrmex echinatior	53.45	11	5e-11	ORTHOMCL29449
ref|XP_026477932.1|ref|XP_026477932.1|	XP_013166192.1	Papilio xuthus	53.42	33	3e-50	ORTHOMCL8807
ref|XP_026469650.1|ref|XP_026469650.1|	XP_008193911.1	Tribolium castaneum	53.41	74	6e-58	ORTHOMCL14514
ref|XP_026477754.1|ref|XP_026477754.1|	NP_001245807.1	Drosophila melanogaster	53.4	98	0	ORTHOMCL41383
ref|XP_026477606.1|ref|XP_026477606.1|	XP_023022884.1	Leptinotarsa decemlineata	53.39	85	3e-169	ORTHOMCL9138
ref|XP_026464488.1|ref|XP_026464488.1|	XP_008200082.1	Tribolium castaneum	53.38	98	2e-174	ORTHOMCL7752
ref|XP_026473350.1|ref|XP_026473350.1|	XP_005181789.1	Musca domestica	53.37	93	4e-89	ORTHOMCL38415
ref|XP_026473351.1|ref|XP_026473351.1|	XP_005181789.1	Musca domestica	53.37	93	4e-89	ORTHOMCL38415
ref|XP_026473871.1|ref|XP_026473871.1|	XP_005181789.1	Musca domestica	53.37	93	4e-89	ORTHOMCL38415
ref|XP_026475848.1|ref|XP_026475848.1|	XP_005181789.1	Musca domestica	53.37	93	4e-89	ORTHOMCL38415
ref|XP_026464200.1|ref|XP_026464200.1|	XP_012267638.1	Athalia rosae	53.37	75	2e-58	ORTHOMCL5915
ref|XP_026473349.1|ref|XP_026473349.1|	XP_005181789.1	Musca domestica	53.37	73	7e-88	ORTHOMCL38415
ref|XP_026472373.1|ref|XP_026472373.1|	XP_018325824.1	Agrilus planipennis	53.37	47	2e-150	ORTHOMCL12970
ref|XP_026478066.1|ref|XP_026478066.1|	XP_015834691.1	Tribolium castaneum	53.36	40	3e-69	ORTHOMCL47535
ref|XP_026469161.1|ref|XP_026469161.1|	XP_012261473.1	Athalia rosae	53.33	99	3e-146	ORTHOMCL3639
ref|XP_026473571.1|ref|XP_026473571.1|	XP_019875069.1	Aethina tumida	53.33	83	1e-09	ORTHOMCL18140
ref|XP_026475409.1|ref|XP_026475409.1|	XP_023020898.1	Leptinotarsa decemlineata	53.33	62	6e-17	ORTHOMCL1832
ref|XP_026465204.1|ref|XP_026465204.1|	XP_313426.5	Anopheles gambiae str. PEST	53.33	41	1e-17	ORTHOMCL3258
ref|XP_026479812.1|ref|XP_026479812.1|	XP_017773720.1	Nicrophorus vespilloides	53.33	12	1e-22	ORTHOMCL18043
ref|XP_026464489.1|ref|XP_026464489.1|	XP_008200082.1	Tribolium castaneum	53.27	96	0	ORTHOMCL7752
ref|XP_026482087.1|ref|XP_026482087.1|	XP_012251814.1	Athalia rosae	53.25	48	8e-08	ORTHOMCL50518
ref|XP_026468067.1|ref|XP_026468067.1|	XP_018562137.1	Anoplophora glabripennis	53.23	95	0	ORTHOMCL10412
ref|XP_026467631.1|ref|XP_026467631.1|	XP_017776898.1	Nicrophorus vespilloides	53.21	85	0	ORTHOMCL5258
ref|XP_026469475.1|ref|XP_026469475.1|	XP_021692979.1	Aedes aegypti	53.2	93	5e-35	ORTHOMCL41264
ref|XP_026473447.1|ref|XP_026473447.1|	XP_018567120.1	Anoplophora glabripennis	53.19	62	2e-78	ORTHOMCL8849
ref|XP_026481875.1|ref|XP_026481875.1|	XP_001647695.2	Aedes aegypti	53.19	49	2e-09	ORTHOMCL31842
ref|XP_026482046.1|ref|XP_026482046.1|	XP_001647695.2	Aedes aegypti	53.19	49	2e-09	ORTHOMCL31842
ref|XP_026482047.1|ref|XP_026482047.1|	XP_001647695.2	Aedes aegypti	53.19	49	2e-09	ORTHOMCL31842
ref|XP_026482045.1|ref|XP_026482045.1|	XP_001647695.2	Aedes aegypti	53.19	48	2e-09	ORTHOMCL31842
ref|XP_026482043.1|ref|XP_026482043.1|	XP_001647695.2	Aedes aegypti	53.19	44	2e-09	ORTHOMCL31842
ref|XP_026473264.1|ref|XP_026473264.1|	XP_015836098.1	Tribolium castaneum	53.18	67	0	ORTHOMCL17178
ref|XP_026465453.1|ref|XP_026465453.1|	XP_025836708.1	Agrilus planipennis	53.16	100	0	ORTHOMCL8489
ref|XP_026463768.1|ref|XP_026463768.1|	XP_019871204.1	Aethina tumida	53.16	75	6e-50	ORTHOMCL23425
ref|XP_026467772.1|ref|XP_026467772.1|	XP_025833134.1	Agrilus planipennis	53.16	52	2e-43	ORTHOMCL18757
ref|XP_026467910.1|ref|XP_026467910.1|	XP_016839811.1	Nasonia vitripennis	53.15	59	0	ORTHOMCL11361
ref|XP_026462581.1|ref|XP_026462581.1|	XP_322065.3	Anopheles gambiae str. PEST	53.13	99	0	ORTHOMCL5035
ref|XP_026476945.1|ref|XP_026476945.1|	XP_024936483.1	Cephus cinctus	53.12	60	6e-14	ORTHOMCL8124
ref|XP_026476946.1|ref|XP_026476946.1|	XP_024936483.1	Cephus cinctus	53.12	60	6e-14	ORTHOMCL8124
ref|XP_026476610.1|ref|XP_026476610.1|	XP_022913379.1	Onthophagus taurus	53.12	28	1e-08	ORTHOMCL32992
ref|XP_026461352.1|ref|XP_026461352.1|	XP_020710778.1	Athalia rosae	53.1	71	0	ORTHOMCL16018
ref|XP_026469522.1|ref|XP_026469522.1|	XP_968108.1	Tribolium castaneum	53.1	54	6e-74	ORTHOMCL899
ref|XP_026473358.1|ref|XP_026473358.1|	XP_004931968.1	Bombyx mori	53.08	83	2e-128	ORTHOMCL7478
ref|XP_026466720.1|ref|XP_026466720.1|	XP_017779680.1	Nicrophorus vespilloides	53.08	49	2e-67	ORTHOMCL11069
ref|XP_026481159.1|ref|XP_026481159.1|	XP_013192853.1	Amyelois transitella	53.06	95	3e-41	ORTHOMCL6679
ref|XP_026477521.1|ref|XP_026477521.1|	XP_011647637.1	Pogonomyrmex barbatus	53.06	94	0	ORTHOMCL6163
ref|XP_026481889.1|ref|XP_026481889.1|	XP_004928339.1	Bombyx mori	53.06	89	1e-18	ORTHOMCL12736
ref|XP_026479983.1|ref|XP_026479983.1|	XP_012250699.1	Athalia rosae	53.06	46	1e-32	ORTHOMCL603
ref|XP_026471966.1|ref|XP_026471966.1|	XP_015833512.1	Tribolium castaneum	53.05	82	0	ORTHOMCL11565
ref|XP_026480056.1|ref|XP_026480056.1|	XP_014361300.1	Papilio machaon	53.03	20	3e-09	ORTHOMCL15357
ref|XP_026472992.1|ref|XP_026472992.1|	XP_022834329.1	Spodoptera litura	53.02	62	5e-109	ORTHOMCL30244
ref|XP_026478437.1|ref|XP_026478437.1|	KRT78987.1	Oryctes borbonicus	53.01	65	0	ORTHOMCL26066
ref|XP_026468482.1|ref|XP_026468482.1|	XP_019525670.1	Aedes albopictus	53.01	62	3e-18	ORTHOMCL22430
ref|XP_026469067.1|ref|XP_026469067.1|	XP_017783456.1	Nicrophorus vespilloides	53	50	2e-80	ORTHOMCL34506
ref|XP_026461398.1|ref|XP_026461398.1|	XP_026325129.1	Hyposmocoma kahamanoa	53	44	1e-22	ORTHOMCL25610
ref|XP_026475036.1|ref|XP_026475036.1|	XP_967504.2	Tribolium castaneum	52.99	76	1e-37	ORTHOMCL2409
ref|XP_026480784.1|ref|XP_026480784.1|	XP_022903202.1	Onthophagus taurus	52.95	92	0	ORTHOMCL3719
ref|XP_026468561.1|ref|XP_026468561.1|	XP_021692979.1	Aedes aegypti	52.94	93	6e-35	ORTHOMCL41264
ref|XP_026469474.1|ref|XP_026469474.1|	XP_021692979.1	Aedes aegypti	52.94	93	7e-35	ORTHOMCL41264
ref|XP_026470119.1|ref|XP_026470119.1|	XP_001647695.2	Aedes aegypti	52.94	48	2e-13	ORTHOMCL31842
ref|XP_026470118.1|ref|XP_026470118.1|	XP_001647695.2	Aedes aegypti	52.94	45	2e-13	ORTHOMCL31842
ref|XP_026469853.1|ref|XP_026469853.1|	KOB69271.1	Operophtera brumata	52.94	44	4e-22	ORTHOMCL17645
ref|XP_026469854.1|ref|XP_026469854.1|	KOB69271.1	Operophtera brumata	52.94	44	4e-22	ORTHOMCL17645
ref|XP_026469855.1|ref|XP_026469855.1|	KOB69271.1	Operophtera brumata	52.94	44	4e-22	ORTHOMCL17645
ref|XP_026477608.1|ref|XP_026477608.1|	XP_003490335.1	Bombus impatiens	52.94	42	5e-08	ORTHOMCL11938
ref|XP_026473150.1|ref|XP_026473150.1|	XP_015837094.1	Tribolium castaneum	52.92	94	1e-174	ORTHOMCL8422
ref|XP_026476255.1|ref|XP_026476255.1|	XP_022826388.1	Spodoptera litura	52.91	46	1e-68	ORTHOMCL761
ref|XP_026468250.1|ref|XP_026468250.1|	XP_013195981.1	Amyelois transitella	52.9	85	3e-135	ORTHOMCL9025
ref|XP_026481835.1|ref|XP_026481835.1|	XP_018571379.1	Anoplophora glabripennis	52.88	72	2e-40	ORTHOMCL16386
ref|XP_026482078.1|ref|XP_026482078.1|	XP_013149261.1	Papilio polytes	52.88	38	2e-41	ORTHOMCL15416
ref|XP_026482079.1|ref|XP_026482079.1|	XP_013149261.1	Papilio polytes	52.88	38	2e-41	ORTHOMCL15416
ref|XP_026474872.1|ref|XP_026474872.1|	XP_021692970.1	Aedes aegypti	52.88	33	2e-60	ORTHOMCL36215
ref|XP_026474868.1|ref|XP_026474868.1|	XP_021692970.1	Aedes aegypti	52.88	27	6e-60	ORTHOMCL36215
ref|XP_026474870.1|ref|XP_026474870.1|	XP_021692970.1	Aedes aegypti	52.88	27	6e-60	ORTHOMCL36215
ref|XP_026479739.1|ref|XP_026479739.1|	XP_022117993.1	Pieris rapae	52.83	65	1e-164	ORTHOMCL1765
ref|XP_026481458.1|ref|XP_026481458.1|	XP_011160475.1	Solenopsis invicta	52.83	43	5e-12	ORTHOMCL78
ref|XP_026472049.1|ref|XP_026472049.1|	XP_017480662.1	Rhagoletis zephyria	52.83	30	5e-75	ORTHOMCL12428
ref|XP_026461658.1|ref|XP_026461658.1|	XP_019757804.1	Dendroctonus ponderosae	52.81	65	0	ORTHOMCL12767
ref|XP_026461656.1|ref|XP_026461656.1|	XP_019757804.1	Dendroctonus ponderosae	52.81	63	0	ORTHOMCL12767
ref|XP_026479748.1|ref|XP_026479748.1|	XP_014095311.1	Bactrocera oleae	52.81	55	3e-16	ORTHOMCL12280
ref|XP_026472081.1|ref|XP_026472081.1|	XP_019876509.1	Aethina tumida	52.79	80	5e-63	ORTHOMCL21157
ref|XP_026476413.1|ref|XP_026476413.1|	XP_022826388.1	Spodoptera litura	52.78	99	7e-81	ORTHOMCL761
ref|XP_026479718.1|ref|XP_026479718.1|	XP_017784666.1	Nicrophorus vespilloides	52.78	84	0	ORTHOMCL12616
ref|XP_026464433.1|ref|XP_026464433.1|	XP_004927980.1	Bombyx mori	52.76	68	8e-101	ORTHOMCL6018
ref|XP_026474095.1|ref|XP_026474095.1|	XP_013166192.1	Papilio xuthus	52.74	33	5e-49	ORTHOMCL8807
ref|XP_026477930.1|ref|XP_026477930.1|	XP_013166192.1	Papilio xuthus	52.74	33	5e-49	ORTHOMCL8807
ref|XP_026468610.1|ref|XP_026468610.1|	XP_015606118.1	Cephus cinctus	52.73	99	8e-132	ORTHOMCL6904
ref|XP_026461993.1|ref|XP_026461993.1|	XP_012263319.1	Athalia rosae	52.71	76	1e-57	ORTHOMCL7702
ref|XP_026462893.1|ref|XP_026462893.1|	XP_020710565.1	Athalia rosae	52.68	85	5e-49	ORTHOMCL807
ref|XP_026477337.1|ref|XP_026477337.1|	XP_017774244.1	Nicrophorus vespilloides	52.68	81	0	ORTHOMCL26814
ref|XP_026464072.1|ref|XP_026464072.1|	XP_015589238.1	Cephus cinctus	52.68	55	1e-144	ORTHOMCL7506
ref|XP_026464063.1|ref|XP_026464063.1|	XP_015589238.1	Cephus cinctus	52.68	51	3e-144	ORTHOMCL7506
ref|XP_026474433.1|ref|XP_026474433.1|	XP_012143040.1	Megachile rotundata	52.67	68	1e-77	ORTHOMCL6133
ref|XP_026479709.1|ref|XP_026479709.1|	XP_001848863.1	Culex quinquefasciatus	52.66	63	0	ORTHOMCL39482
ref|XP_026478927.1|ref|XP_026478927.1|	XP_020715854.1	Ceratitis capitata	52.63	51	9e-89	ORTHOMCL9654
ref|XP_026479032.1|ref|XP_026479032.1|	XP_020715854.1	Ceratitis capitata	52.63	51	1e-88	ORTHOMCL9654
ref|XP_026462643.1|ref|XP_026462643.1|	XP_011069273.1	Acromyrmex echinatior	52.63	50	4e-13	ORTHOMCL8198
ref|XP_026473363.1|ref|XP_026473363.1|	XP_011069273.1	Acromyrmex echinatior	52.63	50	4e-13	ORTHOMCL8198
ref|XP_026478091.1|ref|XP_026478091.1|	XP_013196688.1	Amyelois transitella	52.63	29	8e-98	ORTHOMCL30432
ref|XP_026476339.1|ref|XP_026476339.1|	XP_001862431.1	Culex quinquefasciatus	52.63	21	3e-07	ORTHOMCL11729
ref|XP_026476340.1|ref|XP_026476340.1|	XP_001862431.1	Culex quinquefasciatus	52.63	21	3e-07	ORTHOMCL11729
ref|XP_026481248.1|ref|XP_026481248.1|	XP_011179134.1	Zeugodacus cucurbitae	52.6	43	7e-57	ORTHOMCL1017
ref|XP_026461575.1|ref|XP_026461575.1|	XP_022913977.1	Onthophagus taurus	52.58	83	9e-140	ORTHOMCL10539
ref|XP_026461573.1|ref|XP_026461573.1|	XP_022913977.1	Onthophagus taurus	52.58	79	4e-139	ORTHOMCL10539
ref|XP_026461574.1|ref|XP_026461574.1|	XP_022913977.1	Onthophagus taurus	52.58	79	4e-139	ORTHOMCL10539
ref|XP_026461571.1|ref|XP_026461571.1|	XP_022913977.1	Onthophagus taurus	52.58	75	3e-139	ORTHOMCL10539
ref|XP_026461572.1|ref|XP_026461572.1|	XP_022913977.1	Onthophagus taurus	52.58	75	3e-139	ORTHOMCL10539
ref|XP_026470707.1|ref|XP_026470707.1|	PCG79361.1	Heliothis virescens;Trichoplusia ni	52.58	72	1e-18	ORTHOMCL1640
ref|XP_026473256.1|ref|XP_026473256.1|	KRT84883.1	Oryctes borbonicus	52.57	87	0	ORTHOMCL16951
ref|XP_026477227.1|ref|XP_026477227.1|	XP_019532548.1	Aedes albopictus	52.56	37	7e-15	ORTHOMCL39448
ref|XP_026477226.1|ref|XP_026477226.1|	XP_019532548.1	Aedes albopictus	52.56	35	7e-15	ORTHOMCL39448
ref|XP_026464786.1|ref|XP_026464786.1|	XP_019873851.1	Aethina tumida	52.55	98	0	ORTHOMCL14748
ref|XP_026473533.1|ref|XP_026473533.1|	PCG76283.1	Heliothis virescens	52.55	32	8e-75	ORTHOMCL54038
ref|XP_026469958.1|ref|XP_026469958.1|	XP_022901476.1	Onthophagus taurus	52.5	52	1e-07	ORTHOMCL29065
ref|XP_026469770.1|ref|XP_026469770.1|	XP_021710774.1	Aedes aegypti	52.49	56	2e-160	ORTHOMCL17711
ref|XP_026468814.1|ref|XP_026468814.1|	XP_003699267.1	Megachile rotundata	52.48	99	0	ORTHOMCL5184
ref|XP_026467660.1|ref|XP_026467660.1|	XP_019932188.1	Aedes albopictus	52.48	54	9e-58	ORTHOMCL4717
ref|XP_026477716.1|ref|XP_026477716.1|	XP_023309243.1	Lucilia cuprina	52.46	43	3e-11	ORTHOMCL16779
ref|XP_026474208.1|ref|XP_026474208.1|	XP_022115734.1	Pieris rapae	52.46	41	9e-14	ORTHOMCL33393
ref|XP_026464432.1|ref|XP_026464432.1|	XP_004927980.1	Bombyx mori	52.45	98	3e-101	ORTHOMCL6018
ref|XP_026481800.1|ref|XP_026481800.1|	XP_015607120.1	Cephus cinctus	52.45	91	4e-112	ORTHOMCL3025
ref|XP_026472205.1|ref|XP_026472205.1|	XP_003706050.2	Megachile rotundata	52.45	86	0	ORTHOMCL573
ref|XP_026474928.1|ref|XP_026474928.1|	XP_018575964.1	Anoplophora glabripennis	52.44	27	1e-15	ORTHOMCL38209
ref|XP_026463005.1|ref|XP_026463005.1|	XP_012062594.1	Atta cephalotes	52.42	91	0	ORTHOMCL8586
ref|XP_026471931.1|ref|XP_026471931.1|	NP_001262455.1	Drosophila melanogaster	52.42	41	3e-161	ORTHOMCL28546
ref|XP_026466350.1|ref|XP_026466350.1|	XP_021705348.1	Aedes aegypti	52.42	36	1e-68	ORTHOMCL28354
ref|XP_026468439.1|ref|XP_026468439.1|	XP_019876201.1	Aethina tumida	52.4	76	0	ORTHOMCL294
ref|XP_026465322.1|ref|XP_026465322.1|	XP_004923950.1	Bombyx mori	52.38	33	1e-10	ORTHOMCL18275
ref|XP_026465323.1|ref|XP_026465323.1|	XP_004923950.1	Bombyx mori	52.38	33	1e-10	ORTHOMCL18275
ref|XP_026465849.1|ref|XP_026465849.1|	XP_004923950.1	Bombyx mori	52.38	33	1e-10	ORTHOMCL18275
ref|XP_026465850.1|ref|XP_026465850.1|	XP_004923950.1	Bombyx mori	52.38	33	1e-10	ORTHOMCL18275
ref|XP_026480482.1|ref|XP_026480482.1|	XP_025075234.1	Pogonomyrmex barbatus	52.38	28	5e-19	ORTHOMCL8547
ref|XP_026468907.1|ref|XP_026468907.1|	XP_021206011.1	Bombyx mori	52.36	98	1e-51	ORTHOMCL20569
ref|XP_026467212.1|ref|XP_026467212.1|	XP_971088.1	Tribolium castaneum	52.27	100	0	ORTHOMCL1134
ref|XP_026464256.1|ref|XP_026464256.1|	XP_025073828.1	Pogonomyrmex barbatus	52.22	73	1e-158	ORTHOMCL8162
ref|XP_026481525.1|ref|XP_026481525.1|	XP_023295430.1	Lucilia cuprina	52.22	66	2e-10	ORTHOMCL7169
ref|XP_026478196.1|ref|XP_026478196.1|	XP_022909992.1	Onthophagus taurus	52.16	92	0	ORTHOMCL42269
ref|XP_026474054.1|ref|XP_026474054.1|	XP_026322851.1	Hyposmocoma kahamanoa	52.13	82	5e-84	ORTHOMCL6062
ref|XP_026470257.1|ref|XP_026470257.1|	XP_023310946.1	Anoplophora glabripennis	52.11	100	2e-33	ORTHOMCL6210
ref|XP_026468817.1|ref|XP_026468817.1|	XP_011063855.1	Acromyrmex echinatior	52.1	99	0	ORTHOMCL5184
ref|XP_026475995.1|ref|XP_026475995.1|	XP_008216256.1	Nasonia vitripennis	52.1	54	1e-80	ORTHOMCL1843
ref|XP_026469153.1|ref|XP_026469153.1|	XP_017477867.1	Rhagoletis zephyria	52.08	18	6e-08	ORTHOMCL30040
ref|XP_026469159.1|ref|XP_026469159.1|	XP_017477867.1	Rhagoletis zephyria	52.08	18	6e-08	ORTHOMCL30040
ref|XP_026477042.1|ref|XP_026477042.1|	XP_026316033.1	Hyposmocoma kahamanoa	52.05	71	3e-16	ORTHOMCL6222
ref|XP_026482907.1|ref|XP_026482907.1|	XP_018574457.1	Anoplophora glabripennis	52.03	42	5e-34	ORTHOMCL587
ref|XP_026471712.1|ref|XP_026471712.1|	XP_019876262.1	Aethina tumida	52.02	74	3e-89	ORTHOMCL22753
ref|XP_026467438.1|ref|XP_026467438.1|	XP_021705348.1	Aedes aegypti	52.02	53	1e-69	ORTHOMCL28354
ref|XP_026461191.1|ref|XP_026461191.1|	XP_021698429.1	Aedes aegypti	52	54	9e-07	ORTHOMCL35455
ref|XP_026463387.1|ref|XP_026463387.1|	XP_015609337.1	Cephus cinctus	51.99	45	4e-131	ORTHOMCL11691
ref|XP_026482514.1|ref|XP_026482514.1|	XP_023023057.1	Leptinotarsa decemlineata	51.96	58	0	ORTHOMCL38851
ref|XP_026479729.1|ref|XP_026479729.1|	XP_023303981.1	Lucilia cuprina	51.96	22	5e-23	ORTHOMCL18908
ref|XP_026476493.1|ref|XP_026476493.1|	XP_017785943.1	Nicrophorus vespilloides	51.95	40	1e-12	ORTHOMCL3227
ref|XP_026465160.1|ref|XP_026465160.1|	XP_017785720.1	Nicrophorus vespilloides	51.9	99	0	ORTHOMCL28
ref|XP_026477254.1|ref|XP_026477254.1|	XP_017473437.1	Rhagoletis zephyria	51.9	81	2e-108	ORTHOMCL21083
ref|XP_026477263.1|ref|XP_026477263.1|	XP_017473437.1	Rhagoletis zephyria	51.9	81	8e-108	ORTHOMCL21083
ref|XP_026472082.1|ref|XP_026472082.1|	XP_019876509.1	Aethina tumida	51.9	54	6e-63	ORTHOMCL21157
ref|XP_026482688.1|ref|XP_026482688.1|	XP_019876509.1	Aethina tumida	51.9	54	6e-63	ORTHOMCL21157
ref|XP_026461249.1|ref|XP_026461249.1|	XP_012265774.1	Athalia rosae	51.9	49	0	ORTHOMCL3487
ref|XP_026464932.1|ref|XP_026464932.1|	XP_014366289.1	Papilio machaon	51.85	76	6e-15	ORTHOMCL16777
ref|XP_026467691.1|ref|XP_026467691.1|	XP_017771363.1	Nicrophorus vespilloides	51.81	97	0	ORTHOMCL6254
ref|XP_026463831.1|ref|XP_026463831.1|	XP_019557624.1	Aedes albopictus	51.81	54	0	ORTHOMCL29172
ref|XP_026469904.1|ref|XP_026469904.1|	XP_003493405.1	Bombus impatiens	51.8	50	2e-70	ORTHOMCL10348
ref|XP_026479836.1|ref|XP_026479836.1|	XP_320787.4	Anopheles gambiae str. PEST	51.79	85	0	ORTHOMCL3816
ref|XP_026475321.1|ref|XP_026475321.1|	XP_011637227.1	Pogonomyrmex barbatus	51.79	36	1e-09	ORTHOMCL3852
ref|XP_026466417.1|ref|XP_026466417.1|	XP_023945556.1	Bicyclus anynana	51.78	71	2e-76	ORTHOMCL17244
ref|XP_026466723.1|ref|XP_026466723.1|	XP_015610085.1	Cephus cinctus	51.77	98	0	ORTHOMCL36110
ref|XP_026462993.1|ref|XP_026462993.1|	XP_023948624.1	Bicyclus anynana	51.76	55	2e-50	ORTHOMCL11184
ref|XP_026470860.1|ref|XP_026470860.1|	KRT84068.1	Oryctes borbonicus	51.76	43	5e-16	ORTHOMCL20203
ref|XP_026477933.1|ref|XP_026477933.1|	XP_012264136.1	Athalia rosae	51.75	92	3e-49	ORTHOMCL8807
ref|XP_026461752.1|ref|XP_026461752.1|	XP_003699316.2	Megachile rotundata	51.74	87	4e-93	ORTHOMCL8269
ref|XP_026471600.1|ref|XP_026471600.1|	XP_015835930.1	Tribolium castaneum	51.73	80	2e-173	ORTHOMCL2840
ref|XP_026475686.1|ref|XP_026475686.1|	XP_013192853.1	Amyelois transitella	51.72	95	1e-38	ORTHOMCL6679
ref|XP_026472015.1|ref|XP_026472015.1|	XP_015838512.1	Tribolium castaneum	51.7	90	3e-100	ORTHOMCL45040
ref|XP_026467648.1|ref|XP_026467648.1|	XP_001607641.1	Nasonia vitripennis	51.7	88	3e-67	ORTHOMCL10325
ref|XP_026469843.1|ref|XP_026469843.1|	XP_019879247.1	Aethina tumida	51.7	66	7e-76	ORTHOMCL17092
ref|XP_026472372.1|ref|XP_026472372.1|	XP_019556969.1	Aedes albopictus	51.7	55	0	ORTHOMCL12970
ref|XP_026479958.1|ref|XP_026479958.1|	XP_025154558.1	Harpegnathos saltator	51.69	88	6e-33	ORTHOMCL136
ref|XP_026471726.1|ref|XP_026471726.1|	XP_019876262.1	Aethina tumida	51.69	40	4e-78	ORTHOMCL22753
ref|XP_026476389.1|ref|XP_026476389.1|	XP_019876262.1	Aethina tumida	51.69	40	4e-78	ORTHOMCL22753
ref|XP_026478163.1|ref|XP_026478163.1|	KRT79355.1	Oryctes borbonicus	51.68	100	2e-112	ORTHOMCL15810
ref|XP_026469543.1|ref|XP_026469543.1|	XP_018324219.1	Agrilus planipennis	51.67	65	3e-86	ORTHOMCL17153
ref|XP_026469542.1|ref|XP_026469542.1|	XP_018324219.1	Agrilus planipennis	51.67	53	5e-85	ORTHOMCL17153
ref|XP_026471087.1|ref|XP_026471087.1|	XP_008198101.1	Tribolium castaneum	51.65	95	0	ORTHOMCL3828
ref|XP_026477770.1|ref|XP_026477770.1|	XP_018328637.1	Agrilus planipennis	51.63	99	5e-130	ORTHOMCL5982
ref|XP_026477767.1|ref|XP_026477767.1|	XP_018328637.1	Agrilus planipennis	51.63	85	5e-129	ORTHOMCL5982
ref|XP_026474579.1|ref|XP_026474579.1|	XP_012261016.1	Athalia rosae	51.62	100	5e-111	ORTHOMCL17878
ref|XP_026477167.1|ref|XP_026477167.1|	XP_013170874.1	Papilio xuthus	51.62	99	4e-131	ORTHOMCL4573
ref|XP_026482259.1|ref|XP_026482259.1|	XP_008190890.1	Tribolium castaneum	51.61	81	2e-21	ORTHOMCL16386
ref|XP_026467949.1|ref|XP_026467949.1|	XP_018327452.1	Agrilus planipennis	51.61	53	2e-15	ORTHOMCL15213
ref|XP_026473414.1|ref|XP_026473414.1|	XP_011168223.1	Solenopsis invicta	51.61	10	9e-11	ORTHOMCL30522
ref|XP_026483032.1|ref|XP_026483032.1|	XP_011168223.1	Solenopsis invicta	51.61	10	9e-11	ORTHOMCL30522
ref|XP_026471028.1|ref|XP_026471028.1|	XP_023934007.1	Bicyclus anynana	51.59	48	3e-42	ORTHOMCL10804
ref|XP_026473318.1|ref|XP_026473318.1|	XP_013195932.1	Amyelois transitella	51.58	57	1e-132	ORTHOMCL17738
ref|XP_026477267.1|ref|XP_026477267.1|	XP_013184808.1	Amyelois transitella	51.57	51	2e-29	ORTHOMCL19167
ref|XP_026477268.1|ref|XP_026477268.1|	XP_013184808.1	Amyelois transitella	51.57	51	2e-29	ORTHOMCL19167
ref|XP_026477269.1|ref|XP_026477269.1|	XP_013184808.1	Amyelois transitella	51.57	51	2e-29	ORTHOMCL19167
ref|XP_026477270.1|ref|XP_026477270.1|	XP_013184808.1	Amyelois transitella	51.57	51	2e-29	ORTHOMCL19167
ref|XP_026469179.1|ref|XP_026469179.1|	XP_022124985.1	Pieris rapae	51.56	15	5e-38	ORTHOMCL14261
ref|XP_026466408.1|ref|XP_026466408.1|	XP_008194769.1	Tribolium castaneum	51.54	64	1e-63	ORTHOMCL16354
ref|XP_026474470.1|ref|XP_026474470.1|	XP_022917402.1	Onthophagus taurus	51.52	84	7e-09	ORTHOMCL12520
ref|XP_026471138.1|ref|XP_026471138.1|	XP_017786818.1	Nicrophorus vespilloides	51.52	68	3e-34	ORTHOMCL33427
ref|XP_026471027.1|ref|XP_026471027.1|	XP_019753661.1	Dendroctonus ponderosae	51.52	48	3e-83	ORTHOMCL50468
ref|XP_026466905.1|ref|XP_026466905.1|	XP_008194176.1	Tribolium castaneum	51.5	89	0	ORTHOMCL6986
ref|XP_026466906.1|ref|XP_026466906.1|	XP_008194176.1	Tribolium castaneum	51.5	89	0	ORTHOMCL6986
ref|XP_026473844.1|ref|XP_026473844.1|	NP_727758.1	Drosophila melanogaster	51.46	87	7e-20	ORTHOMCL60933
ref|XP_026476218.1|ref|XP_026476218.1|	XP_017769907.1	Nicrophorus vespilloides	51.45	57	2e-145	ORTHOMCL59056
ref|XP_026477557.1|ref|XP_026477557.1|	XP_011190371.1	Zeugodacus cucurbitae	51.45	42	6e-31	ORTHOMCL32070
ref|XP_026477765.1|ref|XP_026477765.1|	XP_018328637.1	Agrilus planipennis	51.43	81	5e-128	ORTHOMCL5982
ref|XP_026477766.1|ref|XP_026477766.1|	XP_018328637.1	Agrilus planipennis	51.43	81	5e-128	ORTHOMCL5982
ref|XP_026479508.1|ref|XP_026479508.1|	XP_008191764.1	Tribolium castaneum	51.43	53	6e-71	ORTHOMCL9822
ref|XP_026463711.1|ref|XP_026463711.1|	XP_022904289.1	Onthophagus taurus	51.43	43	1e-94	ORTHOMCL10665
ref|XP_026463712.1|ref|XP_026463712.1|	XP_022904289.1	Onthophagus taurus	51.43	43	1e-94	ORTHOMCL10665
ref|XP_026472905.1|ref|XP_026472905.1|	XP_021703260.1	Aedes aegypti	51.41	49	6e-42	ORTHOMCL17668
ref|XP_026465636.1|ref|XP_026465636.1|	XP_001844419.1	Culex quinquefasciatus	51.4	93	0	ORTHOMCL16552
ref|XP_026461657.1|ref|XP_026461657.1|	XP_019757804.1	Dendroctonus ponderosae	51.4	63	0	ORTHOMCL12767
ref|XP_026469199.1|ref|XP_026469199.1|	XP_003493405.1	Bombus impatiens	51.4	47	8e-69	ORTHOMCL10348
ref|XP_026464829.1|ref|XP_026464829.1|	XP_019869221.1	Aethina tumida	51.39	97	0	ORTHOMCL13691
ref|XP_026461547.1|ref|XP_026461547.1|	XP_003699316.2	Megachile rotundata	51.39	87	7e-92	ORTHOMCL8269
ref|XP_026466355.1|ref|XP_026466355.1|	XP_023934299.1	Bicyclus anynana	51.39	57	0	ORTHOMCL10766
ref|XP_026466356.1|ref|XP_026466356.1|	XP_023934299.1	Bicyclus anynana	51.39	57	0	ORTHOMCL10766
ref|XP_026477701.1|ref|XP_026477701.1|	XP_012263777.1	Athalia rosae	51.38	100	2e-71	ORTHOMCL9230
ref|XP_026475814.1|ref|XP_026475814.1|	XP_019865602.1	Aethina tumida	51.38	53	8e-95	ORTHOMCL14587
ref|XP_026466879.1|ref|XP_026466879.1|	XP_008194176.1	Tribolium castaneum	51.37	89	0	ORTHOMCL6986
ref|XP_026466969.1|ref|XP_026466969.1|	XP_008194176.1	Tribolium castaneum	51.37	89	0	ORTHOMCL6986
ref|XP_026466970.1|ref|XP_026466970.1|	XP_008194176.1	Tribolium castaneum	51.37	89	0	ORTHOMCL6986
ref|XP_026482397.1|ref|XP_026482397.1|	XP_022921163.1	Onthophagus taurus	51.37	44	4e-88	ORTHOMCL20700
ref|XP_026468261.1|ref|XP_026468261.1|	KRT86279.1	Oryctes borbonicus	51.36	23	3e-120	ORTHOMCL37173
ref|XP_026468262.1|ref|XP_026468262.1|	KRT86279.1	Oryctes borbonicus	51.36	23	3e-120	ORTHOMCL37173
ref|XP_026465165.1|ref|XP_026465165.1|	XP_018319586.1	Agrilus planipennis	51.35	48	1e-20	ORTHOMCL9579
ref|XP_026465517.1|ref|XP_026465517.1|	XP_019867187.1	Aethina tumida	51.34	59	2e-107	ORTHOMCL4582
ref|XP_026480839.1|ref|XP_026480839.1|	XP_012228709.1	Linepithema humile	51.33	80	0	ORTHOMCL1997
ref|XP_026468379.1|ref|XP_026468379.1|	XP_012145041.1	Megachile rotundata	51.33	31	3e-23	ORTHOMCL1039
ref|XP_026474770.1|ref|XP_026474770.1|	XP_019881286.1	Aethina tumida	51.28	85	3e-26	ORTHOMCL9767
ref|XP_026481869.1|ref|XP_026481869.1|	XP_018327361.1	Agrilus planipennis	51.24	61	6e-151	ORTHOMCL35636
ref|XP_026471785.1|ref|XP_026471785.1|	XP_015600569.1	Cephus cinctus	51.24	45	2e-44	ORTHOMCL20723
ref|XP_026465387.1|ref|XP_026465387.1|	XP_018321761.1	Agrilus planipennis	51.24	38	1e-75	ORTHOMCL40063
ref|XP_026480855.1|ref|XP_026480855.1|	XP_017783881.1	Nicrophorus vespilloides	51.23	90	8e-76	ORTHOMCL22467
ref|XP_026469036.1|ref|XP_026469036.1|	XP_013194161.1	Amyelois transitella	51.23	78	1e-119	ORTHOMCL1642
ref|XP_026477806.1|ref|XP_026477806.1|	XP_018567530.1	Anoplophora glabripennis	51.21	68	2e-139	ORTHOMCL10690
ref|XP_026477807.1|ref|XP_026477807.1|	XP_018567530.1	Anoplophora glabripennis	51.21	68	2e-139	ORTHOMCL10690
ref|XP_026477808.1|ref|XP_026477808.1|	XP_018567530.1	Anoplophora glabripennis	51.21	68	2e-139	ORTHOMCL10690
ref|XP_026477800.1|ref|XP_026477800.1|	XP_018567530.1	Anoplophora glabripennis	51.21	67	5e-139	ORTHOMCL10690
ref|XP_026477801.1|ref|XP_026477801.1|	XP_018567530.1	Anoplophora glabripennis	51.21	67	5e-139	ORTHOMCL10690
ref|XP_026477802.1|ref|XP_026477802.1|	XP_018567530.1	Anoplophora glabripennis	51.21	67	5e-139	ORTHOMCL10690
ref|XP_026477803.1|ref|XP_026477803.1|	XP_018567530.1	Anoplophora glabripennis	51.21	67	5e-139	ORTHOMCL10690
ref|XP_026477804.1|ref|XP_026477804.1|	XP_018567530.1	Anoplophora glabripennis	51.21	67	5e-139	ORTHOMCL10690
ref|XP_026477805.1|ref|XP_026477805.1|	XP_018567530.1	Anoplophora glabripennis	51.21	67	5e-139	ORTHOMCL10690
ref|XP_026475038.1|ref|XP_026475038.1|	XP_013115456.1	Stomoxys calcitrans	51.17	86	1e-156	ORTHOMCL11972
ref|XP_026465580.1|ref|XP_026465580.1|	XP_022909882.1	Onthophagus taurus	51.14	36	1e-11	ORTHOMCL29821
ref|XP_026465605.1|ref|XP_026465605.1|	XP_022909882.1	Onthophagus taurus	51.14	36	1e-11	ORTHOMCL29821
ref|XP_026463625.1|ref|XP_026463625.1|	XP_018575319.1	Anoplophora glabripennis	51.12	80	3e-24	ORTHOMCL6367
ref|XP_026462299.1|ref|XP_026462299.1|	XP_021697380.1	Aedes aegypti	51.11	90	0	ORTHOMCL5837
ref|XP_026477443.1|ref|XP_026477443.1|	XP_022900682.1	Onthophagus taurus	51.1	84	0	ORTHOMCL14097
ref|XP_026462159.1|ref|XP_026462159.1|	XP_015602039.1	Cephus cinctus	51.09	53	2e-54	ORTHOMCL5777
ref|XP_026479147.1|ref|XP_026479147.1|	XP_019871688.1	Aethina tumida	51.09	13	3e-21	ORTHOMCL31556
ref|XP_026468305.1|ref|XP_026468305.1|	XP_023027638.1	Leptinotarsa decemlineata	51.08	58	3e-117	ORTHOMCL5591
ref|XP_026470999.1|ref|XP_026470999.1|	XP_022115476.1	Pieris rapae	51.07	63	0	ORTHOMCL34512
ref|XP_026461306.1|ref|XP_026461306.1|	XP_309319.4	Anopheles gambiae str. PEST	51.07	32	2e-73	ORTHOMCL12404
ref|XP_026461307.1|ref|XP_026461307.1|	XP_309319.4	Anopheles gambiae str. PEST	51.07	30	9e-73	ORTHOMCL12404
ref|XP_026472843.1|ref|XP_026472843.1|	XP_017471740.1	Rhagoletis zephyria	51.06	98	2e-155	ORTHOMCL12059
ref|XP_026480757.1|ref|XP_026480757.1|	PCG69086.1	Heliothis virescens	51.06	21	2e-38	ORTHOMCL15465
ref|XP_026480758.1|ref|XP_026480758.1|	PCG69086.1	Heliothis virescens	51.06	21	2e-38	ORTHOMCL15465
ref|XP_026462612.1|ref|XP_026462612.1|	XP_021206591.1	Bombyx mori	51.05	40	1e-99	ORTHOMCL17988
ref|XP_026468732.1|ref|XP_026468732.1|	XP_008193665.1	Tribolium castaneum	51.04	96	0	ORTHOMCL17485
ref|XP_026471706.1|ref|XP_026471706.1|	XP_013107088.1	Stomoxys calcitrans	51.03	41	6e-38	ORTHOMCL36001
ref|XP_026468419.1|ref|XP_026468419.1|	XP_014354700.1	Papilio machaon	51.02	85	6e-149	ORTHOMCL2329
ref|XP_026469044.1|ref|XP_026469044.1|	XP_022113744.1	Pieris rapae	51.02	83	4e-15	ORTHOMCL4158
ref|XP_026469473.1|ref|XP_026469473.1|	XP_022910979.1	Onthophagus taurus	51.01	26	6e-64	ORTHOMCL43284
ref|XP_026464139.1|ref|XP_026464139.1|	XP_022900169.1	Onthophagus taurus	51	55	2e-14	ORTHOMCL16780
ref|XP_026464814.1|ref|XP_026464814.1|	XP_015605347.1	Cephus cinctus	51	54	1e-118	ORTHOMCL14168
ref|XP_026464815.1|ref|XP_026464815.1|	XP_015605347.1	Cephus cinctus	51	53	2e-118	ORTHOMCL14168
ref|XP_026472214.1|ref|XP_026472214.1|	XP_024946647.1	Cephus cinctus	50.99	85	0	ORTHOMCL573
ref|XP_026481077.1|ref|XP_026481077.1|	XP_017768920.1	Nicrophorus vespilloides	50.99	33	9e-122	ORTHOMCL45361
ref|XP_026465470.1|ref|XP_026465470.1|	XP_026301091.1	Apis mellifera	50.97	72	0	ORTHOMCL2778
ref|XP_026465476.1|ref|XP_026465476.1|	XP_022918704.1	Onthophagus taurus	50.96	82	4e-40	ORTHOMCL6167
ref|XP_026461674.1|ref|XP_026461674.1|	XP_004929640.1	Bombyx mori	50.94	58	6e-90	ORTHOMCL8145
ref|XP_026473369.1|ref|XP_026473369.1|	XP_018568958.1	Anoplophora glabripennis	50.94	22	8e-10	ORTHOMCL31201
ref|XP_026471623.1|ref|XP_026471623.1|	XP_012141861.1	Megachile rotundata	50.93	83	2e-23	ORTHOMCL2970
ref|XP_026471106.1|ref|XP_026471106.1|	XP_024945896.1	Cephus cinctus	50.93	38	1e-69	ORTHOMCL7457
ref|XP_026478939.1|ref|XP_026478939.1|	XP_026332856.1	Hyposmocoma kahamanoa	50.93	26	8e-86	ORTHOMCL37669
ref|XP_026465944.1|ref|XP_026465944.1|	XP_024945896.1	Cephus cinctus	50.93	20	2e-67	ORTHOMCL7457
ref|XP_026465634.1|ref|XP_026465634.1|	XP_001844419.1	Culex quinquefasciatus	50.92	91	0	ORTHOMCL16552
ref|XP_026465635.1|ref|XP_026465635.1|	XP_001844419.1	Culex quinquefasciatus	50.92	91	0	ORTHOMCL16552
ref|XP_026461727.1|ref|XP_026461727.1|	XP_015595973.1	Cephus cinctus	50.92	68	4e-36	ORTHOMCL1478
ref|XP_026468816.1|ref|XP_026468816.1|	XP_012055769.1	Atta cephalotes	50.91	99	0	ORTHOMCL5184
ref|XP_026465903.1|ref|XP_026465903.1|	XP_019873851.1	Aethina tumida	50.91	53	9e-180	ORTHOMCL14748
ref|XP_026474895.1|ref|XP_026474895.1|	XP_012265948.1	Athalia rosae	50.88	66	3e-71	ORTHOMCL859
ref|XP_026477517.1|ref|XP_026477517.1|	XP_023941530.1	Bicyclus anynana	50.87	40	2e-40	ORTHOMCL13321
ref|XP_026461638.1|ref|XP_026461638.1|	XP_011185574.1	Zeugodacus cucurbitae	50.86	28	9e-141	ORTHOMCL22867
ref|XP_026475128.1|ref|XP_026475128.1|	XP_017769781.1	Nicrophorus vespilloides	50.85	84	0	ORTHOMCL10040
ref|XP_026463720.1|ref|XP_026463720.1|	KRT84677.1	Oryctes borbonicus	50.85	37	5e-12	ORTHOMCL10665
ref|XP_026477459.1|ref|XP_026477459.1|	XP_025831119.1	Agrilus planipennis	50.84	79	2e-179	ORTHOMCL11084
ref|XP_026479164.1|ref|XP_026479164.1|	XP_022829140.1	Spodoptera litura	50.82	87	6e-114	ORTHOMCL16599
ref|XP_026471890.1|ref|XP_026471890.1|	XP_011196568.1	Zeugodacus cucurbitae	50.79	88	0	ORTHOMCL20230
ref|XP_026470745.1|ref|XP_026470745.1|	XP_013139195.1	Papilio polytes	50.79	75	5e-35	ORTHOMCL29258
ref|XP_026461659.1|ref|XP_026461659.1|	XP_003487845.1	Bombus impatiens	50.78	98	0	ORTHOMCL5433
ref|XP_026480627.1|ref|XP_026480627.1|	XP_018575929.1	Anoplophora glabripennis	50.78	92	8e-136	ORTHOMCL10539
ref|XP_026480057.1|ref|XP_026480057.1|	XP_014361300.1	Papilio machaon	50.75	26	1e-08	ORTHOMCL15357
ref|XP_026465822.1|ref|XP_026465822.1|	XP_022828406.1	Spodoptera litura	50.7	72	6e-12	ORTHOMCL16742
ref|XP_026469810.1|ref|XP_026469810.1|	XP_017493296.1	Rhagoletis zephyria	50.7	61	3e-13	ORTHOMCL22387
ref|XP_026469146.1|ref|XP_026469146.1|	XP_021696886.1	Aedes aegypti	50.7	36	7e-14	ORTHOMCL27879
ref|XP_026469147.1|ref|XP_026469147.1|	XP_021696886.1	Aedes aegypti	50.7	36	7e-14	ORTHOMCL27879
ref|XP_026476523.1|ref|XP_026476523.1|	XP_015590448.1	Cephus cinctus	50.69	82	3e-108	ORTHOMCL7352
ref|XP_026470881.1|ref|XP_026470881.1|	XP_015590448.1	Cephus cinctus	50.69	70	6e-107	ORTHOMCL7352
ref|XP_026474345.1|ref|XP_026474345.1|	XP_022907099.1	Onthophagus taurus	50.68	70	4e-32	ORTHOMCL8367
ref|XP_026482824.1|ref|XP_026482824.1|	XP_319813.4	Anopheles gambiae str. PEST	50.68	44	8e-39	ORTHOMCL29152
ref|XP_026473627.1|ref|XP_026473627.1|	XP_973551.1	Tribolium castaneum	50.66	89	9e-166	ORTHOMCL19052
ref|XP_026466501.1|ref|XP_026466501.1|	XP_019531942.1	Aedes albopictus	50.65	98	1e-111	ORTHOMCL21866
ref|XP_026479266.1|ref|XP_026479266.1|	XP_023310853.1	Anoplophora glabripennis	50.65	45	3e-09	ORTHOMCL810
ref|XP_026477860.1|ref|XP_026477860.1|	XP_012057245.1	Atta cephalotes	50.63	62	2e-16	ORTHOMCL2979
ref|XP_026467650.1|ref|XP_026467650.1|	XP_019869140.1	Aethina tumida	50.63	33	7e-61	ORTHOMCL43765
ref|XP_026466684.1|ref|XP_026466684.1|	XP_023305260.1	Lucilia cuprina	50.62	97	1e-34	ORTHOMCL5579
ref|XP_026472852.1|ref|XP_026472852.1|	XP_012224928.1	Linepithema humile	50.62	92	5e-106	ORTHOMCL4815
ref|XP_026481873.1|ref|XP_026481873.1|	XP_018574156.1	Anoplophora glabripennis	50.62	90	6e-12	ORTHOMCL6838
ref|XP_026481921.1|ref|XP_026481921.1|	XP_018574156.1	Anoplophora glabripennis	50.62	90	6e-12	ORTHOMCL6838
ref|XP_026462453.1|ref|XP_026462453.1|	XP_023024007.1	Leptinotarsa decemlineata	50.62	28	5e-17	ORTHOMCL27692
ref|XP_026476703.1|ref|XP_026476703.1|	XP_015603042.1	Cephus cinctus	50.6	100	0	ORTHOMCL6896
ref|XP_026469911.1|ref|XP_026469911.1|	XP_022116709.1	Pieris rapae	50.6	99	0	ORTHOMCL16021
ref|XP_026473444.1|ref|XP_026473444.1|	XP_001658160.2	Aedes aegypti	50.6	96	2e-141	ORTHOMCL25918
ref|XP_026465847.1|ref|XP_026465847.1|	XP_026332335.1	Hyposmocoma kahamanoa	50.6	77	1e-34	ORTHOMCL16248
ref|XP_026479947.1|ref|XP_026479947.1|	XP_026332335.1	Hyposmocoma kahamanoa	50.6	60	3e-34	ORTHOMCL16248
ref|XP_026467633.1|ref|XP_026467633.1|	XP_025831633.1	Agrilus planipennis	50.59	70	0	ORTHOMCL5258
ref|XP_026463627.1|ref|XP_026463627.1|	KRT86735.1	Oryctes borbonicus	50.58	53	1e-90	ORTHOMCL29979
ref|XP_026463628.1|ref|XP_026463628.1|	KRT86735.1	Oryctes borbonicus	50.58	53	1e-90	ORTHOMCL29979
ref|XP_026463629.1|ref|XP_026463629.1|	KRT86735.1	Oryctes borbonicus	50.58	53	1e-90	ORTHOMCL29979
ref|XP_026463782.1|ref|XP_026463782.1|	XP_001845418.1	Culex quinquefasciatus	50.57	63	2e-111	ORTHOMCL32950
ref|XP_026465602.1|ref|XP_026465602.1|	XP_001845418.1	Culex quinquefasciatus	50.57	63	2e-111	ORTHOMCL32950
ref|XP_026479504.1|ref|XP_026479504.1|	XP_015586543.1	Cephus cinctus	50.57	37	7e-19	ORTHOMCL37878
ref|XP_026480367.1|ref|XP_026480367.1|	XP_016770934.1	Apis mellifera	50.57	29	3e-45	ORTHOMCL5612
ref|XP_026482309.1|ref|XP_026482309.1|	XP_013114409.1	Stomoxys calcitrans	50.57	23	5e-39	ORTHOMCL26712
ref|XP_026475391.1|ref|XP_026475391.1|	XP_018565182.1	Anoplophora glabripennis	50.55	74	1e-74	ORTHOMCL9822
ref|XP_026478805.1|ref|XP_026478805.1|	XP_012242760.1	Bombus impatiens	50.55	64	2e-11	ORTHOMCL24701
ref|XP_026479819.1|ref|XP_026479819.1|	XP_012242760.1	Bombus impatiens	50.55	64	2e-11	ORTHOMCL24701
ref|XP_026464734.1|ref|XP_026464734.1|	XP_012158910.2	Ceratitis capitata	50.54	18	6e-35	ORTHOMCL29686
ref|XP_026470705.1|ref|XP_026470705.1|	XP_023939704.1	Bicyclus anynana	50.52	72	2e-19	ORTHOMCL1640
ref|XP_026469131.1|ref|XP_026469131.1|	XP_022834786.1	Spodoptera litura	50.51	63	2e-53	ORTHOMCL20485
ref|XP_026475090.1|ref|XP_026475090.1|	XP_017778690.1	Nicrophorus vespilloides	50.48	48	4e-161	ORTHOMCL31850
ref|XP_026481081.1|ref|XP_026481081.1|	XP_017768920.1	Nicrophorus vespilloides	50.48	36	3e-124	ORTHOMCL45361
ref|XP_026461677.1|ref|XP_026461677.1|	XP_004929640.1	Bombyx mori	50.47	69	1e-91	ORTHOMCL8145
ref|XP_026461676.1|ref|XP_026461676.1|	XP_004929640.1	Bombyx mori	50.47	59	2e-90	ORTHOMCL8145
ref|XP_026468290.1|ref|XP_026468290.1|	XP_021191850.1	Helicoverpa armigera	50.46	81	0	ORTHOMCL11922
ref|XP_026475129.1|ref|XP_026475129.1|	XP_019765123.1	Dendroctonus ponderosae	50.46	71	0	ORTHOMCL19110
ref|XP_026470497.1|ref|XP_026470497.1|	KRT83787.1	Oryctes borbonicus	50.44	67	2e-160	ORTHOMCL40160
ref|XP_026476094.1|ref|XP_026476094.1|	KRT83787.1	Oryctes borbonicus	50.44	48	6e-160	ORTHOMCL40160
ref|XP_026477571.1|ref|XP_026477571.1|	XP_017782857.1	Nicrophorus vespilloides	50.43	66	9e-28	ORTHOMCL3886
ref|XP_026474771.1|ref|XP_026474771.1|	XP_018574323.1	Anoplophora glabripennis	50.42	84	5e-28	ORTHOMCL7352
ref|XP_026477046.1|ref|XP_026477046.1|	XP_017774240.1	Nicrophorus vespilloides	50.42	68	0	ORTHOMCL26814
ref|XP_026478049.1|ref|XP_026478049.1|	XP_013192637.1	Amyelois transitella	50.42	66	8e-56	ORTHOMCL974
ref|XP_026477810.1|ref|XP_026477810.1|	XP_017774240.1	Nicrophorus vespilloides	50.42	63	0	ORTHOMCL26814
ref|XP_026477811.1|ref|XP_026477811.1|	XP_017774240.1	Nicrophorus vespilloides	50.42	63	0	ORTHOMCL26814
ref|XP_026473443.1|ref|XP_026473443.1|	XP_001658160.2	Aedes aegypti	50.4	90	1e-141	ORTHOMCL25918
ref|XP_026478945.1|ref|XP_026478945.1|	XP_015607478.1	Cephus cinctus	50.38	68	3e-80	ORTHOMCL33317
ref|XP_026476221.1|ref|XP_026476221.1|	XP_018575425.1	Anoplophora glabripennis	50.37	98	9e-122	ORTHOMCL32816
ref|XP_026473766.1|ref|XP_026473766.1|	XP_316311.4	Anopheles gambiae;Anopheles gambiae str. PEST	50.37	97	0	ORTHOMCL630
ref|XP_026481753.1|ref|XP_026481753.1|	XP_011647172.1	Pogonomyrmex barbatus	50.37	72	0	ORTHOMCL1094
ref|XP_026483006.1|ref|XP_026483006.1|	XP_022122016.1	Pieris rapae	50.36	82	2e-115	ORTHOMCL7478
ref|XP_026465766.1|ref|XP_026465766.1|	XP_011065906.1	Acromyrmex echinatior	50.36	78	0	ORTHOMCL15861
ref|XP_026480904.1|ref|XP_026480904.1|	NP_001157313.1	Tribolium castaneum	50.36	71	7e-102	ORTHOMCL508
ref|XP_026462742.1|ref|XP_026462742.1|	XP_019879326.1	Aethina tumida	50.34	62	0	ORTHOMCL13421
ref|XP_026465009.1|ref|XP_026465009.1|	XP_021710788.1	Aedes aegypti	50.34	43	0	ORTHOMCL24566
ref|XP_026482655.1|ref|XP_026482655.1|	XP_019549405.1	Aedes albopictus	50.29	85	1e-91	ORTHOMCL28219
ref|XP_026469752.1|ref|XP_026469752.1|	XP_022127911.1	Pieris rapae	50.28	95	4e-121	ORTHOMCL6786
ref|XP_026472842.1|ref|XP_026472842.1|	XP_021696951.1	Aedes aegypti	50.28	85	8e-155	ORTHOMCL25766
ref|XP_026480174.1|ref|XP_026480174.1|	XP_017769648.1	Nicrophorus vespilloides	50.28	81	0	ORTHOMCL5131
ref|XP_026472841.1|ref|XP_026472841.1|	XP_021696951.1	Aedes aegypti	50.28	73	2e-153	ORTHOMCL25766
ref|XP_026472840.1|ref|XP_026472840.1|	XP_021696951.1	Aedes aegypti	50.28	71	4e-153	ORTHOMCL25766
ref|XP_026463763.1|ref|XP_026463763.1|	XP_015584709.1	Cephus cinctus	50.28	53	7e-99	ORTHOMCL13798
ref|XP_026461506.1|ref|XP_026461506.1|	NP_001164246.1	Tribolium castaneum	50.27	87	6e-148	ORTHOMCL27358
ref|XP_026475127.1|ref|XP_026475127.1|	XP_017769781.1	Nicrophorus vespilloides	50.27	84	0	ORTHOMCL10040
ref|XP_026461745.1|ref|XP_026461745.1|	XP_019559991.1	Aedes albopictus	50.27	45	7e-61	ORTHOMCL31683
ref|XP_026477451.1|ref|XP_026477451.1|	XP_019559991.1	Aedes albopictus	50.27	45	7e-61	ORTHOMCL31683
ref|XP_026469950.1|ref|XP_026469950.1|	KOB73982.1	Operophtera brumata	50.26	93	5e-99	ORTHOMCL17591
ref|XP_026480907.1|ref|XP_026480907.1|	XP_019881139.1	Aethina tumida	50.26	82	6e-109	ORTHOMCL508
ref|XP_026475131.1|ref|XP_026475131.1|	XP_017769781.1	Nicrophorus vespilloides	50.25	99	0	ORTHOMCL10040
ref|XP_026480908.1|ref|XP_026480908.1|	XP_019881159.1	Aethina tumida	50.24	89	2e-117	ORTHOMCL508
ref|XP_026475126.1|ref|XP_026475126.1|	XP_017769781.1	Nicrophorus vespilloides	50.24	84	0	ORTHOMCL10040
ref|XP_026467478.1|ref|XP_026467478.1|	XP_001849919.1	Culex quinquefasciatus	50.22	84	1e-61	ORTHOMCL15674
ref|XP_026468809.1|ref|XP_026468809.1|	XP_012151648.1	Megachile rotundata	50.22	66	2e-76	ORTHOMCL1259
ref|XP_026462447.1|ref|XP_026462447.1|	XP_011185574.1	Zeugodacus cucurbitae	50.22	34	8e-142	ORTHOMCL22867
ref|XP_026463266.1|ref|XP_026463266.1|	XP_014099008.1	Bactrocera oleae	50.22	29	1e-68	ORTHOMCL18837
ref|XP_026482711.1|ref|XP_026482711.1|	XP_017492189.1	Rhagoletis zephyria	50.21	91	5e-138	ORTHOMCL11972
ref|XP_026469396.1|ref|XP_026469396.1|	XP_013199978.1	Amyelois transitella	50.2	88	5e-60	ORTHOMCL2988
ref|XP_026475130.1|ref|XP_026475130.1|	XP_017769781.1	Nicrophorus vespilloides	50.19	87	0	ORTHOMCL10040
ref|XP_026469395.1|ref|XP_026469395.1|	XP_013199979.1	Amyelois transitella	50.19	84	2e-63	ORTHOMCL2988
ref|XP_026475125.1|ref|XP_026475125.1|	XP_017769781.1	Nicrophorus vespilloides	50.19	84	0	ORTHOMCL10040
ref|XP_026477235.1|ref|XP_026477235.1|	XP_011180525.1	Zeugodacus cucurbitae	50.16	68	0	ORTHOMCL21126
ref|XP_026469754.1|ref|XP_026469754.1|	XP_013201242.1	Amyelois transitella	50.15	100	7e-114	ORTHOMCL6786
ref|XP_026471510.1|ref|XP_026471510.1|	XP_022120533.1	Pieris rapae	50.15	44	2e-103	ORTHOMCL13132
ref|XP_026471504.1|ref|XP_026471504.1|	XP_022120533.1	Pieris rapae	50.15	43	2e-103	ORTHOMCL13132
ref|XP_026471508.1|ref|XP_026471508.1|	XP_022120533.1	Pieris rapae	50.15	43	2e-103	ORTHOMCL13132
ref|XP_026472853.1|ref|XP_026472853.1|	XP_011647106.1	Pogonomyrmex barbatus	50.14	100	4e-88	ORTHOMCL4815
ref|XP_026472854.1|ref|XP_026472854.1|	XP_011647106.1	Pogonomyrmex barbatus	50.14	100	4e-88	ORTHOMCL4815
ref|XP_026471496.1|ref|XP_026471496.1|	XP_022913802.1	Onthophagus taurus	50.13	89	2e-87	ORTHOMCL6079
ref|XP_026472993.1|ref|XP_026472993.1|	XP_013189463.1	Amyelois transitella	50.11	97	8e-126	ORTHOMCL30244
ref|XP_026476470.1|ref|XP_026476470.1|	XP_011185574.1	Zeugodacus cucurbitae	50.11	28	2e-136	ORTHOMCL22867
ref|XP_026463314.1|ref|XP_026463314.1|	XP_015834195.1	Tribolium castaneum	50.1	99	0	ORTHOMCL16975
ref|XP_026474629.1|ref|XP_026474629.1|	XP_012262407.1	Athalia rosae	50.1	74	2e-138	ORTHOMCL22967
ref|XP_026473233.1|ref|XP_026473233.1|	XP_015597984.1	Cephus cinctus	50.08	80	0	ORTHOMCL28719
ref|XP_026476942.1|ref|XP_026476942.1|	XP_011180525.1	Zeugodacus cucurbitae	50.08	68	0	ORTHOMCL21126
ref|XP_026481263.1|ref|XP_026481263.1|	XP_008191408.1	Tribolium castaneum	50.05	95	0	ORTHOMCL29718
ref|XP_026479328.1|ref|XP_026479328.1|	XP_021193785.1	Helicoverpa armigera	50	98	1e-35	ORTHOMCL37444
ref|XP_026475600.1|ref|XP_026475600.1|	XP_022921124.1	Onthophagus taurus	50	96	2e-63	ORTHOMCL37596
ref|XP_026476998.1|ref|XP_026476998.1|	XP_022114685.1	Pieris rapae	50	95	9e-161	ORTHOMCL4652
ref|XP_026479269.1|ref|XP_026479269.1|	XP_013192853.1	Amyelois transitella	50	94	5e-38	ORTHOMCL6679
ref|XP_026477666.1|ref|XP_026477666.1|	XP_014359596.1	Papilio machaon	50	91	4e-66	ORTHOMCL4237
ref|XP_026473442.1|ref|XP_026473442.1|	XP_001658160.2	Aedes aegypti	50	87	2e-142	ORTHOMCL25918
ref|XP_026481718.1|ref|XP_026481718.1|	NP_001164094.1	Tribolium castaneum	50	87	6e-81	ORTHOMCL7066
ref|XP_026462874.1|ref|XP_026462874.1|	XP_019757855.1	Dendroctonus ponderosae	50	86	8e-19	ORTHOMCL10498
ref|XP_026477894.1|ref|XP_026477894.1|	XP_011557649.1	Plutella xylostella	50	86	1e-06	ORTHOMCL17821
ref|XP_026477523.1|ref|XP_026477523.1|	XP_019565522.1	Aedes albopictus	50	85	1e-21	ORTHOMCL28821
ref|XP_026477204.1|ref|XP_026477204.1|	XP_018561809.1	Anoplophora glabripennis	50	80	7e-56	ORTHOMCL21379
ref|XP_026477706.1|ref|XP_026477706.1|	XP_012263777.1	Athalia rosae	50	80	0	ORTHOMCL9230
ref|XP_026479518.1|ref|XP_026479518.1|	XP_012251417.1	Athalia rosae	50	79	9e-54	ORTHOMCL18281
ref|XP_026461263.1|ref|XP_026461263.1|	XP_019758657.1	Dendroctonus ponderosae	50	79	2e-66	ORTHOMCL3673
ref|XP_026470195.1|ref|XP_026470195.1|	XP_015592268.1	Cephus cinctus	50	75	8e-10	ORTHOMCL7869
ref|XP_026470977.1|ref|XP_026470977.1|	XP_001863522.1	Culex quinquefasciatus	50	73	1e-26	ORTHOMCL9340
ref|XP_026462831.1|ref|XP_026462831.1|	XP_011559226.1	Plutella xylostella	50	73	1e-51	ORTHOMCL24311
ref|XP_026465033.1|ref|XP_026465033.1|	XP_001657573.2	Aedes aegypti	50	71	2e-177	ORTHOMCL25884
ref|XP_026465162.1|ref|XP_026465162.1|	XP_012135774.1	Megachile rotundata	50	66	6e-10	ORTHOMCL5962
ref|XP_026469533.1|ref|XP_026469533.1|	XP_013133570.1	Papilio polytes	50	66	8e-43	ORTHOMCL17551
ref|XP_026463504.1|ref|XP_026463504.1|	KRT80809.1	Oryctes borbonicus	50	60	2e-10	ORTHOMCL22965
ref|XP_026463505.1|ref|XP_026463505.1|	KRT80809.1	Oryctes borbonicus	50	60	2e-10	ORTHOMCL22965
ref|XP_026470652.1|ref|XP_026470652.1|	XP_008197035.1	Tribolium castaneum	50	55	1e-37	ORTHOMCL25876
ref|XP_026470980.1|ref|XP_026470980.1|	XP_012146705.1	Megachile rotundata	50	47	1e-35	ORTHOMCL8588
ref|XP_026480910.1|ref|XP_026480910.1|	XP_016841091.1	Nasonia vitripennis	50	40	1e-07	ORTHOMCL4840
ref|XP_026471922.1|ref|XP_026471922.1|	XP_021203214.1	Bombyx mori	50	33	4e-42	ORTHOMCL17282
ref|XP_026472412.1|ref|XP_026472412.1|	XP_012251874.1	Athalia rosae	50	24	6e-11	ORTHOMCL30970
ref|XP_026472413.1|ref|XP_026472413.1|	XP_012251874.1	Athalia rosae	50	24	6e-11	ORTHOMCL30970
ref|XP_026479165.1|ref|XP_026479165.1|	XP_011552824.1	Plutella xylostella	50	18	6e-12	ORTHOMCL5715
ref|XP_026478269.1|ref|XP_026478269.1|	XP_026326490.1	Hyposmocoma kahamanoa	50	17	8e-52	ORTHOMCL17575
ref|XP_026474680.1|ref|XP_026474680.1|	XP_018579917.1	Anoplophora glabripennis	49.95	100	0	ORTHOMCL20309
ref|XP_026466683.1|ref|XP_026466683.1|	XP_023305260.1	Lucilia cuprina	49.7	83	3e-34	ORTHOMCL5579
ref|XP_026463867.1|ref|XP_026463867.1|	XP_008200083.1	Tribolium castaneum	49.69	98	0	ORTHOMCL19147
ref|XP_026471316.1|ref|XP_026471316.1|	XP_022914392.1	Onthophagus taurus	49.61	99	1e-169	ORTHOMCL22316
ref|XP_026477629.1|ref|XP_026477629.1|	KRT85791.1	Oryctes borbonicus	49.41	90	2e-129	ORTHOMCL37075
ref|XP_026474362.1|ref|XP_026474362.1|	XP_021700899.1	Aedes aegypti	49.18	100	3e-24	ORTHOMCL5778
ref|XP_026470167.1|ref|XP_026470167.1|	XP_021693808.1	Aedes aegypti	49.18	99	5e-119	ORTHOMCL1795
ref|XP_026467033.1|ref|XP_026467033.1|	XP_022830657.1	Spodoptera litura	49.06	85	1e-62	ORTHOMCL2988
ref|XP_026467082.1|ref|XP_026467082.1|	XP_022830657.1	Spodoptera litura	49.06	85	1e-62	ORTHOMCL2988
ref|XP_026473478.1|ref|XP_026473478.1|	XP_022917406.1	Onthophagus taurus	48.95	100	0	ORTHOMCL2227
ref|XP_026475230.1|ref|XP_026475230.1|	XP_022917406.1	Onthophagus taurus	48.95	100	0	ORTHOMCL2227
ref|XP_026471098.1|ref|XP_026471098.1|	XP_015587238.1	Cephus cinctus	48.92	97	0	ORTHOMCL7545
ref|XP_026465430.1|ref|XP_026465430.1|	XP_017777036.1	Nicrophorus vespilloides	48.87	98	4e-137	ORTHOMCL1932
ref|XP_026474972.1|ref|XP_026474972.1|	XP_017786827.1	Nicrophorus vespilloides	48.84	82	0	ORTHOMCL2721
ref|XP_026480800.1|ref|XP_026480800.1|	XP_011052480.1	Acromyrmex echinatior	48.71	84	3e-172	ORTHOMCL7506
ref|XP_026470897.1|ref|XP_026470897.1|	XP_011187683.1	Zeugodacus cucurbitae	48.58	100	5e-46	ORTHOMCL12343
ref|XP_026472500.1|ref|XP_026472500.1|	XP_013183847.1	Amyelois transitella	48.57	100	3e-93	ORTHOMCL5070
ref|XP_026475448.1|ref|XP_026475448.1|	XP_024939523.1	Cephus cinctus	48.54	100	0	ORTHOMCL17669
ref|XP_026481840.1|ref|XP_026481840.1|	XP_021202271.1	Bombyx mori	48.49	99	0	ORTHOMCL6311
ref|XP_026470137.1|ref|XP_026470137.1|	XP_003705416.1	Megachile rotundata	48.41	100	0	ORTHOMCL5272
ref|XP_026465195.1|ref|XP_026465195.1|	XP_008192944.1	Tribolium castaneum	48.36	93	3e-26	ORTHOMCL23844
ref|XP_026465826.1|ref|XP_026465826.1|	XP_017464686.1	Rhagoletis zephyria	48.34	97	2e-61	ORTHOMCL7241
ref|XP_026466632.1|ref|XP_026466632.1|	XP_015600762.1	Cephus cinctus	48.31	99	0	ORTHOMCL13350
ref|XP_026466051.1|ref|XP_026466051.1|	XP_021707898.1	Aedes aegypti	48.27	98	5e-94	ORTHOMCL3735
ref|XP_026475418.1|ref|XP_026475418.1|	XP_005183405.1	Musca domestica	48.25	99	4e-18	ORTHOMCL9601
ref|XP_026462872.1|ref|XP_026462872.1|	XP_018576838.1	Anoplophora glabripennis	48.15	88	1e-23	ORTHOMCL24007
ref|XP_026477018.1|ref|XP_026477018.1|	XP_019538441.1	Aedes albopictus	48	98	2e-87	ORTHOMCL3199
ref|XP_026477207.1|ref|XP_026477207.1|	XP_019538441.1	Aedes albopictus	48	98	2e-87	ORTHOMCL3199
ref|XP_026481523.1|ref|XP_026481523.1|	XP_016837464.1	Nasonia vitripennis	47.97	98	0	ORTHOMCL5601
ref|XP_026466631.1|ref|XP_026466631.1|	XP_015600762.1	Cephus cinctus	47.87	99	0	ORTHOMCL13350
ref|XP_026466961.1|ref|XP_026466961.1|	XP_015600762.1	Cephus cinctus	47.87	99	0	ORTHOMCL13350
ref|XP_026475198.1|ref|XP_026475198.1|	XP_021705116.1	Aedes aegypti	47.82	98	0	ORTHOMCL4864
ref|XP_026470961.1|ref|XP_026470961.1|	XP_025833196.1	Agrilus planipennis	47.71	86	4e-131	ORTHOMCL26113
ref|XP_026481748.1|ref|XP_026481748.1|	XP_020710885.1	Athalia rosae	47.64	93	7e-55	ORTHOMCL631
ref|XP_026477507.1|ref|XP_026477507.1|	XP_011631744.1	Pogonomyrmex barbatus	47.59	99	0	ORTHOMCL5118
ref|XP_026481715.1|ref|XP_026481715.1|	XP_012231698.1	Linepithema humile	47.58	97	2e-118	ORTHOMCL5208
ref|XP_026480324.1|ref|XP_026480324.1|	XP_019756707.1	Dendroctonus ponderosae	47.52	86	3e-77	ORTHOMCL18717
ref|XP_026479673.1|ref|XP_026479673.1|	XP_026314523.1	Hyposmocoma kahamanoa	47.49	97	6e-86	ORTHOMCL13094
ref|XP_026466874.1|ref|XP_026466874.1|	XP_015610085.1	Cephus cinctus	47.38	86	0	ORTHOMCL36110
ref|XP_026466866.1|ref|XP_026466866.1|	XP_015610082.1	Cephus cinctus	47.38	80	0	ORTHOMCL36110
ref|XP_026481761.1|ref|XP_026481761.1|	XP_025830997.1	Agrilus planipennis	47.26	98	7e-119	ORTHOMCL8358
ref|XP_026465767.1|ref|XP_026465767.1|	XP_021694476.1	Aedes aegypti	47.21	97	3e-146	ORTHOMCL8710
ref|XP_026465768.1|ref|XP_026465768.1|	XP_021694476.1	Aedes aegypti	47.21	97	3e-146	ORTHOMCL8710
ref|XP_026463398.1|ref|XP_026463398.1|	XP_001650251.2	Aedes aegypti	47.19	95	8e-178	ORTHOMCL5926
ref|XP_026463399.1|ref|XP_026463399.1|	XP_001650251.2	Aedes aegypti	47.19	95	8e-178	ORTHOMCL5926
ref|XP_026463299.1|ref|XP_026463299.1|	NP_648870.1	Drosophila melanogaster;Drosophila sechellia;Drosophila simulans;synthetic construct	47.17	89	7e-12	ORTHOMCL23631
ref|XP_026477917.1|ref|XP_026477917.1|	XP_014370108.1	Papilio machaon	47.02	100	0	ORTHOMCL7476
ref|XP_026461591.1|ref|XP_026461591.1|	XP_011056995.1	Acromyrmex echinatior	46.95	96	0	ORTHOMCL7358
ref|XP_026472407.1|ref|XP_026472407.1|	XP_023308132.1	Lucilia cuprina	46.95	83	1e-172	ORTHOMCL5762
ref|XP_026472408.1|ref|XP_026472408.1|	XP_023308132.1	Lucilia cuprina	46.95	83	1e-172	ORTHOMCL5762
ref|XP_026477524.1|ref|XP_026477524.1|	XP_011165232.1	Solenopsis invicta	46.93	98	0	ORTHOMCL5118
ref|XP_026473578.1|ref|XP_026473578.1|	XP_026328464.1	Hyposmocoma kahamanoa	46.93	83	6e-154	ORTHOMCL6646
ref|XP_026461845.1|ref|XP_026461845.1|	XP_011548397.1	Plutella xylostella	46.84	88	1e-34	ORTHOMCL53982
ref|XP_026477123.1|ref|XP_026477123.1|	XP_001848644.1	Culex quinquefasciatus	46.83	99	0	ORTHOMCL5659
ref|XP_026475199.1|ref|XP_026475199.1|	XP_001869522.1	Culex quinquefasciatus	46.76	98	0	ORTHOMCL4864
ref|XP_026475968.1|ref|XP_026475968.1|	XP_011548397.1	Plutella xylostella	46.75	99	1e-34	ORTHOMCL53982
ref|XP_026472189.1|ref|XP_026472189.1|	XP_025602616.1	Athalia rosae	46.75	96	9e-173	ORTHOMCL9448
ref|XP_026466769.1|ref|XP_026466769.1|	XP_023294140.1	Lucilia cuprina	46.71	92	0	ORTHOMCL10676
ref|XP_026470365.1|ref|XP_026470365.1|	XP_008199673.1	Tribolium castaneum	46.66	88	3e-110	ORTHOMCL2151
ref|XP_026475274.1|ref|XP_026475274.1|	XP_001847583.1	Culex quinquefasciatus	46.61	99	1e-28	ORTHOMCL4765
ref|XP_026468400.1|ref|XP_026468400.1|	XP_004932550.1	Bombyx mori	46.6	91	8e-69	ORTHOMCL5928
ref|XP_026481759.1|ref|XP_026481759.1|	XP_025830997.1	Agrilus planipennis	46.59	86	2e-114	ORTHOMCL8358
ref|XP_026472135.1|ref|XP_026472135.1|	XP_022920480.1	Onthophagus taurus	46.43	99	0	ORTHOMCL9879
ref|XP_026466772.1|ref|XP_026466772.1|	XP_013099413.1	Stomoxys calcitrans	46.39	89	0	ORTHOMCL10676
ref|XP_026481704.1|ref|XP_026481704.1|	XP_013183974.1	Amyelois transitella	46.27	91	5e-84	ORTHOMCL7066
ref|XP_026479312.1|ref|XP_026479312.1|	XP_014370108.1	Papilio machaon	46.17	100	0	ORTHOMCL7476
ref|XP_026470763.1|ref|XP_026470763.1|	XP_022834187.1	Spodoptera litura	46.12	81	0	ORTHOMCL15436
ref|XP_026465912.1|ref|XP_026465912.1|	XP_011631744.1	Pogonomyrmex barbatus	45.97	98	0	ORTHOMCL5118
ref|XP_026468806.1|ref|XP_026468806.1|	XP_017769896.1	Nicrophorus vespilloides	45.88	94	2e-39	ORTHOMCL2129
ref|XP_026462547.1|ref|XP_026462547.1|	NP_477150.1	Drosophila melanogaster;synthetic construct	45.88	84	4e-48	ORTHOMCL509
ref|XP_026471961.1|ref|XP_026471961.1|	XP_025835130.1	Agrilus planipennis	45.82	84	2e-44	ORTHOMCL2151
ref|XP_026470882.1|ref|XP_026470882.1|	XP_019881286.1	Aethina tumida	45.78	94	3e-32	ORTHOMCL9767
ref|XP_026476419.1|ref|XP_026476419.1|	XP_012217726.1	Linepithema humile	45.76	87	1e-41	ORTHOMCL8708
ref|XP_026475849.1|ref|XP_026475849.1|	XP_022113642.1	Pieris rapae	45.74	100	2e-37	ORTHOMCL7094
ref|XP_026477203.1|ref|XP_026477203.1|	XP_018561805.1	Anoplophora glabripennis	45.74	99	0	ORTHOMCL24878
ref|XP_026474347.1|ref|XP_026474347.1|	XP_018570083.1	Anoplophora glabripennis	45.67	92	6e-83	ORTHOMCL5493
ref|XP_026464352.1|ref|XP_026464352.1|	XP_015833137.1	Tribolium castaneum	45.66	100	0	ORTHOMCL31158
ref|XP_026478757.1|ref|XP_026478757.1|	XP_013135745.1	Papilio polytes	45.65	94	9e-46	ORTHOMCL8786
ref|XP_026462252.1|ref|XP_026462252.1|	XP_019876903.1	Aethina tumida	45.6	87	0	ORTHOMCL5131
ref|XP_026480703.1|ref|XP_026480703.1|	XP_018330551.1	Agrilus planipennis	45.52	99	2e-89	ORTHOMCL11536
ref|XP_026474126.1|ref|XP_026474126.1|	XP_017773463.1	Nicrophorus vespilloides	45.52	88	2e-121	ORTHOMCL28432
ref|XP_026474127.1|ref|XP_026474127.1|	XP_017773463.1	Nicrophorus vespilloides	45.52	88	2e-121	ORTHOMCL28432
ref|XP_026479526.1|ref|XP_026479526.1|	XP_012219838.1	Linepithema humile	45.48	97	5e-103	ORTHOMCL6838
ref|XP_026482307.1|ref|XP_026482307.1|	XP_017489688.1	Rhagoletis zephyria	45.27	85	1e-146	ORTHOMCL11676
ref|XP_026467776.1|ref|XP_026467776.1|	XP_021196063.1	Helicoverpa armigera	45.24	99	8e-73	ORTHOMCL11297
ref|XP_026471669.1|ref|XP_026471669.1|	XP_012257175.1	Athalia rosae	45.24	97	5e-55	ORTHOMCL1120
ref|XP_026472130.1|ref|XP_026472130.1|	XP_022920481.1	Onthophagus taurus	45.2	99	0	ORTHOMCL9879
ref|XP_026479235.1|ref|XP_026479235.1|	XP_018579374.1	Anoplophora glabripennis	45.17	94	7e-107	ORTHOMCL9012
ref|XP_026472129.1|ref|XP_026472129.1|	XP_022920480.1	Onthophagus taurus	45.16	99	0	ORTHOMCL9879
ref|XP_026470456.1|ref|XP_026470456.1|	NP_001157317.1	Tribolium castaneum	45.15	89	9e-81	ORTHOMCL508
ref|XP_026478756.1|ref|XP_026478756.1|	XP_013135745.1	Papilio polytes	45.09	95	5e-46	ORTHOMCL8786
ref|XP_026482306.1|ref|XP_026482306.1|	XP_017489688.1	Rhagoletis zephyria	45.08	85	6e-145	ORTHOMCL11676
ref|XP_026472131.1|ref|XP_026472131.1|	XP_022920480.1	Onthophagus taurus	44.97	99	0	ORTHOMCL9879
ref|XP_026472132.1|ref|XP_026472132.1|	XP_022920480.1	Onthophagus taurus	44.97	99	0	ORTHOMCL9879
ref|XP_026465544.1|ref|XP_026465544.1|	XP_023316566.1	Trichogramma pretiosum	44.97	96	1e-39	ORTHOMCL2260
ref|XP_026478754.1|ref|XP_026478754.1|	XP_013135746.1	Papilio polytes	44.96	95	7e-46	ORTHOMCL8786
ref|XP_026467346.1|ref|XP_026467346.1|	XP_019894629.1	Musca domestica	44.92	100	1e-23	ORTHOMCL37562
ref|XP_026462945.1|ref|XP_026462945.1|	XP_017779206.1	Nicrophorus vespilloides	44.85	98	1e-15	ORTHOMCL20740
ref|XP_026466348.1|ref|XP_026466348.1|	XP_011056446.1	Acromyrmex echinatior	44.82	80	2e-166	ORTHOMCL8560
ref|XP_026461217.1|ref|XP_026461217.1|	XP_001657123.1	Aedes aegypti	44.81	96	1e-45	ORTHOMCL1614
ref|XP_026461194.1|ref|XP_026461194.1|	XP_021698429.1	Aedes aegypti	44.79	92	0	ORTHOMCL35455
ref|XP_026470275.1|ref|XP_026470275.1|	XP_015834907.1	Tribolium castaneum	44.78	89	1e-31	ORTHOMCL7476
ref|XP_026478537.1|ref|XP_026478537.1|	XP_021707898.1	Aedes aegypti	44.76	100	1e-101	ORTHOMCL3735
ref|XP_026462686.1|ref|XP_026462686.1|	XP_017472517.1	Rhagoletis zephyria	44.66	88	4e-118	ORTHOMCL18389
ref|XP_026479771.1|ref|XP_026479771.1|	XP_017784217.1	Nicrophorus vespilloides	44.62	96	0	ORTHOMCL36436
ref|XP_026465231.1|ref|XP_026465231.1|	XP_015839131.1	Tribolium castaneum	44.6	82	1e-29	ORTHOMCL2275
ref|XP_026479530.1|ref|XP_026479530.1|	XP_012219835.1	Linepithema humile	44.58	97	5e-103	ORTHOMCL6838
ref|XP_026471988.1|ref|XP_026471988.1|	XP_015837473.1	Tribolium castaneum	44.57	94	0	ORTHOMCL35336
ref|XP_026474628.1|ref|XP_026474628.1|	XP_012262407.1	Athalia rosae	44.56	99	2e-160	ORTHOMCL22967
ref|XP_026469753.1|ref|XP_026469753.1|	XP_011549378.1	Plutella xylostella	44.51	96	4e-103	ORTHOMCL6786
ref|XP_026462994.1|ref|XP_026462994.1|	XP_018572380.1	Anoplophora glabripennis	44.44	96	2e-132	ORTHOMCL7720
ref|XP_026472133.1|ref|XP_026472133.1|	XP_022920480.1	Onthophagus taurus	44.43	99	0	ORTHOMCL9879
ref|XP_026472134.1|ref|XP_026472134.1|	XP_022920480.1	Onthophagus taurus	44.43	99	0	ORTHOMCL9879
ref|XP_026472257.1|ref|XP_026472257.1|	XP_008200993.1	Tribolium castaneum	44.34	93	4e-104	ORTHOMCL8466
ref|XP_026479772.1|ref|XP_026479772.1|	XP_017784220.1	Nicrophorus vespilloides	44.16	99	0	ORTHOMCL36436
ref|XP_026461214.1|ref|XP_026461214.1|	XP_001657123.1	Aedes aegypti	44.07	86	3e-43	ORTHOMCL1614
ref|XP_026471976.1|ref|XP_026471976.1|	XP_015837473.1	Tribolium castaneum	44.06	99	0	ORTHOMCL35336
ref|XP_026481976.1|ref|XP_026481976.1|	XP_001863605.1	Culex quinquefasciatus	44.02	86	6e-135	ORTHOMCL11055
ref|XP_026478752.1|ref|XP_026478752.1|	XP_013135747.1	Papilio polytes	43.98	95	3e-45	ORTHOMCL8786
ref|XP_026478748.1|ref|XP_026478748.1|	XP_021694799.1	Aedes aegypti	43.87	99	2e-131	ORTHOMCL13207
ref|XP_026479931.1|ref|XP_026479931.1|	XP_021694799.1	Aedes aegypti	43.87	99	2e-131	ORTHOMCL13207
ref|XP_026464717.1|ref|XP_026464717.1|	XP_018569664.1	Anoplophora glabripennis	43.85	96	0	ORTHOMCL11980
ref|XP_026471960.1|ref|XP_026471960.1|	XP_022915585.1	Onthophagus taurus	43.83	95	2e-88	ORTHOMCL2151
ref|XP_026461211.1|ref|XP_026461211.1|	XP_319023.4	Anopheles gambiae str. PEST	43.81	93	6e-45	ORTHOMCL1614
ref|XP_026461207.1|ref|XP_026461207.1|	XP_319023.4	Anopheles gambiae str. PEST	43.81	86	9e-45	ORTHOMCL1614
ref|XP_026464255.1|ref|XP_026464255.1|	XP_003704889.2	Megachile rotundata	43.79	84	9e-29	ORTHOMCL41160
ref|XP_026470285.1|ref|XP_026470285.1|	XP_018569664.1	Anoplophora glabripennis	43.77	95	0	ORTHOMCL11980
ref|XP_026478751.1|ref|XP_026478751.1|	XP_013135747.1	Papilio polytes	43.73	95	6e-45	ORTHOMCL8786
ref|XP_026465911.1|ref|XP_026465911.1|	XP_012143696.1	Megachile rotundata	43.71	95	2e-48	ORTHOMCL5437
ref|XP_026463916.1|ref|XP_026463916.1|	XP_023014038.1	Leptinotarsa decemlineata	43.62	99	2e-77	ORTHOMCL16780
ref|XP_026469556.1|ref|XP_026469556.1|	XP_015836120.1	Tribolium castaneum	43.56	88	1e-173	ORTHOMCL58355
ref|XP_026478690.1|ref|XP_026478690.1|	XP_019537862.1	Aedes albopictus	43.52	99	2e-130	ORTHOMCL13207
ref|XP_026478916.1|ref|XP_026478916.1|	XP_015607952.1	Cephus cinctus	43.52	84	0	ORTHOMCL17279
ref|XP_026478917.1|ref|XP_026478917.1|	XP_015607952.1	Cephus cinctus	43.52	84	0	ORTHOMCL17279
ref|XP_026469555.1|ref|XP_026469555.1|	XP_015836120.1	Tribolium castaneum	43.5	82	4e-177	ORTHOMCL58355
ref|XP_026478753.1|ref|XP_026478753.1|	XP_013135746.1	Papilio polytes	43.44	99	2e-45	ORTHOMCL8786
ref|XP_026481818.1|ref|XP_026481818.1|	XP_019772379.1	Dendroctonus ponderosae	43.41	99	0	ORTHOMCL10800
ref|XP_026479572.1|ref|XP_026479572.1|	XP_021704592.1	Aedes aegypti	43.37	82	2e-35	ORTHOMCL17245
ref|XP_026480188.1|ref|XP_026480188.1|	XP_015607480.1	Cephus cinctus	43.18	90	1e-64	ORTHOMCL33317
ref|XP_026476902.1|ref|XP_026476902.1|	KRT85791.1	Oryctes borbonicus	43.08	86	7e-146	ORTHOMCL37075
ref|XP_026466018.1|ref|XP_026466018.1|	XP_017773262.1	Nicrophorus vespilloides	43.07	90	5e-33	ORTHOMCL5509
ref|XP_026472282.1|ref|XP_026472282.1|	XP_015600311.1	Cephus cinctus	43.04	98	0	ORTHOMCL17878
ref|XP_026462543.1|ref|XP_026462543.1|	XP_023015122.1	Leptinotarsa decemlineata	43.04	93	8e-101	ORTHOMCL8386
ref|XP_026464863.1|ref|XP_026464863.1|	XP_017782851.1	Nicrophorus vespilloides	42.83	88	2e-164	ORTHOMCL24072
ref|XP_026473721.1|ref|XP_026473721.1|	XP_025075563.1	Pogonomyrmex barbatus	42.82	100	2e-96	ORTHOMCL26127
ref|XP_026474825.1|ref|XP_026474825.1|	XP_003489470.2	Bombus impatiens	42.76	99	0	ORTHOMCL2587
ref|XP_026474824.1|ref|XP_026474824.1|	XP_003489470.2	Bombus impatiens	42.76	95	0	ORTHOMCL2587
ref|XP_026476741.1|ref|XP_026476741.1|	XP_005188525.2	Musca domestica	42.66	89	0	ORTHOMCL14377
ref|XP_026468104.1|ref|XP_026468104.1|	XP_003487047.1	Bombus terrestris;Bombus impatiens	42.62	100	1e-84	ORTHOMCL9260
ref|XP_026468112.1|ref|XP_026468112.1|	XP_003487047.1	Bombus terrestris;Bombus impatiens	42.62	100	1e-84	ORTHOMCL9260
ref|XP_026468117.1|ref|XP_026468117.1|	XP_003487047.1	Bombus terrestris;Bombus impatiens	42.62	100	1e-84	ORTHOMCL9260
ref|XP_026475594.1|ref|XP_026475594.1|	XP_023017332.1	Leptinotarsa decemlineata	42.55	93	2e-102	ORTHOMCL19335
ref|XP_026473337.1|ref|XP_026473337.1|	XP_021709270.1	Aedes aegypti	42.54	100	0	ORTHOMCL15280
ref|XP_026462846.1|ref|XP_026462846.1|	XP_008199343.1	Tribolium castaneum	42.53	83	6e-11	ORTHOMCL50046
ref|XP_026461434.1|ref|XP_026461434.1|	XP_024945986.1	Cephus cinctus	42.52	98	6e-123	ORTHOMCL28927
ref|XP_026481872.1|ref|XP_026481872.1|	XP_018328127.1	Agrilus planipennis	42.52	89	2e-89	ORTHOMCL35009
ref|XP_026481918.1|ref|XP_026481918.1|	XP_018328127.1	Agrilus planipennis	42.52	89	2e-89	ORTHOMCL35009
ref|XP_026481920.1|ref|XP_026481920.1|	XP_018328127.1	Agrilus planipennis	42.52	89	2e-89	ORTHOMCL35009
ref|XP_026475263.1|ref|XP_026475263.1|	XP_019559071.1	Aedes albopictus	42.51	99	3e-111	ORTHOMCL10706
ref|XP_026479523.1|ref|XP_026479523.1|	XP_015588735.2	Cephus cinctus	42.5	80	0	ORTHOMCL7809
ref|XP_026465083.1|ref|XP_026465083.1|	XP_001122102.2	Apis mellifera	42.46	99	0	ORTHOMCL2260
ref|XP_026475066.1|ref|XP_026475066.1|	XP_015597235.1	Cephus cinctus	42.43	96	3e-95	ORTHOMCL10777
ref|XP_026465788.1|ref|XP_026465788.1|	NP_648870.1	Drosophila melanogaster;Drosophila sechellia;Drosophila simulans;synthetic construct	42.37	100	6e-12	ORTHOMCL23631
ref|XP_026465789.1|ref|XP_026465789.1|	NP_648870.1	Drosophila melanogaster;Drosophila sechellia;Drosophila simulans;synthetic construct	42.37	100	6e-12	ORTHOMCL23631
ref|XP_026476917.1|ref|XP_026476917.1|	XP_019867954.1	Aethina tumida	42.37	98	2e-97	ORTHOMCL24776
ref|XP_026472067.1|ref|XP_026472067.1|	XP_018572539.1	Anoplophora glabripennis	42.35	98	4e-30	ORTHOMCL10853
ref|XP_026476667.1|ref|XP_026476667.1|	XP_023300511.1	Lucilia cuprina	42.35	98	9e-60	ORTHOMCL1614
ref|XP_026479649.1|ref|XP_026479649.1|	XP_023027745.1	Leptinotarsa decemlineata	42.34	100	1e-09	ORTHOMCL10270
ref|XP_026470405.1|ref|XP_026470405.1|	XP_021709268.1	Aedes aegypti	42.27	100	0	ORTHOMCL15280
ref|XP_026462410.1|ref|XP_026462410.1|	XP_013197464.1	Amyelois transitella	42.27	99	1e-72	ORTHOMCL13415
ref|XP_026480185.1|ref|XP_026480185.1|	XP_022125486.1	Pieris rapae	42.25	85	8e-29	ORTHOMCL14559
ref|XP_026478538.1|ref|XP_026478538.1|	XP_021707921.1	Aedes aegypti	42.12	96	2e-73	ORTHOMCL3735
ref|XP_026479676.1|ref|XP_026479676.1|	XP_015837992.1	Tribolium castaneum	42.09	80	1e-90	ORTHOMCL18585
ref|XP_026479236.1|ref|XP_026479236.1|	XP_015836938.1	Tribolium castaneum	42.06	97	2e-172	ORTHOMCL9012
ref|XP_026481124.1|ref|XP_026481124.1|	XP_012261773.1	Athalia rosae	42.06	89	5e-13	ORTHOMCL29003
ref|XP_026481123.1|ref|XP_026481123.1|	XP_012261773.1	Athalia rosae	42.06	83	6e-13	ORTHOMCL29003
ref|XP_026464012.1|ref|XP_026464012.1|	XP_026301557.1	Apis mellifera	42.05	89	1e-33	ORTHOMCL12930
ref|XP_026463717.1|ref|XP_026463717.1|	XP_015833813.1	Tribolium castaneum	42.03	87	4e-42	ORTHOMCL22355
ref|XP_026463718.1|ref|XP_026463718.1|	XP_015833813.1	Tribolium castaneum	42.03	87	4e-42	ORTHOMCL22355
ref|XP_026480505.1|ref|XP_026480505.1|	XP_015596923.1	Cephus cinctus	41.99	97	0	ORTHOMCL5093
ref|XP_026480506.1|ref|XP_026480506.1|	XP_015596923.1	Cephus cinctus	41.99	97	0	ORTHOMCL5093
ref|XP_026467449.1|ref|XP_026467449.1|	XP_001658742.2	Aedes aegypti	41.99	92	6e-42	ORTHOMCL8709
ref|XP_026476248.1|ref|XP_026476248.1|	XP_005181000.1	Musca domestica	41.98	98	5e-16	ORTHOMCL2473
ref|XP_026464843.1|ref|XP_026464843.1|	XP_011178559.1	Zeugodacus cucurbitae	41.95	90	5e-99	ORTHOMCL13482
ref|XP_026467521.1|ref|XP_026467521.1|	XP_018577979.1	Anoplophora glabripennis	41.87	94	1e-65	ORTHOMCL6013
ref|XP_026468946.1|ref|XP_026468946.1|	XP_001658529.2	Aedes aegypti	41.87	82	2e-18	ORTHOMCL42694
ref|XP_026476086.1|ref|XP_026476086.1|	XP_025830220.1	Agrilus planipennis	41.84	97	4e-41	ORTHOMCL50895
ref|XP_026471789.1|ref|XP_026471789.1|	XP_021206544.1	Bombyx mori	41.8	97	1e-87	ORTHOMCL8485
ref|XP_026465668.1|ref|XP_026465668.1|	XP_008194217.1	Tribolium castaneum	41.67	81	0	ORTHOMCL11368
ref|XP_026465669.1|ref|XP_026465669.1|	XP_008194217.1	Tribolium castaneum	41.67	81	0	ORTHOMCL11368
ref|XP_026467520.1|ref|XP_026467520.1|	XP_018577979.1	Anoplophora glabripennis	41.65	94	6e-65	ORTHOMCL6013
ref|XP_026469892.1|ref|XP_026469892.1|	XP_021699174.1	Aedes aegypti	41.63	99	0	ORTHOMCL41386
ref|XP_026480124.1|ref|XP_026480124.1|	XP_017786943.1	Nicrophorus vespilloides	41.59	89	4e-114	ORTHOMCL18320
ref|XP_026481020.1|ref|XP_026481020.1|	XP_012266434.1	Athalia rosae	41.52	89	0	ORTHOMCL5208
ref|XP_026470934.1|ref|XP_026470934.1|	KRT82198.1	Oryctes borbonicus	41.51	84	2e-16	ORTHOMCL5830
ref|XP_026467448.1|ref|XP_026467448.1|	XP_001658742.2	Aedes aegypti	41.44	83	1e-41	ORTHOMCL8709
ref|XP_026482490.1|ref|XP_026482490.1|	XP_015836865.1	Tribolium castaneum	41.43	96	2e-76	ORTHOMCL8790
ref|XP_026469955.1|ref|XP_026469955.1|	XP_018319925.1	Agrilus planipennis	41.41	95	1e-15	ORTHOMCL27339
ref|XP_026481714.1|ref|XP_026481714.1|	XP_012266434.1	Athalia rosae	41.38	89	0	ORTHOMCL5208
ref|XP_026480684.1|ref|XP_026480684.1|	XP_018576326.1	Anoplophora glabripennis	41.38	82	1e-70	ORTHOMCL6658
ref|XP_026464958.1|ref|XP_026464958.1|	XP_023941984.1	Bicyclus anynana	41.33	81	2e-78	ORTHOMCL10835
ref|XP_026469755.1|ref|XP_026469755.1|	XP_022820820.1	Spodoptera litura	41.28	89	2e-40	ORTHOMCL6786
ref|XP_026463296.1|ref|XP_026463296.1|	XP_017775463.1	Nicrophorus vespilloides	41.21	94	3e-10	ORTHOMCL29211
ref|XP_026463844.1|ref|XP_026463844.1|	XP_011153390.1	Harpegnathos saltator	41.19	92	2e-148	ORTHOMCL13239
ref|XP_026470467.1|ref|XP_026470467.1|	XP_019876525.1	Aethina tumida	41.18	91	2e-14	ORTHOMCL5178
ref|XP_026476848.1|ref|XP_026476848.1|	XP_012263777.1	Athalia rosae	41.01	99	0	ORTHOMCL9230
ref|XP_026473591.1|ref|XP_026473591.1|	XP_019763527.1	Dendroctonus ponderosae	40.99	99	3e-93	ORTHOMCL36769
ref|XP_026481111.1|ref|XP_026481111.1|	XP_012261773.1	Athalia rosae	40.95	89	2e-13	ORTHOMCL29003
ref|XP_026464243.1|ref|XP_026464243.1|	XP_975547.1	Tribolium castaneum	40.93	90	0	ORTHOMCL22729
ref|XP_026464322.1|ref|XP_026464322.1|	XP_320874.3	Anopheles gambiae str. PEST	40.91	99	2e-11	ORTHOMCL15855
ref|XP_026479437.1|ref|XP_026479437.1|	XP_014363681.1	Papilio machaon	40.91	99	0	ORTHOMCL6313
ref|XP_026470922.1|ref|XP_026470922.1|	XP_022122949.1	Pieris rapae	40.91	95	2e-61	ORTHOMCL14112
ref|XP_026462973.1|ref|XP_026462973.1|	XP_022918077.1	Onthophagus taurus	40.9	100	1e-176	ORTHOMCL23555
ref|XP_026462974.1|ref|XP_026462974.1|	XP_022918077.1	Onthophagus taurus	40.9	100	1e-176	ORTHOMCL23555
ref|XP_026472804.1|ref|XP_026472804.1|	XP_018571687.1	Anoplophora glabripennis	40.89	99	0	ORTHOMCL23958
ref|XP_026472805.1|ref|XP_026472805.1|	XP_018571687.1	Anoplophora glabripennis	40.89	99	0	ORTHOMCL23958
ref|XP_026472806.1|ref|XP_026472806.1|	XP_018571687.1	Anoplophora glabripennis	40.89	99	0	ORTHOMCL23958
ref|XP_026472807.1|ref|XP_026472807.1|	XP_018571687.1	Anoplophora glabripennis	40.89	99	0	ORTHOMCL23958
ref|XP_026472808.1|ref|XP_026472808.1|	XP_018571687.1	Anoplophora glabripennis	40.89	99	0	ORTHOMCL23958
ref|XP_026472809.1|ref|XP_026472809.1|	XP_018571687.1	Anoplophora glabripennis	40.89	99	0	ORTHOMCL23958
ref|XP_026472810.1|ref|XP_026472810.1|	XP_018571687.1	Anoplophora glabripennis	40.89	99	0	ORTHOMCL23958
ref|XP_026477321.1|ref|XP_026477321.1|	XP_011549819.1	Plutella xylostella	40.85	95	8e-35	ORTHOMCL4652
ref|XP_026469215.1|ref|XP_026469215.1|	XP_008192925.1	Tribolium castaneum	40.8	81	1e-44	ORTHOMCL8601
ref|XP_026474461.1|ref|XP_026474461.1|	XP_019872192.1	Aethina tumida	40.79	84	5e-141	ORTHOMCL7841
ref|XP_026479311.1|ref|XP_026479311.1|	XP_014370108.1	Papilio machaon	40.74	89	1e-59	ORTHOMCL7476
ref|XP_026475970.1|ref|XP_026475970.1|	XP_003491350.1	Bombus impatiens	40.7	95	7e-10	ORTHOMCL10092
ref|XP_026471608.1|ref|XP_026471608.1|	XP_013113114.1	Stomoxys calcitrans	40.68	100	2e-111	ORTHOMCL634
ref|XP_026474375.1|ref|XP_026474375.1|	XP_011188496.1	Zeugodacus cucurbitae	40.65	99	3e-177	ORTHOMCL36277
ref|XP_026474464.1|ref|XP_026474464.1|	XP_011188496.1	Zeugodacus cucurbitae	40.65	99	3e-177	ORTHOMCL36277
ref|XP_026480131.1|ref|XP_026480131.1|	XP_019530308.1	Aedes albopictus	40.64	97	3e-136	ORTHOMCL5131
ref|XP_026462972.1|ref|XP_026462972.1|	XP_022918060.1	Onthophagus taurus	40.61	98	2e-178	ORTHOMCL23555
ref|XP_026477837.1|ref|XP_026477837.1|	XP_017768845.1	Nicrophorus vespilloides	40.59	89	0	ORTHOMCL19111
ref|XP_026463393.1|ref|XP_026463393.1|	XP_011189541.1	Zeugodacus cucurbitae	40.58	80	5e-59	ORTHOMCL1407
ref|XP_026480977.1|ref|XP_026480977.1|	XP_022915807.1	Onthophagus taurus	40.57	83	3e-45	ORTHOMCL8116
ref|XP_026480976.1|ref|XP_026480976.1|	XP_022915807.1	Onthophagus taurus	40.57	82	3e-45	ORTHOMCL8116
ref|XP_026465658.1|ref|XP_026465658.1|	XP_006570978.1	Apis mellifera	40.53	82	6e-68	ORTHOMCL9273
ref|XP_026465659.1|ref|XP_026465659.1|	XP_006570978.1	Apis mellifera	40.53	82	6e-68	ORTHOMCL9273
ref|XP_026461220.1|ref|XP_026461220.1|	XP_394944.4	Apis mellifera	40.47	99	0	ORTHOMCL4380
ref|XP_026481314.1|ref|XP_026481314.1|	XP_018579377.1	Anoplophora glabripennis	40.4	98	1e-66	ORTHOMCL9531
ref|XP_026477675.1|ref|XP_026477675.1|	XP_004536446.1	Ceratitis capitata	40.4	83	3e-15	ORTHOMCL4678
ref|XP_026466928.1|ref|XP_026466928.1|	XP_005177982.1	Musca domestica	40.39	89	0	ORTHOMCL41861
ref|XP_026462220.1|ref|XP_026462220.1|	PCG73766.1	Heliothis virescens	40.39	87	5e-31	ORTHOMCL10057
ref|XP_026462221.1|ref|XP_026462221.1|	PCG73766.1	Heliothis virescens	40.39	87	5e-31	ORTHOMCL10057
ref|XP_026465002.1|ref|XP_026465002.1|	XP_006570978.1	Apis mellifera	40.39	83	2e-67	ORTHOMCL9273
ref|XP_026471001.1|ref|XP_026471001.1|	XP_021202703.1	Bombyx mori	40.36	95	5e-84	ORTHOMCL6649
ref|XP_026480943.1|ref|XP_026480943.1|	XP_008193987.2	Tribolium castaneum	40.21	99	2e-65	ORTHOMCL26829
ref|XP_026475055.1|ref|XP_026475055.1|	XP_015597235.1	Cephus cinctus	40.2	88	8e-68	ORTHOMCL10777
ref|XP_026479678.1|ref|XP_026479678.1|	XP_011180122.1	Zeugodacus cucurbitae	40.19	82	0	ORTHOMCL18216
ref|XP_026477982.1|ref|XP_026477982.1|	XP_017485123.1	Rhagoletis zephyria	40.17	82	1e-44	ORTHOMCL1240
ref|XP_026462532.1|ref|XP_026462532.1|	XP_019562363.1	Aedes albopictus	40.16	100	2e-140	ORTHOMCL28688
ref|XP_026469453.1|ref|XP_026469453.1|	XP_017779664.1	Nicrophorus vespilloides	40.16	99	2e-117	ORTHOMCL12733
ref|XP_026477059.1|ref|XP_026477059.1|	XP_015840700.1	Tribolium castaneum	40.16	90	0	ORTHOMCL19111
ref|XP_026461221.1|ref|XP_026461221.1|	XP_394944.4	Apis mellifera	40.04	99	0	ORTHOMCL4380
ref|XP_026461218.1|ref|XP_026461218.1|	XP_394944.4	Apis mellifera	40.01	99	0	ORTHOMCL4380
ref|XP_026469202.1|ref|XP_026469202.1|	XP_013186083.1	Amyelois transitella	40	94	1e-18	ORTHOMCL7499
ref|XP_026462222.1|ref|XP_026462222.1|	XP_021187918.1	Helicoverpa armigera	40	87	1e-30	ORTHOMCL10057
ref|XP_026466624.1|ref|XP_026466624.1|	NP_001259646.1	Drosophila melanogaster	40	85	6e-42	ORTHOMCL1352
ref|XP_026480653.1|ref|XP_026480653.1|	XP_321994.5	Anopheles gambiae str. PEST	39.89	94	9e-31	ORTHOMCL7368
ref|XP_026477907.1|ref|XP_026477907.1|	XP_017769106.1	Nicrophorus vespilloides	39.83	85	7e-21	ORTHOMCL16572
ref|XP_026479234.1|ref|XP_026479234.1|	XP_018579374.1	Anoplophora glabripennis	39.73	95	9e-162	ORTHOMCL9012
ref|XP_026477211.1|ref|XP_026477211.1|	XP_022902986.1	Onthophagus taurus	39.68	92	2e-52	ORTHOMCL30295
ref|XP_026464242.1|ref|XP_026464242.1|	XP_001844458.1	Culex quinquefasciatus	39.62	81	6e-16	ORTHOMCL12065
ref|XP_026472192.1|ref|XP_026472192.1|	XP_022908402.1	Onthophagus taurus	39.59	92	2e-163	ORTHOMCL573
ref|XP_026464436.1|ref|XP_026464436.1|	KOB74306.1	Operophtera brumata	39.47	99	5e-67	ORTHOMCL16626
ref|XP_026479322.1|ref|XP_026479322.1|	XP_017475044.1	Rhagoletis zephyria	39.43	83	2e-34	ORTHOMCL11457
ref|XP_026469912.1|ref|XP_026469912.1|	XP_012145611.1	Megachile rotundata	39.41	100	2e-52	ORTHOMCL5272
ref|XP_026468124.1|ref|XP_026468124.1|	XP_012232478.1	Linepithema humile	39.41	99	3e-63	ORTHOMCL9260
ref|XP_026475310.1|ref|XP_026475310.1|	XP_012142222.1	Megachile rotundata	39.36	80	6e-09	ORTHOMCL1379
ref|XP_026471132.1|ref|XP_026471132.1|	XP_019531973.1	Aedes albopictus	39.32	92	4e-38	ORTHOMCL24268
ref|XP_026478700.1|ref|XP_026478700.1|	XP_008191764.1	Tribolium castaneum	39.31	85	1e-87	ORTHOMCL9822
ref|XP_026479096.1|ref|XP_026479096.1|	XP_005182463.1	Musca domestica	39.25	85	3e-18	ORTHOMCL25601
ref|XP_026464661.1|ref|XP_026464661.1|	XP_008203613.1	Nasonia vitripennis	39.24	91	2e-25	ORTHOMCL5509
ref|XP_026464439.1|ref|XP_026464439.1|	KOB74306.1	Operophtera brumata	39.2	95	2e-66	ORTHOMCL16626
ref|XP_026471586.1|ref|XP_026471586.1|	XP_014097651.1	Bactrocera oleae	39.19	81	7e-47	ORTHOMCL8935
ref|XP_026467635.1|ref|XP_026467635.1|	XP_013175456.1	Papilio xuthus	39.15	99	5e-67	ORTHOMCL14100
ref|XP_026463340.1|ref|XP_026463340.1|	XP_004922927.1	Bombyx mori	39.05	98	1e-169	ORTHOMCL18056
ref|XP_026465051.1|ref|XP_026465051.1|	XP_023944444.1	Bicyclus anynana	39.05	86	6e-26	ORTHOMCL7280
ref|XP_026463120.1|ref|XP_026463120.1|	XP_001841825.1	Culex quinquefasciatus	39.02	100	6e-15	ORTHOMCL17576
ref|XP_026474388.1|ref|XP_026474388.1|	XP_001841825.1	Culex quinquefasciatus	39.02	100	6e-15	ORTHOMCL17576
ref|XP_026470649.1|ref|XP_026470649.1|	XP_015599636.1	Cephus cinctus	39.02	91	0	ORTHOMCL5051
ref|XP_026464874.1|ref|XP_026464874.1|	XP_021181530.1	Helicoverpa armigera	38.99	90	0	ORTHOMCL14395
ref|XP_026474215.1|ref|XP_026474215.1|	XP_013103944.1	Stomoxys calcitrans	38.98	95	6e-139	ORTHOMCL18823
ref|XP_026461679.1|ref|XP_026461679.1|	XP_023300208.1	Lucilia cuprina	38.87	90	6e-53	ORTHOMCL11845
ref|XP_026466958.1|ref|XP_026466958.1|	XP_014228956.1	Trichogramma pretiosum	38.82	100	5e-110	ORTHOMCL2751
ref|XP_026467001.1|ref|XP_026467001.1|	XP_014228956.1	Trichogramma pretiosum	38.82	100	5e-110	ORTHOMCL2751
ref|XP_026467320.1|ref|XP_026467320.1|	XP_012220298.1	Linepithema humile	38.82	97	3e-44	ORTHOMCL12579
ref|XP_026468402.1|ref|XP_026468402.1|	XP_013199631.1	Amyelois transitella	38.79	94	8e-65	ORTHOMCL15165
ref|XP_026468403.1|ref|XP_026468403.1|	XP_013199631.1	Amyelois transitella	38.79	94	8e-65	ORTHOMCL15165
ref|XP_026471081.1|ref|XP_026471081.1|	XP_011066736.1	Acromyrmex echinatior	38.79	88	1e-34	ORTHOMCL8373
ref|XP_026471315.1|ref|XP_026471315.1|	XP_011632127.1	Pogonomyrmex barbatus	38.74	94	4e-27	ORTHOMCL10777
ref|XP_026482009.1|ref|XP_026482009.1|	XP_023018228.1	Leptinotarsa decemlineata	38.7	97	4e-39	ORTHOMCL36290
ref|XP_026465432.1|ref|XP_026465432.1|	XP_021695538.1	Aedes aegypti	38.68	95	3e-57	ORTHOMCL18007
ref|XP_026464840.1|ref|XP_026464840.1|	XP_011556688.1	Plutella xylostella	38.68	81	2e-15	ORTHOMCL8938
ref|XP_026476512.1|ref|XP_026476512.1|	XP_019562104.1	Aedes albopictus	38.64	90	2e-56	ORTHOMCL22319
ref|XP_026471900.1|ref|XP_026471900.1|	XP_019876770.1	Aethina tumida	38.64	90	7e-81	ORTHOMCL3441
ref|XP_026467055.1|ref|XP_026467055.1|	XP_014228956.1	Trichogramma pretiosum	38.63	100	1e-109	ORTHOMCL2751
ref|XP_026481673.1|ref|XP_026481673.1|	XP_021197228.1	Helicoverpa armigera	38.56	99	6e-156	ORTHOMCL2353
ref|XP_026463784.1|ref|XP_026463784.1|	XP_021185872.1	Helicoverpa armigera	38.54	100	1e-87	ORTHOMCL1265
ref|XP_026479177.1|ref|XP_026479177.1|	XP_012253070.1	Athalia rosae	38.44	97	6e-58	ORTHOMCL44927
ref|XP_026466494.1|ref|XP_026466494.1|	XP_971339.2	Tribolium castaneum	38.39	89	3e-45	ORTHOMCL6466
ref|XP_026467300.1|ref|XP_026467300.1|	XP_971339.2	Tribolium castaneum	38.39	89	3e-45	ORTHOMCL6466
ref|XP_026473857.1|ref|XP_026473857.1|	XP_001651660.1	Aedes aegypti	38.36	86	2e-12	ORTHOMCL9659
ref|XP_026473820.1|ref|XP_026473820.1|	XP_021192099.1	Helicoverpa armigera	38.35	92	5e-11	ORTHOMCL23997
ref|XP_026471134.1|ref|XP_026471134.1|	XP_014095150.1	Bactrocera oleae	38.35	84	6e-32	ORTHOMCL22141
ref|XP_026480689.1|ref|XP_026480689.1|	XP_021699175.1	Aedes aegypti	38.33	92	9e-119	ORTHOMCL41386
ref|XP_026467369.1|ref|XP_026467369.1|	XP_025993628.1	Solenopsis invicta	38.3	99	1e-112	ORTHOMCL1793
ref|XP_026467373.1|ref|XP_026467373.1|	XP_025993628.1	Solenopsis invicta	38.3	99	1e-112	ORTHOMCL1793
ref|XP_026471941.1|ref|XP_026471941.1|	XP_019760250.1	Dendroctonus ponderosae	38.3	81	1e-40	ORTHOMCL32263
ref|XP_026474435.1|ref|XP_026474435.1|	XP_012143040.1	Megachile rotundata	38.27	80	5e-152	ORTHOMCL6133
ref|XP_026479179.1|ref|XP_026479179.1|	XP_008211506.1	Nasonia vitripennis	38.24	98	0	ORTHOMCL51129
ref|XP_026469531.1|ref|XP_026469531.1|	NP_608986.1	Drosophila melanogaster;synthetic construct	38.22	99	7e-57	ORTHOMCL18046
ref|XP_026471879.1|ref|XP_026471879.1|	XP_025602034.1	Athalia rosae	38.05	83	4e-51	ORTHOMCL11109
ref|XP_026469648.1|ref|XP_026469648.1|	XP_019878882.1	Aethina tumida	38.03	100	1e-19	ORTHOMCL55322
ref|XP_026468244.1|ref|XP_026468244.1|	XP_013109834.1	Stomoxys calcitrans	38.01	91	2e-91	ORTHOMCL7665
ref|XP_026476572.1|ref|XP_026476572.1|	XP_023014619.1	Leptinotarsa decemlineata	37.98	95	0	ORTHOMCL17053
ref|XP_026477456.1|ref|XP_026477456.1|	XP_001603530.1	Nasonia vitripennis	37.98	93	2e-19	ORTHOMCL6098
ref|XP_026464725.1|ref|XP_026464725.1|	XP_019529505.1	Aedes albopictus	37.97	90	1e-21	ORTHOMCL12766
ref|XP_026481316.1|ref|XP_026481316.1|	XP_018333320.1	Agrilus planipennis	37.96	93	7e-17	ORTHOMCL9531
ref|XP_026478240.1|ref|XP_026478240.1|	XP_975481.1	Tribolium castaneum	37.87	95	7e-18	ORTHOMCL18607
ref|XP_026471593.1|ref|XP_026471593.1|	XP_011296368.1	Musca domestica	37.86	93	1e-37	ORTHOMCL30079
ref|XP_026467076.1|ref|XP_026467076.1|	XP_023301505.1	Lucilia cuprina	37.86	90	3e-26	ORTHOMCL36211
ref|XP_026463315.1|ref|XP_026463315.1|	XP_021696732.1	Aedes aegypti	37.84	99	0	ORTHOMCL6803
ref|XP_026482966.1|ref|XP_026482966.1|	XP_008207241.1	Nasonia vitripennis	37.84	98	0	ORTHOMCL25346
ref|XP_026468236.1|ref|XP_026468236.1|	XP_001649217.2	Aedes aegypti	37.78	93	8e-106	ORTHOMCL13836
ref|XP_026475262.1|ref|XP_026475262.1|	XP_026313884.1	Hyposmocoma kahamanoa	37.77	99	4e-128	ORTHOMCL1541
ref|XP_026465252.1|ref|XP_026465252.1|	XP_976325.2	Tribolium castaneum	37.76	96	2e-21	ORTHOMCL35118
ref|XP_026477931.1|ref|XP_026477931.1|	XP_019767405.1	Dendroctonus ponderosae	37.75	92	0	ORTHOMCL13278
ref|XP_026481650.1|ref|XP_026481650.1|	XP_001861523.1	Culex quinquefasciatus	37.71	96	2e-99	ORTHOMCL6001
ref|XP_026477780.1|ref|XP_026477780.1|	XP_012149974.1	Megachile rotundata	37.71	84	1e-23	ORTHOMCL2979
ref|XP_026462185.1|ref|XP_026462185.1|	NP_001164134.1	Tribolium castaneum	37.65	100	3e-65	ORTHOMCL60742
ref|XP_026471319.1|ref|XP_026471319.1|	NP_608986.1	Drosophila melanogaster;synthetic construct	37.65	88	3e-71	ORTHOMCL18046
ref|XP_026472432.1|ref|XP_026472432.1|	XP_022129067.1	Pieris rapae	37.64	88	2e-37	ORTHOMCL14044
ref|XP_026477511.1|ref|XP_026477511.1|	XP_019563085.1	Aedes albopictus	37.59	85	7e-70	ORTHOMCL12656
ref|XP_026468133.1|ref|XP_026468133.1|	XP_967064.1	Tribolium castaneum	37.5	99	0	ORTHOMCL7058
ref|XP_026465916.1|ref|XP_026465916.1|	XP_021709044.1	Aedes aegypti	37.5	97	1e-47	ORTHOMCL41000
ref|XP_026476153.1|ref|XP_026476153.1|	XP_018325746.1	Agrilus planipennis	37.5	96	1e-28	ORTHOMCL60115
ref|XP_026466134.1|ref|XP_026466134.1|	XP_967064.1	Tribolium castaneum	37.48	99	0	ORTHOMCL7058
ref|XP_026477526.1|ref|XP_026477526.1|	XP_001846875.1	Culex quinquefasciatus	37.44	99	8e-50	ORTHOMCL12656
ref|XP_026472268.1|ref|XP_026472268.1|	XP_001864782.1	Culex quinquefasciatus	37.44	98	2e-93	ORTHOMCL23361
ref|XP_026478730.1|ref|XP_026478730.1|	XP_001649217.2	Aedes aegypti	37.44	93	1e-106	ORTHOMCL13836
ref|XP_026474434.1|ref|XP_026474434.1|	XP_020710472.1	Athalia rosae	37.42	80	3e-148	ORTHOMCL11872
ref|XP_026473292.1|ref|XP_026473292.1|	NP_001164134.1	Tribolium castaneum	37.4	100	4e-65	ORTHOMCL60742
ref|XP_026466087.1|ref|XP_026466087.1|	XP_001844078.1	Culex quinquefasciatus	37.39	84	6e-49	ORTHOMCL9743
ref|XP_026470648.1|ref|XP_026470648.1|	XP_015599636.1	Cephus cinctus	37.37	91	0	ORTHOMCL5051
ref|XP_026469023.1|ref|XP_026469023.1|	XP_013173767.1	Papilio xuthus	37.35	92	1e-47	ORTHOMCL13451
ref|XP_026467077.1|ref|XP_026467077.1|	XP_011637822.1	Pogonomyrmex barbatus	37.29	99	8e-86	ORTHOMCL13276
ref|XP_026474398.1|ref|XP_026474398.1|	XP_017783666.1	Nicrophorus vespilloides	37.27	81	5e-09	ORTHOMCL19795
ref|XP_026474399.1|ref|XP_026474399.1|	XP_017783666.1	Nicrophorus vespilloides	37.27	81	5e-09	ORTHOMCL19795
ref|XP_026474643.1|ref|XP_026474643.1|	XP_021180972.1	Helicoverpa armigera	37.23	83	3e-19	ORTHOMCL5482
ref|XP_026466685.1|ref|XP_026466685.1|	XP_021705687.1	Aedes aegypti	37.19	95	3e-47	ORTHOMCL14467
ref|XP_026479826.1|ref|XP_026479826.1|	XP_001870704.1	Culex quinquefasciatus	37.19	95	6e-78	ORTHOMCL32658
ref|XP_026467192.1|ref|XP_026467192.1|	XP_022124539.1	Pieris rapae	37.14	84	7e-21	ORTHOMCL21332
ref|XP_026479746.1|ref|XP_026479746.1|	XP_018565473.1	Anoplophora glabripennis	37.08	82	3e-25	ORTHOMCL35216
ref|XP_026479044.1|ref|XP_026479044.1|	XP_011553388.1	Plutella xylostella	37.01	99	1e-115	ORTHOMCL7074
ref|XP_026479040.1|ref|XP_026479040.1|	XP_023947858.1	Bicyclus anynana	36.98	99	3e-115	ORTHOMCL7074
ref|XP_026479041.1|ref|XP_026479041.1|	XP_023947858.1	Bicyclus anynana	36.98	99	3e-115	ORTHOMCL7074
ref|XP_026479042.1|ref|XP_026479042.1|	XP_023947858.1	Bicyclus anynana	36.98	99	3e-115	ORTHOMCL7074
ref|XP_026479043.1|ref|XP_026479043.1|	XP_023947858.1	Bicyclus anynana	36.98	99	2e-115	ORTHOMCL7074
ref|XP_026464241.1|ref|XP_026464241.1|	XP_011166072.1	Solenopsis invicta	36.97	90	6e-21	ORTHOMCL7339
ref|XP_026479994.1|ref|XP_026479994.1|	XP_019757813.1	Dendroctonus ponderosae	36.95	94	4e-15	ORTHOMCL21586
ref|XP_026473423.1|ref|XP_026473423.1|	XP_008196939.1	Tribolium castaneum	36.94	83	1e-47	ORTHOMCL53929
ref|XP_026466645.1|ref|XP_026466645.1|	XP_001659184.2	Aedes aegypti	36.94	82	9e-88	ORTHOMCL19202
ref|XP_026478862.1|ref|XP_026478862.1|	XP_013107011.1	Stomoxys calcitrans	36.92	91	3e-31	ORTHOMCL11457
ref|XP_026471701.1|ref|XP_026471701.1|	XP_017773262.1	Nicrophorus vespilloides	36.84	82	3e-20	ORTHOMCL5509
ref|XP_026462196.1|ref|XP_026462196.1|	XP_012254147.2	Athalia rosae	36.76	85	2e-08	ORTHOMCL31909
ref|XP_026479872.1|ref|XP_026479872.1|	XP_024941282.1	Cephus cinctus	36.75	99	0	ORTHOMCL2967
ref|XP_026465207.1|ref|XP_026465207.1|	XP_015835377.1	Tribolium castaneum	36.73	97	0	ORTHOMCL4444
ref|XP_026468902.1|ref|XP_026468902.1|	XP_019525653.1	Aedes albopictus	36.69	86	2e-91	ORTHOMCL7665
ref|XP_026461339.1|ref|XP_026461339.1|	XP_008201070.1	Tribolium castaneum	36.67	88	5e-37	ORTHOMCL9282
ref|XP_026461328.1|ref|XP_026461328.1|	XP_008201070.1	Tribolium castaneum	36.59	86	4e-34	ORTHOMCL9282
ref|XP_026472602.1|ref|XP_026472602.1|	XP_003703921.1	Megachile rotundata	36.57	99	7e-62	ORTHOMCL15553
ref|XP_026478782.1|ref|XP_026478782.1|	XP_011182757.1	Zeugodacus cucurbitae	36.56	89	1e-34	ORTHOMCL11457
ref|XP_026463123.1|ref|XP_026463123.1|	XP_023947392.1	Bicyclus anynana	36.45	90	3e-148	ORTHOMCL10084
ref|XP_026478699.1|ref|XP_026478699.1|	KRT81279.1	Oryctes borbonicus	36.43	85	2e-86	ORTHOMCL9822
ref|XP_026471135.1|ref|XP_026471135.1|	XP_001660957.1	Aedes aegypti	36.4	90	1e-32	ORTHOMCL24268
ref|XP_026475775.1|ref|XP_026475775.1|	XP_001660957.1	Aedes aegypti	36.4	90	1e-32	ORTHOMCL24268
ref|XP_026464594.1|ref|XP_026464594.1|	XP_019870555.1	Aethina tumida	36.39	94	1e-60	ORTHOMCL23694
ref|XP_026462542.1|ref|XP_026462542.1|	XP_018328575.1	Agrilus planipennis	36.34	99	2e-139	ORTHOMCL26148
ref|XP_026464678.1|ref|XP_026464678.1|	XP_975429.1	Tribolium castaneum	36.28	94	1e-62	ORTHOMCL5853
ref|XP_026478948.1|ref|XP_026478948.1|	XP_021189825.1	Helicoverpa armigera	36.27	98	0	ORTHOMCL6277
ref|XP_026478947.1|ref|XP_026478947.1|	XP_021189825.1	Helicoverpa armigera	36.27	97	0	ORTHOMCL6277
ref|XP_026481580.1|ref|XP_026481580.1|	XP_023311061.1	Anoplophora glabripennis	36.26	99	1e-29	ORTHOMCL447
ref|XP_026481884.1|ref|XP_026481884.1|	XP_004536718.1	Ceratitis capitata	36.26	92	6e-36	ORTHOMCL20562
ref|XP_026462644.1|ref|XP_026462644.1|	XP_003706426.1	Megachile rotundata	36.24	81	4e-35	ORTHOMCL8198
ref|XP_026473364.1|ref|XP_026473364.1|	XP_003706426.1	Megachile rotundata	36.24	81	4e-35	ORTHOMCL8198
ref|XP_026471711.1|ref|XP_026471711.1|	XP_021194952.1	Helicoverpa armigera	36.22	98	2e-62	ORTHOMCL4784
ref|XP_026479403.1|ref|XP_026479403.1|	XP_021189826.1	Helicoverpa armigera	36.17	97	2e-175	ORTHOMCL6277
ref|XP_026474329.1|ref|XP_026474329.1|	XP_019876301.1	Aethina tumida	36.14	92	1e-09	ORTHOMCL14939
ref|XP_026474330.1|ref|XP_026474330.1|	XP_019876301.1	Aethina tumida	36.14	92	1e-09	ORTHOMCL14939
ref|XP_026474331.1|ref|XP_026474331.1|	XP_019876301.1	Aethina tumida	36.14	92	1e-09	ORTHOMCL14939
ref|XP_026481509.1|ref|XP_026481509.1|	XP_011639364.1	Pogonomyrmex barbatus	36.12	94	2e-63	ORTHOMCL6890
ref|XP_026474518.1|ref|XP_026474518.1|	XP_012253921.1	Athalia rosae	36.08	92	1e-06	ORTHOMCL17944
ref|XP_026475537.1|ref|XP_026475537.1|	XP_008201070.1	Tribolium castaneum	36.06	97	4e-45	ORTHOMCL9282
ref|XP_026481879.1|ref|XP_026481879.1|	XP_021709574.1	Aedes aegypti	35.95	97	3e-74	ORTHOMCL28294
ref|XP_026467802.1|ref|XP_026467802.1|	XP_023019692.1	Leptinotarsa decemlineata	35.92	89	0	ORTHOMCL42512
ref|XP_026466747.1|ref|XP_026466747.1|	XP_025993628.1	Solenopsis invicta	35.85	99	8e-131	ORTHOMCL1793
ref|XP_026474356.1|ref|XP_026474356.1|	XP_025830456.1	Agrilus planipennis	35.83	89	0	ORTHOMCL46694
ref|XP_026467322.1|ref|XP_026467322.1|	XP_025073373.1	Pogonomyrmex barbatus	35.81	92	5e-74	ORTHOMCL4858
ref|XP_026474412.1|ref|XP_026474412.1|	XP_003489449.1	Bombus impatiens	35.81	80	1e-33	ORTHOMCL5911
ref|XP_026468925.1|ref|XP_026468925.1|	XP_024943521.1	Cephus cinctus	35.8	85	1e-09	ORTHOMCL1877
ref|XP_026462193.1|ref|XP_026462193.1|	XP_008195663.1	Tribolium castaneum	35.79	80	1e-23	ORTHOMCL26759
ref|XP_026477340.1|ref|XP_026477340.1|	XP_001607793.2	Nasonia vitripennis	35.76	85	0	ORTHOMCL26799
ref|XP_026477341.1|ref|XP_026477341.1|	XP_001607793.2	Nasonia vitripennis	35.76	85	0	ORTHOMCL26799
ref|XP_026477342.1|ref|XP_026477342.1|	XP_001607793.2	Nasonia vitripennis	35.76	85	0	ORTHOMCL26799
ref|XP_026477343.1|ref|XP_026477343.1|	XP_001607793.2	Nasonia vitripennis	35.76	85	0	ORTHOMCL26799
ref|XP_026470569.1|ref|XP_026470569.1|	XP_018573680.1	Anoplophora glabripennis	35.71	88	2e-23	ORTHOMCL23738
ref|XP_026481317.1|ref|XP_026481317.1|	XP_008193869.1	Tribolium castaneum	35.71	85	6e-25	ORTHOMCL26913
ref|XP_026479454.1|ref|XP_026479454.1|	XP_024944559.1	Cephus cinctus	35.69	85	3e-24	ORTHOMCL16253
ref|XP_026480136.1|ref|XP_026480136.1|	XP_025153364.1	Harpegnathos saltator	35.67	88	0	ORTHOMCL13518
ref|XP_026480219.1|ref|XP_026480219.1|	XP_967476.1	Tribolium castaneum	35.61	97	2e-10	ORTHOMCL15401
ref|XP_026474988.1|ref|XP_026474988.1|	XP_019755579.1	Dendroctonus ponderosae	35.6	95	0	ORTHOMCL21
ref|XP_026482635.1|ref|XP_026482635.1|	XP_019530704.1	Aedes albopictus	35.6	85	2e-31	ORTHOMCL38824
ref|XP_026468051.1|ref|XP_026468051.1|	XP_025073373.1	Pogonomyrmex barbatus	35.56	92	6e-74	ORTHOMCL4858
ref|XP_026478276.1|ref|XP_026478276.1|	XP_019757581.1	Dendroctonus ponderosae	35.55	96	7e-98	ORTHOMCL27639
ref|XP_026479134.1|ref|XP_026479134.1|	XP_013166191.1	Papilio xuthus	35.48	81	3e-33	ORTHOMCL23554
ref|XP_026482694.1|ref|XP_026482694.1|	PCG69022.1	Heliothis virescens	35.47	80	5e-20	ORTHOMCL1911
ref|XP_026479969.1|ref|XP_026479969.1|	XP_012230717.1	Linepithema humile	35.43	89	7e-71	ORTHOMCL8888
ref|XP_026464595.1|ref|XP_026464595.1|	XP_019870555.1	Aethina tumida	35.41	95	5e-61	ORTHOMCL23694
ref|XP_026478054.1|ref|XP_026478054.1|	XP_011159974.1	Solenopsis invicta	35.36	95	0	ORTHOMCL8328
ref|XP_026470748.1|ref|XP_026470748.1|	XP_020706410.1	Athalia rosae	35.26	88	8e-19	ORTHOMCL2407
ref|XP_026468955.1|ref|XP_026468955.1|	XP_019542287.1	Aedes albopictus	35.24	99	7e-73	ORTHOMCL29566
ref|XP_026465400.1|ref|XP_026465400.1|	XP_023013392.1	Leptinotarsa decemlineata	35.23	94	2e-146	ORTHOMCL18843
ref|XP_026478100.1|ref|XP_026478100.1|	XP_012225332.1	Linepithema humile	35.16	88	0	ORTHOMCL2967
ref|XP_026478534.1|ref|XP_026478534.1|	XP_015603328.1	Cephus cinctus	35.08	92	2e-55	ORTHOMCL26970
ref|XP_026466794.1|ref|XP_026466794.1|	XP_012253914.1	Athalia rosae	35.07	100	4e-26	ORTHOMCL34647
ref|XP_026478744.1|ref|XP_026478744.1|	XP_023302026.1	Lucilia cuprina	35.02	91	6e-34	ORTHOMCL2412
ref|XP_026465399.1|ref|XP_026465399.1|	XP_023013390.1	Leptinotarsa decemlineata	35	94	8e-146	ORTHOMCL18843
ref|XP_026478317.1|ref|XP_026478317.1|	XP_019757581.1	Dendroctonus ponderosae	34.98	96	4e-97	ORTHOMCL27639
ref|XP_026465396.1|ref|XP_026465396.1|	XP_023013390.1	Leptinotarsa decemlineata	34.97	94	5e-144	ORTHOMCL18843
ref|XP_026465397.1|ref|XP_026465397.1|	XP_023013390.1	Leptinotarsa decemlineata	34.97	94	5e-144	ORTHOMCL18843
ref|XP_026465398.1|ref|XP_026465398.1|	XP_023013390.1	Leptinotarsa decemlineata	34.97	94	5e-144	ORTHOMCL18843
ref|XP_026482601.1|ref|XP_026482601.1|	XP_022913342.1	Onthophagus taurus	34.9	93	1e-14	ORTHOMCL23241
ref|XP_026482602.1|ref|XP_026482602.1|	XP_022913342.1	Onthophagus taurus	34.9	93	1e-14	ORTHOMCL23241
ref|XP_026474436.1|ref|XP_026474436.1|	XP_016844968.1	Nasonia vitripennis	34.89	99	2e-153	ORTHOMCL11872
ref|XP_026478344.1|ref|XP_026478344.1|	XP_017785027.1	Nicrophorus vespilloides	34.85	86	6e-13	ORTHOMCL23958
ref|XP_026474408.1|ref|XP_026474408.1|	XP_012057557.1	Atta cephalotes;Atta colombica	34.73	84	2e-35	ORTHOMCL5911
ref|XP_026474409.1|ref|XP_026474409.1|	XP_012057557.1	Atta cephalotes;Atta colombica	34.73	84	2e-35	ORTHOMCL5911
ref|XP_026474411.1|ref|XP_026474411.1|	XP_012057557.1	Atta cephalotes;Atta colombica	34.73	84	2e-35	ORTHOMCL5911
ref|XP_026469857.1|ref|XP_026469857.1|	XP_019760257.1	Dendroctonus ponderosae	34.73	82	6e-48	ORTHOMCL24802
ref|XP_026466011.1|ref|XP_026466011.1|	XP_001121997.2	Apis mellifera	34.69	99	3e-70	ORTHOMCL3070
ref|XP_026461225.1|ref|XP_026461225.1|	XP_008207241.1	Nasonia vitripennis	34.65	98	2e-167	ORTHOMCL25346
ref|XP_026470220.1|ref|XP_026470220.1|	XP_019770105.1	Dendroctonus ponderosae	34.62	94	2e-46	ORTHOMCL27986
ref|XP_026461467.1|ref|XP_026461467.1|	XP_001121570.2	Apis mellifera	34.57	86	7e-21	ORTHOMCL24790
ref|XP_026479881.1|ref|XP_026479881.1|	XP_022826503.1	Spodoptera litura	34.52	98	5e-63	ORTHOMCL4784
ref|XP_026466848.1|ref|XP_026466848.1|	XP_015608937.1	Cephus cinctus	34.48	84	1e-35	ORTHOMCL1773
ref|XP_026468134.1|ref|XP_026468134.1|	XP_015608937.1	Cephus cinctus	34.48	84	1e-35	ORTHOMCL1773
ref|XP_026464911.1|ref|XP_026464911.1|	XP_013106419.1	Stomoxys calcitrans	34.48	80	2e-17	ORTHOMCL620
ref|XP_026479967.1|ref|XP_026479967.1|	XP_019551862.1	Aedes albopictus	34.47	99	4e-68	ORTHOMCL8888
ref|XP_026479291.1|ref|XP_026479291.1|	XP_008200167.1	Tribolium castaneum	34.43	89	1e-53	ORTHOMCL34157
ref|XP_026464774.1|ref|XP_026464774.1|	XP_019931492.1	Aedes albopictus	34.42	84	7e-20	ORTHOMCL5778
ref|XP_026479742.1|ref|XP_026479742.1|	XP_018565473.1	Anoplophora glabripennis	34.42	82	3e-19	ORTHOMCL35216
ref|XP_026473192.1|ref|XP_026473192.1|	XP_008202458.1	Nasonia vitripennis	34.37	81	4e-93	ORTHOMCL6948
ref|XP_026473193.1|ref|XP_026473193.1|	XP_008202458.1	Nasonia vitripennis	34.37	81	4e-93	ORTHOMCL6948
ref|XP_026475930.1|ref|XP_026475930.1|	XP_019532772.1	Aedes albopictus	34.35	88	1e-14	ORTHOMCL15765
ref|XP_026471747.1|ref|XP_026471747.1|	XP_015585526.1	Cephus cinctus	34.18	92	2e-105	ORTHOMCL10636
ref|XP_026481310.1|ref|XP_026481310.1|	XP_008195344.1	Tribolium castaneum	34.16	90	2e-160	ORTHOMCL9531
ref|XP_026467336.1|ref|XP_026467336.1|	XP_317667.4	Anopheles gambiae str. PEST	34.14	99	1e-54	ORTHOMCL6036
ref|XP_026472306.1|ref|XP_026472306.1|	XP_023938919.1	Bicyclus anynana	34.13	91	2e-22	ORTHOMCL1217
ref|XP_026472307.1|ref|XP_026472307.1|	XP_023938919.1	Bicyclus anynana	34.13	91	2e-22	ORTHOMCL1217
ref|XP_026472304.1|ref|XP_026472304.1|	XP_023938919.1	Bicyclus anynana	34.13	84	2e-22	ORTHOMCL1217
ref|XP_026472305.1|ref|XP_026472305.1|	XP_023938919.1	Bicyclus anynana	34.13	84	2e-22	ORTHOMCL1217
ref|XP_026482029.1|ref|XP_026482029.1|	XP_023944970.1	Bicyclus anynana	34.07	99	2e-118	ORTHOMCL12064
ref|XP_026465247.1|ref|XP_026465247.1|	XP_023015702.1	Leptinotarsa decemlineata	34.05	90	5e-09	ORTHOMCL35118
ref|XP_026464910.1|ref|XP_026464910.1|	XP_013106419.1	Stomoxys calcitrans	33.99	80	1e-16	ORTHOMCL620
ref|XP_026473223.1|ref|XP_026473223.1|	XP_013166272.1	Papilio xuthus	33.95	100	3e-129	ORTHOMCL32994
ref|XP_026471595.1|ref|XP_026471595.1|	XP_011558722.1	Plutella xylostella	33.92	93	1e-29	ORTHOMCL14298
ref|XP_026471601.1|ref|XP_026471601.1|	XP_011558722.1	Plutella xylostella	33.92	93	1e-29	ORTHOMCL14298
ref|XP_026479521.1|ref|XP_026479521.1|	XP_001849500.1	Culex quinquefasciatus	33.91	84	2e-146	ORTHOMCL7809
ref|XP_026480662.1|ref|XP_026480662.1|	XP_022903644.1	Onthophagus taurus	33.89	94	2e-158	ORTHOMCL30851
ref|XP_026474175.1|ref|XP_026474175.1|	XP_021183060.1	Helicoverpa armigera	33.87	97	3e-53	ORTHOMCL10745
ref|XP_026482638.1|ref|XP_026482638.1|	XP_019530704.1	Aedes albopictus	33.87	82	6e-28	ORTHOMCL38824
ref|XP_026467340.1|ref|XP_026467340.1|	XP_019536889.1	Aedes albopictus	33.81	99	3e-58	ORTHOMCL6036
ref|XP_026464593.1|ref|XP_026464593.1|	XP_022832727.1	Spodoptera litura	33.8	82	2e-35	ORTHOMCL11357
ref|XP_026472258.1|ref|XP_026472258.1|	XP_023012736.1	Leptinotarsa decemlineata	33.77	95	2e-70	ORTHOMCL54654
ref|XP_026479035.1|ref|XP_026479035.1|	XP_011645937.1	Pogonomyrmex barbatus	33.74	97	2e-152	ORTHOMCL34368
ref|XP_026481868.1|ref|XP_026481868.1|	XP_003703924.2	Megachile rotundata	33.67	98	2e-123	ORTHOMCL587
ref|XP_026482040.1|ref|XP_026482040.1|	XP_003703924.2	Megachile rotundata	33.67	98	3e-123	ORTHOMCL587
ref|XP_026482039.1|ref|XP_026482039.1|	XP_003703924.2	Megachile rotundata	33.67	93	8e-123	ORTHOMCL587
ref|XP_026482825.1|ref|XP_026482825.1|	XP_012261958.1	Athalia rosae	33.67	87	1e-79	ORTHOMCL47335
ref|XP_026475189.1|ref|XP_026475189.1|	XP_018560801.1	Anoplophora glabripennis	33.55	97	4e-32	ORTHOMCL19006
ref|XP_026482215.1|ref|XP_026482215.1|	XP_025836001.1	Agrilus planipennis	33.5	99	3e-74	ORTHOMCL41180
ref|XP_026476203.1|ref|XP_026476203.1|	XP_019554412.1	Aedes albopictus	33.5	89	4e-22	ORTHOMCL15943
ref|XP_026468938.1|ref|XP_026468938.1|	XP_018570095.1	Anoplophora glabripennis	33.46	99	5e-116	ORTHOMCL26596
ref|XP_026468939.1|ref|XP_026468939.1|	XP_018570095.1	Anoplophora glabripennis	33.46	99	5e-116	ORTHOMCL26596
ref|XP_026477854.1|ref|XP_026477854.1|	XP_012055596.1	Atta cephalotes	33.43	92	1e-53	ORTHOMCL5624
ref|XP_026478666.1|ref|XP_026478666.1|	XP_018578478.1	Anoplophora glabripennis	33.33	94	2e-66	ORTHOMCL8945
ref|XP_026478667.1|ref|XP_026478667.1|	XP_018578478.1	Anoplophora glabripennis	33.33	94	2e-66	ORTHOMCL8945
ref|XP_026464431.1|ref|XP_026464431.1|	XP_017779984.1	Nicrophorus vespilloides	33.24	82	9e-31	ORTHOMCL12364
ref|XP_026477238.1|ref|XP_026477238.1|	XP_025987754.1	Solenopsis invicta	33.14	84	5e-13	ORTHOMCL10034
ref|XP_026468950.1|ref|XP_026468950.1|	XP_019558769.1	Aedes albopictus	33.11	92	3e-07	ORTHOMCL29749
ref|XP_026477667.1|ref|XP_026477667.1|	XP_321550.1	Anopheles gambiae;Anopheles gambiae str. PEST	33.08	89	3e-83	ORTHOMCL32325
ref|XP_026477670.1|ref|XP_026477670.1|	XP_321550.1	Anopheles gambiae;Anopheles gambiae str. PEST	33.08	89	3e-83	ORTHOMCL32325
ref|XP_026482637.1|ref|XP_026482637.1|	XP_019530704.1	Aedes albopictus	33.06	88	2e-24	ORTHOMCL38824
ref|XP_026468736.1|ref|XP_026468736.1|	XP_021695049.1	Aedes aegypti	33.04	86	5e-25	ORTHOMCL983
ref|XP_026476226.1|ref|XP_026476226.1|	XP_022900211.1	Onthophagus taurus	32.98	97	5e-21	ORTHOMCL28162
ref|XP_026464340.1|ref|XP_026464340.1|	XP_015607513.1	Cephus cinctus	32.95	80	1e-91	ORTHOMCL8775
ref|XP_026479738.1|ref|XP_026479738.1|	XP_011645937.1	Pogonomyrmex barbatus	32.93	97	5e-153	ORTHOMCL34368
ref|XP_026480768.1|ref|XP_026480768.1|	XP_019548678.1	Aedes albopictus	32.92	96	1e-59	ORTHOMCL29838
ref|XP_026467119.1|ref|XP_026467119.1|	PCG78582.1	Heliothis virescens	32.92	90	1e-20	ORTHOMCL22641
ref|XP_026478205.1|ref|XP_026478205.1|	XP_018564623.1	Anoplophora glabripennis	32.81	99	6e-87	ORTHOMCL58758
[truncated: 257 more rows]

## Sheet: D. Questionable
#cfelis_id	subject id(s)	query_len	subject_len	match_pctid	query_coverage	match_evalue	match_bitscore	align_length	subject_taxid	subject_tax	subject_tax_group	manual assessment
[truncated: 28 more rows]
