# Supplementary material for: A chromosome-level assembly of the cat flea genome uncovers rampant gene duplication and genome size plasticity
Source: BMC Biol. 2020 Jun 19;18:70. doi: 10.1186/s12915-020-00802-7 (PMC7305587; doi:10.1186/s12915-020-00802-7)
Supplement: Supplementary file 7 — Additional file 7: Table S4. Elements of the C. felis microbiome and associated Wolbachia phylogeny estimation. [file 12915_2020_802_MOESM7_ESM.xlsx]

## Sheet: A. Microbiome composition
Domain	Taxonomic group	Read count	Total sequence (Mb)
Bacteria	All bacteria	1461456	219.218
	Proteobacteria	1352992	202.949
	Alphaproteobacteria	133441	20.0161
	Wolbachia	119025	17.8538
	Methylobacterium	11150	1.6725
	Other	3266	0.4899
	Betaproteobacteria	363772	54.5658
	Achromobacter xylosoxidans	358858	53.8287
	Burkholderia	2504	0.3756
	Candidatus Zinderia insecticola*	1682	0.2523
	Other	728	0.1092
	Gammaproteobacteria	313625	47.0438
	Alteromonas macleodii	265437	39.8156
	Saccharophagus degradans	6920	1.038
	Candidatus Carsonella ruddii*	29179	4.37685
	Other	12089	1.81335
	Epsilonproteobacteria	21840	3.276
	Sulfuricurvum kujiense	20734	3.1101
	Other	1106	0.1659
	Unassigned Proteobacteria	519822	77.9733
	Tenericutes	58387	8.75805
	Mycoplasma	48120	7.218
	Candidatus Phytoplasma	9922	1.4883
	Other	345	0.05175
	Firmicutes	15714	2.3571
	Clostridium	8858	1.3287
	Other	6856	1.0284
	Other bacterial	11513	1.72695
	Unassigned bacterial	22850	3.4275
Archaea	All archaea	73413	11.012
	Euryarchaeota	23129	3.46935
	Unassigned archaeal	50284	7.5426
Viruses	All viruses	92599	13.8898
	Baculoviridae	64470	9.6705
	Other viral	26338	3.9507
	Unassigned viral	1741	0.26115

## Sheet: B. Full Kraken results
Percent of total reads	Reads in clade	Unassigned reads in taxon	Taxonomy level	Taxon ID	Taxon
97.73	102866077	102866077	U	0	unclassified
2.27	2390314	378513	-	1	root
1.47	1547702	12539	-	131567	cellular organisms
1.39	1461514	22850	D	2	Bacteria
1.29	1352992	519822	P	1224	Proteobacteria
0.35	363772	5	C	28216	Betaproteobacteria
0.35	363390	38	O	80840	Burkholderiales
0.34	358860	0	F	506	Alcaligenaceae
0.34	358858	0	G	222	Achromobacter
0.34	358858	2	S	85698	Achromobacter xylosoxidans
0.34	358855	358855	-	1216976	Achromobacter xylosoxidans NBRC 15126 = ATCC 27061
0	1	1	-	1167634	Achromobacter xylosoxidans NH44784-1996
0	1	0	G	517	Bordetella
0	1	0	S	94624	Bordetella petrii
0	1	1	-	340100	Bordetella petrii DSM 12804
0	1	0	G	290425	Advenella
0	1	0	S	310575	Advenella kashmirensis
0	1	1	-	1036672	Advenella kashmirensis WT001
0	2515	1	F	119060	Burkholderiaceae
0	2504	15	G	32008	Burkholderia
0	1144	0	S	36873	Burkholderia xenovorans
0	1144	1144	-	266265	Burkholderia xenovorans LB400
0	1104	27	-	111527	pseudomallei group
0	1033	226	S	28450	Burkholderia pseudomallei
0	505	505	-	1241583	Burkholderia pseudomallei NCTC 13179
0	275	275	-	320373	Burkholderia pseudomallei 668
0	26	26	-	1335307	Burkholderia pseudomallei MSHR305
0	1	1	-	884204	Burkholderia pseudomallei 1026b
0	24	0	S	57975	Burkholderia thailandensis
0	21	21	-	271848	Burkholderia thailandensis E264
0	3	3	-	1249661	Burkholderia thailandensis MSMB121
0	20	0	S	13373	Burkholderia mallei
0	20	20	-	320389	Burkholderia mallei NCTC 10247
0	220	0	-	87882	Burkholderia cepacia complex
0	212	2	S	95486	Burkholderia cenocepacia
0	210	210	-	406425	Burkholderia cenocepacia MC0-3
0	3	0	S	60552	Burkholderia vietnamiensis
0	3	3	-	269482	Burkholderia vietnamiensis G4
0	2	0	S	152480	Burkholderia ambifaria
0	2	2	-	339670	Burkholderia ambifaria AMMD
0	2	2	S	482957	Burkholderia lata
0	1	0	S	87883	Burkholderia multivorans
0	1	1	-	395019	Burkholderia multivorans ATCC 17616
0	13	0	S	261302	Burkholderia phytofirmans
0	13	13	-	398527	Burkholderia phytofirmans PsJN
0	1	0	S	337	Burkholderia glumae
0	1	1	-	626418	Burkholderia glumae BGR1
0	1	0	S	28095	Burkholderia gladioli
0	1	1	-	999541	Burkholderia gladioli BSR3
0	1	0	S	148447	Burkholderia phymatum
0	1	1	-	391038	Burkholderia phymatum STM815
0	1	0	S	252970	Burkholderia phenoliruptrix
0	1	1	-	1229205	Burkholderia phenoliruptrix BR3459a
0	1	1	S	416344	Burkholderia sp. KJ006
0	1	1	S	640511	Burkholderia sp. CCGE1002
0	1	1	S	640512	Burkholderia sp. CCGE1003
0	1	1	S	1097668	Burkholderia sp. YI23
0	6	0	G	48736	Ralstonia
0	4	0	S	329	Ralstonia pickettii
0	3	3	-	402626	Ralstonia pickettii 12J
0	1	1	-	1366050	Ralstonia pickettii DTP0602
0	2	0	S	305	Ralstonia solanacearum
0	2	2	-	859655	Ralstonia solanacearum CMR15
0	4	0	G	106589	Cupriavidus
0	2	0	S	119219	Cupriavidus metallidurans
0	2	2	-	266264	Cupriavidus metallidurans CH34
0	1	0	S	106590	Cupriavidus necator
0	1	1	-	381666	Ralstonia eutropha H16
0	1	0	S	248026	Cupriavidus pinatubonensis
0	1	1	-	264198	Ralstonia eutropha JMP134
0	1683	0	F	75682	Oxalobacteraceae
0	1682	0	G	884214	Candidatus Zinderia
0	1682	0	S	884215	Candidatus Zinderia insecticola
0	1682	1682	-	871271	Candidatus Zinderia insecticola CARI
0	1	0	G	202907	Collimonas
0	1	0	S	158899	Collimonas fungivorans
0	1	1	-	1005048	Collimonas fungivorans Ter331
0	292	7	F	80864	Comamonadaceae
0	126	30	G	12916	Acidovorax
0	55	55	S	232721	Acidovorax sp. JS42
0	39	0	S	721785	Acidovorax ebreus
0	39	39	-	535289	Acidovorax ebreus TPSY
0	1	0	S	80869	Acidovorax citrulli
0	1	1	-	397945	Acidovorax citrulli AAC00-1
0	1	1	S	358220	Acidovorax sp. KKS102
0	61	0	G	364316	Verminephrobacter
0	61	0	S	364317	Verminephrobacter eiseniae
0	61	61	-	391735	Verminephrobacter eiseniae EF01-2
0	49	0	G	34072	Variovorax
0	49	11	S	34073	Variovorax paradoxus
0	37	37	-	595537	Variovorax paradoxus EPS
0	1	1	-	543728	Variovorax paradoxus S110
0	41	0	G	283	Comamonas
0	41	0	S	285	Comamonas testosteroni
0	41	0	-	543891	Comamonas testosteroni CNB-1
0	41	41	-	688245	Comamonas testosteroni CNB-2
0	4	0	G	201096	Alicycliphilus
0	4	2	S	179636	Alicycliphilus denitrificans
0	2	2	-	596153	Alicycliphilus denitrificans BC
0	2	0	G	28065	Rhodoferax
0	2	0	S	192843	Rhodoferax ferrireducens
0	2	2	-	338969	Rhodoferax ferrireducens T118
0	1	0	G	52972	Polaromonas
0	1	1	S	296591	Polaromonas sp. JS666
0	1	1	G	80865	Delftia
0	2	0	-	119065	unclassified Burkholderiales
0	2	1	-	224471	Burkholderiales Genera incertae sedis
0	1	0	G	88	Leptothrix
0	1	0	S	34029	Leptothrix cholodnii
0	1	1	-	395495	Leptothrix cholodnii SP-6
0	263	0	-	119066	unclassified Betaproteobacteria
0	158	0	G	1301080	Candidatus Nasuia
0	158	0	S	1160784	Candidatus Nasuia deltocephalinicola
0	158	158	-	1343077	Candidatus Nasuia deltocephalinicola str. NAS-ALF
0	78	0	G	33055	Kinetoplastibacterium
0	45	45	S	33056	Candidatus Kinetoplastibacterium crithidii
0	33	0	S	994692	Candidatus Kinetoplastibacterium desouzaii
0	33	33	-	1208919	Candidatus Kinetoplastibacterium desouzaii TCC079E
0	27	0	G	1381133	Candidatus Profftella
0	27	27	S	669502	Candidatus Profftella armatura
0	100	0	O	206351	Neisseriales
0	99	0	F	481	Neisseriaceae
0	99	0	G	482	Neisseria
0	99	99	S	487	Neisseria meningitidis
0	1	0	F	1499392	Chromobacteriaceae
0	1	0	G	568394	Pseudogulbenkiania
0	1	1	S	748280	Pseudogulbenkiania sp. NH8B
0	7	0	O	32003	Nitrosomonadales
0	7	0	F	206379	Nitrosomonadaceae
0	7	0	G	914	Nitrosomonas
0	7	7	S	153948	Nitrosomonas sp. AL212
0	7	0	O	206389	Rhodocyclales
0	7	0	F	75787	Rhodocyclaceae
0	3	0	G	551759	Aromatoleum
0	3	0	S	551760	Aromatoleum aromaticum
0	3	3	-	76114	Aromatoleum aromaticum EbN1
0	2	0	G	33057	Thauera
0	2	2	S	85643	Thauera sp. MZ1T
0	1	0	G	12960	Azoarcus
0	1	1	S	748247	Azoarcus sp. KH32C
0	1	0	G	146937	Azospira
0	1	0	S	146939	Azospira oryzae
0	1	1	-	640081	Dechlorosoma suillum PS
0.3	313625	365	C	1236	Gammaproteobacteria
0.26	272462	0	O	135622	Alteromonadales
0.26	272411	0	F	72275	Alteromonadaceae
0.25	265437	0	G	226	Alteromonas
0.25	265437	0	S	28108	Alteromonas macleodii
0.25	265437	265437	-	1300257	Alteromonas macleodii str. 'Ionian Sea U8'
0.01	6920	0	G	316625	Saccharophagus
0.01	6920	0	S	86304	Saccharophagus degradans
0.01	6920	6920	-	203122	Saccharophagus degradans 2-40
0	54	0	G	89404	Glaciecola
0	53	0	S	326544	Glaciecola psychrophila
0	53	53	-	1129794	Glaciecola psychrophila 170
0	1	1	S	983545	Glaciecola sp. 4H-3-7+YE-5
0	38	0	F	267890	Shewanellaceae
0	38	2	G	22	Shewanella
0	20	0	S	60217	Shewanella violacea
0	20	20	-	637905	Shewanella violacea DSS12
0	8	2	S	62322	Shewanella baltica
0	6	6	-	693974	Shewanella baltica BA175
0	8	0	S	271097	Shewanella sediminis
0	8	8	-	425104	Shewanella sediminis HAW-EB3
0	12	0	F	267889	Colwelliaceae
0	12	0	G	28228	Colwellia
0	12	0	S	28229	Colwellia psychrerythraea
0	12	12	-	167879	Colwellia psychrerythraea 34H
0	1	0	F	267894	Psychromonadaceae
0	1	0	G	67572	Psychromonas
0	1	1	S	314282	Psychromonas sp. CNPT3
0.03	29639	0	O	135619	Oceanospirillales
0.03	29183	0	F	28256	Halomonadaceae
0.03	29180	0	-	114403	Zymobacter group
0.03	29179	0	G	114185	Candidatus Carsonella
0.03	29179	722	S	114186	Candidatus Carsonella ruddii
0.01	14440	0	-	134277	primary endosymbiont of Heteropsylla cubana
0.01	14440	14440	-	1202538	Candidatus Carsonella ruddii HC isolate Thao2000
0.01	5995	5995	-	1202539	Candidatus Carsonella ruddii HT isolate Thao2000
0.01	5301	5301	-	1202537	Candidatus Carsonella ruddii CS isolate Thao2000
0	1126	1126	-	1202536	Candidatus Carsonella ruddii CE isolate Thao2000
0	965	965	-	1202540	Candidatus Carsonella ruddii PC isolate NHV
0	451	451	-	387662	Candidatus Carsonella ruddii PV
0	179	179	-	667013	Candidatus Carsonella ruddii DC
0	1	0	-	114399	whitefly endosymbionts
0	1	0	G	235572	Candidatus Portiera
0	1	0	S	91844	Candidatus Portiera aleyrodidarum
0	1	1	-	1297582	Candidatus Portiera aleyrodidarum TV
0	2	0	G	42054	Chromohalobacter
0	2	0	S	158080	Chromohalobacter salexigens
0	2	2	-	290398	Chromohalobacter salexigens DSM 3043
0	1	0	G	2745	Halomonas
0	1	0	S	2746	Halomonas elongata
0	1	1	-	768066	Halomonas elongata DSM 2581
0	456	0	F	135620	Oceanospirillaceae
0	456	0	G	28253	Marinomonas
0	456	456	S	400668	Marinomonas sp. MWYL1
0.01	8090	0	O	91347	Enterobacteriales
0.01	8090	23	F	543	Enterobacteriaceae
0	3606	0	G	626	Xenorhabdus
0	3606	0	S	40576	Xenorhabdus bovienii
0	3606	3606	-	406818	Xenorhabdus bovienii SS-2004
0	2079	0	G	561	Escherichia
0	2079	1499	S	562	Escherichia coli
0	569	0	-	83334	Escherichia coli O157:H7
0	569	569	-	444450	Escherichia coli O157:H7 str. EC4115
0	10	0	-	244319	Escherichia coli O26:H11
0	10	10	-	573235	Escherichia coli O26:H11 str. 11368
0	1	1	-	316401	Escherichia coli ETEC H10407
0	1052	0	G	32199	Buchnera
0	1052	0	S	9	Buchnera aphidicola
0	850	0	-	261318	Buchnera aphidicola (Cinara cedri)
0	850	850	-	372461	Buchnera aphidicola BCc
0	59	44	-	118099	Buchnera aphidicola (Acyrthosiphon pisum)
0	14	14	-	107806	Buchnera aphidicola str. APS (Acyrthosiphon pisum)
0	1	1	-	713602	Buchnera aphidicola str. TLW03 (Acyrthosiphon pisum)
0	50	0	-	135842	Buchnera aphidicola (Baizongia pistaciae)
0	50	50	-	224915	Buchnera aphidicola str. Bp (Baizongia pistaciae)
0	43	43	-	261317	Buchnera aphidicola (Cinara tujafilina)
0	23	0	-	118117	Buchnera aphidicola (Uroleucon ambrosiae)
0	23	23	-	1005057	Buchnera aphidicola str. Ua (Uroleucon ambrosiae)
0	17	0	-	668607	Buchnera aphidicola (Acyrthosiphon kondoi)
0	17	17	-	1005090	Buchnera aphidicola str. Ak (Acyrthosiphon kondoi)
0	10	0	-	98794	Buchnera aphidicola (Schizaphis graminum)
0	10	10	-	198804	Buchnera aphidicola str. Sg (Schizaphis graminum)
0	572	3	G	613	Serratia
0	530	0	S	138074	Serratia symbiotica
0	530	530	-	568817	Serratia symbiotica str. 'Cinara cedri'
0	38	1	S	615	Serratia marcescens
0	37	37	-	435998	Serratia marcescens WW4
0	1	0	S	614	Serratia liquefaciens
0	1	1	-	1346614	Serratia liquefaciens ATCC 27592
0	211	0	G	29487	Photorhabdus
0	180	180	S	291112	Photorhabdus asymbiotica
0	31	0	S	29488	Photorhabdus luminescens
0	31	0	-	141679	Photorhabdus luminescens subsp. laumondii
0	31	31	-	243265	Photorhabdus luminescens subsp. laumondii TTO1
0	147	0	-	191675	unclassified Enterobacteriaceae
0	147	0	-	84563	ant, tsetse, mealybug, aphid, etc. endosymbionts
0	120	0	-	146507	aphid secondary symbionts
0	63	0	G	568987	Candidatus Hamiltonella
0	63	0	S	138072	Candidatus Hamiltonella defensa
0	63	63	-	572265	Candidatus Hamiltonella defensa 5AT (Acyrthosiphon pisum)
0	57	57	S	134287	secondary endosymbiont of Heteropsylla cubana
0	27	0	-	84564	ant endosymbionts
0	27	0	G	203804	Candidatus Blochmannia
0	25	25	S	203907	Candidatus Blochmannia floridanus
0	1	0	S	101534	Candidatus Blochmannia pennsylvanicus
0	1	1	-	291272	Candidatus Blochmannia pennsylvanicus str. BPEN
0	1	0	S	251535	Candidatus Blochmannia vafer
0	1	1	-	859654	Candidatus Blochmannia vafer str. BVAF
0	91	0	G	629	Yersinia
0	72	0	S	630	Yersinia enterocolitica
0	72	0	-	150053	Yersinia enterocolitica subsp. palearctica
0	69	69	-	994476	Yersinia enterocolitica subsp. palearctica 105.5R(r)
0	3	3	-	930944	Yersinia enterocolitica subsp. palearctica Y11
0	16	5	S	633	Yersinia pseudotuberculosis
0	10	10	-	349747	Yersinia pseudotuberculosis IP 31758
0	1	1	-	502800	Yersinia pseudotuberculosis YPIII
0	3	2	S	632	Yersinia pestis
0	1	1	-	386656	Yersinia pestis Pestoides F
0	89	0	G	51228	Wigglesworthia
0	89	0	S	51229	Wigglesworthia glossinidia
0	74	74	-	36870	Wigglesworthia glossinidia endosymbiont of Glossina brevipalpis
0	15	0	-	36868	Wigglesworthia glossinidia endosymbiont of Glossina morsitans
0	15	15	-	1142511	Wigglesworthia glossinidia endosymbiont of Glossina morsitans morsitans (Yale colony)
0	43	0	G	1335483	Shimwellia
0	43	0	S	563	Shimwellia blattae
0	43	43	-	630626	Shimwellia blattae DSM 4481 = NBRC 105725
0	41	0	G	53335	Pantoea
0	41	0	S	553	Pantoea ananatis
0	32	32	-	1123863	Pantoea ananatis LMG 5342
0	9	9	-	932677	Pantoea ananatis AJ13355
0	34	0	G	84565	Sodalis
0	34	0	S	63612	Sodalis glossinidius
0	34	34	-	343509	Sodalis glossinidius str. 'morsitans'
0	25	0	G	551	Erwinia
0	24	24	S	215689	Erwinia sp. Ejp617
0	1	0	S	552	Erwinia amylovora
0	1	1	-	716540	Erwinia amylovora ATCC 49946
0	18	0	G	204037	Dickeya
0	16	0	S	204038	Dickeya dadantii
0	14	14	-	579405	Dickeya dadantii Ech703
0	2	2	-	198628	Dickeya dadantii 3937
0	2	0	S	204042	Dickeya zeae
0	2	2	-	561229	Dickeya zeae Ech1591
0	15	0	G	583	Proteus
0	15	0	S	584	Proteus mirabilis
0	14	14	-	1266738	Proteus mirabilis BB2000
0	1	1	-	529507	Proteus mirabilis HI4320
0	15	0	G	620	Shigella
0	12	12	S	623	Shigella flexneri
0	2	2	S	624	Shigella sonnei
0	1	0	S	622	Shigella dysenteriae
0	1	1	-	300267	Shigella dysenteriae Sd197
0	10	0	G	570	Klebsiella
0	8	1	S	571	Klebsiella oxytoca
0	7	7	-	1006551	Klebsiella oxytoca KCTC 1686
0	2	2	S	573	Klebsiella pneumoniae
0	9	0	G	547	Enterobacter
0	9	0	-	354276	Enterobacter cloacae complex
0	8	0	S	550	Enterobacter cloacae
0	4	0	-	336306	Enterobacter cloacae subsp. cloacae
0	3	3	-	1211025	Enterobacter cloacae subsp. cloacae ENHKU01
0	1	1	-	718254	Enterobacter cloacae subsp. cloacae NCTC 9394
0	4	4	-	1045856	Enterobacter cloacae EcWSU1
0	1	0	S	61645	Enterobacter asburiae
0	1	1	-	640513	Enterobacter asburiae LF7a
0	3	0	G	160674	Raoultella
0	3	0	S	54291	Raoultella ornithinolytica
0	3	3	-	1286170	Raoultella ornithinolytica B6
0	2	0	G	581	Morganella
0	2	0	S	582	Morganella morganii
0	2	0	-	180434	Morganella morganii subsp. morganii
0	2	2	-	1124991	Morganella morganii subsp. morganii KT
0	2	0	G	590	Salmonella
0	2	0	S	28901	Salmonella enterica
0	2	2	-	59201	Salmonella enterica subsp. enterica
0	1	0	G	122277	Pectobacterium
0	1	0	S	554	Pectobacterium carotovorum
0	1	0	-	555	Pectobacterium carotovorum subsp. carotovorum
0	1	1	-	1218933	Pectobacterium carotovorum subsp. carotovorum PCC21
0	1	0	G	401618	Candidatus Riesia
0	1	0	S	401619	Candidatus Riesia pediculicola
0	1	1	-	515618	Candidatus Riesia pediculicola USDA
0	1	0	G	413496	Cronobacter
0	1	0	S	28141	Cronobacter sakazakii
0	1	1	-	290339	Cronobacter sakazakii ATCC BAA-894
0	2072	0	O	135625	Pasteurellales
0	2072	0	F	712	Pasteurellaceae
0	1957	0	G	214906	Histophilus
0	1957	0	S	731	Histophilus somni
0	1957	1957	-	228400	Haemophilus somnus 2336
0	55	0	G	724	Haemophilus
0	55	2	S	727	Haemophilus influenzae
0	40	40	-	1334187	Haemophilus influenzae KR494
0	12	12	-	71421	Haemophilus influenzae Rd KW20
0	1	1	-	862964	Haemophilus influenzae 10810
0	52	0	G	75984	Mannheimia
0	52	52	S	75985	Mannheimia haemolytica
0	7	0	G	745	Pasteurella
0	7	0	S	747	Pasteurella multocida
0	7	7	-	1075089	Pasteurella multocida 36950
0	1	0	G	713	Actinobacillus
0	1	0	S	716	Actinobacillus suis
0	1	1	-	696748	Actinobacillus suis H91-0380
0	416	0	O	72274	Pseudomonadales
0	257	0	F	135621	Pseudomonadaceae
0	256	3	G	286	Pseudomonas
0	134	0	-	136849	Pseudomonas syringae group
0	130	0	S	251701	Pseudomonas syringae group genomosp. 3
0	130	0	-	323	Pseudomonas syringae pv. tomato
0	130	130	-	223283	Pseudomonas syringae pv. tomato str. DC3000
0	4	0	-	251698	Pseudomonas syringae group genomosp. 2
0	4	0	S	29438	Pseudomonas savastanoi
0	4	0	-	319	Pseudomonas syringae pv. phaseolicola
0	4	4	-	264730	Pseudomonas syringae pv. phaseolicola 1448A
0	113	0	-	136841	Pseudomonas aeruginosa group
0	110	1	S	287	Pseudomonas aeruginosa
0	105	105	-	1352355	Pseudomonas aeruginosa c7447m
0	3	3	-	381754	Pseudomonas aeruginosa PA7
0	1	1	-	1280938	Pseudomonas aeruginosa B136-33
0	2	0	S	300	Pseudomonas mendocina
0	2	2	-	1001585	Pseudomonas mendocina NK-01
0	1	0	S	53412	Pseudomonas resinovorans
0	1	1	-	1245471	Pseudomonas resinovorans NBRC 106553
0	3	0	-	136845	Pseudomonas putida group
0	3	0	S	303	Pseudomonas putida
0	2	2	-	390235	Pseudomonas putida W619
0	1	1	-	1331671	Pseudomonas putida H8234
0	2	0	-	136846	Pseudomonas stutzeri group
0	2	0	-	578833	Pseudomonas stutzeri subgroup
0	2	0	S	316	Pseudomonas stutzeri
0	2	2	-	1196835	Pseudomonas stutzeri CCUG 29243
0	1	0	-	136844	Pseudomonas pertucinogena group
0	1	0	S	43306	Pseudomonas denitrificans
0	1	1	-	1294143	Pseudomonas denitrificans ATCC 13867
0	1	0	-	351	Azotobacter group
0	1	0	G	352	Azotobacter
0	1	1	S	354	Azotobacter vinelandii
0	159	0	F	468	Moraxellaceae
0	98	0	G	497	Psychrobacter
0	55	0	S	334543	Psychrobacter arcticus
0	55	55	-	259536	Psychrobacter arcticus 273-4
0	42	0	S	330922	Psychrobacter cryohalolentis
0	42	42	-	335284	Psychrobacter cryohalolentis K5
0	1	1	S	571800	Psychrobacter sp. G
0	61	6	G	469	Acinetobacter
0	48	0	-	909768	Acinetobacter calcoaceticus/baumannii complex
0	48	7	S	470	Acinetobacter baumannii
0	38	38	-	405416	Acinetobacter baumannii ACICU
0	1	1	-	497978	Acinetobacter baumannii MDR-ZJ06
0	1	1	-	509170	Acinetobacter baumannii SDF
0	1	1	-	696749	Acinetobacter baumannii 1656-2
0	6	0	S	1148157	Acinetobacter oleivorans
0	6	6	-	436717	Acinetobacter oleivorans DR1
0	1	1	S	62977	Acinetobacter sp. ADP1
0	384	0	O	135623	Vibrionales
0	384	18	F	641	Vibrionaceae
0	353	0	G	662	Vibrio
0	268	0	S	55601	Vibrio anguillarum
0	268	53	-	42323	Listonella anguillarum serovar O1
0	215	215	-	882944	Listonella anguillarum M3
0	61	0	-	717610	Vibrio harveyi group
0	59	49	S	670	Vibrio parahaemolyticus
0	10	0	-	1338033	Vibrio parahaemolyticus O1:Kuk
0	10	10	-	1338034	Vibrio parahaemolyticus O1:Kuk str. FDA_R31
0	2	0	S	680	Vibrio campbellii
0	2	2	-	338187	Vibrio campbellii ATCC BAA-1116
0	22	0	S	212663	Vibrio tasmaniensis
0	22	22	-	575788	Vibrio tasmaniensis LGP32
0	2	2	S	1116375	Vibrio sp. EJY3
0	13	0	G	511678	Aliivibrio
0	13	0	S	40269	Aliivibrio salmonicida
0	13	13	-	316275	Aliivibrio salmonicida LFI1238
0	126	0	O	135614	Xanthomonadales
0	126	2	F	32033	Xanthomonadaceae
0	43	0	G	2370	Xylella
0	43	0	S	2371	Xylella fastidiosa
0	43	43	-	160492	Xylella fastidiosa 9a5c
0	43	0	G	40323	Stenotrophomonas
0	43	0	-	995085	Stenotrophomonas maltophilia group
0	43	5	S	40324	Stenotrophomonas maltophilia
0	34	34	-	1163399	Stenotrophomonas maltophilia D457
0	3	3	-	868597	Stenotrophomonas maltophilia JV3
0	1	1	-	522373	Stenotrophomonas maltophilia K279a
0	35	16	G	338	Xanthomonas
0	7	2	S	339	Xanthomonas campestris
0	5	1	-	340	Xanthomonas campestris pv. campestris
0	2	2	-	314565	Xanthomonas campestris pv. campestris str. 8004
0	2	2	-	509169	Xanthomonas campestris pv. campestris str. B100
0	7	0	S	29447	Xanthomonas albilineans
0	7	7	-	380358	Xanthomonas albilineans GPE PC73
0	5	0	S	347	Xanthomonas oryzae
0	4	0	-	129394	Xanthomonas oryzae pv. oryzicola
0	4	4	-	383407	Xanthomonas oryzae pv. oryzicola BLS256
0	1	0	-	64187	Xanthomonas oryzae pv. oryzae
0	1	1	-	360094	Xanthomonas oryzae pv. oryzae PXO99A
0	2	0	G	83618	Pseudoxanthomonas
0	1	0	S	314722	Pseudoxanthomonas suwonensis
0	1	1	-	743721	Pseudoxanthomonas suwonensis 11-1
0	1	0	S	415229	Pseudoxanthomonas spadix
0	1	1	-	1045855	Pseudoxanthomonas spadix BD-a59
0	1	0	G	75309	Rhodanobacter
0	1	1	S	666685	Rhodanobacter denitrificans
0	61	0	O	72273	Thiotrichales
0	59	0	F	34064	Francisellaceae
0	59	0	G	262	Francisella
0	59	47	S	263	Francisella tularensis
0	9	9	-	119856	Francisella tularensis subsp. tularensis
0	3	0	-	264	Francisella tularensis subsp. novicida
0	3	3	-	401614	Francisella tularensis subsp. novicida U112
0	2	0	F	135616	Piscirickettsiaceae
0	1	0	G	40222	Methylophaga
0	1	1	S	754476	Methylophaga nitratireducenticrescens
0	1	0	G	92244	Thioalkalimicrobium
0	1	0	S	147268	Thioalkalimicrobium cyclicum
0	1	1	-	717773	Thioalkalimicrobium cyclicum ALM1
0	6	0	O	135613	Chromatiales
0	6	0	F	1046	Chromatiaceae
0	4	0	G	13724	Thiocystis
0	4	0	S	73141	Thiocystis violascens
0	4	4	-	765911	Thiocystis violascens DSM 198
0	1	0	G	85072	Allochromatium
0	1	0	S	1049	Allochromatium vinosum
0	1	1	-	572477	Allochromatium vinosum DSM 180
0	1	0	G	156885	Thioflavicoccus
0	1	0	S	80679	Thioflavicoccus mobilis
0	1	1	-	765912	Thioflavicoccus mobilis 8321
0	2	0	O	135624	Aeromonadales
0	2	0	F	84642	Aeromonadaceae
0	2	0	G	642	Aeromonas
0	2	2	S	644	Aeromonas hydrophila
0	1	0	-	118884	unclassified Gammaproteobacteria
0	1	0	-	32036	sulfur-oxidizing symbionts
0	1	0	S	410330	Calyptogena okutanii thioautotrophic gill symbiont
0	1	1	-	412965	Candidatus Vesicomyosocius okutanii HA
0	1	0	O	135618	Methylococcales
0	1	0	F	403	Methylococcaceae
0	1	0	G	416	Methylomonas
0	1	0	S	421	Methylomonas methanica
0	1	1	-	857087	Methylomonas methanica MC09
0.13	133441	260	C	28211	Alphaproteobacteria
0.12	121291	212	O	766	Rickettsiales
0.11	120429	585	F	942	Anaplasmataceae
0.11	119025	0	-	952	Wolbachieae
0.11	119025	61373	G	953	Wolbachia
0.02	16133	0	S	80849	Wolbachia endosymbiont of Brugia malayi
0.02	16133	16133	-	292805	Wolbachia endosymbiont strain TRS of Brugia malayi
0.01	14178	14178	S	100901	Wolbachia endosymbiont of Onchocerca ochengi
0.01	11860	0	S	263437	Wolbachia endosymbiont of Culex quinquefasciatus
0.01	11860	11860	-	570417	Wolbachia endosymbiont of Culex quinquefasciatus Pel
0.01	10089	253	S	77038	Wolbachia endosymbiont of Drosophila simulans
0.01	6460	6460	-	1236908	Wolbachia endosymbiont of Drosophila simulans wNo
0	3376	3376	-	1236909	Wolbachia endosymbiont of Drosophila simulans wHa
0	3012	3012	S	66084	Wolbachia sp. wRi
0	2380	2380	S	163164	Wolbachia endosymbiont of Drosophila melanogaster
0	419	0	G	768	Anaplasma
0	351	0	S	769	Anaplasma centrale
0	351	351	-	574556	Anaplasma centrale str. Israel
0	68	68	S	770	Anaplasma marginale
0	386	0	G	943	Ehrlichia
0	386	0	-	106178	canis group
0	208	0	S	779	Ehrlichia ruminantium
0	126	126	-	254945	Ehrlichia ruminantium str. Welgevonden
0	82	82	-	302409	Ehrlichia ruminantium str. Gardel
0	90	0	S	944	Ehrlichia canis
0	90	90	-	269484	Ehrlichia canis str. Jake
0	47	0	S	945	Ehrlichia chaffeensis
0	47	47	-	205920	Ehrlichia chaffeensis str. Arkansas
0	41	0	S	35795	Ehrlichia muris
0	41	41	-	1423892	Ehrlichia muris AS145
0	14	14	G	33993	Neorickettsia
0	650	0	F	775	Rickettsiaceae
0	650	0	-	33988	Rickettsieae
0	650	11	G	780	Rickettsia
0	638	24	-	114277	spotted fever group
0	255	255	S	35794	Rickettsia slovaca
0	108	0	S	33992	Rickettsia rhipicephali
0	108	108	-	1105113	Rickettsia rhipicephali str. 3-7-female6-CWPP
0	101	0	S	35788	Rickettsia africae
0	101	101	-	347255	Rickettsia africae ESF-5
0	58	0	S	42862	Rickettsia felis
0	58	58	-	315456	Rickettsia felis URRWXCal2
0	57	0	S	33991	Rickettsia montanensis
0	57	57	-	1105114	Rickettsia montanensis str. OSU 85-930
0	29	0	S	786	Rickettsia akari
0	29	29	-	293614	Rickettsia akari str. Hartford
0	3	0	S	781	Rickettsia conorii
0	3	3	-	272944	Rickettsia conorii str. Malish 7
0	3	0	S	787	Rickettsia australis
0	3	3	-	1105110	Rickettsia australis str. Cutlack
0	1	0	-	114292	typhus group
0	1	1	S	785	Rickettsia typhi
0.01	11707	146	O	356	Rhizobiales
0.01	11150	0	F	119045	Methylobacteriaceae
0.01	11150	581	G	407	Methylobacterium
0.01	9049	0	S	223967	Methylobacterium populi
0.01	9049	9049	-	441620	Methylobacterium populi BJ001
0	863	0	-	578822	Methylobacterium extorquens group
0	863	334	S	408	Methylobacterium extorquens
0	234	234	-	440085	Methylobacterium extorquens CM4
0	164	164	-	272630	Methylobacterium extorquens AM1
0	97	97	-	661410	Methylobacterium extorquens DM4
0	34	34	-	419610	Methylobacterium extorquens PA1
0	439	0	S	31998	Methylobacterium radiotolerans
0	439	439	-	426355	Methylobacterium radiotolerans JCM 2831
0	138	138	S	426117	Methylobacterium sp. 4-46
0	80	0	S	114616	Methylobacterium nodulans
0	80	80	-	460265	Methylobacterium nodulans ORS 2060
0	196	30	F	41294	Bradyrhizobiaceae
0	112	27	G	374	Bradyrhizobium
0	17	17	S	335659	Bradyrhizobium sp. S23321
0	16	16	S	288000	Bradyrhizobium sp. BTAi1
0	15	0	S	375	Bradyrhizobium japonicum
0	15	15	-	1037409	Bradyrhizobium japonicum USDA 6
0	14	0	S	44255	Bradyrhizobium oligotrophicum
0	14	14	-	1245469	Bradyrhizobium oligotrophicum S58
0	13	0	S	1355477	Bradyrhizobium diazoefficiens
0	13	13	-	224911	Bradyrhizobium diazoefficiens USDA 110
0	10	10	S	114615	Bradyrhizobium sp. ORS 278
0	45	0	G	1073	Rhodopseudomonas
0	45	18	S	1076	Rhodopseudomonas palustris
0	8	8	-	316058	Rhodopseudomonas palustris HaA2
0	5	5	-	652103	Rhodopseudomonas palustris DX-1
0	4	4	-	316057	Rhodopseudomonas palustris BisB5
0	4	4	-	395960	Rhodopseudomonas palustris TIE-1
0	3	3	-	316055	Rhodopseudomonas palustris BisA53
0	2	2	-	316056	Rhodopseudomonas palustris BisB18
0	1	1	-	258594	Rhodopseudomonas palustris CGA009
0	8	1	G	911	Nitrobacter
0	4	0	S	912	Nitrobacter hamburgensis
0	4	4	-	323097	Nitrobacter hamburgensis X14
0	3	0	S	913	Nitrobacter winogradskyi
0	3	3	-	323098	Nitrobacter winogradskyi Nb-255
0	1	0	G	40136	Oligotropha
0	1	1	S	40137	Oligotropha carboxidovorans
0	90	3	F	82115	Rhizobiaceae
0	53	0	-	227292	Sinorhizobium/Ensifer group
0	53	0	G	28105	Sinorhizobium
0	48	0	-	663276	Sinorhizobium fredii group
0	48	3	S	380	Sinorhizobium fredii
0	41	41	-	1117943	Sinorhizobium fredii HH103
0	4	4	-	394	Sinorhizobium fredii NGR234
0	3	1	S	382	Sinorhizobium meliloti
0	2	2	-	693982	Sinorhizobium meliloti AK83
0	2	0	S	110321	Sinorhizobium medicae
0	2	2	-	366394	Sinorhizobium medicae WSM419
0	29	5	-	227290	Rhizobium/Agrobacterium group
0	19	5	G	379	Rhizobium
0	5	1	S	384	Rhizobium leguminosarum
0	4	1	-	386	Rhizobium leguminosarum bv. trifolii
0	2	2	-	395492	Rhizobium leguminosarum bv. trifolii WSM2304
0	1	1	-	395491	Rhizobium leguminosarum bv. trifolii WSM1325
0	4	0	S	398	Rhizobium tropici
0	4	4	-	698761	Rhizobium tropici CIAT 899
0	4	1	S	29449	Rhizobium etli
0	3	3	-	491916	Rhizobium etli CIAT 652
0	1	1	S	424182	Rhizobium sp. IRBG74
0	5	0	G	357	Agrobacterium
0	3	0	-	1183400	Agrobacterium tumefaciens complex
0	3	0	S	358	Agrobacterium tumefaciens
0	3	3	-	311403	Agrobacterium radiobacter K84
0	1	0	S	373	Agrobacterium vitis
0	1	1	-	311402	Agrobacterium vitis S4
0	1	1	S	861208	Agrobacterium sp. H13-3
0	5	0	G	34019	Candidatus Liberibacter
0	5	0	S	556287	Candidatus Liberibacter solanacearum
0	5	5	-	658172	Candidatus Liberibacter solanacearum CLso-ZC1
0	74	1	F	69277	Phyllobacteriaceae
0	70	31	G	68287	Mesorhizobium
0	14	0	S	593909	Mesorhizobium opportunistum
0	14	14	-	536019	Mesorhizobium opportunistum WSM2075
0	13	0	S	536018	Mesorhizobium australicum
0	13	13	-	754035	Mesorhizobium australicum WSM2073
0	7	0	S	39645	Mesorhizobium ciceri
0	7	0	-	278148	Mesorhizobium ciceri biovar biserrulae
0	7	7	-	765698	Mesorhizobium ciceri biovar biserrulae WSM1271
0	5	0	S	381	Mesorhizobium loti
0	5	5	-	266835	Mesorhizobium loti MAFF303099
0	3	0	G	449972	Chelativorans
0	3	3	S	266779	Chelativorans sp. BNC1
0	25	3	F	335928	Xanthobacteraceae
0	10	0	G	152053	Starkeya
0	10	0	S	921	Starkeya novella
0	10	10	-	639283	Starkeya novella DSM 506
0	8	0	G	279	Xanthobacter
0	8	0	S	280	Xanthobacter autotrophicus
0	8	8	-	78245	Xanthobacter autotrophicus Py2
0	4	0	G	6	Azorhizobium
0	4	0	S	7	Azorhizobium caulinodans
0	4	4	-	438753	Azorhizobium caulinodans ORS 571
0	10	0	F	772	Bartonellaceae
0	10	0	G	773	Bartonella
0	9	1	S	803	Bartonella quintana
0	8	8	-	283165	Bartonella quintana str. Toulouse
0	1	0	S	85701	Bartonella tribocorum
0	1	1	-	382640	Bartonella tribocorum CIP 105476
0	5	0	F	31993	Methylocystaceae
0	5	0	G	133	Methylocystis
0	5	5	S	187303	Methylocystis sp. SC2
0	5	0	F	45401	Hyphomicrobiaceae
0	4	0	G	81	Hyphomicrobium
0	3	0	S	1427356	Hyphomicrobium nitrativorans
0	3	3	-	1029756	Hyphomicrobium nitrativorans NL23
0	1	0	S	53399	Hyphomicrobium denitrificans
0	1	1	-	582899	Hyphomicrobium denitrificans ATCC 51888
0	1	0	G	1082930	Pelagibacterium
0	1	0	S	531813	Pelagibacterium halotolerans
0	1	1	-	1082931	Pelagibacterium halotolerans B2
0	4	1	F	118882	Brucellaceae
0	3	0	G	234	Brucella
0	3	3	S	36855	Brucella canis
0	1	0	-	119042	unclassified Rhizobiales
0	1	0	G	573657	Candidatus Hodgkinia
0	1	0	S	573658	Candidatus Hodgkinia cicadicola
0	1	1	-	573234	Candidatus Hodgkinia cicadicola Dsem
0	1	0	F	119043	Rhodobiaceae
0	1	0	G	256616	Parvibaculum
0	1	0	S	256618	Parvibaculum lavamentivorans
0	1	1	-	402881	Parvibaculum lavamentivorans DS-1
0	104	0	-	82117	unclassified Alphaproteobacteria
0	101	0	-	54526	SAR11 cluster
0	69	69	S	859653	alpha proteobacterium HIMB5
0	28	28	S	744985	alpha proteobacterium HIMB59
0	4	0	G	198251	Candidatus Pelagibacter
0	4	4	S	1002672	Candidatus Pelagibacter sp. IMCC9063
0	3	0	-	991903	Polymorphum
0	3	0	S	991904	Polymorphum gilvum
0	3	3	-	991905	Polymorphum gilvum SL003B-26A1
0	28	1	O	204457	Sphingomonadales
0	26	0	F	41297	Sphingomonadaceae
0	15	0	G	541	Zymomonas
0	15	0	S	542	Zymomonas mobilis
0	15	0	-	120044	Zymomonas mobilis subsp. pomaceae
0	15	15	-	579138	Zymomonas mobilis subsp. pomaceae ATCC 29192
0	5	0	G	13687	Sphingomonas
0	4	0	S	160791	Sphingomonas wittichii
0	4	4	-	392499	Sphingomonas wittichii RW1
0	1	1	S	745310	Sphingomonas sp. MM-1
0	3	0	G	165695	Sphingobium
0	2	0	S	332056	Sphingobium japonicum
0	2	2	-	452662	Sphingobium japonicum UT26S
0	1	0	S	46429	Sphingobium chlorophenolicum
0	1	1	-	690566	Sphingobium chlorophenolicum L-1
0	2	0	G	165697	Sphingopyxis
0	2	0	S	117207	Sphingopyxis alaskensis
0	2	2	-	317655	Sphingopyxis alaskensis RB2256
0	1	0	G	165696	Novosphingobium
0	1	0	S	48935	Novosphingobium aromaticivorans
0	1	1	-	279238	Novosphingobium aromaticivorans DSM 12444
0	1	0	F	335929	Erythrobacteraceae
0	1	0	G	1041	Erythrobacter
0	1	0	S	39960	Erythrobacter litoralis
0	1	1	-	314225	Erythrobacter litoralis HTCC2594
0	24	0	O	204441	Rhodospirillales
0	19	0	F	41295	Rhodospirillaceae
0	7	0	G	1081	Rhodospirillum
0	5	0	S	34018	Rhodospirillum centenum
0	5	5	-	414684	Rhodospirillum centenum SW
0	2	0	S	1084	Rhodospirillum photometricum
0	2	2	-	1150469	Rhodospirillum photometricum DSM 122
0	6	0	G	191	Azospirillum
0	4	0	S	192	Azospirillum brasilense
0	4	4	-	1064539	Azospirillum brasilense Sp245
0	2	0	S	193	Azospirillum lipoferum
0	2	2	-	137722	Azospirillum sp. B510
0	3	0	G	13134	Magnetospirillum
0	3	0	S	84159	Magnetospirillum magneticum
0	3	3	-	342108	Magnetospirillum magneticum AMB-1
0	2	0	G	171436	Tistrella
0	2	0	S	171437	Tistrella mobilis
0	2	2	-	1110502	Tistrella mobilis KA081020-065
0	1	0	G	1263978	Candidatus Endolissoclinum
0	1	0	S	1263979	Candidatus Endolissoclinum faulkneri
0	1	1	-	1193729	Candidatus Endolissoclinum faulkneri L2
0	5	0	F	433	Acetobacteraceae
0	3	2	G	522	Acidiphilium
0	1	0	S	62140	Acidiphilium multivorum
0	1	1	-	926570	Acidiphilium multivorum AIU301
0	2	0	G	441	Gluconobacter
0	2	0	S	442	Gluconobacter oxydans
0	2	2	-	290633	Gluconobacter oxydans 621H
0	18	0	O	204455	Rhodobacterales
0	17	1	F	31989	Rhodobacteraceae
0	8	0	G	265	Paracoccus
0	7	0	S	266	Paracoccus denitrificans
0	7	7	-	318586	Paracoccus denitrificans PD1222
0	1	0	S	34003	Paracoccus aminophilus
0	1	1	-	1367847	Paracoccus aminophilus JCM 7686
0	4	0	G	1060	Rhodobacter
0	4	1	S	1063	Rhodobacter sphaeroides
0	2	2	-	349102	Rhodobacter sphaeroides ATCC 17025
0	1	1	-	557760	Rhodobacter sphaeroides KD131
0	2	0	G	97050	Ruegeria
0	2	0	S	89184	Ruegeria pomeroyi
0	2	2	-	246200	Ruegeria pomeroyi DSS-3
0	1	0	G	188905	Jannaschia
0	1	1	S	290400	Jannaschia sp. CCS1
0	1	0	G	309512	Dinoroseobacter
0	1	0	S	215813	Dinoroseobacter shibae
0	1	1	-	398580	Dinoroseobacter shibae DFL 12 = DSM 16493
0	1	0	F	69657	Hyphomonadaceae
0	1	0	G	74317	Maricaulis
0	1	0	S	74318	Maricaulis maris
0	1	1	-	394221	Maricaulis maris MCS10
0	9	0	O	204458	Caulobacterales
0	9	0	F	76892	Caulobacteraceae
0	4	0	G	75	Caulobacter
0	3	3	S	366602	Caulobacter sp. K31
0	1	0	S	155892	Caulobacter vibrioides
0	1	1	-	190650	Caulobacter crescentus CB15
0	3	0	G	41275	Brevundimonas
0	3	0	S	74313	Brevundimonas subvibrioides
0	3	3	-	633149	Brevundimonas subvibrioides ATCC 15264
0	2	0	G	20	Phenylobacterium
0	2	0	S	284016	Phenylobacterium zucineum
0	2	2	-	450851	Phenylobacterium zucineum HLK1
0.02	22332	0	-	68525	delta/epsilon subdivisions
0.02	21840	0	C	29547	Epsilonproteobacteria
0.02	21840	0	O	213849	Campylobacterales
0.02	21704	0	F	72293	Helicobacteraceae
0.02	20734	0	G	286130	Sulfuricurvum
0.02	20734	0	S	148813	Sulfuricurvum kujiense
0.02	20734	20734	-	709032	Sulfuricurvum kujiense DSM 16994
0	970	0	G	209	Helicobacter
0	692	0	S	138563	Helicobacter cetorum
0	664	664	-	1163745	Helicobacter cetorum MIT 99-5656
0	28	28	-	182217	Helicobacter cetorum MIT 00-7128
0	273	255	S	210	Helicobacter pylori
0	5	5	-	563041	Helicobacter pylori G27
0	4	4	-	1055531	Helicobacter pylori Aklavik117
0	4	4	-	1163741	Helicobacter pylori Shi169
0	2	1	-	869727	Helicobacter pylori 908
0	1	1	-	985081	Helicobacter pylori 2017
0	1	1	-	765963	Helicobacter pylori PeCan4
0	1	1	-	866346	Helicobacter pylori F57
0	1	1	-	907240	Helicobacter pylori Gambia94/24
0	2	0	S	213	Helicobacter cinaedi
0	2	2	-	1172562	Helicobacter cinaedi PAGU611
0	1	0	S	217	Helicobacter mustelae
0	1	1	-	679897	Helicobacter mustelae 12198
0	1	0	S	32025	Helicobacter hepaticus
0	1	1	-	235279	Helicobacter hepaticus ATCC 51449
0	1	0	S	56877	Helicobacter bizzozeronii
0	1	1	-	1002804	Helicobacter bizzozeronii CIII-1
0	136	0	F	72294	Campylobacteraceae
0	80	0	G	57665	Sulfurospirillum
0	80	0	S	44674	Sulfurospirillum barnesii
0	80	80	-	760154	Sulfurospirillum barnesii SES-3
0	50	1	G	194	Campylobacter
0	42	1	S	197	Campylobacter jejuni
0	41	0	-	32021	Campylobacter jejuni subsp. doylei
0	41	41	-	360109	Campylobacter jejuni subsp. doylei 269.97
0	5	0	S	76517	Campylobacter hominis
0	5	5	-	360107	Campylobacter hominis ATCC BAA-381
0	1	1	S	195	Campylobacter coli
0	1	0	S	196	Campylobacter fetus
0	1	0	-	1507806	Campylobacter fetus subsp. testudinum
0	1	1	-	1244528	Campylobacter fetus subsp. testudinum 03-427
0	6	0	G	28196	Arcobacter
0	4	1	S	28197	Arcobacter butzleri
0	2	2	-	367737	Arcobacter butzleri RM4018
0	1	1	-	1036172	Arcobacter butzleri 7h1h
0	1	0	S	28199	Arcobacter nitrofigilis
0	1	1	-	572480	Arcobacter nitrofigilis DSM 7299
0	1	1	S	944547	Arcobacter sp. L
0	492	0	C	28221	Deltaproteobacteria
0	223	0	O	29	Myxococcales
0	134	0	-	224462	Nannocystineae
0	134	0	F	224464	Kofleriaceae
0	134	0	G	162027	Haliangium
0	134	0	S	80816	Haliangium ochraceum
0	134	134	-	502025	Haliangium ochraceum DSM 14365
0	66	0	-	80811	Cystobacterineae
0	51	0	F	39	Cystobacteraceae
0	51	0	G	40	Stigmatella
0	51	0	S	41	Stigmatella aurantiaca
0	51	51	-	378806	Stigmatella aurantiaca DW4/3-1
0	13	0	F	1524215	Anaeromyxobacteraceae
0	13	0	G	161492	Anaeromyxobacter
0	13	13	S	404589	Anaeromyxobacter sp. Fw109-5
0	2	0	F	31	Myxococcaceae
0	1	0	G	32	Myxococcus
0	1	0	S	34	Myxococcus xanthus
0	1	1	-	246197	Myxococcus xanthus DK 1622
0	1	0	G	83461	Corallococcus
0	1	0	S	184914	Corallococcus coralloides
0	1	1	-	1144275	Corallococcus coralloides DSM 2259
0	23	0	-	80812	Sorangiineae
0	23	0	F	49	Polyangiaceae
0	23	0	G	39643	Sorangium
0	23	1	S	56	Sorangium cellulosum
0	18	18	-	448385	Sorangium cellulosum So ce56
0	4	4	-	1254432	Sorangium cellulosum So0157-2
0	181	0	O	213115	Desulfovibrionales
0	181	0	F	194924	Desulfovibrionaceae
0	179	0	G	41707	Lawsonia
0	179	110	S	29546	Lawsonia intracellularis
0	69	69	-	363253	Lawsonia intracellularis PHE/MN1-00
0	2	0	G	872	Desulfovibrio
0	2	0	S	879	Desulfovibrio gigas
0	2	2	-	1121448	Desulfovibrio gigas DSM 1382 = ATCC 19364
0	45	0	O	213481	Bdellovibrionales
0	44	0	F	213483	Bdellovibrionaceae
0	44	0	G	958	Bdellovibrio
0	44	0	S	959	Bdellovibrio bacteriovorus
0	44	44	-	264462	Bdellovibrio bacteriovorus HD100
0	1	0	F	263369	Bacteriovoracaceae
0	1	0	G	146784	Bacteriovorax
0	1	0	S	97084	Bacteriovorax marinus
0	1	1	-	862908	Bacteriovorax marinus SJ
0	27	0	O	213462	Syntrophobacterales
0	27	0	F	213468	Syntrophaceae
0	27	0	G	60892	Desulfobacca
0	27	0	S	60893	Desulfobacca acetoxidans
0	27	27	-	880072	Desulfobacca acetoxidans DSM 11109
0	13	0	O	213118	Desulfobacterales
0	13	0	F	213119	Desulfobacteraceae
0	12	0	G	2295	Desulfobacterium
0	12	0	S	2296	Desulfobacterium autotrophicum
0	12	12	-	177437	Desulfobacterium autotrophicum HRM2
0	1	0	G	28222	Desulfobacula
0	1	0	S	28223	Desulfobacula toluolica
0	1	1	-	651182	Desulfobacula toluolica Tol2
0	2	0	-	45456	unclassified Deltaproteobacteria
0	2	0	G	1551504	Candidatus Babela
0	2	2	S	673862	Candidatus Babela massiliensis
0	1	0	O	69541	Desulfuromonadales
0	1	0	F	213422	Geobacteraceae
0	1	1	G	28231	Geobacter
0.06	58387	0	P	544448	Tenericutes
0.06	58387	5	C	31969	Mollicutes
0.05	48226	0	O	2085	Mycoplasmatales
0.05	48226	0	F	2092	Mycoplasmataceae
0.05	48120	20	G	2093	Mycoplasma
0.03	33282	0	S	136241	Mycoplasma haemocanis
0.03	33282	33282	-	1111676	Mycoplasma haemocanis str. Illinois
0.01	7543	2007	S	2100	Mycoplasma hyorhinis
0.01	5433	5433	-	1118964	Mycoplasma hyorhinis SK76
0	55	55	-	634997	Mycoplasma hyorhinis DBS 1050
0	47	47	-	872331	Mycoplasma hyorhinis HUB-1
0	1	1	-	1129369	Mycoplasma hyorhinis GDL-1
0.01	5272	1646	S	2099	Mycoplasma hyopneumoniae
0	1455	1455	-	295358	Mycoplasma hyopneumoniae 232
0	1126	1126	-	262722	Mycoplasma hyopneumoniae 7448
0	445	445	-	754503	Mycoplasma hyopneumoniae 7422
0	432	432	-	262719	Mycoplasma hyopneumoniae J
0	168	21	-	907287	Mycoplasma hyopneumoniae 168
0	147	147	-	1116211	Mycoplasma hyopneumoniae 168-L
0	1025	582	-	656088	Mycoplasma mycoides group
0	318	0	S	2102	Mycoplasma mycoides
0	314	0	-	2103	Mycoplasma mycoides subsp. mycoides
0	314	306	-	44101	Mycoplasma mycoides subsp. mycoides SC
0	8	8	-	865867	Mycoplasma mycoides subsp. mycoides SC str. Gladysdale
0	4	0	-	40477	Mycoplasma mycoides subsp. capri
0	4	0	-	44100	Mycoplasma mycoides subsp. capri LC
0	4	4	-	862259	Mycoplasma mycoides subsp. capri LC str. 95010
0	108	0	S	2095	Mycoplasma capricolum
0	108	0	-	40479	Mycoplasma capricolum subsp. capricolum
0	108	108	-	340047	Mycoplasma capricolum subsp. capricolum ATCC 27343
0	17	2	S	2105	Mycoplasma leachii
0	15	15	-	866629	Mycoplasma leachii 99/014/6
0	551	0	S	171284	Mycoplasma cynos
0	551	551	-	1246955	Mycoplasma cynos C142
0	306	0	S	2107	Mycoplasma pulmonis
0	306	306	-	272635	Mycoplasma pulmonis UAB CTIP
0	34	1	S	2096	Mycoplasma gallisepticum
0	33	33	-	1006581	Mycoplasma gallisepticum S6
0	32	0	S	28227	Mycoplasma penetrans
0	32	32	-	272633	Mycoplasma penetrans HF-2
0	30	0	S	2123	Mycoplasma putrefaciens
0	30	30	-	743965	Mycoplasma putrefaciens KS1
0	16	16	S	2097	Mycoplasma genitalium
0	2	0	S	2118	Mycoplasma mobile
0	2	2	-	267748	Mycoplasma mobile 163K
0	2	0	S	984991	Mycoplasma parvum
0	2	2	-	1403316	Mycoplasma parvum str. Indiana
0	1	0	S	2109	Mycoplasma synoviae
0	1	1	-	262723	Mycoplasma synoviae 53
0	1	1	S	2115	Mycoplasma fermentans
0	1	1	S	28903	Mycoplasma bovis
0	1	0	S	45361	Mycoplasma conjunctivae
0	1	1	-	572263	Mycoplasma conjunctivae HRC/581
0	1	0	S	50052	Mycoplasma crocodyli
0	1	1	-	512564	Mycoplasma crocodyli MP145
0	106	0	G	2129	Ureaplasma
0	106	0	S	134821	Ureaplasma parvum
0	106	106	-	38504	Ureaplasma parvum serovar 3
0.01	9923	0	O	186329	Acholeplasmatales
0.01	9923	0	F	2146	Acholeplasmataceae
0.01	9922	0	G	33926	Candidatus Phytoplasma
0.01	9822	0	-	85630	16SrX (Apple proliferation group)
0.01	9822	9822	S	37692	Candidatus Phytoplasma mali
0	81	0	-	85620	Candidatus Phytoplasma asteris
0	79	0	S	229545	Aster yellows witches'-broom phytoplasma
0	79	79	-	322098	Aster yellows witches'-broom phytoplasma AYWB
0	2	0	S	100379	Onion yellows phytoplasma
0	2	2	-	262768	Onion yellows phytoplasma OY-M
0	19	0	-	85632	16SrXII (Stolbur group)
0	18	17	S	59748	Candidatus Phytoplasma australiense
0	1	0	-	359335	Strawberry lethal yellows phytoplasma (CPA)
0	1	1	-	980422	Strawberry lethal yellows phytoplasma (CPA) str. NZSb11
0	1	1	S	69896	Candidatus Phytoplasma solani
0	1	0	G	2147	Acholeplasma
0	1	0	S	38986	Acholeplasma palmae
0	1	1	-	1318466	Acholeplasma palmae J233
0	233	0	O	186328	Entomoplasmatales
0	233	0	F	2131	Spiroplasmataceae
0	233	44	G	2132	Spiroplasma
0	61	0	S	2145	Spiroplasma taiwanense
0	61	61	-	1276220	Spiroplasma taiwanense CT-1
0	54	0	S	216933	Spiroplasma chrysopicola
0	54	54	-	1276227	Spiroplasma chrysopicola DF-1
0	41	0	S	216936	Spiroplasma diminutum
0	41	41	-	1276221	Spiroplasma diminutum CUAS-1
0	33	0	S	2137	Spiroplasma apis
0	33	33	-	1276258	Spiroplasma apis B31
0.01	15714	145	P	1239	Firmicutes
0.01	13952	84	C	186801	Clostridia
0.01	9123	30	O	186802	Clostridiales
0.01	8860	0	F	31979	Clostridiaceae
0.01	8858	8	G	1485	Clostridium
0.01	8570	3	S	1491	Clostridium botulinum
0.01	6697	0	-	36827	Clostridium botulinum B
0.01	6695	0	-	591968	Clostridium botulinum B1
0.01	6695	6695	-	498213	Clostridium botulinum B1 str. Okra
0	2	2	-	935198	Clostridium botulinum B str. Eklund 17B (NRP)
0	1796	0	-	36830	Clostridium botulinum E
0	1796	1796	-	508767	Clostridium botulinum E3 str. Alaska E43
0	71	70	-	36826	Clostridium botulinum A
0	1	1	-	498214	Clostridium botulinum A3 str. Loch Maree
0	2	2	-	929506	Clostridium botulinum BKT015925
0	1	1	-	941968	Clostridium botulinum H04402 065
0	104	1	S	1502	Clostridium perfringens
0	54	54	-	289380	Clostridium perfringens SM101
0	47	47	-	195102	Clostridium perfringens str. 13
0	2	2	-	195103	Clostridium perfringens ATCC 13124
0	44	0	S	36745	Clostridium saccharoperbutylacetonicum
0	44	0	-	1335640	Clostridium saccharoperbutylacetonicum N1-4
0	44	44	-	931276	Clostridium saccharoperbutylacetonicum N1-4(HMT)
0	37	0	S	1521	[Clostridium] cellulolyticum
0	37	37	-	394503	Clostridium cellulolyticum H10
0	35	0	S	1513	Clostridium tetani
0	34	34	-	212717	Clostridium tetani E88
0	1	1	-	1231072	Clostridium tetani 12124569
0	25	0	S	169679	Clostridium saccharobutylicum
0	25	25	-	1345695	Clostridium saccharobutylicum DSM 13864
0	20	0	S	1493	Clostridium cellulovorans
0	20	20	-	573061	Clostridium cellulovorans 743B
0	9	0	S	1520	Clostridium beijerinckii
0	9	9	-	290402	Clostridium beijerinckii NCIMB 8052
0	2	0	S	1542	Clostridium novyi
0	2	2	-	386415	Clostridium novyi NT
0	1	1	S	1488	Clostridium acetobutylicum
0	1	0	S	1501	Clostridium pasteurianum
0	1	1	-	86416	Clostridium pasteurianum BC1
0	1	1	S	1534	Clostridium kluyveri
0	1	1	S	755731	Clostridium sp. BNL1100
0	1	0	G	49082	Candidatus Arthromitus
0	1	1	S	1041504	Candidatus Arthromitus sp. SFB-rat-Yit
0	1	0	G	114627	Alkaliphilus
0	1	0	S	208226	Alkaliphilus metalliredigens
0	1	1	-	293826	Alkaliphilus metalliredigens QYMF
0	88	0	F	186807	Peptococcaceae
0	59	0	G	1562	Desulfotomaculum
0	32	0	S	58135	Desulfotomaculum kuznetsovii
0	32	32	-	760568	Desulfotomaculum kuznetsovii DSM 6115
0	27	0	S	59610	Desulfotomaculum reducens
0	27	27	-	349161	Desulfotomaculum reducens MI-1
0	26	0	G	79206	Desulfosporosinus
0	26	0	S	1563	Desulfosporosinus orientis
0	26	26	-	768706	Desulfosporosinus orientis DSM 765
0	3	0	G	36853	Desulfitobacterium
0	3	0	S	36854	Desulfitobacterium dehalogenans
0	3	3	-	756499	Desulfitobacterium dehalogenans ATCC 51507
0	66	0	F	186803	Lachnospiraceae
0	53	0	G	830	Butyrivibrio
0	53	0	S	43305	Butyrivibrio proteoclasticus
0	53	53	-	515622	Butyrivibrio proteoclasticus B316
0	6	0	G	33042	Coprococcus
0	6	0	S	116085	Coprococcus catus
0	6	6	-	717962	Coprococcus catus GD/7
0	4	0	G	1506553	Lachnoclostridium
0	3	0	S	66219	Lachnoclostridium phytofermentans
0	3	3	-	357809	Lachnoclostridium phytofermentans ISDg
0	1	0	S	84030	[Clostridium] saccharolyticum
0	1	1	-	610130	[Clostridium] saccharolyticum WM1
0	2	0	G	572511	Blautia
0	1	0	S	33039	[Ruminococcus] torques
0	1	1	-	657313	Ruminococcus torques L2-14
0	1	0	S	40520	[Ruminococcus] obeum
0	1	1	-	657314	Ruminococcus obeum A2-162
0	1	0	G	841	Roseburia
0	1	1	S	166486	Roseburia intestinalis
0	38	0	F	541000	Ruminococcaceae
0	37	0	G	1508657	Ruminiclostridium
0	32	0	S	1510	[Clostridium] stercorarium
0	32	0	-	160845	[Clostridium] stercorarium subsp. stercorarium
0	32	32	-	1121335	[Clostridium] stercorarium subsp. stercorarium DSM 8532
0	3	0	S	1515	Ruminiclostridium thermocellum
0	3	3	-	203119	Ruminiclostridium thermocellum ATCC 27405
0	2	0	S	288965	[Clostridium] clariflavum
0	2	2	-	720554	[Clostridium] clariflavum DSM 19732
0	1	0	G	1263	Ruminococcus
0	1	0	S	1264	Ruminococcus albus
0	1	1	-	697329	Ruminococcus albus 7 = DSM 20455
0	21	0	F	186804	Peptostreptococcaceae
0	21	0	G	1481960	Peptoclostridium
0	13	13	S	1511	[Clostridium] sticklandii
0	8	6	S	1496	Peptoclostridium difficile
0	2	2	-	699034	Peptoclostridium difficile BI1
0	20	0	-	186813	unclassified Clostridiales
0	20	0	-	39779	unclassified Clostridiales (miscellaneous)
0	20	20	S	245014	butyrate-producing bacterium SS3/4
0	4652	2458	O	68295	Thermoanaerobacterales
0	1953	0	F	186814	Thermoanaerobacteraceae
0	1817	267	G	1754	Thermoanaerobacter
0	1544	0	S	46354	Thermoanaerobacter wiegelii
0	1544	1544	-	697303	Thermoanaerobacter wiegelii Rt8.B1
0	6	0	S	108150	Thermoanaerobacter italicus
0	6	6	-	580331	Thermoanaerobacter italicus Ab9
0	133	0	G	249529	Caldanaerobacter
0	133	0	S	911092	Caldanaerobacter subterraneus
0	133	0	-	119072	Caldanaerobacter subterraneus subsp. tengcongensis
0	133	133	-	273068	Caldanaerobacter subterraneus subsp. tengcongensis MB4
0	2	0	-	42857	Moorella group
0	2	0	G	44260	Moorella
0	2	0	S	1525	Moorella thermoacetica
0	2	2	-	264732	Moorella thermoacetica ATCC 39073
0	1	0	G	129957	Carboxydothermus
0	1	0	S	129958	Carboxydothermus hydrogenoformans
0	1	1	-	246194	Carboxydothermus hydrogenoformans Z-2901
0	239	0	F	543371	Thermoanaerobacterales Family III. Incertae Sedis
0	238	2	G	44000	Caldicellulosiruptor
0	224	0	S	413889	Caldicellulosiruptor kronotskyensis
0	224	224	-	632348	Caldicellulosiruptor kronotskyensis 2002
0	8	0	S	31899	Caldicellulosiruptor bescii
0	8	8	-	521460	Caldicellulosiruptor bescii DSM 6725
0	4	0	S	44001	Caldicellulosiruptor saccharolyticus
0	4	4	-	351627	Caldicellulosiruptor saccharolyticus DSM 8903
0	1	0	G	28895	Thermoanaerobacterium
0	1	0	S	1517	Thermoanaerobacterium thermosaccharolyticum
0	1	1	-	698948	Thermoanaerobacterium thermosaccharolyticum M0795
0	2	0	F	227387	Thermodesulfobiaceae
0	2	0	G	227388	Thermodesulfobium
0	2	0	S	184064	Thermodesulfobium narugense
0	2	2	-	747365	Thermodesulfobium narugense DSM 14796
0	93	0	O	53433	Halanaerobiales
0	79	0	F	53434	Halobacteroidaceae
0	79	0	G	42417	Halobacteroides
0	79	0	S	42422	Halobacteroides halobius
0	79	79	-	748449	Halobacteroides halobius DSM 5150
0	14	0	F	972	Halanaerobiaceae
0	12	0	G	2330	Halanaerobium
0	10	0	S	2331	Halanaerobium praevalens
0	10	10	-	572479	Halanaerobium praevalens DSM 2228
0	2	2	S	656519	Halanaerobium hydrogeniformans
0	2	0	G	32636	Halothermothrix
0	2	0	S	31909	Halothermothrix orenii
0	2	2	-	373903	Halothermothrix orenii H 168
0	1527	4	C	91061	Bacilli
0	966	9	O	1385	Bacillales
0	618	3	F	90964	Staphylococcaceae
0	615	73	G	1279	Staphylococcus
0	309	0	S	29385	Staphylococcus saprophyticus
0	309	0	-	147452	Staphylococcus saprophyticus subsp. saprophyticus
0	309	309	-	342451	Staphylococcus saprophyticus subsp. saprophyticus ATCC 15305
0	184	14	S	1280	Staphylococcus aureus
0	170	2	-	46170	Staphylococcus aureus subsp. aureus
0	97	97	-	985006	Staphylococcus aureus subsp. aureus LGA251
0	61	61	-	985002	Staphylococcus aureus subsp. aureus MSHR1132
0	5	5	-	523796	Staphylococcus aureus subsp. aureus ST398
0	4	4	-	681288	Staphylococcus aureus subsp. aureus ED98
0	1	1	-	282459	Staphylococcus aureus subsp. aureus MSSA476
0	11	0	S	1281	Staphylococcus carnosus
0	11	0	-	147448	Staphylococcus carnosus subsp. carnosus
0	11	11	-	396513	Staphylococcus carnosus subsp. carnosus TM300
0	11	0	S	1283	Staphylococcus haemolyticus
0	11	11	-	279808	Staphylococcus haemolyticus JCSC1435
0	9	9	S	1282	Staphylococcus epidermidis
0	9	0	S	1292	Staphylococcus warneri
0	9	9	-	1194526	Staphylococcus warneri SG1
0	5	5	S	283734	Staphylococcus pseudintermedius
0	2	2	S	28035	Staphylococcus lugdunensis
0	2	0	S	45972	Staphylococcus pasteuri
0	2	2	-	1276282	Staphylococcus pasteuri SP1
0	322	0	F	186817	Bacillaceae
0	266	0	G	1386	Bacillus
0	180	3	-	86661	Bacillus cereus group
0	133	2	S	1428	Bacillus thuringiensis
0	95	95	-	412694	Bacillus thuringiensis str. Al Hakam
0	35	35	-	529122	Bacillus thuringiensis YBT-1518
0	1	0	-	1432	Bacillus thuringiensis serovar thuringiensis
0	1	1	-	1286404	Bacillus thuringiensis serovar thuringiensis str. IS5056
0	29	0	S	86662	Bacillus weihenstephanensis
0	29	29	-	315730	Bacillus weihenstephanensis KBAB4
0	12	2	S	1396	Bacillus cereus
0	10	10	-	405532	Bacillus cereus B4264
0	2	2	S	1392	Bacillus anthracis
0	1	0	S	580165	Bacillus cytotoxicus
0	1	1	-	315749	Bacillus cytotoxicus NVH 391-98
0	71	0	-	653685	Bacillus subtilis group
0	56	0	S	1423	Bacillus subtilis
0	56	56	-	936156	Bacillus subtilis BSn5
0	13	7	S	1390	Bacillus amyloliquefaciens
0	6	0	-	1054400	Bacillus amyloliquefaciens subsp. plantarum
0	4	4	-	1225788	Bacillus amyloliquefaciens subsp. plantarum AS43.3
0	2	2	-	1385727	Bacillus amyloliquefaciens subsp. plantarum NAU-B3
0	2	0	S	1402	Bacillus licheniformis
0	2	2	-	766760	Bacillus licheniformis 9945A
0	10	0	S	324767	Bacillus infantis
0	10	10	-	1367477	Bacillus infantis NRRL B-14911
0	2	0	S	79885	Bacillus pseudofirmus
0	2	2	-	398511	Bacillus pseudofirmus OF4
0	1	0	S	1404	Bacillus megaterium
0	1	1	-	1006007	Bacillus megaterium WSH-002
0	1	0	S	79880	Bacillus clausii
0	1	1	-	66692	Bacillus clausii KSM-K16
0	1	1	S	666686	Bacillus sp. 1NLA3E
0	28	0	G	400634	Lysinibacillus
0	28	0	S	1421	Lysinibacillus sphaericus
0	28	28	-	444177	Lysinibacillus sphaericus C3-41
0	23	0	G	29331	Amphibacillus
0	23	0	S	1449	Amphibacillus xylanus
0	23	23	-	698758	Amphibacillus xylanus NBRC 15112
0	3	0	G	129337	Geobacillus
0	1	0	S	1426	Geobacillus thermoglucosidasius
0	1	1	-	634956	Geobacillus thermoglucosidasius C56-YS93
0	1	0	S	33940	Geobacillus thermodenitrificans
0	1	1	-	420246	Geobacillus thermodenitrificans NG80-2
0	1	0	-	1505648	Geobacillus thermoleovorans group
0	1	0	S	33941	Geobacillus thermoleovorans
0	1	1	-	1111068	Geobacillus thermoleovorans CCB_US3_UF5
0	2	0	G	182709	Oceanobacillus
0	2	0	S	182710	Oceanobacillus iheyensis
0	2	2	-	221109	Oceanobacillus iheyensis HTE831
0	7	0	F	186818	Planococcaceae
0	7	0	G	648800	Solibacillus
0	7	0	S	76853	Solibacillus silvestris
0	7	7	-	1002809	Solibacillus silvestris StLB046
0	4	0	F	186820	Listeriaceae
0	4	1	G	1637	Listeria
0	1	0	S	1638	Listeria ivanovii
0	1	0	-	202751	Listeria ivanovii subsp. ivanovii
0	1	1	-	881621	Listeria ivanovii subsp. ivanovii PAM 55
0	1	1	S	1639	Listeria monocytogenes
0	1	0	S	1642	Listeria innocua
0	1	1	-	272626	Listeria innocua Clip11262
0	4	0	F	186822	Paenibacillaceae
0	4	0	G	44249	Paenibacillus
0	2	0	S	1406	Paenibacillus polymyxa
0	1	1	-	349520	Paenibacillus polymyxa E681
0	1	1	-	1429244	Paenibacillus polymyxa CR1
0	1	0	S	1464	Paenibacillus larvae
0	1	0	-	147375	Paenibacillus larvae subsp. larvae
0	1	1	-	697284	Paenibacillus larvae subsp. larvae DSM 25430
0	1	0	S	61624	Paenibacillus mucilaginosus
0	1	1	-	997761	Paenibacillus mucilaginosus K02
0	2	0	-	539002	Bacillales incertae sedis
0	2	0	-	539742	Bacillales Family XII. Incertae Sedis
0	2	0	G	33986	Exiguobacterium
0	1	0	S	332410	Exiguobacterium sibiricum
0	1	1	-	262543	Exiguobacterium sibiricum 255-15
0	1	1	S	1399115	Exiguobacterium sp. MH3
0	557	0	O	186826	Lactobacillales
0	439	1	F	1300	Streptococcaceae
0	249	0	G	1357	Lactococcus
0	167	0	S	1358	Lactococcus lactis
0	165	0	-	1360	Lactococcus lactis subsp. lactis
0	164	164	-	1046624	Lactococcus lactis subsp. lactis IO-1
0	1	1	-	684738	Lactococcus lactis subsp. lactis KF147
0	2	2	-	1359	Lactococcus lactis subsp. cremoris
0	82	82	S	1363	Lactococcus garvieae
0	189	0	G	1301	Streptococcus
0	75	1	S	1313	Streptococcus pneumoniae
0	70	70	-	516950	Streptococcus pneumoniae CGSP14
0	3	3	-	189423	Streptococcus pneumoniae 670-6B
0	1	1	-	488221	Streptococcus pneumoniae 70585
0	45	0	S	1307	Streptococcus suis
0	45	45	-	1004952	Streptococcus suis D12
0	45	0	-	119603	Streptococcus dysgalactiae group
0	45	0	S	1336	Streptococcus equi
0	45	45	-	40041	Streptococcus equi subsp. zooepidemicus
0	11	0	S	28037	Streptococcus mitis
0	11	11	-	365659	Streptococcus mitis B6
0	7	7	S	1308	Streptococcus thermophilus
0	2	1	S	1311	Streptococcus agalactiae
0	1	1	-	1309807	Streptococcus agalactiae ILRI005
0	2	0	S	1318	Streptococcus parasanguinis
0	2	2	-	760570	Streptococcus parasanguinis ATCC 15912
0	1	0	S	315405	Streptococcus gallolyticus
0	1	0	-	53354	Streptococcus gallolyticus subsp. gallolyticus
0	1	1	-	990317	Streptococcus gallolyticus subsp. gallolyticus ATCC BAA-2069
0	1	1	S	1156433	Streptococcus sp. I-P16
0	64	0	F	81850	Leuconostocaceae
0	63	0	G	1243	Leuconostoc
0	62	0	S	1244	Leuconostoc gelidum
0	62	62	-	1229756	Leuconostoc gelidum JB7
0	1	0	S	1245	Leuconostoc mesenteroides
0	1	0	-	33967	Leuconostoc mesenteroides subsp. mesenteroides
0	1	1	-	203120	Leuconostoc mesenteroides subsp. mesenteroides ATCC 8293
0	1	0	G	46254	Oenococcus
0	1	0	S	1247	Oenococcus oeni
0	1	1	-	203123	Oenococcus oeni PSU-1
0	49	0	F	33958	Lactobacillaceae
0	47	16	G	1578	Lactobacillus
0	25	0	S	1625	Lactobacillus sanfranciscensis
0	25	25	-	714313	Lactobacillus sanfranciscensis TMW 1.1304
0	3	0	S	1598	Lactobacillus reuteri
0	3	3	-	1340495	Lactobacillus reuteri I5007
0	2	2	S	1624	Lactobacillus salivarius
0	1	0	S	1587	Lactobacillus helveticus
0	1	1	-	880633	Lactobacillus helveticus R0052
0	2	0	G	1253	Pediococcus
0	2	2	S	1255	Pediococcus pentosaceus
0	5	0	F	81852	Enterococcaceae
0	3	0	G	1350	Enterococcus
0	1	1	S	1351	Enterococcus faecalis
0	1	0	S	1352	Enterococcus faecium
0	1	1	-	1305849	Enterococcus faecium Aus0085
0	1	0	S	37734	Enterococcus casseliflavus
0	1	1	-	565655	Enterococcus casseliflavus EC20
0	2	0	G	33969	Melissococcus
0	2	2	S	33970	Melissococcus plutonius
0	59	0	C	909932	Negativicutes
0	59	0	O	909929	Selenomonadales
0	59	0	F	31977	Veillonellaceae
0	56	0	G	29465	Veillonella
0	56	0	S	29466	Veillonella parvula
0	56	56	-	479436	Veillonella parvula DSM 2008
0	3	0	G	158846	Megamonas
0	3	0	S	158847	Megamonas hypermegale
0	3	3	-	657316	Megamonas hypermegale ART12/1
0	31	0	C	526524	Erysipelotrichia
0	31	0	O	526525	Erysipelotrichales
0	31	0	F	128827	Erysipelotrichaceae
0	31	0	G	1647	Erysipelothrix
0	31	0	S	1648	Erysipelothrix rhusiopathiae
0	31	31	-	650150	Erysipelothrix rhusiopathiae str. Fujisawa
0.01	6185	0	-	68336	Bacteroidetes/Chlorobi group
0.01	6056	4	P	976	Bacteroidetes
0	4472	0	C	117743	Flavobacteriia
0	4472	0	O	200644	Flavobacteriales
0	3711	0	-	313602	unclassified Flavobacteriales
0	3711	0	G	336809	Candidatus Sulcia
0	3711	114	S	336810	Candidatus Sulcia muelleri
0	1871	1871	-	706194	Candidatus Sulcia muelleri CARI
0	1672	1672	-	595499	Candidatus Sulcia muelleri SMDSEM
0	25	25	-	1343076	Candidatus Sulcia muelleri str. Sulcia-ALF
0	16	16	-	641892	Candidatus Sulcia muelleri DMIN
0	13	13	-	444179	Candidatus Sulcia muelleri GWSS
0	500	0	F	49546	Flavobacteriaceae
0	297	0	G	104264	Cellulophaga
0	228	0	S	59600	Cellulophaga algicola
0	228	228	-	688270	Cellulophaga algicola DSM 14237
0	69	0	S	979	Cellulophaga lytica
0	69	69	-	867900	Cellulophaga lytica DSM 7489
0	138	0	G	237	Flavobacterium
0	64	0	S	996	Flavobacterium columnare
0	64	64	-	1041826	Flavobacterium columnare ATCC 49512
0	37	0	S	312277	Flavobacterium indicum
0	37	37	-	1094466	Flavobacterium indicum GPTSA100-9 = DSM 17447
0	34	0	S	55197	Flavobacterium branchiophilum
0	34	34	-	1034807	Flavobacterium branchiophilum FL-15
0	3	0	S	96345	Flavobacterium psychrophilum
0	3	3	-	402612	Flavobacterium psychrophilum JIP02/86
0	24	0	G	326319	Dokdonia
0	24	24	S	983548	Dokdonia sp. 4H-3-7-5
0	14	0	G	28250	Ornithobacterium
0	14	0	S	28251	Ornithobacterium rhinotracheale
0	14	14	-	867902	Ornithobacterium rhinotracheale DSM 15997
0	14	0	G	363408	Nonlabens
0	14	0	S	328515	Nonlabens dokdonensis
0	14	14	-	592029	Nonlabens dokdonensis DSW-6
0	3	0	G	216431	Croceibacter
0	3	0	S	313588	Croceibacter atlanticus
0	3	3	-	216432	Croceibacter atlanticus HTCC2559
0	2	0	G	1016	Capnocytophaga
0	1	0	S	1018	Capnocytophaga ochracea
0	1	1	-	521097	Capnocytophaga ochracea DSM 7271
0	1	0	S	28188	Capnocytophaga canimorsus
0	1	1	-	860228	Capnocytophaga canimorsus Cc5
0	2	0	G	291183	Lacinutrix
0	2	2	S	983544	Lacinutrix sp. 5H-3-7-4
0	2	0	G	417127	Zunongwangia
0	2	0	S	398743	Zunongwangia profunda
0	2	2	-	655815	Zunongwangia profunda SM-A87
0	1	0	G	1013	Weeksella
0	1	0	S	1014	Weeksella virosa
0	1	1	-	865938	Weeksella virosa DSM 16922
0	1	0	G	83612	Psychroflexus
0	1	0	S	57029	Psychroflexus torquis
0	1	1	-	313595	Psychroflexus torquis ATCC 700755
0	1	0	G	112040	Zobellia
0	1	1	S	63186	Zobellia galactanivorans
0	1	0	G	292691	Gramella
0	1	0	S	411153	Gramella forsetii
0	1	1	-	411154	Gramella forsetii KT0803
0	261	0	F	39782	Blattabacteriaceae
0	261	0	G	34098	Blattabacterium
0	175	0	S	164514	Blattabacterium punctulatus
0	175	175	-	1075399	Blattabacterium sp. (Cryptocercus punctulatus) str. Cpu
0	70	0	S	367488	Blattabacterium sp. (Periplaneta americana)
0	70	70	-	600809	Blattabacterium sp. (Periplaneta americana) str. BPLAN
0	5	5	S	1186051	Blattabacterium sp. (Blaberus giganteus)
0	3	0	S	39768	Blattabacterium sp. (Mastotermes darwiniensis)
0	3	3	-	1074889	Blattabacterium sp. (Mastotermes darwiniensis) str. MADAR
0	3	0	S	340044	Blattabacterium sp. (Panesthia angustipennis spadica)
0	3	3	-	1229512	Blattabacterium sp. (Panesthia angustipennis spadica) str. BPAA
0	3	3	S	1316444	Blattabacterium sp. (Nauphoeta cinerea)
0	2	0	S	624186	Blattabacterium sp. (Blattella germanica)
0	2	2	-	331104	Blattabacterium sp. (Blattella germanica) str. Bge
0	875	0	C	200643	Bacteroidia
0	875	1	O	171549	Bacteroidales
0	764	0	F	815	Bacteroidaceae
0	764	0	G	816	Bacteroides
0	425	0	S	376805	Bacteroides salanitronis
0	425	425	-	667015	Bacteroides salanitronis DSM 18170
0	334	0	S	290053	Bacteroides helcogenes
0	334	334	-	693979	Bacteroides helcogenes P 36-108
0	5	0	S	371601	Bacteroides xylanisolvens
0	5	5	-	657309	Bacteroides xylanisolvens XB1A
0	85	0	F	171551	Porphyromonadaceae
0	51	0	G	375288	Parabacteroides
0	51	0	S	823	Parabacteroides distasonis
0	51	51	-	435591	Parabacteroides distasonis ATCC 8503
0	34	0	G	283168	Odoribacter
0	34	0	S	28118	Odoribacter splanchnicus
0	34	34	-	709991	Odoribacter splanchnicus DSM 20712
0	18	0	F	171552	Prevotellaceae
0	18	0	G	838	Prevotella
0	17	0	S	839	Prevotella ruminicola
0	17	17	-	264731	Prevotella ruminicola 23
0	1	0	S	52227	Prevotella dentalis
0	1	1	-	908937	Prevotella dentalis DSM 3688
0	4	0	F	171550	Rikenellaceae
0	4	0	G	239759	Alistipes
0	4	0	S	214856	Alistipes finegoldii
0	4	4	-	679935	Alistipes finegoldii DSM 17242
0	3	0	-	333046	unclassified Bacteroidales
0	3	0	G	511434	Candidatus Azobacteroides
0	3	0	S	511435	Candidatus Azobacteroides pseudotrichonymphae
0	3	3	-	511995	Candidatus Azobacteroides pseudotrichonymphae genomovar. CFP2
0	701	0	C	768503	Cytophagia
0	701	0	O	768507	Cytophagales
0	637	0	F	89373	Cytophagaceae
0	619	0	G	978	Cytophaga
0	619	0	S	985	Cytophaga hutchinsonii
0	619	619	-	269798	Cytophaga hutchinsonii ATCC 33406
0	16	0	G	120831	Dyadobacter
0	16	0	S	94254	Dyadobacter fermentans
0	16	16	-	471854	Dyadobacter fermentans DSM 18053
0	1	0	G	992	Flexibacter
0	1	0	S	999	Flexibacter litoralis
0	1	1	-	880071	Flexibacter litoralis DSM 6794
0	1	0	G	312278	Emticicia
0	1	0	S	312279	Emticicia oligotrophica
0	1	1	-	929562	Emticicia oligotrophica DSM 17448
0	56	0	F	1501348	Amoebophilaceae
0	56	0	G	273135	Candidatus Cardinium
0	56	0	S	249402	Cardinium endosymbiont of Encarsia pergandiella
0	56	56	-	1231626	Cardinium endosymbiont cEper1 of Encarsia pergandiella
0	8	0	F	563798	Cyclobacteriaceae
0	8	0	G	68288	Cyclobacterium
0	8	0	S	104	Cyclobacterium marinum
0	8	8	-	880070	Cyclobacterium marinum DSM 745
0	4	0	C	117747	Sphingobacteriia
0	4	0	O	200666	Sphingobacteriales
0	2	0	F	89374	Saprospiraceae
0	2	0	G	2349	Haliscomenobacter
0	2	0	S	2350	Haliscomenobacter hydrossis
0	2	2	-	760192	Haliscomenobacter hydrossis DSM 1100
0	1	0	F	84566	Sphingobacteriaceae
0	1	0	G	84567	Pedobacter
0	1	0	S	151895	Pedobacter saltans
0	1	1	-	762903	Pedobacter saltans DSM 12145
0	1	0	-	563835	Chitinophagaceae
0	1	0	G	354354	Niastella
0	1	0	S	354356	Niastella koreensis
0	1	1	-	700598	Niastella koreensis GR20-10
0	129	0	P	1090	Chlorobi
0	129	0	C	191410	Chlorobia
0	129	0	O	191411	Chlorobiales
0	129	0	F	191412	Chlorobiaceae
0	129	0	-	274493	Chlorobium/Pelodictyon group
0	129	0	G	1091	Chlorobium
0	104	0	S	1096	Chlorobium phaeobacteroides
0	101	101	-	290317	Chlorobium phaeobacteroides DSM 266
0	3	3	-	331678	Chlorobium phaeobacteroides BS1
0	25	0	S	337090	Chlorobium chlorochromatii
0	25	25	-	340177	Chlorobium chlorochromatii CaD3
0	3671	91	P	1117	Cyanobacteria
0	2772	0	O	1161	Nostocales
0	2748	0	F	1162	Nostocaceae
0	2626	0	G	264688	Trichormus
0	2626	0	S	1164	Trichormus azollae
0	2626	2626	-	551115	'Nostoc azollae' 0708
0	76	0	G	1177	Nostoc
0	43	43	S	28072	Nostoc sp. PCC 7524
0	33	0	S	272131	Nostoc punctiforme
0	33	33	-	63737	Nostoc punctiforme PCC 73102
0	32	0	G	1163	Anabaena
0	31	31	S	46234	Anabaena sp. 90
0	1	0	S	1172	Anabaena variabilis
0	1	1	-	240292	Anabaena variabilis ATCC 29413
0	14	0	G	56106	Cylindrospermum
0	14	0	S	142864	Cylindrospermum stagnale
0	14	14	-	56107	Cylindrospermum stagnale PCC 7417
0	24	0	F	1185	Rivulariaceae
0	24	0	G	373984	Rivularia
0	24	24	S	373994	Rivularia sp. PCC 7116
0	724	0	-	1301283	Oscillatoriophycideae
0	498	145	O	1118	Chroococcales
0	166	0	G	102234	Cyanobacterium
0	108	0	S	379064	Cyanobacterium aponinum
0	108	108	-	755178	Cyanobacterium aponinum PCC 10605
0	58	0	S	102235	Cyanobacterium stanieri
0	58	58	-	292563	Cyanobacterium stanieri PCC 7202
0	95	0	G	217161	Chamaesiphon
0	95	0	S	1173032	Chamaesiphon minutus
0	95	95	-	1173020	Chamaesiphon minutus PCC 6605
0	56	1	G	43988	Cyanothece
0	51	51	S	65393	Cyanothece sp. PCC 7424
0	4	4	S	497965	Cyanothece sp. PCC 7822
0	32	0	-	92682	Halothece cluster
0	32	0	G	76023	Halothece
0	32	32	S	65093	Halothece sp. PCC 7418
0	2	0	G	13034	Dactylococcopsis
0	2	0	S	292566	Dactylococcopsis salina
0	2	2	-	13035	Dactylococcopsis salina PCC 8305
0	1	1	G	1129	Synechococcus
0	1	0	G	167375	Cyanobium
0	1	0	S	59930	Cyanobium gracile
0	1	1	-	292564	Cyanobium gracile PCC 6307
0	226	0	O	1150	Oscillatoriales
0	168	0	G	1158	Oscillatoria
0	168	0	S	482564	Oscillatoria nigro-viridis
0	168	168	-	179408	Oscillatoria nigro-viridis PCC 7112
0	55	0	G	1152	Pseudanabaena
0	55	55	S	82654	Pseudanabaena sp. PCC 7367
0	2	0	G	1205	Trichodesmium
0	2	0	S	1206	Trichodesmium erythraeum
0	2	2	-	203124	Trichodesmium erythraeum IMS101
0	1	0	G	63132	Geitlerinema
0	1	1	S	1173025	Geitlerinema sp. PCC 7407
0	44	0	O	1212	Prochlorales
0	44	0	F	1217	Prochlorococcaceae
0	44	0	G	1218	Prochlorococcus
0	44	1	S	1219	Prochlorococcus marinus
0	28	28	-	167546	Prochlorococcus marinus str. MIT 9301
0	9	9	-	167542	Prochlorococcus marinus str. MIT 9515
0	2	2	-	74547	Prochlorococcus marinus str. MIT 9313
0	2	2	-	93060	Prochlorococcus marinus str. MIT 9215
0	1	0	-	142479	Prochlorococcus marinus subsp. pastoris
0	1	1	-	59919	Prochlorococcus marinus subsp. pastoris str. CCMP1986
0	1	1	-	146891	Prochlorococcus marinus str. AS9601
0	34	0	O	52604	Pleurocapsales
0	34	0	G	54298	Chroococcidiopsis
0	34	0	S	54299	Chroococcidiopsis thermalis
0	34	34	-	251229	Chroococcidiopsis thermalis PCC 7203
0	6	0	C	307596	Gloeobacteria
0	6	0	O	307595	Gloeobacterales
0	6	0	G	33071	Gloeobacter
0	6	0	S	1416614	Gloeobacter kilaueensis
0	6	6	-	1183438	Gloeobacter kilaueensis JS1
0	529	0	P	201174	Actinobacteria
0	529	2	C	1760	Actinobacteria
0	509	0	-	85003	Actinobacteridae
0	457	38	O	2037	Actinomycetales
0	159	1	-	85007	Corynebacterineae
0	123	0	F	1762	Mycobacteriaceae
0	123	0	G	1763	Mycobacterium
0	91	0	-	77643	Mycobacterium tuberculosis complex
0	74	0	S	1773	Mycobacterium tuberculosis
0	74	74	-	478434	Mycobacterium tuberculosis KZN 1435
0	15	0	S	78331	Mycobacterium canettii
0	14	14	-	1205675	Mycobacterium canettii CIPT 140070008
0	1	1	-	1205677	Mycobacterium canettii CIPT 140070017
0	2	0	S	1765	Mycobacterium bovis
0	2	2	-	233413	Mycobacterium bovis AF2122/97
0	18	18	S	1769	Mycobacterium leprae
0	9	9	S	164757	Mycobacterium sp. JLS
0	1	0	S	1800	Mycobacterium chubuense
0	1	1	-	710421	Mycobacterium chubuense NBB4
0	1	0	S	1804	Mycobacterium gilvum
0	1	1	-	278137	Mycobacterium gilvum Spyr1
0	1	0	S	1809	Mycobacterium ulcerans
0	1	1	-	362242	Mycobacterium ulcerans Agy99
0	1	0	S	110539	Mycobacterium vanbaalenii
0	1	1	-	350058	Mycobacterium vanbaalenii PYR-1
0	1	1	S	875328	Mycobacterium sp. JDM601
0	19	0	F	1653	Corynebacteriaceae
0	19	2	G	1716	Corynebacterium
0	12	12	S	1717	Corynebacterium diphtheriae
0	2	0	S	89154	Corynebacterium terpenotabidum
0	2	2	-	1200352	Corynebacterium terpenotabidum Y-11
0	1	0	S	1727	Corynebacterium variabile
0	1	1	-	858619	Corynebacterium variabile DSM 44702
0	1	0	S	225326	Corynebacterium halotolerans
0	1	1	-	1121362	Corynebacterium halotolerans YIM 70093 = DSM 44683
0	1	0	S	575200	Corynebacterium maris
0	1	1	-	1224163	Corynebacterium maris DSM 45190
0	11	1	F	85025	Nocardiaceae
0	9	2	G	1827	Rhodococcus
0	3	0	S	43767	Rhodococcus hoagii
0	3	3	-	685727	Rhodococcus equi 103S
0	3	0	S	132919	Rhodococcus jostii
0	3	3	-	101510	Rhodococcus jostii RHA1
0	1	0	S	103816	Rhodococcus pyridinivorans
0	1	1	-	1435356	Rhodococcus pyridinivorans SB3094
0	1	0	G	1817	Nocardia
0	1	0	S	37329	Nocardia farcinica
0	1	1	-	247156	Nocardia farcinica IFM 10152
0	3	0	F	85026	Gordoniaceae
0	3	1	G	2053	Gordonia
0	1	0	S	84595	Gordonia polyisoprenivorans
0	1	1	-	1112204	Gordonia polyisoprenivorans VH2
0	1	1	S	337191	Gordonia sp. KTR9
0	2	0	F	316606	Segniliparaceae
0	2	0	G	286801	Segniliparus
0	2	0	S	286802	Segniliparus rotundus
0	2	2	-	640132	Segniliparus rotundus DSM 44985
0	88	0	-	85013	Frankineae
0	84	0	F	74712	Frankiaceae
0	84	0	G	1854	Frankia
0	82	82	S	106370	Frankia sp. CcI3
0	2	0	S	1859	Frankia alni
0	2	2	-	326424	Frankia alni ACN14a
0	3	0	F	85030	Geodermatophilaceae
0	1	0	G	1860	Geodermatophilus
0	1	0	S	1861	Geodermatophilus obscurus
0	1	1	-	526225	Geodermatophilus obscurus DSM 43160
0	1	0	G	38501	Blastococcus
0	1	0	S	138336	Blastococcus saxobsidens
0	1	1	-	1146883	Blastococcus saxobsidens DD2
0	1	0	G	88138	Modestobacter
0	1	1	S	477641	Modestobacter marinus
0	1	0	F	85032	Acidothermaceae
0	1	0	G	28048	Acidothermus
0	1	0	S	28049	Acidothermus cellulolyticus
0	1	1	-	351607	Acidothermus cellulolyticus 11B
0	63	5	-	85006	Micrococcineae
0	19	0	F	125316	Beutenbergiaceae
0	19	0	G	84756	Beutenbergia
0	19	0	S	84757	Beutenbergia cavernae
0	19	19	-	471853	Beutenbergia cavernae DSM 12333
0	13	0	F	1268	Micrococcaceae
0	8	1	G	1663	Arthrobacter
0	3	3	S	290399	Arthrobacter sp. FB24
0	2	0	S	85085	Arthrobacter chlorophenolicus
0	2	2	-	452863	Arthrobacter chlorophenolicus A6
0	1	0	S	256701	Arthrobacter arilaitensis
0	1	1	-	861360	Arthrobacter arilaitensis Re117
0	1	0	S	361575	Arthrobacter phenanthrenivorans
0	1	1	-	930171	Arthrobacter phenanthrenivorans Sphe3
0	3	0	G	1269	Micrococcus
0	3	0	S	1270	Micrococcus luteus
0	3	3	-	465515	Micrococcus luteus NCTC 2665
0	2	0	G	32207	Rothia
0	1	0	S	2047	Rothia dentocariosa
0	1	1	-	762948	Rothia dentocariosa ATCC 17931
0	1	0	S	43675	Rothia mucilaginosa
0	1	1	-	680646	Rothia mucilaginosa DY-18
0	7	0	F	85017	Promicromonosporaceae
0	7	0	G	254250	Isoptericola
0	7	0	S	139208	Isoptericola variabilis
0	7	7	-	743718	Isoptericola variabilis 225
0	6	0	F	145357	Dermacoccaceae
0	6	0	G	57499	Kytococcus
0	6	0	S	1276	Kytococcus sedentarius
0	6	6	-	478801	Kytococcus sedentarius DSM 20547
0	4	0	F	85016	Cellulomonadaceae
0	4	0	G	1707	Cellulomonas
0	3	0	S	1708	Cellulomonas fimi
0	3	3	-	590998	Cellulomonas fimi ATCC 484
0	1	0	S	11	[Cellvibrio] gilvus
0	1	1	-	593907	[Cellvibrio] gilvus ATCC 13127
0	4	0	F	85023	Microbacteriaceae
0	3	0	G	1573	Clavibacter
0	3	0	S	28447	Clavibacter michiganensis
0	2	0	-	33013	Clavibacter michiganensis subsp. michiganensis
0	2	2	-	443906	Clavibacter michiganensis subsp. michiganensis NCPPB 382
0	1	1	-	31964	Clavibacter michiganensis subsp. sepedonicus
0	1	0	G	33882	Microbacterium
0	1	0	S	2033	Microbacterium testaceum
0	1	1	-	979556	Microbacterium testaceum StLB037
0	3	0	F	85020	Dermabacteraceae
0	3	0	G	43668	Brachybacterium
0	3	0	S	43669	Brachybacterium faecium
0	3	3	-	446465	Brachybacterium faecium DSM 4810
0	1	0	F	85021	Intrasporangiaceae
0	1	0	G	53357	Intrasporangium
0	1	0	S	53358	Intrasporangium calvum
0	1	1	-	710696	Intrasporangium calvum DSM 43043
0	1	0	F	145360	Sanguibacteraceae
0	1	0	G	60919	Sanguibacter
0	1	0	S	60920	Sanguibacter keddieii
0	1	1	-	446469	Sanguibacter keddieii DSM 10542
0	42	0	-	85009	Propionibacterineae
0	42	0	F	31957	Propionibacteriaceae
0	42	0	G	1743	Propionibacterium
0	39	19	S	1747	Propionibacterium acnes
0	18	18	-	1091045	Propionibacterium acnes ATCC 11828
0	1	1	-	909952	Propionibacterium acnes 266
0	1	1	-	1234380	Propionibacterium acnes C1
0	3	0	S	1748	Propionibacterium acidipropionici
0	3	3	-	1171373	Propionibacterium acidipropionici ATCC 4875
0	29	0	-	85011	Streptomycineae
0	29	0	F	2062	Streptomycetaceae
0	28	1	G	1883	Streptomyces
0	10	0	-	629295	Streptomyces griseus group
0	10	0	-	1482596	Streptomyces griseus subgroup
0	10	0	S	1911	Streptomyces griseus
0	10	0	-	67263	Streptomyces griseus subsp. griseus
0	10	10	-	455632	Streptomyces griseus subsp. griseus NBRC 13350
0	7	0	S	379067	Streptomyces bingchenggensis
0	7	7	-	749414	Streptomyces bingchenggensis BCW-1
0	2	0	S	1912	Streptomyces hygroscopicus
0	2	2	-	311982	Streptomyces hygroscopicus subsp. jinggangensis
0	2	0	S	33903	Streptomyces avermitilis
0	2	2	-	227882	Streptomyces avermitilis MA-4680 = NBRC 14893
0	2	0	S	54571	Streptomyces venezuelae
0	2	2	-	953739	Streptomyces venezuelae ATCC 10712
0	2	0	S	68202	Streptomyces fulvissimus
0	2	2	-	1303692	Streptomyces fulvissimus DSM 40593
0	1	1	S	862751	Streptomyces sp. SirexAA-E
0	1	0	-	1477431	Streptomyces albidoflavus group
0	1	0	S	1902	Streptomyces coelicolor
0	1	1	-	100226	Streptomyces coelicolor A3(2)
0	1	0	G	2063	Kitasatospora
0	1	0	S	2066	Kitasatospora setae
0	1	1	-	452652	Kitasatospora setae KM-6054
0	24	0	-	414714	Catenulisporineae
0	24	0	F	414877	Catenulisporaceae
0	24	0	G	414878	Catenulispora
0	24	0	S	304895	Catenulispora acidiphila
0	24	24	-	479433	Catenulispora acidiphila DSM 44928
0	6	0	-	85010	Pseudonocardineae
0	6	1	F	2070	Pseudonocardiaceae
0	2	0	G	1851	Saccharomonospora
0	2	0	S	1852	Saccharomonospora viridis
0	2	2	-	471857	Saccharomonospora viridis DSM 43017
0	1	0	G	1813	Amycolatopsis
0	1	1	S	33910	Amycolatopsis mediterranei
0	1	0	G	1847	Pseudonocardia
0	1	0	S	240495	Pseudonocardia dioxanivorans
0	1	1	-	675635	Pseudonocardia dioxanivorans CB1190
0	1	0	G	2071	Saccharothrix
0	1	0	S	103731	Saccharothrix espanaensis
0	1	1	-	1179773	Saccharothrix espanaensis DSM 44229
0	3	0	-	85008	Micromonosporineae
0	3	0	F	28056	Micromonosporaceae
0	2	0	G	84593	Verrucosispora
0	2	0	S	1003110	Verrucosispora maris
0	2	2	-	263358	Verrucosispora maris AB-18-032
0	1	0	G	1865	Actinoplanes
0	1	0	S	1866	Actinoplanes missouriensis
0	1	1	-	512565	Actinoplanes missouriensis 431
0	3	0	-	85012	Streptosporangineae
0	3	0	F	83676	Nocardiopsaceae
0	3	1	G	2013	Nocardiopsis
0	1	0	S	2014	Nocardiopsis dassonvillei
0	1	0	-	568208	Nocardiopsis dassonvillei subsp. dassonvillei
0	1	1	-	446468	Nocardiopsis dassonvillei subsp. dassonvillei DSM 43111
0	1	0	S	53437	Nocardiopsis alba
0	1	1	-	1205910	Nocardiopsis alba ATCC BAA-2165
0	2	0	-	622452	Kineosporiineae
0	2	0	F	83778	Kineosporiaceae
0	2	0	G	33981	Kineococcus
0	2	0	S	131568	Kineococcus radiotolerans
0	2	2	-	266940	Kineococcus radiotolerans SRS30216 = ATCC BAA-149
0	52	0	O	85004	Bifidobacteriales
0	52	0	F	31953	Bifidobacteriaceae
0	52	0	G	1678	Bifidobacterium
0	50	0	S	33905	Bifidobacterium thermophilum
0	50	50	-	1254439	Bifidobacterium thermophilum RBL67
0	1	0	S	1680	Bifidobacterium adolescentis
0	1	1	-	367928	Bifidobacterium adolescentis ATCC 15703
0	1	1	S	216816	Bifidobacterium longum
0	18	0	-	84992	Acidimicrobidae
0	18	0	O	84993	Acidimicrobiales
0	18	0	-	255726	Acidimicrobineae
0	18	0	F	84994	Acidimicrobiaceae
0	17	0	G	682522	Ilumatobacter
0	17	0	S	467094	Ilumatobacter coccineus
0	17	17	-	1313172	Ilumatobacter coccineus YM16-304
0	1	0	G	53634	Acidimicrobium
0	1	0	S	53635	Acidimicrobium ferrooxidans
0	1	1	-	525909	Acidimicrobium ferrooxidans DSM 10331
0	339	0	P	203691	Spirochaetes
0	339	0	C	203692	Spirochaetia
0	339	0	O	136	Spirochaetales
0	172	0	F	137	Spirochaetaceae
0	104	6	G	138	Borrelia
0	63	0	-	64895	Borrelia burgdorferi group
0	43	0	S	664662	Borrelia bavariensis
0	43	43	-	290434	Borrelia garinii PBi
0	14	14	S	139	Borrelia burgdorferi
0	2	0	S	62088	Borrelia valaisiana
0	2	2	-	445987	Borrelia valaisiana VS116
0	2	0	S	64897	Borrelia bissettii
0	2	2	-	521010	Borrelia bissettii DN127
0	1	0	S	29518	Borrelia afzelii
0	1	1	-	390236	Borrelia afzelii PKo
0	1	0	S	29519	Borrelia garinii
0	1	1	-	1081646	Borrelia garinii BgVir
0	23	0	S	29520	Borrelia crocidurae
0	23	23	-	1155096	Borrelia crocidurae str. Achema
0	11	0	S	44449	Borrelia recurrentis
0	11	11	-	412418	Borrelia recurrentis A1
0	1	0	S	40834	Borrelia duttonii
0	1	1	-	412419	Borrelia duttonii Ly
0	63	0	G	157	Treponema
0	30	0	S	88058	Treponema primitia
0	30	30	-	545694	Treponema primitia ZAS-2
0	30	0	S	409322	Treponema pedis
0	30	30	-	1291379	Treponema pedis str. T A4
0	2	0	S	158	Treponema denticola
0	2	2	-	243275	Treponema denticola ATCC 35405
0	1	0	S	215591	Treponema caldaria
0	1	1	-	744872	Treponema caldaria DSM 7334
0	3	0	G	399320	Sphaerochaeta
0	3	0	S	273376	Sphaerochaeta coccoides
0	3	3	-	760011	Sphaerochaeta coccoides DSM 17374
0	2	0	G	146	Spirochaeta
0	2	2	S	154	Spirochaeta thermophila
0	146	0	F	143786	Brachyspiraceae
0	146	0	G	29521	Brachyspira
0	75	66	S	52584	Brachyspira pilosicoli
0	4	4	-	1042417	Brachyspira pilosicoli P43/6/78
0	3	3	-	1161918	Brachyspira pilosicoli WesB
0	1	1	-	759914	Brachyspira pilosicoli 95/1000
0	1	1	-	1133568	Brachyspira pilosicoli B2904
0	64	0	S	84377	Brachyspira intermedia
0	64	64	-	1045858	Brachyspira intermedia PWS/A
0	6	0	S	159	Brachyspira hyodysenteriae
0	6	6	-	565034	Brachyspira hyodysenteriae WA1
0	1	0	S	84378	Brachyspira murdochii
0	1	1	-	526224	Brachyspira murdochii DSM 12563
0	21	0	F	170	Leptospiraceae
0	21	0	G	171	Leptospira
0	21	5	S	173	Leptospira interrogans
0	16	0	-	44275	Leptospira interrogans serovar Copenhageni
0	16	16	-	267671	Leptospira interrogans serovar Copenhageni str. Fiocruz L1-130
0	210	0	P	200940	Thermodesulfobacteria
0	210	0	C	67799	Thermodesulfobacteria
0	210	0	O	188710	Thermodesulfobacteriales
0	210	0	F	188711	Thermodesulfobacteriaceae
0	210	0	G	1740	Thermodesulfobacterium
0	210	0	S	1295609	Thermodesulfobacterium geofontis
0	210	210	-	795359	Thermodesulfobacterium geofontis OPF15
0	172	0	P	200795	Chloroflexi
0	172	0	C	32061	Chloroflexia
0	172	0	O	32064	Chloroflexales
0	171	0	-	1508595	Roseiflexineae
0	171	0	F	1508635	Roseiflexaceae
0	171	0	G	120961	Roseiflexus
0	171	171	S	357808	Roseiflexus sp. RS-1
0	1	0	-	1508594	Chloroflexineae
0	1	0	F	1106	Chloroflexaceae
0	1	1	G	1107	Chloroflexus
0	137	0	P	32066	Fusobacteria
0	137	0	C	203490	Fusobacteriia
0	137	0	O	203491	Fusobacteriales
0	91	0	F	1129771	Leptotrichiaceae
0	59	0	G	32067	Leptotrichia
0	59	0	S	40542	Leptotrichia buccalis
0	59	59	-	523794	Leptotrichia buccalis C-1013-b
0	29	0	G	34104	Streptobacillus
0	29	0	S	34105	Streptobacillus moniliformis
0	29	29	-	519441	Streptobacillus moniliformis DSM 12112
0	3	0	G	32068	Sebaldella
0	3	0	S	826	Sebaldella termitidis
0	3	3	-	526218	Sebaldella termitidis ATCC 33386
0	46	0	F	203492	Fusobacteriaceae
0	45	0	G	848	Fusobacterium
0	45	0	S	851	Fusobacterium nucleatum
0	24	0	-	76859	Fusobacterium nucleatum subsp. animalis
0	24	24	-	469607	Fusobacterium nucleatum subsp. animalis 4_8
0	19	0	-	155615	Fusobacterium nucleatum subsp. vincentii
0	19	19	-	469604	Fusobacterium nucleatum subsp. vincentii 3_1_36A2
0	2	0	-	76856	Fusobacterium nucleatum subsp. nucleatum
0	2	2	-	190304	Fusobacterium nucleatum subsp. nucleatum ATCC 25586
0	1	0	G	167639	Ilyobacter
0	1	0	S	167642	Ilyobacter polytropus
0	1	1	-	572544	Ilyobacter polytropus DSM 2926
0	129	0	P	74152	Elusimicrobia
0	128	0	C	641853	Elusimicrobia
0	128	0	O	641854	Elusimicrobiales
0	128	0	F	641876	Elusimicrobiaceae
0	128	0	G	423604	Elusimicrobium
0	128	0	S	423605	Elusimicrobium minutum
0	128	128	-	445932	Elusimicrobium minutum Pei191
0	1	0	-	99260	environmental samples
0	1	0	S	167965	uncultured Termite group 1 bacterium
0	1	1	-	471821	uncultured Termite group 1 bacterium phylotype Rs-D17
0	81	0	-	51290	Chlamydiae/Verrucomicrobia group
0	47	0	P	204428	Chlamydiae
0	47	0	C	204429	Chlamydiia
0	47	0	O	51291	Chlamydiales
0	44	0	F	92713	Parachlamydiaceae
0	44	0	G	282132	Candidatus Protochlamydia
0	44	0	S	362787	Candidatus Protochlamydia amoebophila
0	44	44	-	264201	Candidatus Protochlamydia amoebophila UWE25
0	3	0	F	809	Chlamydiaceae
0	3	0	-	1113537	Chlamydia/Chlamydophila group
0	3	0	G	810	Chlamydia
0	2	1	S	85991	Chlamydia pecorum
0	1	1	-	1234367	Chlamydia pecorum PV3056/3
0	1	1	S	83554	Chlamydia psittaci
0	34	0	P	74201	Verrucomicrobia
0	34	0	C	414999	Opitutae
0	34	0	-	415000	Opitutales
0	34	0	F	134623	Opitutaceae
0	34	0	G	178440	Opitutus
0	34	0	S	107709	Opitutus terrae
0	34	34	-	452637	Opitutus terrae PB90-1
0	73	0	-	2323	unclassified Bacteria
0	58	0	G	262406	Thermobaculum
0	58	0	S	166501	Thermobaculum terrenum
0	58	58	-	525904	Thermobaculum terrenum ATCC BAA-798
0	15	0	P	95818	Candidatus Saccharibacteria
0	15	0	G	1331051	Candidatus Saccharimonas
0	15	15	S	1332188	Candidatus Saccharimonas aalborgensis
0	17	0	P	200918	Thermotogae
0	17	0	C	188708	Thermotogae
0	17	0	O	2419	Thermotogales
0	17	0	F	188709	Thermotogaceae
0	16	0	G	2422	Fervidobacterium
0	16	0	S	93466	Fervidobacterium pennivorans
0	16	16	-	771875	Fervidobacterium pennivorans DSM 9078
0	1	0	G	28236	Petrotoga
0	1	0	S	69499	Petrotoga mobilis
0	1	1	-	403833	Petrotoga mobilis SJ95
0	9	0	P	200930	Deferribacteres
0	9	0	C	68337	Deferribacteres
0	9	0	O	191393	Deferribacterales
0	9	0	F	191394	Deferribacteraceae
0	7	0	G	545865	Calditerrivibrio
0	7	0	S	477976	Calditerrivibrio nitroreducens
0	7	7	-	768670	Calditerrivibrio nitroreducens DSM 19672
0	2	0	G	53572	Deferribacter
0	2	0	S	197162	Deferribacter desulfuricans
0	2	2	-	639282	Deferribacter desulfuricans SSM1
0	9	0	P	508458	Synergistetes
0	9	0	C	649775	Synergistia
0	9	0	O	649776	Synergistales
0	9	0	F	649777	Synergistaceae
0	9	0	G	81466	Aminobacterium
0	9	0	S	81468	Aminobacterium colombiense
0	9	9	-	572547	Aminobacterium colombiense DSM 12261
0	2	0	P	1297	Deinococcus-Thermus
0	2	0	C	188787	Deinococci
0	2	0	O	118964	Deinococcales
0	1	0	F	183710	Deinococcaceae
0	1	0	G	1298	Deinococcus
0	1	0	S	502394	Deinococcus gobiensis
0	1	1	-	745776	Deinococcus gobiensis I-0
0	1	0	F	332247	Trueperaceae
0	1	0	G	332248	Truepera
0	1	0	S	332249	Truepera radiovictrix
0	1	1	-	649638	Truepera radiovictrix DSM 17093
0	2	0	-	131550	Fibrobacteres/Acidobacteria group
0	2	0	P	57723	Acidobacteria
0	2	0	C	204432	Acidobacteriia
0	2	0	O	204433	Acidobacteriales
0	2	0	F	204434	Acidobacteriaceae
0	1	0	G	658061	Candidatus Koribacter
0	1	0	S	658062	Candidatus Koribacter versatilis
0	1	1	-	204669	Candidatus Koribacter versatilis Ellin345
0	1	0	G	940557	Granulicella
0	1	0	S	940614	Granulicella mallensis
0	1	1	-	682795	Granulicella mallensis MP5ACTX8
0	2	0	P	200783	Aquificae
0	2	0	C	187857	Aquificae
0	2	0	O	32069	Aquificales
0	2	0	F	64898	Aquificaceae
0	2	0	G	168657	Hydrogenobaculum
0	1	1	S	380749	Hydrogenobaculum sp. Y04AAS1
0	1	1	S	547146	Hydrogenobaculum sp. SN
0	2	0	P	203682	Planctomycetes
0	1	0	C	203683	Planctomycetia
0	1	0	O	112	Planctomycetales
0	1	0	F	126	Planctomycetaceae
0	1	0	G	466152	Singulisphaera
0	1	0	S	466153	Singulisphaera acidiphila
0	1	1	-	886293	Singulisphaera acidiphila DSM 18658
0	1	0	C	666505	Phycisphaerae
0	1	0	O	666506	Phycisphaerales
0	1	0	F	666507	Phycisphaeraceae
0	1	0	G	666508	Phycisphaera
0	1	0	S	547188	Phycisphaera mikurensis
0	1	1	-	1142394	Phycisphaera mikurensis NBRC 102666
0	1	0	P	67814	Caldiserica
0	1	0	C	693071	Caldisericia
0	1	0	O	693072	Caldisericales
0	1	0	F	693073	Caldisericaceae
0	1	0	G	693074	Caldisericum
0	1	0	S	693075	Caldisericum exile
0	1	1	-	511051	Caldisericum exile AZM16c01
0	1	0	P	67819	Armatimonadetes
0	1	0	C	1077257	Chthonomonadetes
0	1	0	O	1077263	Chthonomonadales
0	1	0	F	1077264	Chthonomonadaceae
0	1	0	G	1077265	Chthonomonas
0	1	0	S	454171	Chthonomonas calidirosea
0	1	1	-	1303518	Chthonomonas calidirosea T49
0.07	73649	50284	D	2157	Archaea
0.02	23129	734	P	28890	Euryarchaeota
0.01	14352	0	C	183939	Methanococci
0.01	14352	0	O	2182	Methanococcales
0.01	14311	32	F	2183	Methanococcaceae
0.01	11360	96	G	2184	Methanococcus
0.01	10348	0	S	2188	Methanococcus voltae
0.01	10348	10348	-	456320	Methanococcus voltae A3
0	459	0	S	42879	Methanococcus aeolicus
0	459	459	-	419665	Methanococcus aeolicus Nankai-3
0	394	0	S	2187	Methanococcus vannielii
0	394	394	-	406327	Methanococcus vannielii SB
0	63	0	S	39152	Methanococcus maripaludis
0	40	40	-	267377	Methanococcus maripaludis S2
0	11	11	-	402880	Methanococcus maripaludis C5
0	5	5	-	426368	Methanococcus maripaludis C7
0	5	5	-	1053692	Methanococcus maripaludis X1
0	2	2	-	444158	Methanococcus maripaludis C6
0	2919	0	G	155862	Methanothermococcus
0	2919	0	S	155863	Methanothermococcus okinawensis
0	2919	2919	-	647113	Methanothermococcus okinawensis IH1
0	41	0	F	196117	Methanocaldococcaceae
0	38	0	G	196118	Methanocaldococcus
0	36	0	S	73913	Methanocaldococcus vulcanius
0	36	36	-	579137	Methanocaldococcus vulcanius M7
0	2	0	S	2190	Methanocaldococcus jannaschii
0	2	2	-	243232	Methanocaldococcus jannaschii DSM 2661
0	3	0	G	196119	Methanotorris
0	3	0	S	2189	Methanotorris igneus
0	3	3	-	880724	Methanotorris igneus Kol 5
0	5106	0	C	183963	Halobacteria
0	5106	0	O	2235	Halobacteriales
0	5106	0	F	2236	Halobacteriaceae
0	2314	0	G	29287	Natronococcus
0	2314	0	S	29288	Natronococcus occultus
0	2314	2314	-	694430	Natronococcus occultus SP4
0	1751	0	G	293431	Haloquadratum
0	1751	0	S	293091	Haloquadratum walsbyi
0	1751	1751	-	362976	Haloquadratum walsbyi DSM 16790
0	869	0	G	332951	Halovivax
0	869	0	S	387341	Halovivax ruber
0	869	869	-	797302	Halovivax ruber XH-70
0	170	0	G	63742	Natrialba
0	170	0	S	13769	Natrialba magadii
0	170	170	-	547559	Natrialba magadii ATCC 43099
0	1	0	G	2256	Natronobacterium
0	1	0	S	44930	Natronobacterium gregoryi
0	1	1	-	797304	Natronobacterium gregoryi SP2
0	1	0	G	1269201	Salinarchaeum
0	1	1	S	1333523	Salinarchaeum sp. Harcht-Bsk1
0	2423	0	C	224756	Methanomicrobia
[truncated: 419 more rows]

## Sheet: C. Wolbachia taxa in phylogeny
Taxon	Common abbreviation	Host	Host lineage	Genbank accession	Source URL	PubMed ID	Citation	Notes
Wolbachia endosymbiont of Folsomia candida wFol	wFol	Folsomia candida	Arthropoda:Collembola	N/A	http://www.michaelgerth.net/news--blog/novel-exotic-wolbachia-genomes	25283608	Gerth et al 2014
Wolbachia endosymbiont of Zootermopsis nevadensis	wZoo	Zootermopsis nevadensis	Arthropoda:Dictyoptera	N/A	pers comm (M Gerth)	25283608	Gerth et al 2014
Wolbachia pipientis wAlbB	wAlbB	Aedes albopictus	Arthropoda:Diptera	CAGB00000000.1	https://www.ncbi.nlm.nih.gov/nuccore/CAGB01000000	Unpublished
Wolbachia endosymbiont of Culex molestus wPip_Mol	wPip_Mol	Culex molestus	Arthropoda:Diptera	CTEH00000000.1	https://www.ncbi.nlm.nih.gov/nuccore/CTEH01000000	Unpublished
Wolbachia endosymbiont of Culex quinquefasciatus JHB	wPip_JHB	Culex quinquefasciatus	Arthropoda:Diptera	N/A	https://www.ncbi.nlm.nih.gov/genome?LinkName=bioproject_genome&from_uid=32209	19114486	Salzberg et al 2008
Wolbachia endosymbiont of Culex quinquefasciatus Pel	wPip_Pel	Culex quinquefasciatus	Arthropoda:Diptera	AM999887.1	https://www.ncbi.nlm.nih.gov/nuccore/190356750	18550617	Klasson et al 2008
Wolbachia endosymbiont of Drosophila ananassae	wAna	Drosophila ananassae	Arthropoda:Diptera	AAGB00000000.1	https://www.ncbi.nlm.nih.gov/nuccore/AAGB01000000	15774024	Salzberg et al 2005
Wolbachia endosymbiont of Drosophila incompta wInc_Cu	wInc_Cu	Drosophila incompta	Arthropoda:Diptera	CP011148.1	https://www.ncbi.nlm.nih.gov/nuccore/1078270948	Unpublished
Wolbachia endosymbiont of Drosophila incompta wInc_SM	wInc_SM	Drosophila incompta	Arthropoda:Diptera	CP011149.1	https://www.ncbi.nlm.nih.gov/nuccore/CP011149.1	Unpublished
Wolbachia endosymbiont of Drosophila melanogaster	wMel	Drosophila melanogaster	Arthropoda:Diptera	AE017196.1	https://www.ncbi.nlm.nih.gov/nuccore/42410857	15024419	Wu et al 2004
Wolbachia pipientis wMelPop	wMelPop	Drosophila melanogaster	Arthropoda:Diptera	AQQE00000000.1	https://www.ncbi.nlm.nih.gov/nuccore/AQQE01000000	Unpublished
Wolbachia endosymbiont of Drosophila recens wRec	wRec	Drosophila recens	Arthropoda:Diptera	JQAM00000000.1	https://www.ncbi.nlm.nih.gov/nuccore/673915693	25165636	Metcalf et al 2014	annotated for this study using RAST
Wolbachia endosymbiont of Drosophila simulans	wSim	Drosophila simulans	Arthropoda:Diptera	AAGC00000000.1	https://www.ncbi.nlm.nih.gov/nuccore/AAGC01000000	Unpublished
Wolbachia endosymbiont of Drosophila simulans wAu	wAu	Drosophila simulans	Arthropoda:Diptera	LK055284.1	https://www.ncbi.nlm.nih.gov/nuccore/697262783	25341639	Sutton et al 2014
Wolbachia endosymbiont of Drosophila simulans wHa	wHa	Drosophila simulans	Arthropoda:Diptera	CP003884.1	https://www.ncbi.nlm.nih.gov/nuccore/481068109	23593012	Ellegaard et al 2013
Wolbachia endosymbiont of Drosophila simulans wNo	wNo	Drosophila simulans	Arthropoda:Diptera	CP003883.1	https://www.ncbi.nlm.nih.gov/nuccore/481066914	23593012	Ellegaard et al 2013
Wolbachia sp. wRi	wRi	Drosophila simulans	Arthropoda:Diptera	CP001391.1	https://www.ncbi.nlm.nih.gov/nuccore/225591853	19307581	Klasson et al 2009
Wolbachia endosymbiont of Drosophila subpulchrella	wSpc	Drosophila subpulchrella	Arthropoda:Diptera	NTHL00000000.1	https://www.ncbi.nlm.nih.gov/nuccore/NTHL01000000	29187976	Conner et al 2017
Wolbachia endosymbiont str. valsugana of Drosophila suzukii	wSuzi	Drosophila suzukii	Arthropoda:Diptera	NZ_CAOU00000000.2	https://www.ncbi.nlm.nih.gov/nuccore/NZ_CAOU00000000.2	23472225	Siozios et al 2013	annotated for this study using RAST
Wolbachia endosymbiont of Drosophila willistoni wWil	wWil	Drosophila willistoni	Arthropoda:Diptera	AAQP00000000.1	https://www.ncbi.nlm.nih.gov/nuccore/AAQP00000000.1	Unpublished		annotated for this study using RAST
Wolbachia endosymbiont of Glossina morsitans morsitans	wGmm	Glossina morsitans morsitans	Arthropoda:Diptera	AWUH00000000.1	https://www.ncbi.nlm.nih.gov/nuccore/AWUH01000000	29187976	Conner et al 2017
Wolbachia endosymbiont of Cimex lectularius	wCle	Cimex lectularius	Arthropoda:Hemiptera	AP013028.1	https://www.ncbi.nlm.nih.gov/nuccore/651086863	24982177	Nikoh et al 2014
Wolbachia endosymbiont of Dactylopius coccus wCoc1	wCoc1	Dactylopius coccus	Arthropoda:Hemiptera	JMCJ00000000.1	https://www.ncbi.nlm.nih.gov/nuccore/753482694	25691985	Campana et al 2015	annotated for this study using RAST
Wolbachia endosymbiont of Dactylopius coccus wDacA	wDacA	Dactylopius coccus	Arthropoda:Hemiptera	LSYX00000000.1	https://www.ncbi.nlm.nih.gov/nuccore/LSYX01000000	Unpublished
Wolbachia endosymbiont of Dactylopius coccus wDacB	wDacB	Dactylopius coccus	Arthropoda:Hemiptera	LSYY00000000.1	https://www.ncbi.nlm.nih.gov/nuccore/LSYY01000000	Unpublished
Wolbachia endosymbiont of Laodelphax striatella	wStri	Laodelphax striatella	Arthropoda:Hemiptera	LRUH00000000.1	https://www.ncbi.nlm.nih.gov/nuccore/LRUH01000000	Unpublished
Wolbachia endosymbiont of Pentalonia nigronervosa wPni	wPni	Pentalonia nigronervosa	Arthropoda:Hemiptera	N/A	http://www.michaelgerth.net/news--blog/novel-exotic-wolbachia-genomes	27734894	Brown et al 2016
Wolbachia endosymbiont of Muscidifurax uniraptor wUni	wUni-Klasson	Muscidifurax uniraptor	Arthropoda:Hymenoptera	ACFP00000000.1	https://www.ncbi.nlm.nih.gov/nuccore/ACFP00000000.1	19307581	Klasson et al 2009
Wolbachia pipientis wUni	wUni-Newton	Muscidifurax uniraptor	Arthropoda:Hymenoptera	MUJL00000000.1	https://www.ncbi.nlm.nih.gov/nuccore/MUJL01000000	27189996	Newton et al 2016
Wolbachia endosymbiont of Nasonia vitripennis wVitB	wVitB	Nasonia vitripennis	Arthropoda:Hymenoptera	AERW00000000.1	https://www.ncbi.nlm.nih.gov/nuccore/329113191	21292630	Kent et al 2011	annotated for this study using RAST
Wolbachia pipientis wVitA	wVitA	Nasonia vitripennis	Arthropoda:Hymenoptera	MUJM00000000.1	https://www.ncbi.nlm.nih.gov/nuccore/MUJM01000000	27189996	Newton et al 2016
Wolbachia endosymbiont of Nomada ferruginata wNfe	wNfe	Nomada ferruginata	Arthropoda:Hymenoptera	NZ_LYUY00000000.1	https://www.ncbi.nlm.nih.gov/nuccore/NZ_LYUY00000000.1	Unpublished		annotated for this study using RAST
Wolbachia endosymbiont of Nomada flava wNfla	wNfla	Nomada flava	Arthropoda:Hymenoptera	NZ_LYUW00000000.1	https://www.ncbi.nlm.nih.gov/nuccore/NZ_LYUW00000000.1	Unpublished		annotated for this study using RAST
Wolbachia endosymbiont of Nomada leucophthalma wNleu	wNleu	Nomada leucophthalma	Arthropoda:Hymenoptera	NZ_LYUV00000000.1	https://www.ncbi.nlm.nih.gov/nuccore/NZ_LYUV00000000.1	Unpublished		annotated for this study using RAST
Wolbachia endosymbiont of Nomada panzeri wNpa	wNpa	Nomada panzeri	Arthropoda:Hymenoptera	NZ_LYUX00000000.1	https://www.ncbi.nlm.nih.gov/nuccore/NZ_LYUX00000000.1	Unpublished		annotated for this study using RAST
Wolbachia endosymbiont of Osmia caerulescens	wOc	Osmia caerulescens	Arthropoda:Hymenoptera	N/A	http://www.michaelgerth.net/news--blog/novel-exotic-wolbachia-genomes	25283608	Gerth et al 2014
Wolbachia endosymbiont of Trichogramma pretiosum	wTpre	Trichogramma pretiosum	Arthropoda:Hymenoptera	LKEQ01000000	https://www.ncbi.nlm.nih.gov/nuccore/LKEQ01000000	Unpublished
Wolbachia endosymbiont of Armadillidium vulgare (f element)	wVulC-f	Armadillidium vulgare	Arthropoda:Isopoda	LYUU01002088.1	https://www.ncbi.nlm.nih.gov/nuccore/LYUU01002088.1	27930295	Leclerq et al 2016
Wolbachia pipientis wAus	wAus	Plutella australiana	Arthropoda:Lepidoptera	MRWX00000000.1	https://www.ncbi.nlm.nih.gov/nuccore/MRWX01000000	Unpublished
Wolbachia endosymbiont of Ctenocephalides felis	wCte	Ctenocephalides felis	Arthropoda:Siphonaptera	N/A	pers comm (M Gerth)	25283608	Gerth et al 2014
Wolbachia endosymbiont of Ctenocephalides felis wCfeJ	wCfeJ	Ctenocephalides felis	Arthropoda:Siphonaptera	N/A		This study
Wolbachia endosymbiont of Ctenocephalides felis wCfeT	wCfeT	Ctenocephalides felis	Arthropoda:Siphonaptera	N/A		This study
Wolbachia endosymbiont of Mengenilla moldrzyki	wMen	Mengenilla moldrzyki	Arthropoda:Strepsiptera	N/A	pers comm (M Gerth)	22704986	Niehuis et al 2013
Wolbachia endosymbiont of Diaphorina citri	wDi/wCit	Diaphorina citri	Athropoda:Hemiptera	AMZJ00000000.1	https://www.ncbi.nlm.nih.gov/nuccore/436410922	23166822	Saha et al 2012	annotated for this study using RAST
Wolbachia pipientis endosymbiont of Hypolimnas bolina wBol1-b	wBol1-b	Hypolimnas bolina	Athropoda:Lepidoptera	CAOH00000000.1	https://www.ncbi.nlm.nih.gov/nuccore/CAOH01000000	Unpublished		annotated for this study using RAST
Wolbachia endosymbiont of Operophtera brumata Ob_Wba	Ob_Wba (wObr?)	Operophtera brumata	Athropoda:Lepidoptera	NZ_JYPC00000000.1	https://www.ncbi.nlm.nih.gov/nuccore/NZ_JYPC00000000.1	26227816	Derks et al 2015	annotated for this study using RAST
Wolbachia endosymbiont strain TRS of Brugia malayi	wBm	Brugia malayi	Nematoda:Filarioidea	AE017321.1	https://www.ncbi.nlm.nih.gov/nuccore/58418577	15780005	Foster et al 2005
Wolbachia endosymbiont of Dirofilaria immitis wDim	wDim	Dirofilaria immitis	Nematoda:Filarioidea	CAWD000000000.1	http://www.michaelgerth.net/news--blog/novel-exotic-wolbachia-genomes	22889830	Godel et al 2012
Wolbachia endosymbiont of Litomosoides sigmodontis wLs	wLs	Litomosoides sigmodontis	Nematoda:Filarioidea	N/A	http://www.michaelgerth.net/news--blog/novel-exotic-wolbachia-genomes
Wolbachia endosymbiont of Onchocerca ochengi	wOo	Onchocerca ochengi	Nematoda:Filarioidea	HE660029.1	https://www.ncbi.nlm.nih.gov/nuccore/398649717	22919073	Darby et al 2012
Wolbachia endosymbiont of Onchocerca volvulus wOv	wOv	Onchocerca volvulus	Nematoda:Filarioidea	ADHE00000000.1	https://www.ncbi.nlm.nih.gov/nuccore/ADHE00000000.1	23525074	Desjardins et al 2013	annotated for this study using RAST
Wolbachia endosymbiont of Wuchereria bancrofti	wWb	Wuchereria bancrofti	Nematoda:Filarioidea	NJBR00000000.2	https://www.ncbi.nlm.nih.gov/nuccore/NJBR02000000	Unpublished
Wolbachia pipientis wPpe	wPpe	Pratylenchus penetrans	Nematoda:Tylenchoidea	MJMG00000000.1	https://www.ncbi.nlm.nih.gov/nuccore/MJMG01000000	Unpublished
Anaplasma centrale str. Israel				CP001759.1	https://www.ncbi.nlm.nih.gov/nuccore/CP001759.1	19854912	Herndon et al 2010	Outgroup
Anaplasma marginale str. Florida				CP001079.1	https://www.ncbi.nlm.nih.gov/nuccore/CP001079.1	1280624	Visser et al 1992	Outgroup
Ehrlichia chaffeensis str. Arkansas				CP000236.1	https://www.ncbi.nlm.nih.gov/nuccore/CP000236.1	16482227	Hotopp et al 2006	Outgroup
Ehrlichia ruminantium str. Gardel				CR925677.1	https://www.ncbi.nlm.nih.gov/nuccore/CR925677.1	16547041	Frutos, et al 2006	Outgroup
Neorickettsia helminthoeca str. Oregon				CP007481.1	https://www.ncbi.nlm.nih.gov/nuccore/CP007481.1	Unpublished		Outgroup

## Sheet: D. Newick tree
Tree file (Newick format) for phylogeny shown in Fig. 5B
(Wolbachia_endosymbiont_of_Drosophila_simulans_wNo:0.01610559648992581847,((Wolbachia_endosymbiont_of_Trichogramma_pretiosum_wTpre:0.03842508929872461010,Wolbachia_pipientis_wAlbB:0.01631319598998296275)90:0.00346220835569057035,((((((((Wolbachia_sp_wNfe:0.00072384626787438933,(Wolbachia_sp_wNpa:0.00039771909133221885,(Wolbachia_sp_wNfla:0.00000100000050002909,Wolbachia_sp_wNleu:0.000098585813855…
