# Supplementary material for: A chromosome-level assembly of the cat flea genome uncovers rampant gene duplication and genome size plasticity
Source: BMC Biol. 2020 Jun 19;18:70. doi: 10.1186/s12915-020-00802-7 (PMC7305587; doi:10.1186/s12915-020-00802-7)
Supplement: Supplementary file 8 — Additional file 8: Table S5. Coverage of corrected PacBio reads against all 16,622 polished assembly contigs. [file 12915_2020_802_MOESM8_ESM.xlsx]

## Sheet: Sheet1
Scaffold ID	Contig	Total bases (nt)	Contig length (nt)	Mean coverage (X)
NW_020536155.1	1	928714	34914	26.6
NW_020536156.1	1	241447	16316	14.7982
NW_020536157.1	1	157581	23192	6.79463
NW_020536158.1	1	227102	25236	8.99913
NW_020536159.1	1	330595	23240	14.2253
NW_020536160.1	1	1218707	39601	30.7747
NW_020536161.1	1	93269	17691	5.27212
NW_020536162.1	1	205321	20887	9.83009
NW_020536163.1	1	400009	25931	15.4259
NW_020536164.1	1	337180	27297	12.3523
NW_020536165.1	1	116355	19068	6.10211
NW_020536166.1	1	128019	15766	8.11994
NW_020536167.1	1	670933	28839	23.2648
NW_020536168.1	1	160420	15368	10.4386
NW_020536169.1	1	358509	25590	14.0097
NW_020536170.1	1	362492	22289	16.2633
NW_020536171.1	1	794509	42404	18.7367
NW_020536172.1	1	343297	19943	17.2139
NW_020536173.1	1	218551	26904	8.12336
NW_020536174.1	1	188147	17387	10.8211
NW_020536175.1	1	272647	19108	14.2687
NW_020536176.1	1	488472	27362	17.8522
NW_020536177.1	1	431498	20015	21.5587
NW_020536178.1	1	171575	16118	10.6449
NW_020536179.1	1	401630	21646	18.5545
NW_020536180.1	1	239686	29025	8.25792
NW_020536181.1	1	579422	36287	15.9678
NW_020536182.1	1	279569	26249	10.6507
NW_020536183.1	1	202209	18601	10.8709
NW_020536184.1	1	50162	13827	3.62783
NW_020536185.1	1	151852	21974	6.91053
NW_020536186.1	1	126399	19664	6.42794
NW_020536187.1	1	322034	26447	12.1766
NW_020536188.1	1	1617088	37428	43.2053
NW_020536189.1	1	656731	33946	19.3463
NW_020536190.1	1	121988	18884	6.45986
NW_020536191.1	1	460105	33056	13.919
NW_020536192.1	1	123916	26861	4.61323
NW_020536193.1	1	68733	15824	4.34359
NW_020536194.1	1	214378	18629	11.5078
NW_020536195.1	1	1110394	26247	42.3056
NW_020536196.1	1	1300992	28693	45.3418
NW_020536197.1	1	242862	22417	10.8338
NW_020536198.1	1	494011	32158	15.362
NW_020536199.1	1	305664	35413	8.63141
NW_020536200.1	1	170086	17052	9.97455
NW_020536201.1	1	615724	31103	19.7963
NW_020536202.1	1	208802	27817	7.50627
NW_020536203.1	1	358907	30512	11.7628
NW_020536204.1	1	179302	27461	6.52933
NW_020536205.1	1	1828144	53354	34.2644
NW_020536206.1	1	1734702	59803	29.0069
NW_020536207.1	1	178771	16433	10.8788
NW_020536208.1	1	5737574	51851	110.655
NW_020536209.1	1	444399	35230	12.6142
NW_020536210.1	1	3118617	41473	75.1963
NW_020536211.1	1	270364	26718	10.1192
NW_020536212.1	1	146852	27665	5.30822
NW_020536213.1	1	712170	26381	26.9956
NW_020536214.1	1	141386	18695	7.56277
NW_020536214.1	2	113234	16276	6.95711
NW_020536215.1	1	536578	21987	24.4043
NW_020536216.1	1	152909	21836	7.00261
NW_020536217.1	1	566849	27406	20.6834
NW_020536218.1	1	84446	21100	4.00218
NW_020536218.1	2	562104	23627	23.7907
NW_020536219.1	1	550805	25604	21.5125
NW_020536220.1	1	2379635	43404	54.8252
NW_020536221.1	1	1917427	36051	53.1865
NW_020536222.1	1	176141	20089	8.76803
NW_020536223.1	1	7098404	34056	208.433
NW_020536224.1	1	525670	32353	16.248
NW_020536225.1	1	544552	18550	29.3559
NW_020536226.1	1	1785375	36646	48.7195
NW_020536227.1	1	235973	24673	9.56402
NW_020536228.1	1	168148	28888	5.82069
NW_020536229.1	1	372792	22518	16.5553
NW_020536230.1	1	326653	14980	21.8059
NW_020536231.1	1	1118791	25957	43.1017
NW_020536232.1	1	282781	27175	10.4059
NW_020536233.1	1	286261	17578	16.2852
NW_020536234.1	1	282912	31649	8.93905
NW_020536235.1	1	218134	23268	9.37485
NW_020536236.1	1	737976	40971	18.0122
NW_020536237.1	1	391758	24590	15.9316
NW_020536238.1	1	1189397	27621	43.0613
NW_020536239.1	1	2175463	33486	64.9663
NW_020536240.1	1	109997	16074	6.84316
NW_020536241.1	1	135873	26226	5.18085
NW_020536242.1	1	242616	21068	11.5159
NW_020536243.1	1	824366	11314	72.8625
NW_020536244.1	1	623809	30105	20.7211
NW_020536245.1	1	2235906	37267	59.9969
NW_020536246.1	1	225298	19743	11.4115
NW_020536246.1	2	1876438	53774	34.8949
NW_020536247.1	1	887017	31621	28.0515
NW_020536247.1	2	2130913	56613	37.64
NW_020536248.1	1	3952685	31677	124.781
NW_020536249.1	1	1430051	27111	52.748
NW_020536250.1	1	157472	20222	7.78716
NW_020536251.1	1	83175	18156	4.58113
NW_020536252.1	1	265113	23635	11.217
NW_020536253.1	1	319332	28377	11.2532
NW_020536254.1	1	225967	21702	10.4123
NW_020536255.1	1	135187	15688	8.61722
NW_020536256.1	1	699901	24472	28.6001
NW_020536257.1	1	197629	18947	10.4306
NW_020536258.1	1	1905742	47387	40.2166
NW_020536259.1	1	163364	21238	7.69206
NW_020536260.1	1	2286989	21157	108.096
NW_020536261.1	1	134556	15418	8.7272
NW_020536262.1	1	197141	18944	10.4065
NW_020536263.1	1	1721896	24933	69.0609
NW_020536264.1	1	302449	40497	7.46843
NW_020536265.1	1	344355	23542	14.6273
NW_020536266.1	1	130447	15468	8.43335
NW_020536267.1	1	584941	24276	24.0954
NW_020536268.1	1	279228	27469	10.1652
NW_020536269.1	1	577862	27922	20.6956
NW_020536270.1	1	1230780	29404	41.8576
NW_020536271.1	1	736386	19953	36.906
NW_020536272.1	1	691789	30785	22.4716
NW_020536273.1	1	170720	23518	7.25912
NW_020536274.1	1	53650	15806	3.39428
NW_020536275.1	1	121879	18247	6.6794
NW_020536276.1	1	280555	19606	14.3097
NW_020536277.1	1	146261	17963	8.14235
NW_020536278.1	1	215259	24693	8.71741
NW_020536279.1	1	209439	40163	5.21472
NW_020536280.1	1	156889	17736	8.84579
NW_020536281.1	1	201242	26368	7.63205
NW_020536282.1	1	299502	35144	8.52214
NW_020536283.1	1	147520	16469	8.95744
NW_020536284.1	1	104853	24587	4.26457
NW_020536285.1	1	3043567	40433	75.2743
NW_020536286.1	1	255923	22003	11.6313
NW_020536287.1	1	186157	22084	8.4295
NW_020536288.1	1	188681	26806	7.03876
NW_020536289.1	1	998641	20397	48.9602
NW_020536290.1	1	180950	27188	6.65551
NW_020536291.1	1	132920	20448	6.50039
NW_020536292.1	1	70303	14375	4.89064
NW_020536293.1	1	427319	18684	22.8709
NW_020536294.1	1	324801	30859	10.5253
NW_020536294.1	2	250274	19476	12.8504
NW_020536295.1	1	395407	21797	18.1404
NW_020536295.1	2	564197	30903	18.257
NW_020536296.1	1	963356	32096	30.0148
NW_020536297.1	1	143644	19388	7.40891
NW_020536298.1	1	226997	33326	6.81141
NW_020536299.1	1	453573	26819	16.9124
NW_020536300.1	1	1336525	43183	30.9503
NW_020536301.1	1	261955	26346	9.94288
NW_020536302.1	1	344784	21011	16.4097
NW_020536303.1	1	643616	28688	22.435
NW_020536304.1	1	209552	24050	8.71318
NW_020536305.1	1	246165	22822	10.7863
NW_020536306.1	1	386832	28460	13.5921
NW_020536307.1	1	213329	29135	7.32209
NW_020536308.1	1	151824	15802	9.6079
NW_020536309.1	1	265467	22788	11.6494
NW_020536310.1	1	186897	18337	10.1923
NW_020536311.1	1	240990	33714	7.14807
NW_020536312.1	1	540002	33582	16.0801
NW_020536313.1	1	992941	31620	31.4023
NW_020536314.1	1	225972	26124	8.64998
NW_020536315.1	1	284245	22222	12.7912
NW_020536316.1	1	1655125	27552	60.0728
NW_020536317.1	1	218839	20869	10.4863
NW_020536318.1	1	136586	19282	7.0836
NW_020536319.1	1	414391	49303	8.40499
NW_020536320.1	1	128667	28217	4.55991
NW_020536321.1	1	644189	34890	18.4634
NW_020536322.1	1	82358	12982	6.34401
NW_020536323.1	1	625596	28777	21.7394
NW_020536324.1	1	95128	13910	6.83882
NW_020536325.1	1	187988	22738	8.26757
NW_020536326.1	1	196732	19427	10.1267
NW_020536327.1	1	98064	19975	4.90934
NW_020536328.1	1	190142	19851	9.57846
NW_020536329.1	1	329658	18349	17.966
NW_020536329.1	2	526523	32772	16.0662
NW_020536330.1	1	861771	25907	33.264
NW_020536331.1	1	157462	15740	10.0039
NW_020536332.1	1	514404	52919	9.72059
NW_020536333.1	1	332367	27392	12.1337
NW_020536334.1	1	1780920	45113	39.4769
NW_020536335.1	1	232838	30717	7.5801
NW_020536336.1	1	193315	29552	6.54152
NW_020536337.1	1	863715	25890	33.361
NW_020536338.1	1	462063	29089	15.8845
NW_020536339.1	1	479882	32611	14.7153
NW_020536340.1	1	223139	27740	8.04394
NW_020536341.1	1	261430	18133	14.4174
NW_020536342.1	1	1824540	54215	33.6538
NW_020536343.1	1	143418	18607	7.70774
NW_020536344.1	1	120920	12851	9.40938
NW_020536345.1	1	739945	30937	23.9178
NW_020536346.1	1	575906	22988	25.0525
NW_020536347.1	1	103718	17071	6.07568
NW_020536348.1	1	189806	18682	10.1598
NW_020536349.1	1	691366	39034	17.7119
NW_020536349.1	2	207962	15921	13.0621
NW_020536350.1	1	172647	19081	9.04811
NW_020536351.1	1	173058	20285	8.53133
NW_020536352.1	1	280535	32746	8.567
NW_020536353.1	1	577914	22829	25.3149
NW_020536354.1	1	154547	21928	7.04793
NW_020536354.1	2	79663	17566	4.53507
NW_020536355.1	1	652860	48233	13.5355
NW_020536355.1	2	1701437	84474	20.1415
NW_020536356.1	1	574787	52957	10.8538
NW_020536357.1	1	511798	29752	17.2021
NW_020536358.1	1	260614	20448	12.7452
NW_020536358.1	2	572962	34270	16.7191
NW_020536358.1	3	1009778	58112	17.3764
NW_020536359.1	1	1003209	25679	39.0673
NW_020536360.1	1	86753	17797	4.87459
NW_020536361.1	1	902176	33774	26.7121
NW_020536362.1	1	117851	23233	5.07257
NW_020536362.1	2	162508	30029	5.4117
NW_020536363.1	1	1478545	27977	52.8486
NW_020536364.1	1	388084	22360	17.3562
NW_020536365.1	1	413915	21701	19.0735
NW_020536366.1	1	478602	41207	11.6146
NW_020536367.1	1	1115917	22899	48.7321
NW_020536368.1	1	151860	20275	7.49001
NW_020536369.1	1	67287	12919	5.20838
NW_020536370.1	1	163817	17239	9.5027
NW_020536371.1	1	831264	27697	30.0128
NW_020536372.1	1	206621	21903	9.43346
NW_020536373.1	1	200939	16097	12.483
NW_020536374.1	1	293097	18819	15.5745
NW_020536375.1	1	1081779	34993	30.9142
NW_020536376.1	1	406713	19744	20.5993
NW_020536377.1	1	447663	20387	21.9583
NW_020536378.1	1	1391138	31600	44.0234
NW_020536379.1	1	232448	26815	8.66858
NW_020536380.1	1	136892	21345	6.41331
NW_020536381.1	1	239121	17548	13.6267
NW_020536382.1	1	271690	20931	12.9803
NW_020536383.1	1	312550	24024	13.0099
NW_020536384.1	1	395766	33221	11.9131
NW_020536385.1	1	73927	18253	4.05013
NW_020536386.1	1	310554	18226	17.0391
NW_020536387.1	1	90136	16685	5.40222
NW_020536388.1	1	352460	20652	17.0666
NW_020536389.1	1	89584	15000	5.97227
NW_020536390.1	1	202259	25421	7.95637
NW_020536391.1	1	817221	43113	18.9553
NW_020536392.1	1	619480	29862	20.7448
NW_020536393.1	1	120769	22196	5.44103
NW_020536394.1	1	348286	23490	14.827
NW_020536395.1	1	212086	23734	8.93596
NW_020536396.1	1	131950	12418	10.6257
NW_020536397.1	1	234267	18404	12.7291
NW_020536398.1	1	1188307	42150	28.1923
NW_020536399.1	1	188102	27754	6.77747
NW_020536400.1	1	233794	19621	11.9155
NW_020536401.1	1	530732	42840	12.3887
NW_020536402.1	1	294997	24102	12.2395
NW_020536403.1	1	123007	18887	6.51279
NW_020536404.1	1	57748	16953	3.40636
NW_020536405.1	1	146247	22150	6.60257
NW_020536406.1	1	1546025	54377	28.4316
NW_020536407.1	1	357713	27605	12.9583
NW_020536408.1	1	1627348	54947	29.6167
NW_020536409.1	1	1324369	63539	20.8434
NW_020536410.1	1	240477	23819	10.096
NW_020536411.1	1	1080850	30845	35.0413
NW_020536412.1	1	378721	24165	15.6723
NW_020536413.1	1	286499	22375	12.8044
NW_020536414.1	1	189473	25420	7.4537
NW_020536414.1	2	148922	16440	9.05852
NW_020536415.1	1	196196	24325	8.06561
NW_020536416.1	1	256540	23391	10.9675
NW_020536417.1	1	640502	30062	21.306
NW_020536418.1	1	1185225	26186	45.2618
NW_020536419.1	1	421570	38905	10.8359
NW_020536420.1	1	51316	15943	3.21872
NW_020536421.1	1	380168	23206	16.3823
NW_020536422.1	1	419603	27203	15.4249
NW_020536423.1	1	479031	31006	15.4496
NW_020536424.1	1	117722	20075	5.86411
NW_020536424.1	2	716934	68739	10.4298
NW_020536424.1	3	150365	17753	8.46984
NW_020536424.1	4	220549	22332	9.87592
NW_020536425.1	1	226742	25242	8.98273
NW_020536426.1	1	387374	14579	26.5707
NW_020536427.1	1	143268	16996	8.42951
NW_020536427.1	2	247013	18944	13.0391
NW_020536427.1	3	774975	53296	14.541
NW_020536427.1	4	274689	27036	10.1601
NW_020536428.1	1	1718956	60143	28.5811
NW_020536429.1	1	341424	22876	14.925
NW_020536430.1	1	281104	20173	13.9347
NW_020536431.1	1	377735	22924	16.4777
NW_020536432.1	1	60623	14001	4.32991
NW_020536433.1	1	1372245	73591	18.6469
NW_020536434.1	1	593111	24804	23.9119
NW_020536435.1	1	131048	12883	10.1722
NW_020536436.1	1	134221	21471	6.25127
NW_020536437.1	1	138948	20014	6.94254
NW_020536438.1	1	254442	29480	8.631
NW_020536439.1	1	72438	13211	5.48316
NW_020536440.1	1	134936	19500	6.91979
NW_020536441.1	1	197725	17069	11.5839
NW_020536442.1	1	659420	57426	11.483
NW_020536443.1	1	311226	25017	12.4406
NW_020536444.1	1	6143774	79714	77.0727
NW_020536445.1	1	122299	13094	9.34008
NW_020536446.1	1	709367	24454	29.0082
NW_020536447.1	1	144703	15256	9.48499
NW_020536448.1	1	96832	19086	5.07346
NW_020536449.1	1	316944	25290	12.5324
NW_020536450.1	1	354392	23388	15.1527
NW_020536451.1	1	232341	21780	10.6676
NW_020536452.1	1	234842	24518	9.57835
NW_020536453.1	1	965449	24953	38.6907
NW_020536453.1	2	2124254	68929	30.818
NW_020536454.1	1	356249	19184	18.5701
NW_020536455.1	1	189581	23326	8.12745
NW_020536456.1	1	88708	17110	5.18457
NW_020536457.1	1	189067	24624	7.67816
NW_020536458.1	1	268928	30998	8.67566
NW_020536459.1	1	177270	17760	9.98142
NW_020536460.1	1	373511	24362	15.3317
NW_020536461.1	1	356015	27916	12.7531
NW_020536462.1	1	463604	29936	15.4865
NW_020536463.1	1	225913	24279	9.30487
NW_020536464.1	1	198136	17747	11.1645
NW_020536465.1	1	79051	17360	4.55363
NW_020536466.1	1	414103	37243	11.1189
NW_020536467.1	1	230904	13565	17.022
NW_020536468.1	1	401451	21766	18.4439
NW_020536469.1	1	154176	17839	8.64264
NW_020536470.1	1	604713	26185	23.0939
NW_020536471.1	1	376819	26224	14.3692
NW_020536471.1	2	63506	17172	3.69823
NW_020536472.1	1	176342	27992	6.29973
NW_020536473.1	1	553904	22001	25.1763
NW_020536474.1	1	157793	19680	8.01794
NW_020536475.1	1	196178	16860	11.6357
NW_020536476.1	1	20672776	48650	424.929
NW_020536477.1	1	333596	33360	9.99988
NW_020536478.1	1	88809	12278	7.23318
NW_020536479.1	1	380754	26591	14.3189
NW_020536480.1	1	797858	43579	18.3083
NW_020536481.1	1	295842	23697	12.4844
NW_020536482.1	1	1114979	18608	59.9193
NW_020536483.1	1	145919	13875	10.5167
NW_020536484.1	1	186041	22294	8.34489
NW_020536485.1	1	708395	26085	27.1572
NW_020536486.1	1	113197	17220	6.57358
NW_020536487.1	1	716447	33146	21.6149
NW_020536488.1	1	269019	27231	9.87915
NW_020536489.1	1	232659	25865	8.99513
NW_020536490.1	1	123379	18169	6.79063
NW_020536491.1	1	237653	24347	9.76108
NW_020536492.1	1	294901	22436	13.1441
NW_020536493.1	1	138418	15716	8.80746
NW_020536494.1	1	304828	48434	6.29368
NW_020536495.1	1	220440	31386	7.02351
NW_020536496.1	1	427572	42605	10.0357
NW_020536497.1	1	1301652	23604	55.1454
NW_020536498.1	1	68615	23375	2.9354
NW_020536499.1	1	228695	24948	9.16687
NW_020536500.1	1	165962	17711	9.37056
NW_020536501.1	1	327617	40518	8.08571
NW_020536502.1	1	2240087	37408	59.8826
NW_020536503.1	1	396397	25308	15.6629
NW_020536504.1	1	282095	22015	12.8138
NW_020536505.1	1	21546608	31609	681.661
NW_020536506.1	1	596894	25160	23.7239
NW_020536507.1	1	652178	26835	24.3033
NW_020536508.1	1	189801	29225	6.49447
NW_020536509.1	1	370546	24413	15.1782
NW_020536510.1	1	259622	20382	12.7378
NW_020536511.1	1	201411	19455	10.3527
NW_020536512.1	1	443509	28523	15.5492
NW_020536513.1	1	6405089	30885	207.385
NW_020536514.1	1	577021	42183	13.679
NW_020536515.1	1	170142	20182	8.43038
NW_020536516.1	1	169562	20169	8.40706
NW_020536517.1	1	235590	26394	8.92589
NW_020536518.1	1	160306	17895	8.95814
NW_020536519.1	1	201647	18240	11.0552
NW_020536520.1	1	168832	32886	5.13386
NW_020536521.1	1	222974	22177	10.0543
NW_020536522.1	1	714976	15798	45.2574
NW_020536523.1	1	793530	42718	18.576
NW_020536524.1	1	188665	23222	8.12441
NW_020536525.1	1	1001474	52604	19.038
NW_020536526.1	1	311344	25347	12.2833
NW_020536527.1	1	269719	29230	9.22747
NW_020536528.1	1	596421	33813	17.6388
NW_020536528.1	2	457881	41908	10.9259
NW_020536528.1	3	2186450	75703	28.8819
NW_020536528.1	4	168338	18756	8.97515
NW_020536529.1	1	758068	30399	24.9373
NW_020536530.1	1	342765	21864	15.6771
NW_020536531.1	1	129092	17513	7.37121
NW_020536532.1	1	260207	22595	11.5161
NW_020536532.1	2	195295	17328	11.2705
NW_020536533.1	1	69455	16711	4.15624
NW_020536534.1	1	96475	16533	5.8353
NW_020536535.1	1	71008	19567	3.62897
NW_020536536.1	1	189484	21305	8.89387
NW_020536537.1	1	878883	30385	28.9249
NW_020536538.1	1	329291	17575	18.7363
NW_020536539.1	1	405217	29578	13.6999
NW_020536540.1	1	148209	27124	5.46413
NW_020536541.1	1	81798	13979	5.85149
NW_020536542.1	1	381584	23763	16.0579
NW_020536543.1	1	365208	35746	10.2168
NW_020536543.1	2	331354	24683	13.4244
NW_020536544.1	1	357036	17775	20.0864
NW_020536545.1	1	324204	19477	16.6455
NW_020536546.1	1	211046	27406	7.70072
NW_020536547.1	1	325739	26857	12.1286
NW_020536548.1	1	342469	28660	11.9494
NW_020536549.1	1	249978	26666	9.37441
NW_020536550.1	1	377979	24716	15.2929
NW_020536551.1	1	132410	21185	6.25018
NW_020536552.1	1	130227	16635	7.82849
NW_020536553.1	1	426178	14540	29.3107
NW_020536554.1	1	938908	36935	25.4205
NW_020536554.1	2	518713	29640	17.5004
NW_020536555.1	1	360372	28273	12.7462
NW_020536556.1	1	300645	35298	8.51734
NW_020536557.1	1	344236	19030	18.0891
NW_020536558.1	1	106849	16636	6.42276
NW_020536559.1	1	486950	22951	21.2169
NW_020536560.1	1	516856	23646	21.8581
NW_020536561.1	1	479618	40412	11.8682
NW_020536562.1	1	76870	15856	4.84801
NW_020536563.1	1	349904	28505	12.2752
NW_020536564.1	1	149468	19063	7.84074
NW_020536565.1	1	296346	22367	13.2493
NW_020536566.1	1	279743	21120	13.2454
NW_020536566.1	2	114523	19898	5.7555
NW_020536567.1	1	198326	24766	8.00799
NW_020536568.1	1	200354	22261	9.00022
NW_020536569.1	1	146766	20569	7.1353
NW_020536570.1	1	867711	47611	18.225
NW_020536571.1	1	777983	38100	20.4195
NW_020536571.1	2	616713	14638	42.131
NW_020536571.1	3	2885267	115917	24.8908
NW_020536572.1	1	1568585	40673	38.5658
NW_020536573.1	1	127634	25589	4.98785
NW_020536574.1	1	2588436	31225	82.8963
NW_020536575.1	1	532293	28381	18.7553
NW_020536576.1	1	219146	15140	14.4746
NW_020536577.1	1	747445	76471	9.77423
NW_020536578.1	1	1153534	58873	19.5936
NW_020536579.1	1	1011476	35348	28.6148
NW_020536580.1	1	652186	26098	24.9899
NW_020536581.1	1	334974	29332	11.4201
NW_020536582.1	1	130900	21021	6.22711
NW_020536583.1	1	246259	19382	12.7056
NW_020536584.1	1	125048	20597	6.07118
NW_020536585.1	1	691986	24259	28.5249
NW_020536586.1	1	341388	19319	17.6711
NW_020536587.1	1	904375	46584	19.4139
NW_020536588.1	1	1396753	42680	32.7262
NW_020536589.1	1	196412	17497	11.2255
NW_020536590.1	1	331140	18465	17.9334
NW_020536591.1	1	1281390	39116	32.7587
NW_020536592.1	1	101751	17798	5.71699
NW_020536593.1	1	48814	18110	2.69542
NW_020536594.1	1	201218	23619	8.51933
NW_020536595.1	1	560370	41686	13.4426
NW_020536596.1	1	173614	24379	7.12146
NW_020536597.1	1	982393	25981	37.812
NW_020536598.1	1	754955	19351	39.0137
NW_020536599.1	1	416117	22260	18.6935
NW_020536600.1	1	77705	12583	6.1754
NW_020536601.1	1	186332	18667	9.98189
NW_020536602.1	1	97903	14443	6.77858
NW_020536603.1	1	243973	18962	12.8664
NW_020536604.1	1	1206129	26485	45.5401
NW_020536605.1	1	103170	11378	9.0675
NW_020536605.1	2	460046	48371	9.51078
NW_020536605.1	3	925773	65804	14.0686
NW_020536606.1	1	903570	25827	34.9855
NW_020536607.1	1	403379	23583	17.1047
NW_020536608.1	1	446881	36182	12.3509
NW_020536609.1	1	143165	21264	6.73274
NW_020536610.1	1	158949	14761	10.7682
NW_020536611.1	1	136256	17236	7.90531
NW_020536612.1	1	140440	22711	6.18379
NW_020536613.1	1	968623	25571	37.8797
NW_020536614.1	1	156331	15571	10.0399
NW_020536615.1	1	113039	17915	6.30974
NW_020536616.1	1	119864	17523	6.84038
NW_020536617.1	1	155854	18640	8.36127
NW_020536618.1	1	148021	24982	5.92511
NW_020536619.1	1	73741	13493	5.46513
NW_020536620.1	1	464602	30188	15.3903
NW_020536621.1	1	493409	37550	13.1401
NW_020536622.1	1	588572	34422	17.0987
NW_020536623.1	1	514036	29141	17.6396
NW_020536624.1	1	62957	12640	4.98078
NW_020536625.1	1	328173	21497	15.266
NW_020536626.1	1	246991	32806	7.52884
NW_020536626.1	2	165360	22319	7.40893
NW_020536627.1	1	78929	16841	4.68672
NW_020536628.1	1	278192	17831	15.6016
NW_020536629.1	1	313202	26491	11.823
NW_020536630.1	1	109475	19422	5.63665
NW_020536631.1	1	176275	20236	8.71096
NW_020536632.1	1	577301	35523	16.2515
NW_020536633.1	1	341449	20798	16.4174
NW_020536634.1	1	231395	23992	9.64467
NW_020536635.1	1	267745	27783	9.63701
NW_020536636.1	1	264909	21873	12.1112
NW_020536637.1	1	461272	29741	15.5096
NW_020536638.1	1	197647	21384	9.24275
NW_020536639.1	1	115729	24861	4.65504
NW_020536640.1	1	86109	12210	7.05233
NW_020536641.1	1	244038	20052	12.1703
NW_020536642.1	1	2894857	42399	68.2765
NW_020536643.1	1	189155	21382	8.84646
NW_020536644.1	1	577009	30576	18.8713
NW_020536645.1	1	48878	12291	3.97673
NW_020536646.1	1	53407	15128	3.53034
NW_020536647.1	1	470854	22707	20.7361
NW_020536648.1	1	110671	20338	5.44159
NW_020536649.1	1	149771	23442	6.389
NW_020536650.1	1	555128	25020	22.1874
NW_020536651.1	1	903882	64981	13.9099
NW_020536652.1	1	297188	27844	10.6733
NW_020536653.1	1	230550	17388	13.2591
NW_020536654.1	1	649516	29613	21.9335
NW_020536655.1	1	78867	19049	4.14022
NW_020536656.1	1	132040	14303	9.23163
NW_020536657.1	1	553217	30583	18.089
NW_020536658.1	1	792532	26864	29.5016
NW_020536659.1	1	112775	20558	5.4857
NW_020536659.1	2	344881	43278	7.96897
NW_020536659.1	3	376264	35013	10.7464
NW_020536659.1	4	259688	18393	14.1188
NW_020536660.1	1	402566	16656	24.1694
NW_020536661.1	1	730279	26291	27.7768
NW_020536662.1	1	185872	24757	7.50786
NW_020536663.1	1	358600	32509	11.0308
NW_020536664.1	1	387430	18130	21.3696
NW_020536664.1	2	237804	23752	10.012
NW_020536665.1	1	320336	29525	10.8497
NW_020536666.1	1	311492	26452	11.7757
NW_020536667.1	1	732369	50502	14.5018
NW_020536667.1	2	282113	30831	9.1503
NW_020536668.1	1	232051	31941	7.26499
NW_020536669.1	1	385197	20863	18.4632
NW_020536670.1	1	192274	24996	7.69219
NW_020536671.1	1	715059	30522	23.4277
NW_020536672.1	1	146497	14933	9.81029
NW_020536673.1	1	255983	31312	8.17524
NW_020536673.1	2	1064855	84906	12.5416
NW_020536674.1	1	521546	30874	16.8927
NW_020536675.1	1	97546	16542	5.89687
NW_020536676.1	1	234107	21609	10.8338
NW_020536677.1	1	237756	27117	8.76778
NW_020536678.1	1	193994	24448	7.93496
NW_020536679.1	1	118480	19956	5.93706
NW_020536680.1	1	146485	12465	11.7517
NW_020536681.1	1	162199	20618	7.86686
NW_020536682.1	1	167490	22443	7.46291
NW_020536682.1	2	337632	34455	9.79922
NW_020536683.1	1	141768	24361	5.81947
NW_020536684.1	1	71638	18448	3.88324
NW_020536685.1	1	762461	33011	23.0972
NW_020536686.1	1	593152	32128	18.4622
NW_020536687.1	1	121695	16505	7.37322
NW_020536688.1	1	154604	16568	9.33148
NW_020536689.1	1	1000303	44259	22.6011
NW_020536690.1	1	359996	19650	18.3204
NW_020536691.1	1	138837	22437	6.18786
NW_020536692.1	1	802035	33715	23.7887
NW_020536693.1	1	979713	64408	15.211
NW_020536694.1	1	538230	20950	25.6912
NW_020536695.1	1	466740	28057	16.6354
NW_020536696.1	1	104448	17965	5.81397
NW_020536697.1	1	622949	31333	19.8816
NW_020536698.1	1	282837	29809	9.48831
NW_020536699.1	1	1175687	18366	64.0143
NW_020536700.1	1	266954	23535	11.3429
NW_020536701.1	1	325581	27483	11.8466
NW_020536701.1	2	1124	4498	0.249889
NW_020536702.1	1	130925	13272	9.86475
NW_020536703.1	1	112850	17955	6.28516
NW_020536704.1	1	412873	28637	14.4175
NW_020536704.1	2	275603	30929	8.91083
NW_020536705.1	1	1680285	45696	36.7709
NW_020536706.1	1	243224	35068	6.93578
NW_020536707.1	1	174140	20064	8.67923
NW_020536708.1	1	414822	46207	8.97747
NW_020536709.1	1	888579	33444	26.5692
NW_020536710.1	1	719749	42810	16.8126
NW_020536711.1	1	460944	25671	17.9558
NW_020536712.1	1	148016	25770	5.74373
NW_020536713.1	1	154709	17750	8.716
NW_020536714.1	1	318415	18451	17.2573
NW_020536715.1	1	363687	26328	13.8137
NW_020536716.1	1	323857	23678	13.6775
NW_020536717.1	1	167384	21791	7.68134
NW_020536718.1	1	302802	29952	10.1096
NW_020536719.1	1	143318	19420	7.37992
NW_020536720.1	1	140020	15933	8.78805
NW_020536721.1	1	226894	26693	8.50013
NW_020536722.1	1	771565	32946	23.4191
NW_020536723.1	1	325756	17370	18.7539
NW_020536724.1	1	220275	19518	11.2857
NW_020536725.1	1	1026958	43418	23.6528
NW_020536726.1	1	153131	17841	8.5831
NW_020536727.1	1	153540	17595	8.72634
NW_020536728.1	1	95704	13830	6.92003
NW_020536729.1	1	711046	38260	18.5846
NW_020536730.1	1	385819	17510	22.0342
NW_020536731.1	1	47648	13696	3.47897
NW_020536732.1	1	184646	17779	10.3856
NW_020536732.1	2	79623	18313	4.34789
NW_020536733.1	1	143913	20352	7.0712
NW_020536734.1	1	659103	24260	27.1683
NW_020536735.1	1	597518	19949	29.9523
NW_020536736.1	1	253132	22154	11.426
NW_020536737.1	1	210412	24435	8.61109
NW_020536738.1	1	489245	31916	15.3291
NW_020536739.1	1	78313	17120	4.57436
NW_020536740.1	1	40147	12227	3.28347
NW_020536741.1	1	334185	23489	14.2273
NW_020536742.1	1	1812889	22614	80.1667
NW_020536743.1	1	351241	24832	14.1447
NW_020536744.1	1	256368	25114	10.2082
NW_020536745.1	1	178037	21364	8.3335
NW_020536746.1	1	430241	37039	11.6159
NW_020536747.1	1	254215	32306	7.86897
NW_020536748.1	1	90886	17919	5.07205
NW_020536749.1	1	336485	26953	12.4841
NW_020536750.1	1	214661	20569	10.4361
NW_020536751.1	1	110371	19280	5.72464
NW_020536752.1	1	1115426	24844	44.8972
NW_020536753.1	1	409330	27043	15.1363
NW_020536754.1	1	279171	20494	13.6221
NW_020536755.1	1	243479	19860	12.2598
NW_020536756.1	1	466007	43115	10.8085
NW_020536757.1	1	484782	21215	22.8509
NW_020536758.1	1	287456	25790	11.146
NW_020536759.1	1	431273	42509	10.1455
NW_020536759.1	2	66872	15590	4.28942
NW_020536760.1	1	117368	20870	5.62377
NW_020536761.1	1	969835	25280	38.3637
NW_020536762.1	1	163498	22006	7.4297
NW_020536763.1	1	104396	24800	4.20952
NW_020536764.1	1	701913	23827	29.4587
NW_020536765.1	1	2736062	22202	123.235
NW_020536766.1	1	75998	16345	4.64962
NW_020536767.1	1	180803	23114	7.82223
NW_020536768.1	1	848832	27439	30.9352
NW_020536769.1	1	275554	28425	9.69407
NW_020536770.1	1	600102	50578	11.8649
NW_020536771.1	1	387988	23505	16.5066
NW_020536772.1	1	60643	15080	4.02142
NW_020536773.1	1	46215	18728	2.4677
NW_020536774.1	1	475729	24568	19.3638
NW_020536775.1	1	1939284	93349	20.7746
NW_020536776.1	1	252250	21123	11.942
NW_020536777.1	1	289048	22514	12.8386
NW_020536778.1	1	180612	21373	8.45047
NW_020536779.1	1	71695	13047	5.49513
NW_020536780.1	1	925463	47677	19.4111
NW_020536781.1	1	299449	24558	12.1935
NW_020536782.1	1	306889	28310	10.8403
NW_020536783.1	1	241762	24416	9.90179
NW_020536783.1	2	712382	42112	16.9164
NW_020536784.1	1	748285	30881	24.2312
NW_020536784.1	2	2286	1332	1.71622
NW_020536785.1	1	258247	23648	10.9205
NW_020536786.1	1	116105	16748	6.93247
NW_020536787.1	1	596741	34768	17.1635
NW_020536787.1	2	156217	24335	6.41944
NW_020536788.1	1	529784	27090	19.5564
NW_020536789.1	1	206545	24117	8.56429
NW_020536790.1	1	114683	14139	8.11111
NW_020536791.1	1	166411	24308	6.84594
NW_020536792.1	1	465945	35749	13.0338
NW_020536793.1	1	186602	15553	11.9978
NW_020536794.1	1	168952	23761	7.11048
NW_020536795.1	1	223242	22129	10.0882
NW_020536796.1	1	48511	10672	4.54563
NW_020536797.1	1	194180	29419	6.6005
NW_020536798.1	1	61212	15299	4.00105
NW_020536799.1	1	154811	17390	8.9023
NW_020536800.1	1	80888	14534	5.56543
NW_020536801.1	1	315395	38494	8.19335
NW_020536802.1	1	140287	17331	8.09457
NW_020536803.1	1	197329	20417	9.66494
NW_020536804.1	1	104558	14701	7.11231
NW_020536805.1	1	191747	24414	7.85398
NW_020536806.1	1	46680	14661	3.18396
NW_020536807.1	1	71583	23973	2.98598
NW_020536808.1	1	303278	23390	12.9661
NW_020536809.1	1	322318	17754	18.1547
NW_020536810.1	1	192941	20368	9.47275
NW_020536811.1	1	302430	27416	11.0311
NW_020536812.1	1	259473	28187	9.20541
NW_020536813.1	1	289458	28636	10.1082
NW_020536814.1	1	193240	22364	8.64067
NW_020536815.1	1	28337	15352	1.84582
NW_020536816.1	1	473322	21162	22.3666
NW_020536817.1	1	575539	27177	21.1774
NW_020536818.1	1	229269	15763	14.5448
NW_020536818.1	2	256167	22218	11.5297
NW_020536818.1	3	197796	22671	8.72463
NW_020536819.1	1	83935	17101	4.90819
NW_020536820.1	1	117809	24870	4.73699
NW_020536821.1	1	129426	18484	7.00206
NW_020536822.1	1	554013	32532	17.0298
NW_020536823.1	1	60916	19860	3.06727
NW_020536824.1	1	860267	41576	20.6914
NW_020536825.1	1	514449	35285	14.5798
NW_020536825.1	2	241447	23062	10.4695
NW_020536826.1	1	372061	37045	10.0435
NW_020536827.1	1	289112	18109	15.9651
NW_020536828.1	1	1730990	66379	26.0774
NW_020536829.1	1	133362	16787	7.94436
NW_020536830.1	1	290375	25691	11.3026
NW_020536831.1	1	340207	25667	13.2546
NW_020536832.1	1	660732	33158	19.9268
NW_020536833.1	1	473407	24471	19.3456
NW_020536834.1	1	85741	11850	7.23553
NW_020536835.1	1	1063020	22961	46.2968
NW_020536836.1	1	1298397	90049	14.4188
NW_020536837.1	1	272681	28873	9.44415
NW_020536838.1	1	445780	18858	23.6388
NW_020536839.1	1	3721817	74348	50.0594
NW_020536840.1	1	244828	19477	12.5701
NW_020536840.1	2	307206	27271	11.2649
NW_020536841.1	1	597200	22211	26.8876
NW_020536842.1	1	213936	20794	10.2884
NW_020536843.1	1	1762368	47158	37.3716
NW_020536844.1	1	336978	19839	16.9856
NW_020536845.1	1	294064	28689	10.2501
NW_020536846.1	1	147105	21330	6.89662
NW_020536847.1	1	143733	21130	6.80232
NW_020536848.1	1	135263	19235	7.03213
NW_020536849.1	1	1480670	44620	33.184
NW_020536850.1	1	215474	20489	10.5166
NW_020536851.1	1	185268	16381	11.3099
NW_020536852.1	1	125498	17713	7.08508
NW_020536853.1	1	835412	57555	14.515
NW_020536854.1	1	249270	20817	11.9743
NW_020536855.1	1	280858	23043	12.1884
NW_020536856.1	1	158507	20373	7.78025
NW_020536857.1	1	97059	18884	5.13975
NW_020536858.1	1	688552	49710	13.8514
NW_020536859.1	1	275680	28600	9.63916
NW_020536860.1	1	440910	28914	15.249
NW_020536861.1	1	752253	40428	18.6072
NW_020536862.1	1	452056	48520	9.3169
NW_020536863.1	1	199332	20841	9.56442
NW_020536864.1	1	41926	13415	3.12531
NW_020536865.1	1	82803	17889	4.62871
NW_020536866.1	1	275918	31871	8.65734
NW_020536867.1	1	63793	15126	4.21744
NW_020536868.1	1	218502	18810	11.6163
NW_020536869.1	1	1302506	19175	67.9273
NW_020536870.1	1	359285	30547	11.7617
NW_020536871.1	1	8543783	107925	79.1641
NW_020536872.1	1	163358	17516	9.32622
NW_020536873.1	1	823105	45536	18.0759
NW_020536874.1	1	220354	21318	10.3365
NW_020536875.1	1	142863	13863	10.3053
NW_020536876.1	1	95535	20080	4.75772
NW_020536877.1	1	355425	37398	9.50385
NW_020536878.1	1	119875	23031	5.20494
NW_020536879.1	1	397873	32303	12.3169
NW_020536880.1	1	248038	25976	9.54874
NW_020536881.1	1	736713	29798	24.7236
NW_020536882.1	1	110289	22196	4.96887
NW_020536883.1	1	111536	24422	4.56703
NW_020536883.1	2	86469	8670	9.97336
NW_020536883.1	3	734027	29767	24.6591
NW_020536884.1	1	57481	23665	2.42895
NW_020536885.1	1	154345	16230	9.50986
NW_020536886.1	1	177426	17475	10.1531
NW_020536887.1	1	171933	19817	8.67604
NW_020536887.1	2	384703	42371	9.07939
NW_020536888.1	1	353422	23296	15.1709
NW_020536889.1	1	618191	33405	18.5059
NW_020536890.1	1	125452	16359	7.66868
NW_020536891.1	1	170878	15801	10.8144
NW_020536892.1	1	174215	17379	10.0245
NW_020536892.1	2	1455920	103268	14.0985
NW_020536893.1	1	206605	21351	9.6766
NW_020536894.1	1	1410245	44138	31.9508
NW_020536895.1	1	402482	26158	15.3866
NW_020536896.1	1	289878	20986	13.8129
NW_020536897.1	1	253202	19330	13.0989
NW_020536898.1	1	51194	12422	4.12124
NW_020536899.1	1	119743	19492	6.14319
NW_020536900.1	1	75751	13792	5.49239
NW_020536901.1	1	199165	26661	7.47027
NW_020536902.1	1	68792	18536	3.71126
NW_020536903.1	1	779735	26293	29.6556
NW_020536904.1	1	1242575	22445	55.3609
NW_020536905.1	1	1144023	27799	41.1534
NW_020536906.1	1	173580	24233	7.16296
NW_020536907.1	1	353852	28163	12.5644
NW_020536908.1	1	3111062	24273	128.17
NW_020536909.1	1	183645	21797	8.42524
NW_020536910.1	1	668263	39170	17.0606
NW_020536911.1	1	76533	16885	4.5326
NW_020536912.1	1	393466	26161	15.0402
NW_020536912.1	2	2499456	80657	30.9887
NW_020536912.1	3	512465	33673	15.2189
NW_020536912.1	4	2365464	89770	26.3503
NW_020536912.1	5	400395	19592	20.4367
NW_020536912.1	6	522360	21603	24.18
NW_020536912.1	7	2735557	56286	48.601
NW_020536913.1	1	161351	19097	8.44902
NW_020536914.1	1	244202	26820	9.10522
NW_020536915.1	1	92683	19619	4.72414
NW_020536916.1	1	269699	24737	10.9027
NW_020536917.1	1	277729	26737	10.3874
NW_020536917.1	2	453791	25526	17.7776
NW_020536918.1	1	283116	23621	11.9858
NW_020536919.1	1	187542	23169	8.09452
NW_020536920.1	1	1880313	38918	48.3147
NW_020536921.1	1	438920	20462	21.4505
NW_020536922.1	1	603023	15750	38.2872
NW_020536922.1	2	14573	9952	1.46433
NW_020536923.1	1	604167	32822	18.4074
NW_020536924.1	1	323969	23164	13.9859
NW_020536925.1	1	82341	19860	4.14607
NW_020536925.1	2	187429	22140	8.46563
NW_020536926.1	1	159834	26626	6.00293
NW_020536927.1	1	339677	23916	14.2029
NW_020536928.1	1	129510	22083	5.86469
NW_020536929.1	1	639044	38587	16.5611
NW_020536929.1	2	992186	32432	30.5928
NW_020536930.1	1	322133	32236	9.99296
NW_020536931.1	1	355034	19676	18.044
NW_020536932.1	1	334282	22910	14.5911
NW_020536933.1	1	1356769	48948	27.7186
NW_020536934.1	1	160208	17237	9.29442
NW_020536935.1	1	277661	25423	10.9216
NW_020536936.1	1	137575	17593	7.81987
NW_020536937.1	1	126322	16531	7.64152
NW_020536938.1	1	34945	15900	2.1978
NW_020536939.1	1	125299	19544	6.41112
NW_020536940.1	1	549420	24801	22.1531
NW_020536941.1	1	224050	21801	10.2771
NW_020536942.1	1	1350838	35763	37.7719
NW_020536943.1	1	130819	15355	8.51964
NW_020536944.1	1	147457	18468	7.98446
NW_020536945.1	1	330061	25560	12.9132
NW_020536946.1	1	260757	9991	26.0992
NW_020536947.1	1	344395	27433	12.554
NW_020536947.1	2	554941	31515	17.6088
NW_020536947.1	3	838034	50640	16.5489
NW_020536948.1	1	126309	21228	5.95011
NW_020536949.1	1	229592	15676	14.6461
NW_020536950.1	1	100106	18648	5.36819
NW_020536951.1	1	359868	24023	14.9801
NW_020536952.1	1	192132	21314	9.01436
NW_020536953.1	1	146997	17300	8.49694
NW_020536954.1	1	152314	23394	6.51081
NW_020536955.1	1	276081	30998	8.90641
NW_020536956.1	1	527018	21885	24.0812
NW_020536957.1	1	586044	54587	10.736
NW_020536958.1	1	216517	22395	9.6681
NW_020536959.1	1	185966	20755	8.96006
NW_020536960.1	1	49260	15871	3.10377
NW_020536961.1	1	262453	25326	10.363
NW_020536962.1	1	369011	28442	12.9742
NW_020536963.1	1	141864	16138	8.79068
NW_020536964.1	1	306321	22765	13.4558
NW_020536964.1	2	148761	18634	7.98331
NW_020536964.1	3	257535	23080	11.1584
NW_020536964.1	4	295473	27154	10.8814
NW_020536965.1	1	1211764	66664	18.1772
NW_020536966.1	1	213737	20201	10.5805
NW_020536967.1	1	120694	20566	5.86862
NW_020536968.1	1	228362	23585	9.68251
NW_020536969.1	1	466797	22260	20.9702
NW_020536970.1	1	57523	20861	2.75744
NW_020536971.1	1	191928	17546	10.9386
NW_020536972.1	1	257307	22882	11.245
NW_020536973.1	1	447453	29788	15.0213
NW_020536974.1	1	161018	17251	9.33384
NW_020536975.1	1	187610	18854	9.95067
NW_020536976.1	1	215206	18928	11.3697
NW_020536977.1	1	131216	17860	7.34692
NW_020536978.1	1	411309	19144	21.485
NW_020536979.1	1	192760	18676	10.3213
NW_020536980.1	1	133184	24645	5.4041
NW_020536981.1	1	291249	27893	10.4417
NW_020536982.1	1	188369	18065	10.4273
NW_020536983.1	1	372180	28685	12.9747
NW_020536984.1	1	37936	14673	2.58543
NW_020536985.1	1	194378	18378	10.5767
NW_020536986.1	1	429202	31160	13.7741
NW_020536987.1	1	147290	15297	9.62869
NW_020536988.1	1	248683	24705	10.0661
NW_020536989.1	1	137969	19253	7.1661
NW_020536990.1	1	226480	23614	9.59092
NW_020536991.1	1	162923	19556	8.3311
NW_020536992.1	1	206884	23270	8.89059
NW_020536993.1	1	376162	30776	12.2226
NW_020536994.1	1	403093	21478	18.7677
NW_020536995.1	1	254388	33224	7.65675
NW_020536996.1	1	71821	15810	4.54276
NW_020536997.1	1	152594	17685	8.62844
NW_020536998.1	1	482927	34325	14.0692
NW_020536999.1	1	169385	15358	11.0291
NW_020536999.1	2	425303	35673	11.9223
NW_020536999.1	3	2100967	84775	24.7829
NW_020536999.1	4	316452	30237	10.4657
NW_020536999.1	5	1138821	49726	22.9019
NW_020536999.1	6	297735	23023	12.9321
NW_020536999.1	7	6503075	224306	28.992
NW_020536999.1	8	171116	18813	9.09563
NW_020536999.1	9	643161	42232	15.2292
NW_020536999.1	10	173545	20437	8.49171
NW_020536999.1	11	73179	15099	4.84661
NW_020536999.1	12	1357471	64525	21.0379
NW_020536999.1	13	4341986	167755	25.8829
NW_020536999.1	14	91401	17362	5.26443
NW_020536999.1	15	275652	19484	14.1476
NW_020536999.1	16	1787985	91837	19.4691
NW_020536999.1	17	561976	56039	10.0283
NW_020536999.1	18	147184	19758	7.44934
NW_020536999.1	19	433978	53279	8.14539
NW_020536999.1	20	170541	16907	10.087
NW_020536999.1	21	437418	32159	13.6017
NW_020536999.1	22	388912	30392	12.7965
NW_020536999.1	23	236901	15920	14.8807
NW_020536999.1	24	1026567	35464	28.9467
NW_020536999.1	25	211478	17777	11.8962
NW_020536999.1	26	425658	25960	16.3967
NW_020536999.1	27	545737	32187	16.9552
NW_020536999.1	28	785006	54930	14.291
NW_020536999.1	29	133230	16643	8.00517
NW_020536999.1	30	242974	21782	11.1548
NW_020536999.1	31	355321	28501	12.467
NW_020536999.1	32	144930	18944	7.65044
NW_020536999.1	33	566114	50528	11.204
NW_020536999.1	34	468795	39430	11.8893
NW_020536999.1	35	1040572	82192	12.6603
NW_020536999.1	36	576727	36605	15.7554
NW_020536999.1	37	114333	14462	7.90575
NW_020536999.1	38	152602	14948	10.2089
NW_020536999.1	39	556478	36855	15.0991
NW_020536999.1	40	349871	25819	13.5509
NW_020536999.1	41	2484362	107810	23.0439
NW_020536999.1	42	853044	58003	14.7069
NW_020536999.1	43	386642	29253	13.2172
NW_020536999.1	44	155179	17301	8.96937
NW_020536999.1	45	142190	15905	8.93996
NW_020536999.1	46	307957	29425	10.4658
NW_020536999.1	47	164015	21255	7.71654
NW_020536999.1	48	448786	40888	10.976
NW_020536999.1	49	596215	33207	17.9545
NW_020536999.1	50	326138	35343	9.2278
NW_020536999.1	51	944693	72855	12.9668
NW_020536999.1	52	851577	60275	14.1282
NW_020536999.1	53	666832	46046	14.4819
NW_020536999.1	54	570489	33236	17.1648
NW_020536999.1	55	729884	53616	13.6132
NW_020536999.1	56	108791	11567	9.40529
NW_020536999.1	57	1508068	79630	18.9384
NW_020536999.1	58	454578	26862	16.9227
NW_020536999.1	59	494391	19284	25.6374
NW_020536999.1	60	415167	22590	18.3784
NW_020536999.1	61	644311	52097	12.3675
NW_020536999.1	62	238996	22183	10.7738
NW_020536999.1	63	131109	19281	6.79991
NW_020536999.1	64	166408	28039	5.93488
NW_020536999.1	65	430954	39164	11.0038
NW_020536999.1	66	333806	22295	14.9722
NW_020536999.1	67	220297	21931	10.045
NW_020536999.1	68	306886	21250	14.4417
NW_020536999.1	69	2244002	135372	16.5766
NW_020536999.1	70	808191	41260	19.5878
NW_020536999.1	71	633021	49854	12.6975
NW_020536999.1	72	1015268	59596	17.0358
NW_020536999.1	73	677055	46818	14.4614
NW_020536999.1	74	404225	24742	16.3376
NW_020536999.1	75	3041335	150862	20.1597
NW_020536999.1	76	161975	17378	9.32069
NW_020536999.1	77	226269	19471	11.6208
NW_020536999.1	78	109817	17729	6.1942
NW_020536999.1	79	206714	16190	12.768
NW_020536999.1	80	207559	21010	9.87906
NW_020536999.1	81	130596	19429	6.7217
NW_020536999.1	82	587988	30052	19.5657
NW_020536999.1	83	344276	19577	17.5857
NW_020536999.1	84	740366	39413	18.7848
NW_020536999.1	85	380389	21957	17.3243
NW_020536999.1	86	828450	38673	21.4219
NW_020536999.1	87	307540	21928	14.025
NW_020536999.1	88	393088	21404	18.3652
NW_020536999.1	89	165505	19802	8.35799
NW_020536999.1	90	168167	21811	7.71019
NW_020536999.1	91	360283	27990	12.8718
NW_020536999.1	92	174022	19154	9.08541
NW_020536999.1	93	2050721	115860	17.7
NW_020536999.1	94	248168	22803	10.8831
NW_020536999.1	95	238385	16262	14.659
NW_020536999.1	96	203202	19471	10.4361
NW_020536999.1	97	156960	18322	8.56675
NW_020536999.1	98	70612	15034	4.69682
NW_020536999.1	99	121125	14404	8.40912
NW_020536999.1	100	413054	29432	14.0342
NW_020536999.1	101	272720	21357	12.7696
NW_020536999.1	102	554363	35979	15.408
NW_020536999.1	103	753630	41638	18.0996
NW_020536999.1	104	314538	23933	13.1424
NW_020536999.1	105	911397	59579	15.2973
NW_020536999.1	106	75454	13468	5.60247
NW_020536999.1	107	281121	15426	18.2238
NW_020536999.1	108	164829	16841	9.78736
NW_020536999.1	109	338995	22135	15.3149
NW_020536999.1	110	834767	49931	16.7184
NW_020536999.1	111	1077656	59811	18.0177
NW_020536999.1	112	148219	16730	8.85947
NW_020536999.1	113	138894	18717	7.42074
NW_020536999.1	114	1255185	83969	14.9482
NW_020536999.1	115	375289	21153	17.7416
NW_020536999.1	116	237435	20146	11.7857
NW_020536999.1	117	1616401	99888	16.1821
NW_020536999.1	118	266529	26911	9.90409
NW_020536999.1	119	348633	17767	19.6225
NW_020536999.1	120	211030	25196	8.37554
NW_020536999.1	121	268550	36227	7.41298
NW_020536999.1	122	758554	42736	17.7498
NW_020536999.1	123	160195	24896	6.43457
NW_020536999.1	124	442192	47341	9.34057
NW_020536999.1	125	640141	42891	14.9248
NW_020536999.1	126	198357	16358	12.126
NW_020536999.1	127	671976	37481	17.9284
NW_020536999.1	128	127141	15167	8.38274
NW_020536999.1	129	505941	30011	16.8585
NW_020536999.1	130	1466595	84402	17.3763
NW_020536999.1	131	189890	30500	6.2259
NW_020536999.1	132	120394	17908	6.72292
NW_020536999.1	133	117153	16499	7.10061
NW_020536999.1	134	1248629	70288	17.7645
NW_020536999.1	135	273328	18120	15.0843
NW_020536999.1	136	378970	29938	12.6585
NW_020536999.1	137	222746	13646	16.3232
NW_020536999.1	138	309420	16865	18.3469
NW_020536999.1	139	1442592	74575	19.3442
NW_020536999.1	140	510840	48380	10.5589
NW_020536999.1	141	532537	39148	13.6032
NW_020536999.1	142	655536	51816	12.6512
NW_020536999.1	143	531282	33483	15.8672
NW_020536999.1	144	1311253	57702	22.7246
NW_020536999.1	145	461156	39087	11.7982
NW_020536999.1	146	180918	23133	7.82078
NW_020536999.1	147	190671	21053	9.05671
NW_020536999.1	148	384411	34110	11.2697
NW_020536999.1	149	140330	17530	8.00513
NW_020536999.1	150	127391	15266	8.34475
NW_020536999.1	151	745357	31234	23.8636
NW_020536999.1	152	242452	21521	11.2658
NW_020536999.1	153	8717390	379190	22.9895
NW_020536999.1	154	69547	12220	5.69124
NW_020536999.1	155	111475	18707	5.959
NW_020536999.1	156	212710	20000	10.6355
NW_020536999.1	157	2502636	119236	20.9889
NW_020536999.1	158	259071	24287	10.6671
NW_020536999.1	159	150120	17861	8.4049
NW_020536999.1	160	114737	11985	9.57338
NW_020536999.1	161	404386	24063	16.8053
NW_020536999.1	162	687148	31007	22.1611
NW_020536999.1	163	2222893	86793	25.6114
NW_020536999.1	164	144180	15969	9.02874
NW_020536999.1	165	446529	27178	16.4298
NW_020536999.1	166	399653	24852	16.0813
NW_020536999.1	167	438782	39337	11.1544
NW_020536999.1	168	130117	17237	7.5487
NW_020536999.1	169	186766	21084	8.85819
NW_020536999.1	170	83493	10938	7.6333
NW_020536999.1	171	141983	19195	7.39687
NW_020536999.1	172	663994	48670	13.6428
NW_020536999.1	173	217338	22758	9.54996
NW_020536999.1	174	161357	19965	8.08199
NW_020536999.1	175	263269	19191	13.7184
NW_020536999.1	176	995685	78301	12.7161
NW_020536999.1	177	307174	26197	11.7255
NW_020536999.1	178	409156	40736	10.0441
NW_020536999.1	179	95010	14816	6.41266
NW_020536999.1	180	217455	18680	11.6411
NW_020536999.1	181	503727	24295	20.7338
NW_020536999.1	182	535713	36589	14.6414
NW_020536999.1	183	236221	24924	9.47765
NW_020536999.1	184	229327	22308	10.28
NW_020536999.1	185	387711	27607	14.0439
NW_020536999.1	186	165023	17764	9.28974
NW_020536999.1	187	50006	12114	4.12795
NW_020536999.1	188	534327	42753	12.498
NW_020536999.1	189	265158	27019	9.81376
NW_020536999.1	190	192132	25253	7.60828
NW_020536999.1	191	108494	14830	7.31585
NW_020536999.1	192	105028	16465	6.37886
NW_020536999.1	193	433842	22023	19.6995
NW_020536999.1	194	649755	22724	28.5933
NW_020536999.1	195	217427	20958	10.3744
NW_020536999.1	196	331165	18953	17.473
NW_020536999.1	197	367557	21011	17.4936
NW_020536999.1	198	69567	17813	3.90541
NW_020536999.1	199	321052	26633	12.0547
NW_020536999.1	200	299779	24516	12.2279
NW_020536999.1	201	981634	70175	13.9884
NW_020536999.1	202	66053	14901	4.43279
NW_020536999.1	203	1456309	85911	16.9514
NW_020536999.1	204	133791	18043	7.41512
NW_020536999.1	205	393935	41976	9.38477
NW_020536999.1	206	518453	32073	16.1648
NW_020536999.1	207	138852	13518	10.2716
NW_020536999.1	208	911236	62534	14.5718
NW_020536999.1	209	372117	21749	17.1096
NW_020536999.1	210	198592	16050	12.3733
NW_020536999.1	211	658137	29935	21.9855
NW_020536999.1	212	440447	22046	19.9785
NW_020536999.1	213	98840	17473	5.65673
NW_020536999.1	214	193880	23482	8.25654
NW_020536999.1	215	505686	41767	12.1073
NW_020536999.1	216	263135	17251	15.2533
NW_020536999.1	217	271037	17264	15.6995
NW_020536999.1	218	128510	12634	10.1718
NW_020536999.1	219	115042	16062	7.16237
NW_020536999.1	220	288165	20771	13.8734
NW_020536999.1	221	476379	26203	18.1803
NW_020536999.1	222	273279	26819	10.1898
NW_020536999.1	223	410380	34888	11.7628
NW_020536999.1	224	468586	23535	19.9102
NW_020536999.1	225	594978	24499	24.2858
NW_020536999.1	226	187899	8459	22.2129
NW_020536999.1	227	408051	22903	17.8165
NW_020536999.1	228	515579	22898	22.5163
NW_020536999.1	229	61923	16334	3.79105
NW_020536999.1	230	660729	49974	13.2215
NW_020536999.1	231	172235	16583	10.3862
NW_020536999.1	232	269080	24119	11.1563
NW_020536999.1	233	126485	13974	9.05145
NW_020536999.1	234	193256	16496	11.7153
NW_020536999.1	235	274249	31352	8.74742
NW_020536999.1	236	343094	27239	12.5957
NW_020536999.1	237	1547577	101802	15.2018
NW_020536999.1	238	277370	21749	12.7532
NW_020536999.1	239	203032	29374	6.91196
NW_020536999.1	240	1594664	109071	14.6204
NW_020536999.1	241	210329	17378	12.1032
NW_020536999.1	242	296554	27492	10.7869
NW_020536999.1	243	223820	25436	8.79934
NW_020536999.1	244	96386	14498	6.64823
NW_020536999.1	245	133489	20169	6.61852
NW_020536999.1	246	118865	14196	8.37313
NW_020536999.1	247	689672	41807	16.4966
NW_020536999.1	248	130018	16648	7.80983
NW_020536999.1	249	343368	24772	13.8611
NW_020536999.1	250	562003	44421	12.6517
NW_020536999.1	251	228694	13587	16.8318
NW_020536999.1	252	445555	29411	15.1493
NW_020536999.1	253	532974	30857	17.2724
NW_020536999.1	254	951799	53477	17.7983
NW_020536999.1	255	1575276	75295	20.9214
NW_020536999.1	256	1793716	100942	17.7698
NW_020536999.1	257	650053	35809	18.1533
NW_020536999.1	258	3344814	177415	18.8531
NW_020536999.1	259	321796	45713	7.03949
NW_020536999.1	260	351992	22159	15.8848
NW_020536999.1	261	419977	31241	13.4431
NW_020536999.1	262	273990	24562	11.155
NW_020536999.1	263	748008	47730	15.6717
NW_020536999.1	264	311845	23416	13.3176
NW_020536999.1	265	325891	28698	11.3559
NW_020536999.1	266	152198	21607	7.04392
NW_020536999.1	267	82024	19575	4.19024
NW_020536999.1	268	301552	18766	16.0691
NW_020536999.1	269	1115963	55606	20.0691
NW_020536999.1	270	700864	35523	19.7299
NW_020536999.1	271	152433	17284	8.81931
NW_020536999.1	272	198409	18333	10.8225
NW_020536999.1	273	740888	46922	15.7898
NW_020536999.1	274	872037	38056	22.9146
NW_020536999.1	275	309916	25718	12.0505
NW_020536999.1	276	1127251	85006	13.2608
NW_020536999.1	277	194489	22863	8.50671
NW_020536999.1	278	962595	35361	27.2219
NW_020536999.1	279	810041	64348	12.5884
NW_020536999.1	280	260387	23195	11.226
NW_020536999.1	281	455432	19856	22.9367
NW_020536999.1	282	117065	14787	7.91675
NW_020536999.1	283	118166	16108	7.33586
NW_020536999.1	284	207850	21673	9.59027
NW_020536999.1	285	1318158	84974	15.5125
NW_020536999.1	286	664325	54693	12.1464
NW_020536999.1	287	833149	50156	16.6112
NW_020536999.1	288	506488	35407	14.3047
NW_020536999.1	289	211313	20499	10.3085
NW_020536999.1	290	583397	28243	20.6563
NW_020536999.1	291	304895	23600	12.9193
NW_020536999.1	292	524027	33063	15.8493
NW_020536999.1	293	4837711	192380	25.1466
NW_020536999.1	294	2097382	103300	20.3038
NW_020536999.1	295	652127	44772	14.5655
NW_020536999.1	296	1290709	87875	14.688
NW_020536999.1	297	322065	26889	11.9776
NW_020536999.1	298	908285	48212	18.8394
NW_020536999.1	299	213248	17266	12.3507
NW_020536999.1	300	268228	22723	11.8043
NW_020536999.1	301	567115	28575	19.8465
NW_020536999.1	302	101968	15571	6.54858
NW_020536999.1	303	700930	24624	28.4653
NW_020536999.1	304	213369	16109	13.2453
NW_020536999.1	305	270447	31197	8.66901
NW_020536999.1	306	222964	24976	8.92713
NW_020536999.1	307	192863	17579	10.9712
NW_020536999.1	308	207129	39051	5.30406
NW_020536999.1	309	302447	41593	7.27158
NW_020536999.1	310	95159	16936	5.61874
NW_020536999.1	311	369632	20094	18.3951
NW_020536999.1	312	192495	19435	9.90455
NW_020536999.1	313	2537734	186553	13.6033
NW_020536999.1	314	323049	18679	17.2948
NW_020536999.1	315	437406	24497	17.8555
NW_020536999.1	316	588097	45549	12.9113
NW_020536999.1	317	1109106	69989	15.8469
NW_020536999.1	318	321114	30423	10.555
NW_020536999.1	319	242662	21372	11.3542
NW_020536999.1	320	5349991	241005	22.1987
NW_020536999.1	321	71437	12365	5.77736
NW_020536999.1	322	305417	25194	12.1226
NW_020536999.1	323	2141016	90372	23.6911
NW_020536999.1	324	170838	29961	5.70201
NW_020536999.1	325	115379	10434	11.058
NW_020536999.1	326	121698	15479	7.86214
NW_020536999.1	327	416787	48652	8.5667
NW_020536999.1	328	563877	39972	14.1068
NW_020536999.1	329	165994	13999	11.8576
NW_020536999.1	330	4579167	202820	22.5775
NW_020536999.1	331	261629	24489	10.6835
NW_020536999.1	332	1687978	67667	24.9454
NW_020536999.1	333	189297	19706	9.60606
NW_020536999.1	334	520108	26230	19.8287
NW_020536999.1	335	394094	39912	9.87407
NW_020536999.1	336	296646	26214	11.3163
NW_020536999.1	337	1112396	62329	17.8472
NW_020536999.1	338	512937	65665	7.81142
NW_020536999.1	339	387961	34279	11.3177
NW_020536999.1	340	4477445	204617	21.8821
NW_020536999.1	341	215580	23313	9.2472
NW_020536999.1	342	358014	22705	15.7681
NW_020536999.1	343	133407	13694	9.742
NW_020536999.1	344	1190041	73558	16.1783
NW_020536999.1	345	341774	38287	8.92663
NW_020536999.1	346	542928	37770	14.3746
NW_020536999.1	347	133051	13349	9.96711
NW_020536999.1	348	381722	23871	15.991
NW_020536999.1	349	105188	15392	6.83394
NW_020536999.1	350	340258	32204	10.5657
NW_020536999.1	351	381339	25493	14.9586
NW_020536999.1	352	413191	22717	18.1886
NW_020536999.1	353	287368	19764	14.54
NW_020536999.1	354	205658	15169	13.5578
NW_020536999.1	355	367745	39488	9.31283
NW_020536999.1	356	9840392	389923	25.2368
NW_020536999.1	357	180969	17423	10.3868
NW_020536999.1	358	74443	13816	5.38817
NW_020536999.1	359	634049	27629	22.9487
NW_020536999.1	360	719423	25850	27.8307
NW_020536999.1	361	336176	17853	18.8302
NW_020536999.1	362	422723	26819	15.7621
NW_020536999.1	363	881938	32077	27.4944
NW_020536999.1	364	268785	21603	12.442
NW_020536999.1	365	946062	54181	17.4611
NW_020536999.1	366	102769	12256	8.3852
NW_020536999.1	367	1065198	53862	19.7764
NW_020536999.1	368	294838	25438	11.5905
NW_020536999.1	369	330283	30220	10.9293
NW_020536999.1	370	274662	28723	9.56244
NW_020536999.1	371	461594	46291	9.97157
NW_020536999.1	372	151208	17481	8.64985
NW_020536999.1	373	656536	27733	23.6735
NW_020536999.1	374	529113	20914	25.2995
NW_020536999.1	375	246550	29694	8.30302
NW_020536999.1	376	1553337	74960	20.7222
NW_020536999.1	377	369221	27314	13.5176
NW_020536999.1	378	337750	18755	18.0085
NW_020536999.1	379	847491	42507	19.9377
NW_020536999.1	380	419685	27047	15.5169
NW_020536999.1	381	750167	31346	23.9318
NW_020536999.1	382	491376	34808	14.1168
NW_020536999.1	383	1256706	73002	17.2147
NW_020536999.1	384	203664	14749	13.8087
NW_020536999.1	385	269549	18306	14.7246
NW_020536999.1	386	294461	18415	15.9903
NW_020536999.1	387	232751	21327	10.9134
NW_020536999.1	388	1516238	86811	17.466
NW_020536999.1	389	319188	24062	13.2652
NW_020536999.1	390	482645	29437	16.3959
NW_020536999.1	391	840344	39965	21.027
NW_020536999.1	392	233166	21348	10.9221
NW_020536999.1	393	395191	21669	18.2376
NW_020536999.1	394	277635	20376	13.6256
NW_020536999.1	395	395838	26412	14.9871
NW_020536999.1	396	715473	33635	21.2717
NW_020536999.1	397	182362	18691	9.75667
NW_020536999.1	398	161577	17986	8.98349
NW_020536999.1	399	63076	12858	4.90558
NW_020536999.1	400	596372	29324	20.3373
NW_020536999.1	401	385092	20784	18.5283
NW_020536999.1	402	825467	41321	19.9769
NW_020536999.1	403	184952	14852	12.453
NW_020536999.1	404	81299	15361	5.29256
NW_020536999.1	405	544421	21048	25.8657
NW_020536999.1	406	125876	17396	7.23592
NW_020536999.1	407	644441	41567	15.5037
NW_020536999.1	408	218058	16291	13.3852
NW_020536999.1	409	258287	22652	11.4024
NW_020536999.1	410	419635	40804	10.2842
NW_020536999.1	411	44576	10152	4.39086
NW_020536999.1	412	95048	13822	6.87657
NW_020536999.1	413	842856	30133	27.9712
NW_020536999.1	414	209784	18815	11.1498
NW_020536999.1	415	198850	18081	10.9977
NW_020536999.1	416	445256	34885	12.7635
NW_020536999.1	417	181932	18129	10.0354
NW_020536999.1	418	1004898	50337	19.9634
NW_020536999.1	419	116705	11157	10.4602
NW_020536999.1	420	110425	14138	7.81051
NW_020536999.1	421	286009	28229	10.1317
NW_020536999.1	422	273025	15464	17.6555
NW_020536999.1	423	383985	19710	19.4817
NW_020536999.1	424	253996	19385	13.1027
NW_020536999.1	425	275807	18466	14.9359
NW_020536999.1	426	981160	55459	17.6916
NW_020536999.1	427	439081	33595	13.0698
NW_020536999.1	428	365438	36667	9.9664
NW_020536999.1	429	782149	31100	25.1495
NW_020536999.1	430	368254	34234	10.757
NW_020536999.1	431	515672	23080	22.3428
NW_020536999.1	432	6172932	234302	26.346
NW_020536999.1	433	350206	25069	13.9697
NW_020536999.1	434	316672	14036	22.5614
NW_020536999.1	435	2359525	79530	29.6684
NW_020536999.1	436	74419	11482	6.48136
NW_020536999.1	437	658862	42183	15.6191
NW_020536999.1	438	120353	18665	6.44806
NW_020536999.1	439	396907	26900	14.7549
NW_020536999.1	440	373482	31914	11.7028
NW_020536999.1	441	249721	30770	8.11573
NW_020536999.1	442	409446	22615	18.1051
NW_020536999.1	443	360379	24787	14.539
NW_020536999.1	444	295237	20390	14.4795
NW_020536999.1	445	438461	19489	22.4979
NW_020536999.1	446	1320027	48066	27.4628
NW_020536999.1	447	476141	28427	16.7496
NW_020536999.1	448	184908	16943	10.9135
NW_020536999.1	449	534465	42050	12.7102
NW_020536999.1	450	97520	18369	5.30894
NW_020536999.1	451	86515	13974	6.19114
NW_020536999.1	452	160456	15971	10.0467
NW_020536999.1	453	54986	12701	4.32927
NW_020536999.1	454	438000	30190	14.5081
NW_020536999.1	455	185063	18266	10.1316
NW_020536999.1	456	415647	26492	15.6895
NW_020536999.1	457	486085	22961	21.17
NW_020536999.1	458	104647	10226	10.2334
NW_020536999.1	459	66795	14362	4.65081
NW_020536999.1	460	702228	44687	15.7144
NW_020536999.1	461	282115	17264	16.3412
NW_020536999.1	462	376553	34118	11.0368
NW_020536999.1	463	82267	14734	5.58348
NW_020536999.1	464	299322	22718	13.1755
NW_020536999.1	465	447170	27232	16.4208
NW_020536999.1	466	289460	20075	14.4189
NW_020536999.1	467	624937	40894	15.2819
NW_020536999.1	468	60900	13017	4.6785
NW_020536999.1	469	3441392	181918	18.9173
NW_020536999.1	470	251190	18771	13.3818
NW_020536999.1	471	710917	30424	23.367
NW_020536999.1	472	410978	41968	9.79265
NW_020536999.1	473	229585	23582	9.7356
NW_020536999.1	474	336911	32053	10.5111
NW_020536999.1	475	495690	33836	14.6498
NW_020536999.1	476	173335	20608	8.41105
NW_020536999.1	477	143523	18435	7.78535
NW_020536999.1	478	200441	21167	9.4695
NW_020536999.1	479	827439	54689	15.1299
NW_020536999.1	480	180511	15762	11.4523
NW_020536999.1	481	273485	32696	8.36448
NW_020536999.1	482	430564	18533	23.2323
NW_020536999.1	483	112334	15475	7.25906
NW_020536999.1	484	1543439	64859	23.7968
NW_020536999.1	485	236870	24740	9.57437
NW_020536999.1	486	789398	46566	16.9522
NW_020536999.1	487	2815109	176771	15.9252
NW_020536999.1	488	208676	15226	13.7052
NW_020536999.1	489	164044	16207	10.1218
NW_020536999.1	490	228858	33193	6.89477
NW_020536999.1	491	32912	6329	5.20019
NW_020536999.1	492	2792239	131424	21.246
NW_020536999.1	493	1118514	82578	13.5449
NW_020536999.1	494	177250	24849	7.13308
NW_020536999.1	495	384575	22502	17.0907
NW_020536999.1	496	236091	17941	13.1593
NW_020536999.1	497	938989	37246	25.2105
NW_020536999.1	498	1487848	33278	44.7097
NW_020536999.1	499	746549	33576	22.2346
NW_020536999.1	500	1217706	40671	29.9404
NW_020536999.1	501	1536793	60252	25.5061
NW_020536999.1	502	548276	28086	19.5213
NW_020536999.1	503	295890	18478	16.0131
NW_020536999.1	504	303964	19173	15.8538
NW_020536999.1	505	499237	28662	17.4181
NW_020536999.1	506	184124	20476	8.99219
NW_020536999.1	507	275754	21966	12.5537
NW_020536999.1	508	1517469	62069	24.4481
NW_020536999.1	509	5339623	220522	24.2136
NW_020536999.1	510	780495	45538	17.1394
NW_020536999.1	511	239967	9108	26.3468
NW_020536999.1	512	2149636	121008	17.7644
NW_020536999.1	513	2052343	132950	15.437
NW_020536999.1	514	542059	47881	11.321
NW_020536999.1	515	399371	39169	10.1961
NW_020536999.1	516	211183	21498	9.82338
NW_020536999.1	517	258915	32974	7.8521
NW_020536999.1	518	196632	17993	10.9282
NW_020536999.1	519	371056	27410	13.5372
NW_020536999.1	520	187657	20119	9.32735
NW_020536999.1	521	453443	48250	9.39778
NW_020536999.1	522	705464	55082	12.8075
NW_020536999.1	523	503993	47205	10.6767
NW_020536999.1	524	634736	58112	10.9226
NW_020536999.1	525	342492	24557	13.9468
NW_020536999.1	526	264148	28837	9.16004
NW_020536999.1	527	394364	47314	8.33504
NW_020536999.1	528	986071	57029	17.2907
NW_020536999.1	529	440533	33824	13.0243
NW_020536999.1	530	898950	54516	16.4897
NW_020536999.1	531	772671	37910	20.3817
NW_020536999.1	532	1975266	56967	34.6739
NW_020536999.1	533	122897	16436	7.47731
NW_020536999.1	534	630850	44298	14.241
NW_020536999.1	535	2586634	115153	22.4626
NW_020536999.1	536	723924	47969	15.0915
NW_020536999.1	537	82560	16317	5.05975
NW_020536999.1	538	381861	32218	11.8524
NW_020536999.1	539	200155	27243	7.34702
NW_020536999.1	540	892173	74721	11.9401
NW_020536999.1	541	552563	33270	16.6084
NW_020536999.1	542	260984	25565	10.2086
NW_020536999.1	543	3268522	166105	19.6774
NW_020536999.1	544	454333	31772	14.2998
NW_020536999.1	545	146158	15366	9.51178
NW_020536999.1	546	586071	25365	23.1055
NW_020536999.1	547	304038	27928	10.8865
NW_020536999.1	548	268436	24647	10.8912
NW_020536999.1	549	235555	22045	10.6852
NW_020536999.1	550	77778	13101	5.9368
NW_020536999.1	551	218510	33265	6.56877
NW_020536999.1	552	248362	22639	10.9705
NW_020536999.1	553	54396	10249	5.30744
NW_020536999.1	554	1988869	83213	23.9009
NW_020536999.1	555	189258	18882	10.0232
NW_020536999.1	556	975180	30683	31.7824
NW_020536999.1	557	130779	20194	6.47613
NW_020536999.1	558	97920	14080	6.95455
NW_020536999.1	559	324708	22915	14.1701
NW_020536999.1	560	490254	27443	17.8644
NW_020536999.1	561	1989075	75076	26.4942
NW_020536999.1	562	1333736	55303	24.1169
NW_020536999.1	563	112739	14956	7.53804
NW_020536999.1	564	388483	22619	17.1751
NW_020536999.1	565	787870	32138	24.5152
NW_020536999.1	566	1055366	70478	14.9744
NW_020536999.1	567	387642	30730	12.6144
NW_020536999.1	568	2211860	72054	30.6973
NW_020536999.1	569	1050664	52850	19.8801
NW_020536999.1	570	502871	38903	12.9263
NW_020536999.1	571	352264	28246	12.4713
NW_020536999.1	572	476456	30480	15.6318
NW_020536999.1	573	554886	25887	21.4349
NW_020536999.1	574	147290	19918	7.39482
NW_020536999.1	575	6944547	213565	32.5173
NW_020536999.1	576	174492	16553	10.5414
NW_020536999.1	577	10163643	383187	26.524
NW_020536999.1	578	292892	35909	8.15651
NW_020536999.1	579	1119595	78310	14.297
NW_020536999.1	580	388362	41756	9.30075
NW_020536999.1	581	346867	31478	11.0193
NW_020536999.1	582	559762	34622	16.1678
NW_020536999.1	583	286565	19625	14.602
NW_020536999.1	584	137485	25976	5.29277
NW_020536999.1	585	323545	25308	12.7843
NW_020536999.1	586	122178	21620	5.65116
NW_020536999.1	587	260394	30495	8.53891
NW_020536999.1	588	182624	22374	8.16233
NW_020536999.1	589	310544	28215	11.0063
NW_020536999.1	590	1674564	119651	13.9954
NW_020536999.1	591	231361	21083	10.9738
NW_020536999.1	592	661162	58168	11.3664
NW_020536999.1	593	437998	43682	10.027
NW_020536999.1	594	442716	24197	18.2963
NW_020536999.1	595	523792	22797	22.9764
NW_020536999.1	596	4071649	134236	30.332
NW_020536999.1	597	185205	19313	9.58965
NW_020536999.1	598	307988	23087	13.3403
NW_020536999.1	599	1800601	87385	20.6054
NW_020536999.1	600	1723679	76618	22.4971
NW_020536999.1	601	11808252	422138	27.9725
NW_020536999.1	602	257849	24490	10.5287
NW_020536999.1	603	218333	19941	10.9489
NW_020536999.1	604	8061015	276323	29.1724
NW_020536999.1	605	331721	24551	13.5115
NW_020536999.1	606	870478	55456	15.6967
NW_020536999.1	607	13442109	464672	28.9282
NW_020536999.1	608	332144	29074	11.4241
NW_020536999.1	609	590361	38536	15.3197
NW_020536999.1	610	701614	33533	20.9231
NW_020536999.1	611	665630	39711	16.7619
NW_020536999.1	612	613741	46644	13.158
NW_020536999.1	613	8129965	216529	37.5468
NW_020536999.1	614	97346	14747	6.60107
NW_020536999.1	615	2129321	71329	29.8521
NW_020536999.1	616	5434686	172318	31.5387
NW_020536999.1	617	332927	28465	11.696
NW_020536999.1	618	351420	27668	12.7013
NW_020536999.1	619	203746	24746	8.23349
NW_020536999.1	620	1546057	121561	12.7184
NW_020536999.1	621	256480	20443	12.5461
NW_020536999.1	622	285671	23841	11.9823
NW_020536999.1	623	766375	41755	18.3541
NW_020536999.1	624	875522	60647	14.4364
NW_020536999.1	625	249533	20255	12.3196
NW_020536999.1	626	21168	5746	3.68395
NW_020536999.1	627	330348	18848	17.527
NW_020536999.1	628	919209	44818	20.5098
NW_020536999.1	629	413317	36368	11.3649
NW_020536999.1	630	610930	39320	15.5374
NW_020536999.1	631	834315	30982	26.929
NW_020536999.1	632	409514	30515	13.4201
NW_020536999.1	633	3345231	120344	27.7972
NW_020536999.1	634	701020	32372	21.6551
NW_020536999.1	635	3131467	83864	37.3398
NW_020536999.1	636	296761	19433	15.271
NW_020536999.1	637	1017209	38717	26.2729
NW_020536999.1	638	271414	16698	16.2543
NW_020536999.1	639	66711	17941	3.71835
NW_020536999.1	640	6779978	258576	26.2204
NW_020536999.1	641	618487	27100	22.8224
NW_020536999.1	642	565973	30592	18.5007
NW_020536999.1	643	8785377	323816	27.1308
NW_020536999.1	644	542499	44203	12.2729
NW_020536999.1	645	917338	42338	21.667
NW_020536999.1	646	436047	26457	16.4813
NW_020536999.1	647	325537	17954	18.1317
NW_020536999.1	648	3938549	113727	34.6316
NW_020536999.1	649	135718	18801	7.21866
NW_020536999.1	650	762184	33821	22.5358
NW_020536999.1	651	537712	30505	17.627
NW_020536999.1	652	329537	17002	19.3822
NW_020536999.1	653	671179	56773	11.8222
NW_020536999.1	654	80102	18758	4.27028
NW_020536999.1	655	1133032	80167	14.1334
NW_020536999.1	656	583980	40045	14.5831
NW_020536999.1	657	1064356	56684	18.777
NW_020536999.1	658	348849	23943	14.57
NW_020536999.1	659	309803	27594	11.2272
NW_020536999.1	660	362489	42498	8.52955
NW_020536999.1	661	499406	35024	14.259
NW_020536999.1	662	1435345	62295	23.0411
NW_020536999.1	663	356060	34545	10.3071
NW_020536999.1	664	199006	20637	9.64317
NW_020536999.1	665	1021089	37518	27.216
NW_020536999.1	666	406652	27810	14.6225
NW_020536999.1	667	381540	21780	17.5179
NW_020536999.1	668	1611131	84745	19.0115
NW_020536999.1	669	451191	20649	21.8505
NW_020536999.1	670	389233	28245	13.7806
NW_020536999.1	671	2023782	61424	32.9477
NW_020536999.1	672	552313	32688	16.8965
NW_020536999.1	673	342322	27979	12.235
NW_020536999.1	674	3090214	115757	26.6957
NW_020536999.1	675	622686	35202	17.6889
NW_020536999.1	676	477031	24923	19.1402
NW_020536999.1	677	264701	19561	13.5321
NW_020536999.1	678	3277524	131646	24.8965
NW_020536999.1	679	414057	25351	16.333
NW_020536999.1	680	231276	14586	15.856
NW_020536999.1	681	2844992	91977	30.9316
NW_020536999.1	682	125923	20875	6.03224
NW_020536999.1	683	1059067	46304	22.872
NW_020536999.1	684	609310	47210	12.9064
NW_020536999.1	685	275158	22009	12.5021
NW_020536999.1	686	123759	17884	6.9201
NW_020536999.1	687	414501	31634	13.103
NW_020536999.1	688	592928	40910	14.4935
NW_020536999.1	689	2514138	110530	22.7462
NW_020536999.1	690	120429	22982	5.24014
NW_020536999.1	691	304264	27942	10.8891
NW_020536999.1	692	1168293	65996	17.7025
NW_020536999.1	693	703648	48581	14.484
NW_020536999.1	694	737764	52810	13.9702
NW_020536999.1	695	992953	39702	25.0102
NW_020536999.1	696	485027	25887	18.7363
NW_020536999.1	697	2612653	135193	19.3254
NW_020536999.1	698	287879	21676	13.281
NW_020536999.1	699	113216	20225	5.59782
NW_020536999.1	700	1230803	55527	22.1658
NW_020536999.1	701	227009	16821	13.4956
NW_020536999.1	702	63532	21323	2.97951
NW_020536999.1	703	538460	31779	16.9439
NW_020536999.1	704	334635	29683	11.2736
NW_020536999.1	705	754127	39616	19.0359
NW_020536999.1	706	551675	19332	28.5369
NW_020536999.1	707	749239	28672	26.1314
NW_020536999.1	708	189728	21310	8.90324
NW_020536999.1	709	576876	58774	9.81516
NW_020536999.1	710	2504471	89774	27.8975
NW_020536999.1	711	410059	21666	18.9264
NW_020536999.1	712	227174	24074	9.43649
NW_020536999.1	713	411810	29074	14.1642
NW_020536999.1	714	1877659	124575	15.0725
NW_020536999.1	715	379494	28910	13.1267
NW_020536999.1	716	297449	19537	15.2249
NW_020536999.1	717	302966	19316	15.6847
NW_020536999.1	718	293217	20125	14.5698
NW_020536999.1	719	551318	33628	16.3946
NW_020536999.1	720	817849	53856	15.1858
NW_020536999.1	721	567286	36719	15.4494
NW_020536999.1	722	1189642	50014	23.7862
NW_020536999.1	723	453886	39414	11.5159
NW_020536999.1	724	6177133	248637	24.844
NW_020536999.1	725	426302	29235	14.5819
NW_020536999.1	726	80605	12013	6.70981
NW_020536999.1	727	402223	28926	13.9052
NW_020536999.1	728	472711	34847	13.5653
NW_020536999.1	729	364090	37834	9.62335
NW_020536999.1	730	451552	28219	16.0017
NW_020536999.1	731	212258	17442	12.1694
NW_020536999.1	732	1777154	59140	30.0499
NW_020536999.1	733	501101	14993	33.4223
NW_020536999.1	734	375700	16267	23.0958
NW_020536999.1	735	2155872	63616	33.8888
NW_020536999.1	736	445535	35149	12.6756
NW_020536999.1	737	236719	26461	8.94596
NW_020536999.1	738	671326	48160	13.9395
NW_020536999.1	739	219445	22196	9.88669
NW_020536999.1	740	274040	31719	8.63962
NW_020536999.1	741	84971	15368	5.52909
NW_020536999.1	742	2802206	98805	28.361
NW_020536999.1	743	305164	22241	13.7208
NW_020536999.1	744	3953366	175415	22.5372
NW_020536999.1	745	644444	59249	10.8769
NW_020536999.1	746	320433	35223	9.09727
NW_020536999.1	747	181843	20521	8.86131
NW_020536999.1	748	516015	41383	12.4693
NW_020536999.1	749	146592	17843	8.21566
NW_020536999.1	750	704729	34895	20.1957
NW_020536999.1	751	2906108	131441	22.1096
NW_020536999.1	752	602395	32136	18.7452
NW_020536999.1	753	185334	16602	11.1634
NW_020536999.1	754	279041	20119	13.8695
NW_020536999.1	755	50147	13369	3.75099
NW_020536999.1	756	216057	23278	9.2816
NW_020536999.1	757	79119	21003	3.76703
NW_020536999.1	758	2963412	114679	25.8409
NW_020536999.1	759	1373137	47505	28.9051
NW_020536999.1	760	680378	29903	22.7528
NW_020536999.1	761	672114	43735	15.3679
NW_020536999.1	762	639862	26587	24.0667
NW_020536999.1	763	355340	15339	23.1658
NW_020536999.1	764	1248514	79071	15.7898
NW_020536999.1	765	1097511	58069	18.9001
NW_020536999.1	766	714671	66944	10.6757
NW_020536999.1	767	140571	21536	6.52726
NW_020536999.1	768	104709	17053	6.14021
NW_020536999.1	769	1788068	102427	17.457
NW_020536999.1	770	633335	44934	14.0948
NW_020536999.1	771	884707	38268	23.1187
NW_020536999.1	772	15056246	572054	26.3196
NW_020536999.1	773	285230	27883	10.2295
NW_020536999.1	774	1806918	56431	32.02
NW_020536999.1	775	429037	31623	13.5672
NW_020536999.1	776	430006	28865	14.8971
NW_020536999.1	777	651905	38095	17.1126
NW_020536999.1	778	289588	24333	11.901
NW_020536999.1	779	308022	29577	10.4142
NW_020536999.1	780	336237	25027	13.435
NW_020536999.1	781	1333747	79675	16.7398
NW_020536999.1	782	6546213	209601	31.2318
NW_020536999.1	783	408947	30585	13.3708
NW_020536999.1	784	300933	22953	13.1108
NW_020536999.1	785	345912	23526	14.7034
NW_020536999.1	786	256296	32130	7.97684
NW_020536999.1	787	259757	24096	10.7801
NW_020536999.1	788	856988	65106	13.163
NW_020536999.1	789	214311	18001	11.9055
NW_020536999.1	790	2134967	94906	22.4956
NW_020536999.1	791	424885	28516	14.8999
NW_020536999.1	792	8095668	307779	26.3035
NW_020536999.1	793	146463	12924	11.3326
NW_020536999.1	794	68354	14504	4.71277
NW_020536999.1	795	159035	22574	7.04505
NW_020536999.1	796	2340943	91979	25.4508
NW_020536999.1	797	135859	15913	8.53761
NW_020536999.1	798	132675	17811	7.44905
NW_020536999.1	799	128812	20874	6.17093
NW_020536999.1	800	105933	20305	5.21709
NW_020536999.1	801	850125	62198	13.668
NW_020536999.1	802	817657	40239	20.32
NW_020536999.1	803	15911971	592516	26.8549
NW_020536999.1	804	274722	16666	16.484
NW_020536999.1	805	1013752	77598	13.0642
NW_020536999.1	806	1037941	55452	18.7178
NW_020536999.1	807	3361779	156370	21.4989
NW_020536999.1	808	2491129	113370	21.9734
NW_020536999.1	809	719451	39313	18.3006
NW_020536999.1	810	5255879	211796	24.8158
NW_020536999.1	811	600442	38244	15.7003
NW_020536999.1	812	1045285	68298	15.3048
NW_020536999.1	813	2553882	136469	18.714
NW_020536999.1	814	1601794	93853	17.0671
NW_020536999.1	815	258961	19915	13.0033
NW_020536999.1	816	487595	22244	21.9203
NW_020536999.1	817	523793	40410	12.962
NW_020536999.1	818	5171584	233776	22.122
NW_020536999.1	819	1591901	69837	22.7945
NW_020536999.1	820	2311894	118960	19.4342
NW_020536999.1	821	381898	41688	9.16086
NW_020536999.1	822	325375	36848	8.83019
NW_020536999.1	823	1182225	49512	23.8775
NW_020536999.1	824	582529	27114	21.4844
NW_020536999.1	825	1174893	52214	22.5015
NW_020536999.1	826	1134023	37304	30.3995
NW_020536999.1	827	490417	37331	13.137
NW_020536999.1	828	1943125	86094	22.5698
NW_020536999.1	829	690956	29823	23.1686
NW_020536999.1	830	708534	27753	25.53
NW_020536999.1	831	886042	89693	9.87861
NW_020536999.1	832	596718	46056	12.9564
NW_020536999.1	833	272992	45803	5.96013
NW_020536999.1	834	393977	37879	10.4009
NW_020536999.1	835	413794	39022	10.6041
NW_020536999.1	836	458109	26078	17.5669
NW_020536999.1	837	940219	51960	18.0951
NW_020536999.1	838	30136057	922752	32.6589
NW_020536999.1	839	331612	30628	10.8271
NW_020536999.1	840	26321604	878647	29.957
NW_020536999.1	841	6625183	254204	26.0625
NW_020536999.1	842	190329	20736	9.17867
NW_020536999.1	843	2511466	132703	18.9255
NW_020536999.1	844	744983	34011	21.9042
NW_020536999.1	845	1293927	74444	17.3812
NW_020536999.1	846	2748148	135638	20.2609
NW_020536999.1	847	738982	48497	15.2377
NW_020536999.1	848	1437295	91436	15.7191
NW_020536999.1	849	959817	58725	16.3443
NW_020536999.1	850	1966992	104884	18.754
NW_020536999.1	851	223399	20685	10.8
NW_020536999.1	852	2417036	126909	19.0454
NW_020536999.1	853	543491	53454	10.1675
NW_020536999.1	854	78526	12913	6.08116
NW_020536999.1	855	393992	44464	8.86092
NW_020536999.1	856	570959	59623	9.57615
NW_020536999.1	857	269389	21383	12.5983
NW_020536999.1	858	305861	33674	9.083
NW_020536999.1	859	655775	18578	35.2985
NW_020536999.1	860	533883	26767	19.9456
NW_020536999.1	861	268882	15949	16.8589
NW_020536999.1	862	1117537	71387	15.6546
NW_020536999.1	863	884920	43508	20.3392
NW_020536999.1	864	1582146	82535	19.1694
NW_020536999.1	865	655508	48248	13.5862
NW_020536999.1	866	931168	61468	15.1488
NW_020536999.1	867	202152	19632	10.2971
NW_020536999.1	868	145064	19121	7.58663
NW_020536999.1	869	955569	44359	21.5417
NW_020536999.1	870	404448	29917	13.519
NW_020536999.1	871	1656716	74823	22.1418
NW_020536999.1	872	239515	23215	10.3173
NW_020536999.1	873	114557	17046	6.72046
NW_020536999.1	874	400165	30961	12.9248
NW_020536999.1	875	3915313	195855	19.9909
NW_020536999.1	876	569318	37378	15.2314
NW_020536999.1	877	180719	23591	7.66051
NW_020536999.1	878	186616	21465	8.69397
NW_020536999.1	879	59619	14799	4.02858
NW_020536999.1	880	152636	20217	7.54988
NW_020536999.1	881	300505	28166	10.6691
NW_020536999.1	882	590325	35322	16.7127
NW_020536999.1	883	286006	27528	10.3896
NW_020536999.1	884	213164	22157	9.62062
NW_020536999.1	885	468481	42981	10.8997
NW_020536999.1	886	163265	11750	13.8949
NW_020536999.1	887	607728	30388	19.9989
NW_020536999.1	888	542558	41899	12.9492
NW_020536999.1	889	85403	11088	7.70229
NW_020536999.1	890	949543	76725	12.3759
NW_020536999.1	891	247421	27490	9.0004
NW_020536999.1	892	238372	21503	11.0855
NW_020536999.1	893	147839	20180	7.32602
NW_020536999.1	894	383989	25777	14.8966
NW_020536999.1	895	229058	21098	10.8569
NW_020536999.1	896	265878	19809	13.4221
NW_020536999.1	897	383495	36113	10.6193
NW_020536999.1	898	1196847	38621	30.9895
NW_020536999.1	899	409003	21231	19.2644
NW_020536999.1	900	199434	25597	7.7913
NW_020536999.1	901	1627326	57213	28.4433
NW_020536999.1	902	3860644	188299	20.5027
NW_020536999.1	903	650149	30774	21.1266
NW_020536999.1	904	1027050	42525	24.1517
NW_020536999.1	905	842978	43270	19.4818
NW_020536999.1	906	227977	19482	11.7019
NW_020536999.1	907	611720	32721	18.695
NW_020536999.1	908	1033091	54594	18.9232
NW_020536999.1	909	1266639	61823	20.4882
NW_020536999.1	910	923352	66373	13.9116
NW_020536999.1	911	402092	25795	15.588
NW_020536999.1	912	575046	41419	13.8836
NW_020536999.1	913	1524618	57138	26.6831
NW_020536999.1	914	186202	21146	8.80554
NW_020536999.1	915	315385	41802	7.54473
NW_020536999.1	916	183419	23745	7.72453
NW_020536999.1	917	362975	29339	12.3718
NW_020536999.1	918	418462	28063	14.9115
NW_020536999.1	919	764311	46515	16.4315
NW_020536999.1	920	249611	22533	11.0776
NW_020536999.1	921	975077	65559	14.8733
NW_020536999.1	922	3732312	151621	24.6161
NW_020536999.1	923	458928	36600	12.539
NW_020536999.1	924	598005	26022	22.9807
NW_020536999.1	925	682003	33878	20.1311
NW_020536999.1	926	1535025	67286	22.8134
NW_020536999.1	927	519562	36374	14.2839
NW_020536999.1	928	1040527	43121	24.1304
NW_020536999.1	929	95432	22382	4.26378
NW_020536999.1	930	631660	38226	16.5244
NW_020536999.1	931	716178	36140	19.8168
NW_020536999.1	932	188547	23728	7.94618
NW_020536999.1	933	2554101	100978	25.2936
NW_020536999.1	934	390997	41515	9.41821
NW_020536999.1	935	84317	14521	5.80656
NW_020536999.1	936	543245	28065	19.3567
NW_020536999.1	937	111343	17433	6.38691
NW_020536999.1	938	403324	34931	11.5463
NW_020536999.1	939	138715	24227	5.72564
NW_020536999.1	940	192407	17854	10.7767
NW_020536999.1	941	1317333	34445	38.2445
NW_020536999.1	942	169045	20992	8.05283
NW_020536999.1	943	2033203	86859	23.4081
NW_020536999.1	944	97326	16133	6.03273
NW_020536999.1	945	213768	18330	11.6622
NW_020536999.1	946	638216	30453	20.9574
NW_020536999.1	947	1586056	103046	15.3917
NW_020536999.1	948	962248	67476	14.2606
NW_020536999.1	949	1216315	72445	16.7895
NW_020536999.1	950	272668	24445	11.1543
NW_020536999.1	951	326931	33577	9.73675
NW_020536999.1	952	1408959	77151	18.2624
NW_020536999.1	953	150469	25514	5.89751
NW_020536999.1	954	379530	29819	12.7278
NW_020536999.1	955	988737	45107	21.9198
NW_020536999.1	956	478712	33181	14.4273
NW_020536999.1	957	111370	20315	5.48216
NW_020536999.1	958	455972	31767	14.3536
NW_020536999.1	959	136229	19279	7.06619
NW_020536999.1	960	10049750	341007	29.4708
NW_020536999.1	961	280998	25371	11.0756
NW_020536999.1	962	297420	26295	11.3109
NW_020536999.1	963	216967	15514	13.9852
NW_020536999.1	964	170299	19023	8.95227
NW_020536999.1	965	4150695	160404	25.8765
NW_020536999.1	966	351320	41887	8.38733
NW_020536999.1	967	51693	13768	3.75458
NW_020536999.1	968	133462	18648	7.15691
NW_020536999.1	969	296965	26795	11.0829
NW_020536999.1	970	2853022	127410	22.3924
NW_020536999.1	971	132854	15894	8.35875
NW_020536999.1	972	134859	17058	7.90591
NW_020536999.1	973	1474876	75078	19.6446
NW_020536999.1	974	924812	70217	13.1708
NW_020536999.1	975	220322	23394	9.41788
NW_020536999.1	976	1896726	68840	27.5527
NW_020536999.1	977	279125	29402	9.4934
NW_020536999.1	978	943398	24836	37.9851
NW_020536999.1	979	380527	16308	23.3338
NW_020536999.1	980	892942	35561	25.1101
NW_020536999.1	981	168763	20110	8.39199
NW_020536999.1	982	320047	23772	13.4632
NW_020536999.1	983	139400	25298	5.51032
NW_020536999.1	984	178692	23062	7.74833
NW_020536999.1	985	513181	40044	12.8154
NW_020536999.1	986	434568	32858	13.2256
NW_020536999.1	987	3073092	174138	17.6475
NW_020536999.1	988	182868	23881	7.65747
NW_020536999.1	989	323719	28128	11.5088
NW_020536999.1	990	938333	55293	16.9702
NW_020536999.1	991	776936	38694	20.079
NW_020536999.1	992	188578	16462	11.4554
NW_020536999.1	993	681549	48009	14.1963
NW_020536999.1	994	9380931	18385	510.249
NW_020536999.1	995	475620	27957	17.0126
NW_020536999.1	996	95381	14567	6.54774
NW_020536999.1	997	301113	33084	9.10147
NW_020536999.1	998	234058	24077	9.72123
NW_020536999.1	999	260215	19874	13.0932
NW_020536999.1	1000	98527	15804	6.23431
NW_020536999.1	1001	278226	22341	12.4536
NW_020536999.1	1002	273299	27820	9.82383
NW_020536999.1	1003	4344506	208062	20.8808
NW_020536999.1	1004	201274	20195	9.96653
NW_020536999.1	1005	290223	19503	14.8809
NW_020536999.1	1006	452490	34169	13.2427
NW_020536999.1	1007	2693711	115588	23.3044
NW_020536999.1	1008	344143	21891	15.7208
NW_020536999.1	1009	720017	39343	18.301
NW_020536999.1	1010	3212865	105003	30.5978
NW_020536999.1	1011	278398	21706	12.8259
NW_020536999.1	1012	611295	35629	17.1572
NW_020536999.1	1013	158090	17209	9.18647
NW_020536999.1	1014	97380	14190	6.86258
NW_020536999.1	1015	3147439	155159	20.2852
NW_020536999.1	1016	209228	16386	12.7687
NW_020536999.1	1017	396648	37252	10.6477
NW_020536999.1	1018	207626	33294	6.23614
NW_020536999.1	1019	357899	31107	11.5054
NW_020536999.1	1020	239655	25149	9.5294
NW_020536999.1	1021	1077053	73645	14.6249
NW_020536999.1	1022	291647	22033	13.2368
NW_020536999.1	1023	186732	19406	9.62238
NW_020536999.1	1024	278185	29244	9.51255
NW_020536999.1	1025	215722	21155	10.1972
NW_020536999.1	1026	444442	38469	11.5533
NW_020536999.1	1027	914908	72924	12.546
NW_020536999.1	1028	1075208	65555	16.4016
NW_020536999.1	1029	278043	25268	11.0038
NW_020536999.1	1030	738197	41491	17.7917
NW_020536999.1	1031	895116	53675	16.6766
NW_020536999.1	1032	477412	26720	17.8672
NW_020536999.1	1033	103785	15711	6.60588
NW_020536999.1	1034	740328	46065	16.0714
NW_020536999.1	1035	1434533	107023	13.404
NW_020536999.1	1036	308595	25316	12.1897
NW_020536999.1	1037	776497	28209	27.5266
NW_020536999.1	1038	1366953	42945	31.8303
NW_020536999.1	1039	952119	20519	46.4018
NW_020536999.1	1040	513929	38123	13.4808
NW_020536999.1	1041	2060107	44588	46.2032
NW_020536999.1	1042	498531	29964	16.6377
NW_020536999.1	1043	328327	24063	13.6445
NW_020536999.1	1044	440435	27325	16.1184
NW_020536999.1	1045	4635104	153299	30.2357
NW_020536999.1	1046	1044954	55560	18.8077
NW_020536999.1	1047	4024804	160290	25.1095
NW_020536999.1	1048	177614	26595	6.67847
NW_020536999.1	1049	80845	18539	4.36081
NW_020536999.1	1050	655540	40209	16.3033
NW_020536999.1	1051	1108396	37256	29.7508
NW_020536999.1	1052	290765	22950	12.6695
NW_020536999.1	1053	15781976	535116	29.4926
NW_020536999.1	1054	2116676	99680	21.2347
NW_020536999.1	1055	563409	48624	11.5871
NW_020536999.1	1056	70908	14922	4.75191
NW_020536999.1	1057	998982	78074	12.7953
NW_020536999.1	1058	728247	49478	14.7186
NW_020536999.1	1059	566408	22877	24.7588
NW_020536999.1	1060	760633	26755	28.4296
NW_020536999.1	1061	982622	45402	21.6427
NW_020536999.1	1062	381710	21667	17.6171
NW_020536999.1	1063	771290	31485	24.4971
NW_020536999.1	1064	424793	35808	11.8631
NW_020536999.1	1065	226066	18433	12.2642
NW_020536999.1	1066	5959257	244246	24.3986
NW_020536999.1	1067	338673	24088	14.0598
NW_020536999.1	1068	1118103	59497	18.7926
NW_020536999.1	1069	144574	16177	8.93701
NW_020536999.1	1070	417211	33175	12.5761
NW_020536999.1	1071	138509	16431	8.42974
NW_020536999.1	1072	309916	24569	12.6141
NW_020536999.1	1073	92273	18257	5.05412
NW_020536999.1	1074	164351	15604	10.5326
NW_020536999.1	1075	476058	26192	18.1757
NW_020536999.1	1076	143302	16076	8.91403
NW_020536999.1	1077	275507	19541	14.0989
NW_020536999.1	1078	253112	20784	12.1782
NW_020536999.1	1079	12529177	507838	24.6716
NW_020536999.1	1080	331212	29126	11.3717
NW_020536999.1	1081	91146	17629	5.17023
NW_020536999.1	1082	219690	17708	12.4063
NW_020536999.1	1083	436243	26094	16.7181
NW_020536999.1	1084	206027	18444	11.1704
[truncated: 14,482 more rows]
